# Supplementary material for: Visualization and Curve-Parameter Estimation Strategies for Efficient Exploration of Phenotype Microarray Kinetics
Source: PLoS One. 2012 Apr 20;7(4):e34846. doi: 10.1371/journal.pone.0034846 (PMC3334903; doi:10.1371/journal.pone.0034846)
Supplement: File S1 — Raw measurements from dataset 1 in CSV format. (CSV) [file pone.0034846.s001.csv]

Hour	A01	A02	A03	A04	A05	A06	A07	A08	A09	A10	A11	A12	B01	B02	B03	B04	B05	B06	B07	B08	B09	B10	B11	B12	C01	C02	C03	C04	C05	C06	C07	C08	C09	C10	C11	C12	D01	D02	D03	D04	D05	D06	D07	D08	D09	D10	D11	D12	E01
0	29	36	11	15	11	15	24	11	16	14	30	40	30	26	22	14	13	11	11	11	11	27	43	42	35	25	26	11	12	11	13	11	11	34	58	26	30	21	20	11	15	26	24	22	30	11	21	29	27
0.25	13	18	11	11	11	11	14	11	11	18	38	40	20	14	11	11	11	12	11	11	11	26	47	42	24	18	11	11	11	11	11	11	11	39	51	23	17	11	11	11	11	11	11	14	25	11	23	25	14
0.5	17	18	11	11	11	11	19	11	15	18	49	35	24	17	11	11	11	11	12	11	12	34	53	49	27	19	11	11	11	11	11	11	11	43	56	27	22	16	14	11	11	11	17	14	30	11	26	28	20
0.75	15	21	11	11	11	11	11	11	11	12	39	29	18	16	11	11	11	11	11	11	11	37	54	47	27	14	11	11	11	11	11	11	11	42	51	23	23	14	11	11	11	11	11	11	23	11	19	27	19
1	20	25	11	11	11	11	11	11	11	16	47	38	23	20	11	11	11	11	11	12	11	47	57	54	32	19	11	11	11	11	11	11	11	46	50	29	26	19	17	11	14	11	13	14	27	12	27	33	24
1.25	17	19	11	11	11	11	14	11	12	15	49	34	23	17	11	11	11	11	11	12	11	50	50	47	29	19	11	11	11	11	11	11	11	49	50	27	23	17	15	11	13	11	15	16	29	14	27	29	21
1.5	19	23	11	11	14	11	22	11	18	19	55	36	27	22	11	11	11	11	15	13	14	51	54	46	32	21	11	11	14	11	12	11	17	47	53	32	27	20	16	12	12	12	19	16	35	16	33	31	26
1.75	22	24	11	11	12	11	17	11	15	20	56	43	25	21	11	11	11	11	11	11	11	48	55	50	31	19	11	11	11	11	11	11	12	46	52	33	27	19	16	11	12	11	17	15	31	17	34	34	26
2	20	22	11	11	13	11	18	11	14	17	28	34	30	21	11	11	11	11	13	11	13	47	52	45	34	23	13	11	13	11	12	11	15	47	50	29	33	22	21	16	16	13	18	18	31	17	30	30	28
2.25	18	20	11	11	11	11	13	11	12	17	28	32	22	17	11	11	11	11	11	11	11	44	49	44	29	18	11	11	11	11	11	11	11	44	48	27	25	19	15	11	12	11	14	15	27	14	26	29	24
2.5	22	25	11	11	15	11	17	11	16	20	31	34	32	23	11	15	11	13	15	14	13	45	52	49	38	27	15	13	16	11	12	12	15	47	53	32	36	25	21	18	19	16	19	20	32	22	31	39	30
2.75	18	23	11	11	12	11	20	11	16	21	35	36	24	20	11	11	11	12	11	11	13	44	49	47	30	19	11	11	11	11	11	11	15	44	52	29	26	18	15	13	13	12	16	16	30	19	32	34	24
3	19	23	11	11	11	11	16	11	14	18	32	33	26	20	11	11	11	11	11	11	11	37	45	43	33	20	12	11	11	11	11	11	12	40	49	30	28	20	16	14	14	11	15	15	28	16	30	30	26
3.25	19	24	11	11	11	11	11	11	11	15	27	30	25	18	11	11	11	11	11	11	11	34	42	42	31	21	11	11	11	11	11	11	11	37	47	27	30	20	16	12	12	12	15	14	25	15	29	29	27
3.5	19	20	11	11	11	11	15	11	12	20	31	33	21	17	11	11	11	11	11	11	11	33	42	41	27	16	11	11	11	11	11	11	11	34	49	30	23	14	11	11	11	11	14	11	26	16	28	28	23
3.75	20	21	11	11	11	11	16	11	13	21	31	34	26	18	11	11	11	11	11	11	11	30	42	42	31	20	13	11	11	11	11	11	11	35	51	31	30	19	16	13	13	12	16	14	27	18	30	31	26
4	20	23	11	11	11	11	18	11	15	26	34	35	24	20	11	11	11	11	11	11	11	31	42	42	28	17	11	11	11	11	11	11	11	35	52	32	25	17	12	11	12	11	15	11	26	21	32	31	24
4.25	29	23	11	11	14	11	21	12	19	33	38	38	32	21	11	14	11	12	14	11	15	30	42	43	35	23	15	13	12	11	12	11	16	36	52	35	35	23	19	16	13	16	19	15	30	32	37	32	31
4.5	29	28	11	12	16	11	23	14	19	38	44	40	30	22	11	14	11	16	16	12	16	33	42	44	38	22	15	14	13	12	15	13	17	38	53	38	31	23	18	15	15	15	19	17	29	38	44	33	29
4.75	33	29	15	13	17	11	26	17	24	45	52	45	32	23	14	16	11	20	24	14	20	35	43	44	41	24	22	15	14	14	16	14	21	40	55	40	40	23	20	16	20	16	22	19	32	42	52	35	33
5	35	31	17	16	16	11	22	14	16	47	48	40	38	27	17	19	12	23	24	14	16	37	46	48	44	29	26	19	16	18	15	16	17	38	54	42	48	30	26	23	23	20	22	20	31	46	53	36	35
5.25	34	31	21	16	23	15	33	18	32	59	62	49	38	25	19	18	15	25	29	16	23	41	43	47	43	27	24	21	16	20	20	18	23	42	59	50	47	28	26	23	21	20	26	23	35	48	63	41	33
5.5	32	31	16	16	20	13	31	18	32	60	60	50	35	24	18	15	12	21	24	14	22	42	39	46	42	25	20	18	15	20	19	16	21	40	58	52	42	27	24	22	20	19	24	21	34	47	63	39	32
5.75	33	30	16	15	21	13	33	19	31	64	66	55	35	24	19	17	12	21	26	14	23	45	40	46	43	24	19	18	15	21	18	16	22	43	60	57	44	27	22	21	18	19	25	19	35	50	69	42	33
6	35	32	16	14	20	12	28	16	27	68	70	51	35	25	18	17	12	21	24	15	20	47	41	49	44	26	24	19	16	23	18	17	18	47	58	55	42	28	25	22	22	21	27	23	33	52	70	45	33
6.25	35	35	18	16	22	14	33	19	28	72	76	55	39	27	21	19	15	23	26	17	22	52	42	52	49	30	25	24	17	28	21	20	21	52	60	60	47	32	28	25	23	23	30	24	33	55	74	51	36
6.5	36	33	17	16	20	12	30	18	29	76	78	59	38	26	20	17	16	21	24	14	20	54	40	45	46	27	23	22	16	26	20	17	20	54	60	62	45	29	24	22	19	20	28	22	31	56	76	54	35
6.75	39	36	22	19	24	15	33	21	31	83	84	63	41	30	23	21	17	24	29	17	22	61	43	51	51	33	28	26	20	32	23	24	22	63	64	66	53	34	31	26	25	25	32	26	33	65	83	59	39
7	40	38	20	19	24	18	34	22	31	90	90	68	43	31	25	23	20	26	29	19	24	68	43	51	52	33	29	27	21	34	25	24	22	69	68	68	52	37	33	28	26	24	34	27	34	69	86	70	41
7.25	36	35	15	16	18	12	27	17	23	84	87	69	35	25	19	17	14	22	23	16	14	68	38	49	45	28	26	23	14	28	19	20	14	72	64	65	45	33	28	22	26	20	28	23	27	66	86	71	34
7.5	39	38	19	17	22	16	31	20	28	96	95	79	37	27	21	20	18	24	27	19	19	77	40	49	48	30	28	27	17	32	23	21	19	81	69	73	47	35	30	26	25	20	31	26	30	72	94	79	35
7.75	43	45	21	21	23	16	30	20	26	101	102	85	42	31	24	24	20	29	28	21	18	89	39	53	52	32	35	29	19	34	24	24	19	91	72	75	55	39	35	29	30	23	32	27	29	78	100	83	41
8	38	34	16	16	20	15	30	20	31	110	107	92	35	25	21	18	18	24	26	17	20	93	36	49	47	28	25	25	15	33	24	22	19	99	76	78	44	30	27	25	24	19	33	23	28	82	104	90	32
8.25	39	39	16	19	20	11	25	17	21	110	103	96	35	26	18	18	16	21	23	14	15	102	31	45	49	27	28	25	12	31	19	20	15	105	75	78	45	31	29	24	27	17	28	21	23	79	106	91	34
8.5	45	40	21	20	25	19	37	25	34	128	123	110	41	28	25	23	21	28	30	21	27	115	43	52	53	30	27	30	20	38	30	25	27	121	91	88	48	33	30	27	28	22	39	27	34	91	122	108	36
8.75	40	35	14	16	18	11	25	14	24	122	119	105	35	24	19	17	16	23	23	14	16	118	33	46	47	25	26	27	12	33	22	20	17	125	83	83	45	31	27	22	25	17	31	20	24	88	123	105	31
9	42	39	21	20	22	17	33	20	31	136	136	114	39	27	24	24	20	28	28	18	22	131	39	50	52	30	30	33	17	39	28	26	23	140	93	92	50	35	31	26	31	22	38	28	31	95	137	116	36
9.25	42	37	18	18	21	16	30	17	29	147	146	118	38	25	21	20	18	28	26	17	18	141	37	44	52	27	26	28	13	38	26	23	20	147	97	94	46	31	26	23	26	19	34	22	26	94	143	123	32
9.5	45	38	21	21	24	18	35	23	34	160	165	130	45	26	23	24	20	28	29	18	24	153	45	50	55	31	29	33	18	44	31	25	26	163	105	101	54	37	32	28	27	23	42	26	32	102	159	130	38
9.75	43	38	23	19	25	21	35	23	34	174	181	138	43	28	23	23	20	29	31	22	27	166	48	52	56	31	28	32	17	43	34	27	27	178	110	110	50	34	29	26	29	23	43	27	31	107	172	136	36
10	44	38	20	22	22	18	33	22	30	177	198	143	44	26	22	22	19	27	27	19	22	175	46	52	55	29	30	35	14	43	30	24	24	191	108	111	51	36	31	26	30	21	39	26	27	111	182	138	36
10.25	42	38	22	21	21	18	33	19	30	191	216	154	43	27	23	22	18	28	27	16	20	187	44	47	54	31	31	34	14	42	31	23	22	207	110	116	52	34	29	25	30	21	39	26	25	120	190	142	36
10.5	42	39	24	23	26	21	38	25	38	210	234	177	44	28	25	25	23	31	32	20	27	204	55	55	56	33	28	35	17	47	37	30	29	229	124	127	51	36	31	28	30	26	45	29	31	130	207	153	38
10.75	46	41	28	24	29	24	43	28	42	224	245	197	47	29	26	27	24	34	34	24	32	221	61	56	61	35	32	39	19	51	39	32	35	243	134	137	53	36	34	29	32	28	49	31	35	137	221	165	40
11	46	42	27	25	29	24	40	26	37	233	254	211	50	30	28	27	24	33	32	23	27	229	59	53	61	37	33	40	19	51	39	32	30	250	135	138	55	40	38	29	34	25	47	29	31	147	229	168	40
11.25	48	44	31	29	29	26	37	25	35	240	261	226	52	33	27	28	25	34	32	24	28	234	61	55	65	40	39	46	21	56	40	33	30	258	136	144	57	45	40	33	39	30	48	34	30	153	239	175	44
11.5	47	42	28	27	29	25	40	28	41	256	266	247	52	33	27	28	27	35	32	25	31	248	67	57	63	41	34	44	20	55	41	36	34	266	150	153	54	41	38	29	35	28	49	32	34	164	249	187	39
11.75	43	40	26	27	26	21	36	25	35	261	272	256	47	31	25	29	25	34	31	23	25	253	65	55	63	40	34	43	19	52	39	32	31	271	150	156	52	40	35	30	35	27	45	30	29	167	256	192	42
12	45	42	29	29	29	24	39	27	40	269	276	270	49	35	29	30	27	36	33	24	29	262	72	55	65	44	37	48	20	58	43	35	34	275	161	165	57	46	39	32	39	29	51	32	33	178	262	206	44
12.25	49	45	34	33	35	29	45	34	46	278	283	283	55	38	34	35	32	41	41	29	35	272	80	60	70	49	41	51	25	64	50	40	40	283	176	175	58	47	43	37	42	34	56	37	39	191	271	222	46
12.5	48	45	31	32	31	26	40	30	41	281	285	288	51	37	31	33	29	37	37	24	30	271	77	58	69	49	41	51	22	60	47	36	36	283	177	179	59	47	42	34	42	32	52	34	36	194	274	228	46
12.75	48	44	32	32	33	24	39	29	41	285	287	293	51	33	32	33	29	36	38	24	30	274	78	52	69	48	41	51	21	59	46	34	35	286	186	186	58	46	40	35	40	30	50	33	33	198	281	238	45
13	46	43	31	32	32	25	37	29	39	287	293	300	49	34	29	33	28	38	36	23	28	279	79	54	70	48	42	53	21	62	48	36	37	289	193	188	59	48	41	35	41	29	51	33	36	206	287	247	47
13.25	46	42	32	30	35	28	43	33	49	291	294	309	53	35	30	32	31	40	39	28	37	287	92	58	73	50	37	51	24	65	54	40	43	290	207	202	59	47	41	35	38	30	56	33	43	212	293	262	45
13.5	46	45	30	33	30	24	34	29	41	291	297	310	50	33	28	34	29	39	36	25	29	285	85	55	77	51	43	54	22	65	47	35	38	294	211	200	59	49	42	36	42	30	53	35	38	219	295	264	47
13.75	44	43	31	31	32	24	38	31	44	291	298	316	51	33	31	32	32	40	37	27	32	287	94	54	77	52	40	54	20	67	49	36	41	296	221	210	59	47	41	35	41	30	52	33	39	224	298	270	45
14	47	46	31	35	33	25	36	30	43	292	299	318	53	35	30	34	30	43	37	27	31	291	96	54	83	53	43	55	23	67	50	35	42	298	230	218	61	50	41	36	43	30	51	34	38	229	300	274	50
14.25	47	42	34	32	38	31	45	37	53	293	300	324	55	39	34	33	35	45	41	31	40	299	107	61	87	59	40	59	28	74	58	44	52	301	242	226	64	50	45	37	44	33	59	37	47	237	304	286	48
14.5	44	42	32	30	37	31	43	36	52	292	300	323	55	37	31	32	34	44	39	29	39	299	108	60	91	56	38	56	26	75	58	43	51	302	249	230	61	52	44	36	44	32	58	36	47	242	303	288	48
14.75	46	45	36	34	37	31	44	38	52	293	302	324	56	38	33	33	35	46	40	31	40	301	114	63	96	59	41	60	28	76	59	42	54	306	256	239	63	52	47	38	47	33	59	36	48	246	306	292	48
15	45	46	33	35	35	30	40	34	46	296	304	321	54	36	33	35	33	46	39	29	35	297	113	62	100	60	49	63	25	75	52	39	51	307	256	240	61	53	47	38	48	32	56	37	44	249	306	293	49
15.25	47	46	33	36	38	32	44	35	52	297	306	324	57	38	34	34	36	46	42	34	40	304	120	64	107	63	45	61	28	80	58	43	58	311	264	249	64	55	47	39	50	34	59	38	48	255	309	298	49
15.5	45	45	35	34	39	31	43	37	54	297	305	325	57	38	35	34	35	46	40	32	38	307	122	63	112	61	44	61	28	79	56	43	60	312	269	251	62	53	45	38	48	31	57	36	48	259	308	298	49
15.75	46	47	36	37	36	29	40	34	46	299	307	321	55	40	35	36	34	48	40	30	34	302	123	64	119	64	51	64	28	79	54	39	59	313	268	252	63	60	49	40	54	34	58	39	46	263	308	297	54
16	48	50	36	38	36	31	42	36	45	299	307	321	56	38	35	37	34	48	41	32	35	303	128	65	123	63	53	66	28	81	55	41	62	314	274	257	64	59	48	40	56	37	57	39	46	266	310	300	57
16.25	48	49	37	39	37	33	42	37	48	300	309	321	57	40	36	38	36	50	43	34	38	306	132	68	129	63	54	66	28	83	55	40	64	318	284	259	63	62	50	43	60	37	59	40	48	272	310	301	57
16.5	45	49	33	38	35	31	38	33	43	298	308	320	56	37	33	36	32	46	40	31	35	304	131	65	134	61	53	64	27	82	51	38	63	316	286	260	59	60	47	39	62	35	57	37	43	270	310	299	56
16.75	48	51	35	40	37	30	40	35	45	301	310	320	58	40	35	38	35	50	43	32	36	306	134	67	143	63	58	69	30	85	53	41	66	318	292	263	62	62	51	44	67	38	58	41	45	278	310	303	60
17	43	46	32	34	38	33	42	37	52	298	310	320	55	38	36	35	36	49	42	34	42	313	141	71	147	60	49	64	26	87	56	43	71	321	296	266	58	60	49	40	65	34	58	39	48	279	311	303	55
17.25	46	49	34	38	39	33	41	38	52	299	310	320	56	40	38	36	35	52	44	35	42	312	146	74	155	63	55	64	30	87	57	43	73	321	298	268	59	62	50	42	72	36	59	39	48	282	311	303	57
17.5	44	49	30	36	34	30	35	33	44	297	308	318	54	35	35	36	33	49	41	32	35	309	144	70	156	62	57	64	26	85	50	38	71	318	300	267	60	62	48	39	74	34	56	36	42	281	309	303	58
17.75	43	47	30	34	33	29	34	34	46	294	305	318	52	37	34	33	31	50	40	31	36	308	146	73	162	59	55	64	26	85	53	38	71	319	300	269	58	63	47	39	76	33	57	36	44	282	310	303	55
18	43	49	32	35	37	34	42	40	56	292	305	318	55	38	36	35	36	51	42	36	45	315	154	81	171	62	53	64	29	91	57	45	80	322	303	272	59	65	49	40	82	34	59	38	51	285	311	303	57
18.25	45	50	30	37	34	29	35	34	44	295	303	317	55	37	35	36	31	50	40	31	36	310	155	78	175	62	62	65	27	88	51	39	77	321	303	272	60	71	51	40	88	34	57	36	43	287	309	305	60
18.5	46	53	33	38	38	37	42	38	50	293	306	315	56	41	38	37	36	54	45	37	41	312	161	82	184	64	64	68	31	92	54	44	84	322	306	276	62	77	54	43	96	38	61	42	49	288	311	307	62
18.75	45	52	32	38	34	31	36	35	42	293	302	315	54	37	36	38	34	52	42	32	35	310	161	79	190	62	67	68	30	93	53	41	82	320	304	272	61	80	53	43	99	37	59	39	46	289	309	307	65
19	45	51	34	37	39	39	41	41	56	289	299	315	56	41	38	34	35	55	41	37	47	317	167	90	197	62	58	64	31	95	57	46	91	325	306	278	61	79	54	42	101	36	62	38	53	289	309	306	62
19.25	45	53	32	39	34	33	37	37	46	289	297	312	54	39	37	37	36	54	42	35	39	314	169	87	202	62	69	68	31	96	54	40	88	322	306	275	62	86	54	41	107	36	60	38	46	289	309	307	64
19.5	44	50	28	35	33	31	35	36	43	287	296	311	52	36	35	36	33	55	42	33	37	315	173	88	205	60	69	67	29	94	53	40	90	322	307	276	57	90	54	43	111	35	60	38	47	291	310	306	63
19.75	46	55	31	43	36	35	35	37	43	288	296	310	54	40	39	39	36	56	44	37	39	316	172	90	215	62	74	70	32	95	55	41	93	324	308	276	63	96	57	46	120	39	62	41	48	293	309	307	69
20	43	52	31	37	34	33	37	38	47	284	291	309	52	39	36	34	35	56	41	36	40	317	177	93	219	57	68	64	31	96	54	42	95	324	309	279	55	95	54	42	121	36	61	39	50	294	307	306	63
20.25	45	53	30	39	35	34	37	38	47	282	292	307	55	39	38	36	35	58	44	37	40	318	180	96	226	61	75	68	31	96	56	44	97	324	310	281	57	102	55	44	125	38	61	39	50	292	307	306	66
20.5	49	56	33	40	37	37	41	39	49	282	290	308	56	44	40	38	37	61	45	37	40	319	185	98	232	63	78	67	34	99	56	44	101	325	310	282	61	107	58	46	132	38	64	40	52	294	307	307	67
20.75	48	56	32	40	33	34	35	38	43	281	287	304	55	40	40	38	35	60	45	35	38	319	183	96	236	63	79	66	33	96	55	43	100	324	309	280	59	109	57	44	135	39	60	39	47	293	305	305	70
21	43	52	30	37	34	34	38	37	47	277	285	303	49	38	37	32	33	61	42	35	38	319	190	100	238	61	74	63	30	95	54	43	102	322	309	283	53	111	55	41	136	37	59	36	48	294	304	303	66
21.25	43	53	27	37	32	29	29	32	39	275	280	299	48	34	35	34	31	58	40	33	32	317	185	94	243	57	78	63	27	90	50	36	97	321	308	281	52	115	52	39	139	32	54	33	41	294	300	301	66
21.5	46	54	31	40	33	34	35	36	42	276	282	300	52	39	39	38	34	63	44	36	34	317	191	102	246	62	85	69	33	97	55	42	105	323	310	283	57	122	58	44	149	38	62	39	49	297	300	302	71
21.75	46	57	30	40	34	36	35	36	45	275	280	299	53	39	39	37	36	67	44	37	36	319	195	103	252	62	85	68	33	95	55	42	109	323	310	284	56	126	56	44	153	38	62	39	50	299	301	301	72
22	43	54	31	37	37	39	42	41	55	272	278	297	53	39	38	35	35	68	44	38	43	322	198	111	254	61	74	63	34	95	59	47	114	324	311	288	57	127	59	41	155	37	63	37	54	298	298	298	68
22.25	46	56	28	38	33	32	34	36	42	271	275	295	53	38	39	37	32	68	44	35	32	320	195	107	259	61	87	67	34	95	54	40	111	322	310	285	56	134	59	43	163	38	59	38	49	298	296	298	74
22.5	43	55	30	39	34	34	36	38	43	270	275	295	55	37	39	36	34	70	43	36	35	319	200	112	262	61	88	66	31	95	54	41	114	322	309	288	56	138	57	44	167	37	59	38	50	299	297	298	73
22.75	41	51	29	36	35	37	39	40	49	267	271	293	51	37	39	34	32	74	43	38	39	322	203	114	262	61	79	64	33	94	57	45	118	324	310	290	57	138	58	42	167	36	63	36	53	299	296	294	69
23	43	55	28	39	34	35	37	38	45	268	272	293	56	39	39	35	32	75	44	36	36	321	205	115	268	62	88	67	34	94	56	43	118	325	308	288	58	147	59	44	176	37	61	38	52	301	295	294	74
23.25	43	51	32	37	38	38	44	43	54	265	269	291	51	38	38	32	35	78	44	40	44	323	209	121	267	60	76	61	35	95	62	49	124	323	309	293	58	146	61	42	174	38	65	39	59	301	294	291	71
23.5	42	51	25	34	31	32	32	34	40	262	267	288	53	36	36	33	30	76	40	33	31	320	206	113	269	59	90	65	31	90	52	38	119	322	307	290	55	154	56	42	181	32	56	32	46	299	290	290	74
23.75	44	54	31	39	36	40	43	43	54	262	268	289	54	39	40	33	34	82	45	40	44	321	212	126	272	62	84	63	36	97	62	48	127	323	308	293	58	158	61	43	185	38	64	39	58	304	291	289	72
24	42	54	32	39	36	38	40	39	46	261	266	289	55	39	39	34	33	81	43	39	39	322	213	126	275	64	87	66	35	95	57	48	127	322	307	293	59	162	62	43	190	37	61	36	56	303	289	288	76
24.25	40	51	29	37	33	36	38	40	46	259	263	287	52	38	38	33	30	82	43	35	37	321	213	124	275	62	90	63	34	95	56	44	128	321	306	294	55	165	61	41	195	36	61	36	54	302	287	286	74
24.5	43	53	30	39	32	35	35	37	43	259	264	286	53	37	39	33	32	83	44	36	35	321	217	126	277	63	99	68	34	94	56	41	129	321	305	295	59	174	62	44	202	37	60	38	52	304	288	286	80
24.75	39	49	28	34	31	33	37	37	46	255	261	284	48	34	35	29	29	85	42	35	38	321	218	127	277	57	89	61	33	91	54	42	132	321	302	294	53	173	61	39	203	34	61	35	52	303	284	283	73
25	43	55	30	38	33	33	33	37	42	256	261	284	52	38	38	34	32	88	44	38	37	319	218	129	281	59	104	68	34	92	56	43	132	319	301	297	56	182	61	44	211	36	60	38	52	305	283	284	81
25.25	43	52	28	37	28	33	29	33	38	253	256	281	48	34	35	33	28	87	41	31	33	319	217	127	280	61	102	66	33	91	54	40	131	319	301	294	56	186	60	43	213	34	58	37	48	304	280	282	78
25.5	44	53	31	40	34	37	39	40	46	255	258	282	51	39	39	35	32	93	45	38	40	322	225	136	282	63	102	69	35	95	57	44	139	319	301	300	58	190	66	44	218	36	63	39	54	305	283	282	81
25.75	46	56	30	40	33	37	36	38	44	255	258	282	51	39	42	37	33	97	45	38	39	320	226	137	284	63	110	72	38	96	58	45	139	318	300	300	60	196	64	47	224	39	63	40	54	306	281	282	86
26	47	56	31	40	32	35	34	37	41	254	256	280	49	39	41	37	31	98	44	36	35	319	226	136	284	64	111	70	36	95	58	42	140	318	297	298	60	199	65	46	229	38	62	37	52	307	280	281	84
26.25	42	54	31	37	31	35	35	38	44	252	253	281	49	38	39	35	30	97	42	37	35	321	228	139	284	62	107	67	34	92	55	43	140	317	297	300	57	202	66	44	231	37	60	37	52	308	278	279	82
26.5	47	56	31	40	33	37	39	42	47	253	257	280	51	39	42	37	33	103	45	38	40	320	231	143	287	67	112	71	38	97	59	46	146	319	296	302	62	209	70	47	235	39	62	40	55	309	278	281	86
26.75	47	56	32	40	31	36	36	39	42	248	253	278	51	39	40	37	32	103	45	36	36	318	230	142	285	64	118	72	38	97	57	43	146	316	293	299	62	213	68	49	239	39	63	41	54	308	275	279	85
27	43	55	28	38	30	33	34	37	42	247	250	275	48	37	37	36	29	101	43	36	36	318	232	143	286	62	115	68	35	93	56	42	146	314	291	300	57	215	67	44	239	34	61	36	52	307	274	277	85
27.25	45	57	32	39	32	38	37	40	45	248	251	276	52	39	40	37	31	107	45	38	39	317	234	148	288	66	119	71	38	94	58	44	150	316	290	303	62	222	72	47	244	38	63	39	54	309	273	278	84
27.5	43	55	33	38	36	38	42	42	48	248	250	277	52	38	39	34	33	107	44	39	42	319	235	150	287	65	110	67	37	95	60	47	153	315	289	303	62	224	76	46	246	38	63	39	56	310	273	275	81
27.75	45	56	30	39	31	34	35	37	43	245	248	274	53	38	41	37	32	109	44	36	37	315	235	150	287	66	122	71	37	93	56	43	153	311	285	302	60	230	71	47	250	38	62	37	53	308	271	274	85
28	46	58	37	41	38	42	46	46	54	246	249	275	57	42	43	37	36	115	49	41	47	318	240	158	287	69	114	69	41	99	65	52	161	315	287	307	65	233	84	49	253	41	69	42	62	309	272	274	85
28.25	44	56	30	38	32	36	36	37	42	243	245	275	52	36	40	35	31	114	46	37	39	317	239	154	285	63	122	68	35	94	57	45	155	311	282	304	58	234	74	46	253	36	60	36	52	308	269	273	85
28.5	43	55	28	35	30	32	31	34	39	241	243	271	49	35	39	33	27	111	40	33	36	313	239	150	287	61	122	64	33	89	54	40	153	309	280	304	58	235	71	42	254	33	55	31	49	307	268	270	83
28.75	43	53	32	36	33	36	38	40	48	241	243	271	51	38	38	34	30	118	45	37	42	315	243	159	288	64	117	65	36	96	58	46	163	310	281	307	57	238	80	45	258	36	62	38	55	308	267	270	83
29	42	53	30	36	31	36	38	39	45	240	243	269	51	36	38	36	32	117	43	35	40	312	243	159	288	63	126	68	35	92	57	43	162	308	279	305	58	243	78	44	259	36	63	36	53	309	265	270	82
29.25	45	55	32	38	31	35	35	38	41	240	242	270	51	38	40	37	30	118	44	37	40	313	243	159	288	64	130	69	36	93	57	42	162	307	278	305	60	246	79	45	262	37	61	36	51	307	265	269	87
29.5	42	53	31	35	34	37	42	42	51	239	240	269	51	36	38	34	32	122	44	36	43	312	247	163	287	63	118	65	37	95	60	48	168	306	277	307	56	246	84	43	260	38	64	37	57	309	262	268	80
29.75	46	55	33	39	31	34	37	40	43	237	240	269	54	39	39	38	31	124	44	36	41	311	248	165	288	65	132	72	38	95	58	45	168	306	275	305	61	253	83	47	266	39	63	40	56	308	263	268	87
30	47	55	33	39	31	35	35	39	42	237	239	269	52	40	41	38	31	125	45	35	38	310	248	165	289	63	137	72	37	94	59	44	169	304	274	306	59	255	83	47	267	37	61	38	55	307	262	267	88
30.25	47	55	33	39	33	37	39	42	43	236	240	268	53	40	43	39	33	129	46	37	40	309	251	167	288	66	139	74	40	96	58	46	172	303	273	308	62	256	83	49	270	39	64	39	58	309	262	267	89
30.5	43	51	31	35	32	36	40	41	49	236	238	266	52	37	38	34	29	130	43	34	41	308	253	168	288	63	126	66	36	96	57	46	173	303	271	308	57	256	91	45	267	36	63	36	57	307	259	264	82
30.75	41	52	30	35	31	36	38	41	48	235	238	265	50	37	38	33	30	131	43	35	39	309	252	171	287	62	131	67	35	95	58	45	175	301	269	306	56	256	90	45	269	37	61	37	55	307	258	264	83
31	46	55	32	37	28	31	32	37	40	231	235	263	51	38	39	36	29	132	42	35	36	305	251	169	287	64	144	71	38	95	56	41	174	298	267	307	58	259	85	48	270	35	60	37	53	306	256	263	88
31.25	43	52	28	34	28	31	33	36	40	229	234	263	49	37	37	35	28	133	42	34	34	304	253	171	286	63	142	70	36	92	56	41	176	296	266	308	57	260	86	46	271	35	60	36	54	306	256	262	88
31.5	47	50	32	35	36	39	45	44	52	230	234	265	56	38	40	34	32	140	47	38	45	305	257	177	287	66	129	68	41	98	64	52	183	297	267	309	59	262	102	45	270	42	69	40	62	307	255	261	83
31.75	42	50	30	36	30	34	36	40	44	230	233	262	50	39	39	35	28	138	43	35	39	303	257	177	287	61	142	70	36	94	58	45	183	296	263	307	56	263	92	45	273	36	61	37	55	306	253	261	86
32	45	53	33	36	35	36	40	41	49	229	235	266	54	39	38	36	32	143	45	38	41	304	259	179	288	64	138	67	40	96	60	48	186	296	265	309	57	265	100	46	274	38	66	37	59	306	254	261	84
32.25	47	53	34	37	30	35	36	40	43	230	232	262	54	40	42	38	32	143	44	36	38	302	260	180	288	65	153	73	39	95	58	45	186	293	260	308	60	267	96	47	276	40	62	39	57	305	253	260	88
32.5	48	56	33	38	31	35	37	40	44	228	235	262	54	40	41	37	32	146	44	37	38	303	261	180	289	65	154	72	39	98	61	45	188	293	262	308	60	268	96	48	276	40	62	40	57	306	254	260	92
32.75	45	52	32	37	28	33	34	38	41	225	231	260	54	39	39	37	32	146	43	34	36	299	260	179	288	64	155	72	38	96	58	45	188	291	258	307	61	268	98	47	274	39	63	39	55	304	251	260	89
33	44	51	32	36	29	35	36	40	43	226	229	259	53	39	40	36	30	149	43	34	36	299	261	182	287	64	154	70	38	95	60	45	191	288	257	308	59	269	100	45	275	38	62	39	57	306	249	259	85
33.25	47	54	32	38	30	35	35	38	43	224	230	260	54	40	40	39	30	151	43	36	36	298	264	184	288	63	158	72	38	93	59	43	192	288	258	308	60	269	101	47	277	38	61	38	55	305	251	259	88
33.5	44	50	31	36	30	35	37	39	44	225	230	259	53	39	39	36	31	154	44	34	38	297	266	185	287	64	158	71	38	97	60	46	194	287	255	308	60	270	106	48	277	39	62	38	57	304	248	257	88
33.75	45	51	32	37	31	35	36	39	44	224	229	258	52	39	41	36	31	156	44	36	37	297	267	186	287	64	162	73	38	94	59	45	196	285	255	309	59	271	103	46	277	37	62	38	57	304	250	259	88
34	43	50	33	35	33	36	36	40	47	223	228	258	52	38	38	36	30	158	43	36	38	296	270	189	287	65	157	70	39	95	61	47	197	286	253	309	58	271	110	45	277	38	62	38	56	303	247	255	86
34.25	42	47	28	32	27	30	31	33	39	220	225	255	47	36	35	33	27	157	39	31	34	292	266	187	286	62	162	68	34	92	56	41	196	280	250	306	55	272	103	42	276	35	58	34	52	304	244	253	86
34.5	44	49	32	36	34	40	40	42	49	225	228	258	52	40	40	37	32	163	46	38	40	294	271	192	290	63	161	70	38	97	62	48	202	283	253	310	57	272	115	46	279	40	64	40	60	304	248	255	87
34.75	46	50	33	35	35	39	40	41	49	223	226	258	56	39	39	35	32	165	45	37	41	292	271	193	290	65	160	69	40	99	62	48	204	282	252	310	61	273	119	44	279	40	65	38	59	303	244	254	84
35	49	53	34	37	30	34	35	40	43	220	225	255	54	41	42	39	31	168	44	36	37	291	271	193	290	66	176	75	39	96	61	44	203	280	250	307	60	274	112	47	279	40	63	40	57	303	243	255	94
35.25	44	49	30	35	29	34	32	36	41	219	224	254	51	38	38	35	28	166	42	31	36	289	271	194	288	64	173	72	36	96	57	44	202	277	247	309	59	275	113	46	278	38	60	37	55	302	241	252	88
35.5	42	48	31	34	29	33	33	36	42	217	222	252	49	34	37	33	29	167	42	32	35	286	270	195	288	63	171	70	35	94	57	45	204	275	247	307	54	273	116	44	278	35	58	36	56	301	240	251	86
35.75	43	46	33	34	35	38	41	41	49	219	223	255	53	38	38	34	32	171	45	37	43	287	273	197	287	63	164	69	39	97	64	48	212	276	248	308	59	275	127	45	279	39	65	37	60	302	240	250	82
36	44	50	29	35	28	31	31	36	39	216	220	251	51	38	36	37	27	171	40	32	33	285	272	193	286	65	180	72	36	94	57	43	207	273	243	307	60	275	116	44	278	36	58	37	53	300	238	248	89
36.25	43	47	31	34	33	37	40	39	48	219	222	253	51	36	38	35	29	173	44	35	39	285	276	200	288	62	170	68	38	97	61	48	211	275	247	309	58	275	127	43	278	38	64	37	57	303	241	249	84
36.5	40	48	26	32	28	31	30	34	38	215	219	253	49	36	34	31	24	172	38	31	33	283	271	194	287	62	178	67	34	89	54	40	206	272	241	305	55	274	120	41	278	31	56	32	49	298	237	247	84
36.75	46	51	32	35	28	34	33	37	40	215	219	251	51	38	38	37	31	176	41	35	36	281	275	198	288	65	186	72	38	96	59	45	211	270	243	307	61	277	123	46	280	39	60	38	57	300	238	250	91
37	43	45	32	34	33	36	41	39	48	215	219	251	54	36	37	34	31	180	45	36	41	281	276	203	287	62	171	66	39	99	64	49	217	270	240	309	60	276	137	44	280	38	67	39	61	300	236	247	82
37.25	43	50	31	35	30	35	35	39	42	215	219	251	51	38	39	38	29	182	42	33	37	282	275	204	287	66	186	71	38	95	60	44	216	269	241	308	58	278	130	45	280	37	60	37	56	301	238	249	89
37.5	44	49	30	35	28	33	33	36	38	212	218	248	51	37	38	36	28	182	41	32	35	278	274	204	288	65	190	73	37	95	58	43	215	266	237	307	60	277	128	44	280	37	61	36	54	299	235	247	89
37.75	41	45	28	32	28	30	33	34	39	211	216	248	48	36	34	33	26	183	39	31	34	279	275	203	286	62	188	68	35	94	57	41	217	266	237	306	57	277	128	42	279	36	60	36	53	298	233	244	85
38	43	48	30	34	29	35	37	37	43	215	216	249	48	38	36	34	29	184	41	33	36	277	276	205	288	63	187	69	38	95	58	44	220	267	240	308	57	277	136	43	281	37	59	37	58	300	235	245	86
38.25	45	52	33	37	30	35	35	36	41	213	219	249	53	41	41	37	28	189	41	34	35	276	274	209	288	66	198	73	39	95	59	44	221	264	237	309	61	279	133	45	283	38	61	37	55	299	234	246	91
38.5	44	49	31	34	31	34	35	37	42	211	217	247	52	39	39	35	29	190	41	34	37	275	277	209	288	65	197	72	37	95	59	43	221	263	234	307	59	276	138	44	281	38	61	38	56	298	232	246	89
38.75	41	45	29	33	31	36	38	38	44	211	215	247	51	35	36	32	28	191	41	33	38	273	276	209	287	62	189	68	37	95	61	45	223	262	235	306	56	276	143	41	280	36	61	37	57	297	231	243	83
39	45	49	30	34	30	34	34	37	40	212	217	249	51	38	37	33	30	191	40	33	36	273	276	210	288	63	202	72	37	97	60	44	224	260	235	308	60	278	139	45	281	37	60	37	56	297	232	244	91
39.25	50	53	36	39	34	36	34	39	41	212	218	249	55	42	42	38	32	196	43	35	37	273	278	212	287	69	207	77	41	98	61	45	227	260	234	309	66	280	142	49	283	40	64	40	58	299	231	245	92
39.5	42	44	31	32	36	41	46	43	51	212	217	247	52	35	36	34	30	196	46	38	44	271	279	214	285	59	183	66	41	99	66	52	230	262	236	310	57	276	160	44	282	40	68	39	63	296	230	242	81
39.75	41	46	30	32	30	33	35	35	41	211	214	245	50	37	37	33	27	197	41	33	36	268	275	212	286	61	202	69	37	96	58	43	228	259	232	307	59	278	148	43	281	35	60	35	56	296	228	240	84
40	44	46	33	34	35	39	41	40	47	211	215	246	53	37	39	34	33	202	43	35	42	269	277	215	287	64	198	70	40	98	64	48	233	259	232	308	60	280	162	45	284	41	66	39	61	296	228	243	85
40.25	42	47	30	33	31	34	35	37	44	208	213	245	48	37	36	32	28	201	40	33	36	266	276	214	285	61	202	68	35	95	59	44	231	256	230	308	57	280	154	41	281	34	61	35	56	294	227	242	86
40.5	43	47	28	34	28	30	31	33	37	207	212	245	47	37	38	34	27	202	38	31	32	266	276	212	285	63	212	69	35	93	57	42	230	253	229	307	58	278	150	42	282	33	58	34	54	294	227	239	90
40.75	46	51	31	35	30	34	32	36	41	208	212	245	50	38	38	35	29	206	40	33	34	265	278	216	286	66	215	73	40	95	60	44	234	254	228	308	60	279	153	45	283	37	61	38	56	295	225	242	90
41	42	45	28	34	30	34	33	36	40	208	213	244	49	38	37	35	28	206	41	33	36	264	275	218	286	64	212	70	37	95	58	45	234	253	227	309	60	279	160	43	281	37	61	38	58	295	226	242	86
41.25	40	46	27	33	30	34	35	35	40	206	210	243	49	36	37	33	26	208	38	31	34	262	277	217	285	61	212	70	37	96	59	43	235	250	226	308	57	279	160	43	281	35	60	37	56	294	224	239	86
41.5	41	47	29	33	29	32	31	33	38	206	211	243	46	35	36	32	27	208	39	31	32	261	278	218	286	60	217	70	35	93	57	42	234	250	226	308	57	278	157	42	281	35	58	35	54	295	224	238	88
41.75	44	48	29	34	28	31	30	34	37	206	211	242	48	38	37	34	27	210	38	30	32	259	276	218	284	63	221	70	37	94	58	42	235	248	226	306	58	279	160	43	282	35	58	35	56	292	223	239	88
42	46	49	32	36	33	37	38	38	44	207	212	245	53	39	39	36	30	215	43	36	39	260	280	223	286	66	221	72	40	99	61	49	239	252	227	310	62	280	169	46	284	39	62	40	60	294	224	238	88
42.25	45	51	32	36	28	34	31	34	38	203	210	240	52	40	38	37	30	215	40	32	35	257	276	220	285	67	226	74	39	97	58	44	240	246	224	307	62	277	165	45	281	37	61	39	58	291	220	238	90
42.5	46	46	36	35	39	42	47	43	52	208	213	245	56	40	42	37	35	219	49	40	48	262	281	225	286	65	215	71	43	102	68	53	247	253	227	312	63	278	187	46	284	43	70	42	67	295	224	240	85
42.75	43	49	29	33	28	31	31	36	39	203	208	242	46	37	36	34	27	217	40	34	35	257	278	222	283	64	226	71	37	94	57	43	241	245	222	307	59	277	170	44	281	36	60	37	58	294	223	236	90
43	45	49	31	35	30	35	34	38	40	207	211	243	52	38	39	34	30	219	41	33	35	258	280	225	285	64	230	71	39	97	60	43	243	247	223	308	63	279	175	43	283	37	61	37	58	292	222	237	90
43.25	41	48	26	31	27	32	30	32	37	201	208	241	46	36	34	32	25	217	36	29	32	254	277	222	283	61	226	66	34	92	54	41	240	244	221	307	55	277	173	40	280	33	56	32	54	291	219	236	86
43.5	44	47	34	35	36	40	45	43	51	205	212	242	53	38	39	36	33	225	48	37	45	256	280	229	286	61	218	68	42	101	68	52	248	247	225	311	59	277	191	44	283	42	68	40	63	292	221	237	84
43.75	43	51	29	34	28	33	31	33	37	203	209	240	50	37	36	34	28	222	38	32	34	253	279	225	284	64	232	72	38	95	58	43	245	243	221	308	60	278	178	44	281	36	59	38	57	292	220	237	89
44	42	48	27	33	27	31	30	32	35	202	205	238	48	37	34	31	25	222	37	30	32	250	277	223	284	61	231	68	35	93	56	42	244	241	220	307	57	276	179	41	280	33	57	34	55	291	218	235	90
44.25	47	49	33	37	34	40	40	39	45	205	211	242	53	41	42	37	33	228	46	37	40	254	284	230	287	66	234	73	42	98	63	49	249	245	223	309	63	278	190	47	284	41	67	41	62	293	222	238	90
44.5	45	52	30	36	29	35	32	37	40	203	207	241	48	41	38	35	30	227	41	34	35	251	281	228	284	63	239	73	38	97	60	44	247	241	221	308	61	278	185	44	282	38	61	38	59	291	220	236	93
44.75	44	45	32	34	33	38	40	40	47	204	208	241	50	37	36	35	31	230	43	36	41	253	283	229	284	62	230	68	39	98	63	49	252	241	222	309	58	276	197	43	281	38	65	38	61	291	218	235	85
45	42	45	28	32	31	35	37	36	43	203	206	239	51	37	35	34	28	230	41	35	37	251	282	229	283	61	231	67	39	97	61	45	251	240	219	309	58	275	196	41	279	37	63	38	60	289	217	235	85
45.25	47	53	34	38	33	37	35	38	41	204	211	241	50	42	40	38	31	232	41	36	36	249	282	232	285	66	243	74	41	99	62	47	252	239	220	310	62	278	193	46	282	40	61	41	61	292	220	239	96
45.5	42	49	27	34	28	33	33	34	36	200	206	238	47	38	36	32	27	231	39	32	33	248	280	230	283	62	240	71	38	96	58	45	252	235	217	307	58	277	191	43	280	36	59	35	59	289	217	234	92
45.75	44	50	29	36	29	33	31	34	37	200	205	241	48	38	36	33	27	231	38	31	32	247	282	229	285	62	241	70	36	93	58	41	249	237	218	308	59	276	195	43	279	35	57	34	56	289	216	231	91
46	47	52	31	36	30	37	35	37	40	201	207	240	52	41	39	37	31	237	41	34	35	247	282	234	285	66	245	74	40	98	61	46	255	237	218	311	63	278	200	47	279	39	62	40	62	290	218	234	92
46.25	43	49	28	35	28	33	31	33	35	198	204	237	45	38	35	33	27	234	36	32	32	243	282	231	285	63	245	72	37	94	57	44	253	233	217	308	60	274	196	44	278	36	58	37	58	288	216	233	93
46.5	45	49	29	35	27	33	30	34	35	198	202	238	47	37	35	34	28	235	36	32	32	244	282	230	284	63	244	69	37	95	58	42	251	234	217	308	59	273	202	43	278	35	56	35	54	289	214	232	91
46.75	45	51	30	35	29	35	34	35	38	200	205	237	49	41	37	36	30	238	40	33	35	244	283	234	286	65	247	73	40	99	61	46	253	231	216	309	61	275	203	46	279	40	61	38	59	289	215	233	92
47	43	47	28	33	27	33	31	33	37	197	203	237	47	39	37	34	26	240	37	31	32	243	283	231	283	62	246	72	38	95	57	43	254	232	215	307	59	272	205	43	277	37	58	37	58	288	213	230	91
47.25	45	47	31	35	33	39	41	38	47	202	206	238	49	38	38	34	31	242	43	37	40	245	285	237	286	61	243	69	40	99	63	49	258	234	217	312	56	275	215	45	276	39	65	40	63	289	216	233	88
47.5	42	46	28	33	27	33	32	33	38	198	202	236	44	37	37	33	27	242	39	31	33	240	282	234	283	62	246	69	38	95	59	42	255	230	214	307	57	274	211	42	276	37	60	36	57	289	214	230	88
47.75	44	46	30	32	29	35	36	36	41	199	203	236	46	37	36	33	28	242	40	33	36	240	284	235	283	59	247	67	36	96	60	47	257	230	214	309	57	273	214	41	276	36	60	39	60	288	213	231	88
48	44	45	32	35	33	40	40	38	45	199	205	238	50	38	37	35	30	245	43	35	39	243	286	236	286	64	246	68	40	100	64	49	259	232	217	311	59	274	220	46	276	41	65	40	63	288	215	232	86
48.25	42	44	27	31	27	33	31	33	36	195	201	234	44	36	33	30	26	244	36	31	32	238	284	237	282	59	248	67	36	94	58	43	257	227	214	308	64	272	213	41	273	35	59	36	58	286	212	230	89
48.5	48	51	33	38	31	38	33	35	39	199	205	237	48	41	38	36	32	248	40	35	36	239	285	237	284	66	255	76	41	100	62	48	259	231	216	311	70	274	217	47	277	40	64	42	62	287	215	233	96
48.75	39	44	28	32	29	35	34	35	40	197	202	235	46	36	34	33	27	247	38	32	35	237	285	237	283	60	250	68	39	95	60	45	260	227	213	308	66	271	220	42	274	36	61	37	60	286	214	230	88
49	45	45	32	35	34	40	41	39	46	200	203	240	52	41	39	36	33	251	44	36	41	240	288	239	286	64	250	72	42	101	66	49	259	232	215	312	74	273	228	46	273	42	68	41	65	288	214	230	87
49.25	41	43	29	31	32	37	39	36	44	197	202	237	46	36	36	32	29	249	41	34	39	236	286	240	284	59	247	67	39	97	63	47	260	228	212	309	66	271	226	42	272	38	64	37	62	284	212	228	85
49.5	45	44	33	35	34	40	41	38	45	197	202	237	50	38	40	35	33	251	42	35	40	237	289	239	285	63	252	69	42	101	65	49	262	228	213	311	71	270	230	47	273	41	67	39	64	285	213	230	88
49.75	45	48	33	37	32	40	38	38	42	198	204	237	50	40	39	36	31	252	41	35	38	237	287	241	284	64	255	72	42	100	64	48	261	228	216	312	68	271	229	46	274	40	65	40	64	286	214	232	91
50	45	48	29	34	29	34	32	35	38	196	201	235	47	38	37	34	28	251	37	32	33	235	286	239	284	62	255	72	37	98	60	43	259	225	211	308	64	272	227	42	271	36	59	36	61	284	211	228	91
50.25	48	49	36	39	37	41	42	41	46	200	206	238	51	43	41	40	33	255	44	37	40	237	290	242	287	66	257	74	45	102	66	51	265	228	215	313	66	272	234	49	273	43	68	42	67	286	214	231	93
50.5	43	47	28	34	29	35	33	33	37	195	200	235	47	39	38	35	27	253	37	33	32	234	287	239	285	61	256	70	37	96	57	45	259	224	212	311	61	271	230	43	270	36	60	37	58	285	210	228	90
50.75	51	55	34	39	34	40	36	37	40	196	203	238	53	44	42	40	30	255	40	36	35	235	289	242	287	67	259	77	43	101	62	48	262	225	212	310	74	272	234	48	272	43	63	41	62	285	213	231	96
51	45	49	30	35	29	37	33	36	37	195	200	233	48	42	37	36	28	255	38	33	34	232	288	242	284	64	258	71	37	98	60	44	262	223	210	309	94	271	232	44	270	38	60	38	61	284	210	228	94
51.25	45	48	31	35	31	38	35	35	39	195	201	236	49	41	39	37	30	256	39	32	34	233	289	243	284	62	257	73	39	97	61	45	262	224	210	310	115	270	234	45	270	39	62	39	60	285	210	230	92
51.5	42	45	29	33	28	35	34	33	39	193	199	232	46	38	37	33	28	257	37	32	33	230	288	242	284	60	257	69	38	95	58	43	262	221	208	308	161	267	236	41	269	37	59	37	58	284	209	227	88
51.75	45	47	33	36	32	38	37	37	42	194	201	235	50	40	39	35	30	258	40	35	36	233	290	241	284	64	258	72	40	100	63	48	264	223	209	312	182	271	240	46	270	40	64	39	63	283	210	228	91
52	46	50	29	34	30	37	35	36	38	195	200	234	47	37	38	34	27	258	39	32	35	231	288	243	283	62	259	72	38	98	59	46	265	219	209	310	193	269	237	45	270	38	62	38	60	284	209	228	93
52.25	45	49	31	36	29	37	33	36	38	195	200	233	46	41	36	37	29	259	38	33	35	230	290	242	283	64	261	72	38	98	59	44	262	219	210	309	226	268	239	46	270	40	63	39	60	283	210	228	94
52.5	43	46	31	34	31	38	38	37	41	194	201	236	50	38	38	36	29	260	41	35	37	232	293	246	283	62	258	72	40	99	62	49	265	222	209	313	242	267	243	46	269	39	64	39	62	284	208	229	91
52.75	42	45	28	34	28	34	34	32	39	193	199	232	45	37	35	32	27	258	36	32	31	229	290	241	283	60	258	68	36	95	59	43	263	218	207	310	238	266	244	42	268	36	59	36	58	284	206	225	86
53	47	51	34	37	32	39	36	36	41	195	201	234	50	42	39	38	32	262	41	36	37	228	292	247	285	66	262	73	40	100	65	48	265	220	209	312	61	268	246	48	268	40	65	39	65	285	211	227	92
53.25	42	46	30	34	28	35	33	32	36	193	198	234	45	38	36	33	28	260	38	32	35	227	291	243	284	61	259	69	39	96	59	43	264	216	206	308	101	266	244	43	267	36	60	35	60	282	207	227	92
53.5	47	49	30	37	30	37	35	35	38	193	200	233	47	40	39	37	30	260	38	33	34	227	293	245	285	63	261	73	40	98	60	47	263	218	208	312	92	266	246	44	267	39	62	39	63	283	208	228	95
53.75	46	48	34	36	31	39	40	39	44	195	200	236	49	40	39	35	31	262	41	36	39	230	293	247	283	64	261	71	41	99	63	48	264	219	208	311	67	266	248	45	266	40	65	40	66	283	208	227	89
54	45	49	30	36	29	36	31	33	35	194	197	234	47	39	36	33	28	261	36	32	32	227	292	243	283	61	260	70	38	95	56	43	265	215	207	309	54	266	248	44	267	37	60	36	60	282	206	226	93
54.25	45	48	29	35	29	34	32	34	35	191	197	233	46	39	36	36	27	261	36	31	32	226	292	246	282	61	261	70	37	95	57	44	263	215	206	310	58	266	246	44	266	37	58	36	58	283	205	225	92
54.5	48	51	31	37	30	37	32	35	37	193	198	233	47	39	38	35	28	262	37	33	35	226	293	245	283	63	263	72	40	98	57	45	264	216	207	310	58	266	249	46	265	37	62	39	61	282	207	226	96
54.75	44	49	30	33	28	34	31	32	36	190	197	232	46	38	36	34	27	263	36	32	30	225	292	245	284	60	261	70	38	97	59	43	264	214	205	310	57	262	249	44	265	36	62	38	60	281	205	224	93
55	45	46	32	33	32	38	36	38	43	193	198	234	47	40	37	34	29	266	40	34	38	225	294	247	284	62	262	70	38	100	62	48	267	215	206	311	57	263	252	45	263	38	64	39	65	282	207	225	91
55.25	43	47	29	35	27	36	30	31	34	191	196	231	45	37	35	33	25	262	35	32	32	225	293	245	282	61	263	70	39	93	57	42	264	213	204	309	57	264	248	42	263	36	58	35	58	281	204	224	91
55.5	45	45	32	34	32	37	38	36	44	193	198	232	48	38	38	35	30	264	41	35	38	226	295	247	284	63	262	70	40	99	64	47	266	216	205	314	59	263	254	45	263	40	65	40	64	281	205	224	88
55.75	46	45	34	35	36	41	43	42	48	194	199	234	50	40	40	35	32	266	45	38	44	227	297	249	282	62	260	68	43	102	66	51	268	216	207	312	57	264	256	45	263	41	67	41	69	281	206	226	90
56	45	49	32	36	29	37	34	35	38	192	197	232	46	39	38	34	29	265	39	35	35	223	294	247	283	61	263	70	39	97	60	45	268	213	205	311	56	264	255	45	263	38	60	40	64	281	205	226	92
56.25	44	44	31	33	31	38	37	36	41	192	197	232	45	37	35	33	28	267	39	35	37	225	295	248	284	60	261	67	38	99	63	47	267	212	204	310	53	262	254	42	262	37	62	38	64	281	204	224	89
56.5	46	45	37	37	36	43	44	41	48	197	200	233	50	40	41	37	35	268	47	40	44	226	295	251	283	63	261	70	44	103	68	51	268	215	207	315	59	263	259	47	262	44	69	43	71	282	205	225	89
56.75	46	50	32	36	30	37	35	34	38	191	196	229	48	40	39	36	29	267	38	35	34	222	296	248	282	63	264	71	41	99	61	46	266	210	204	313	60	263	256	45	264	40	63	41	65	281	204	226	95
57	46	47	33	37	31	38	33	36	40	191	198	232	48	42	39	37	31	268	39	35	36	223	297	250	284	65	265	72	40	100	60	49	268	210	205	310	60	262	257	46	264	39	63	40	65	281	204	224	93
57.25	43	48	30	35	27	37	30	32	35	191	194	231	45	40	34	33	27	266	35	32	32	222	295	247	282	60	263	69	38	97	58	44	265	210	204	310	57	262	256	43	262	36	56	36	62	280	204	223	94
57.5	46	50	31	37	29	37	33	35	38	190	196	232	48	41	38	37	29	267	37	34	33	222	298	250	281	62	265	73	39	98	62	46	267	209	204	312	60	262	258	45	264	39	61	39	63	281	206	224	95
57.75	44	47	30	34	30	38	33	33	37	188	195	230	46	39	36	34	28	267	36	33	34	220	297	248	282	62	264	71	38	97	58	45	267	208	203	311	56	261	259	44	264	36	60	39	62	280	204	222	92
58	43	42	29	34	31	38	39	37	42	191	197	231	46	37	36	33	28	268	39	34	39	222	297	250	282	60	260	67	38	98	63	48	269	209	202	313	55	260	257	43	262	39	65	37	66	278	201	221	85
58.25	45	45	35	36	35	43	42	41	47	193	197	233	51	40	40	36	33	271	43	38	42	224	300	252	283	63	264	70	43	104	68	50	269	211	205	314	60	263	261	47	264	43	69	40	70	279	203	223	89
58.5	49	48	36	38	38	44	43	41	48	194	199	235	53	44	43	39	34	272	46	39	42	225	299	255	285	66	265	72	46	104	70	53	272	212	205	316	61	262	263	49	267	45	70	43	71	282	205	225	92
58.75	47	46	37	37	38	44	45	42	49	194	197	233	52	41	42	38	35	272	47	39	45	223	299	254	284	66	264	71	45	104	69	53	272	210	204	315	60	261	262	47	264	44	72	44	73	280	201	224	89
59	47	47	37	37	35	43	42	42	49	192	198	232	53	42	41	37	33	271	46	37	44	224	301	253	285	65	263	70	45	103	68	53	272	210	205	314	59	261	263	48	263	45	71	43	72	279	202	224	89
59.25	45	47	30	36	30	38	31	33	37	189	194	233	46	38	37	35	27	268	36	33	33	221	298	249	282	60	264	70	37	96	60	44	265	207	202	313	53	262	260	43	264	36	60	35	63	277	202	224	93
59.5	45	50	33	37	32	38	35	38	39	189	198	232	48	40	39	36	31	269	39	35	35	221	299	252	283	65	266	72	42	100	63	47	268	207	204	312	60	262	261	47	266	40	63	41	66	280	202	225	95
59.75	45	47	30	34	30	37	31	34	37	189	196	229	46	39	37	34	28	269	36	34	32	220	299	250	282	62	265	70	39	97	59	46	269	204	202	312	57	260	261	43	264	38	60	38	65	278	201	222	93
60	44	47	32	35	30	38	35	34	39	189	195	232	46	39	38	34	28	270	38	34	35	221	299	252	283	60	264	68	40	98	60	46	269	206	202	312	56	260	264	43	265	39	60	39	67	278	202	222	93
60.25	42	43	29	34	29	36	32	33	37	188	194	232	43	37	34	33	25	267	36	33	32	221	298	251	282	60	265	66	37	96	58	45	267	206	200	312	53	259	261	41	264	36	59	36	65	276	199	220	89
60.5	45	47	30	35	28	38	35	35	39	190	197	228	46	41	36	34	28	269	39	34	34	220	300	254	283	62	263	69	40	100	60	46	270	207	202	312	57	260	263	45	265	39	63	39	66	277	203	220	92
60.75	42	44	30	35	31	38	36	34	38	189	194	229	48	38	36	33	29	270	39	34	33	219	299	250	282	63	266	70	39	99	60	46	269	205	200	311	57	261	262	45	265	38	63	39	65	277	201	220	90
61	46	48	32	36	28	38	30	34	37	187	194	231	47	39	36	34	27	269	36	32	32	218	299	252	282	61	266	68	40	96	60	46	268	205	201	312	60	261	263	44	265	38	61	39	64	276	201	221	93
61.25	45	48	33	39	32	40	36	37	38	189	194	230	51	41	39	37	30	271	40	36	34	219	302	252	283	65	265	71	40	101	64	49	270	204	201	313	60	261	264	46	266	41	65	41	67	278	201	221	93
61.5	44	44	31	35	29	38	37	35	40	189	195	230	46	38	35	34	29	267	38	34	35	220	301	253	282	62	266	69	38	99	62	45	268	205	201	313	55	260	264	44	265	38	64	39	68	276	199	221	91
61.75	47	51	35	40	32	40	35	37	39	188	196	229	51	44	39	38	32	271	40	36	37	219	301	253	283	67	267	75	44	101	61	49	269	203	201	312	63	261	266	48	267	42	64	42	68	278	201	224	96
62	43	43	33	35	35	41	43	40	47	190	194	229	48	39	38	34	32	271	44	36	42	221	301	256	282	60	264	67	41	101	66	49	270	205	202	315	55	260	263	45	263	41	68	41	73	278	199	219	87
62.25	45	48	32	36	31	37	33	35	37	189	193	231	46	40	36	34	28	270	36	35	33	220	300	252	282	61	266	70	37	97	59	44	268	203	202	313	57	261	263	43	265	36	60	37	65	276	200	222	94
62.5	45	48	32	36	30	37	34	36	38	188	194	229	48	40	36	34	29	270	37	33	34	218	302	253	281	63	267	71	38	98	60	46	269	202	201	311	58	260	266	45	265	39	62	40	66	277	199	219	93
62.75	44	48	31	35	30	38	35	36	39	188	195	230	47	37	37	34	29	270	37	32	34	218	302	254	281	61	265	70	38	97	61	45	269	203	201	313	56	262	265	43	266	38	62	39	68	276	200	222	93
63	48	50	33	38	30	39	34	34	38	188	195	229	50	42	39	36	29	271	37	35	34	217	301	253	280	66	268	74	40	101	62	46	268	204	200	315	61	261	266	46	267	40	64	40	67	276	200	221	95
63.25	44	47	30	35	28	36	31	34	35	186	194	229	44	38	35	33	26	269	35	32	31	217	301	254	280	60	266	68	38	96	58	46	269	201	198	311	54	261	267	42	265	38	60	38	65	275	197	221	93
63.5	45	46	36	37	36	42	43	41	46	189	196	233	53	42	42	37	32	272	45	39	40	222	303	257	283	64	267	70	42	102	68	51	271	206	202	316	60	264	268	48	265	43	69	42	73	278	199	221	91
63.75	49	52	35	40	32	39	34	36	36	188	193	230	50	43	40	40	30	271	39	35	35	218	303	252	284	65	269	73	42	100	62	47	270	203	201	313	62	263	268	46	266	42	61	40	67	276	200	220	96
64	47	45	38	38	38	45	48	43	50	192	196	232	54	40	42	39	35	275	47	40	45	222	304	258	283	67	267	70	45	105	71	55	274	206	202	316	59	263	268	48	266	46	72	44	79	278	201	220	93
64.25	43	43	31	35	33	39	39	36	42	188	194	227	49	38	38	34	29	272	41	35	38	218	301	254	281	61	264	67	40	101	65	48	269	201	200	312	56	261	266	45	263	39	65	38	74	274	196	217	89
64.5	48	47	38	40	39	45	45	45	51	191	197	234	55	43	43	38	35	274	48	41	45	222	304	258	283	65	267	71	46	106	71	54	274	205	204	316	60	263	267	48	267	46	70	44	78	276	199	222	94
64.75	47	49	33	37	31	38	34	36	38	188	194	229	50	42	40	37	30	271	39	34	34	217	303	254	282	63	268	71	42	101	61	48	271	201	200	314	61	262	268	46	266	40	66	40	69	275	198	220	95
65	45	44	34	36	34	41	43	41	46	189	196	231	48	40	38	36	32	271	43	39	43	219	304	256	281	62	265	69	42	102	66	49	272	202	200	315	54	262	267	44	264	41	68	40	74	274	197	219	92
65.25	50	47	37	39	38	43	45	42	47	191	196	234	54	43	42	39	35	273	46	39	44	222	307	257	283	65	268	72	45	104	69	53	274	203	203	317	61	264	269	49	267	46	71	43	77	275	200	220	95
65.5	47	49	32	38	31	40	36	37	36	187	194	231	49	41	39	36	30	274	39	34	34	219	304	254	283	63	269	71	41	100	61	47	272	201	200	315	60	264	267	45	267	41	63	39	69	276	200	219	97
65.75	46	48	33	38	31	37	33	35	36	187	195	229	48	41	37	37	28	270	36	35	33	217	303	254	281	63	267	70	40	100	61	46	270	201	198	314	60	263	267	45	266	39	63	39	68	275	199	220	98
66	46	48	33	36	32	39	38	37	41	188	194	230	50	41	38	37	32	272	39	35	36	218	305	256	282	62	267	70	42	102	64	49	271	203	200	314	59	264	268	47	266	41	67	40	72	274	199	221	93
66.25	43	42	31	33	31	37	35	35	40	186	195	230	45	37	36	33	28	271	38	34	35	217	303	255	280	58	266	65	39	97	61	46	270	200	195	313	54	261	265	42	265	39	63	37	71	273	195	217	91
66.5	45	43	34	35	34	38	40	37	42	188	196	229	48	38	37	34	30	272	39	35	38	218	304	256	280	60	266	68	39	99	65	48	270	201	199	315	55	261	267	45	267	40	66	39	74	275	197	218	92
66.75	47	44	33	36	34	40	40	40	44	188	196	231	51	40	40	36	32	274	42	36	41	219	305	258	281	62	265	70	41	102	66	48	273	202	200	317	58	264	267	46	265	42	68	40	76	274	198	217	91
67	45	45	35	37	33	40	41	40	44	188	194	229	50	39	38	35	31	273	40	36	39	218	306	256	283	61	266	70	42	101	65	48	272	201	199	316	58	263	267	46	267	41	66	41	73	273	198	219	92
67.25	44	46	32	37	30	38	36	34	37	186	194	230	49	40	37	35	29	272	38	34	35	217	304	255	281	61	267	69	40	97	61	46	271	199	199	314	58	262	269	45	267	38	62	38	70	272	197	217	93
67.5	45	46	32	36	32	36	36	37	39	186	194	230	49	39	37	33	31	271	39	34	36	218	303	254	282	62	266	68	40	100	63	47	272	200	197	314	59	263	266	45	265	38	64	38	71	272	196	217	90
67.75	43	45	32	36	30	37	35	34	38	185	194	230	48	39	37	34	28	271	37	33	34	217	304	254	280	61	267	67	39	98	61	45	270	199	196	316	57	264	266	44	265	38	62	37	70	272	194	217	92
68	47	48	34	39	32	39	36	36	38	185	196	230	49	42	39	37	29	273	40	35	35	217	304	255	281	63	268	70	41	100	62	48	272	198	197	315	60	264	268	47	268	42	63	41	72	273	198	218	95
68.25	43	47	32	36	30	37	36	36	38	185	194	229	48	39	37	34	29	272	38	34	34	217	304	254	280	61	266	68	39	98	61	48	271	199	198	316	58	262	267	45	266	40	64	41	70	273	196	219	93
68.5	41	43	29	33	29	35	33	33	34	183	191	228	46	37	34	33	27	271	36	33	30	214	303	253	279	59	265	64	37	97	58	44	271	197	195	315	54	262	266	42	266	38	60	35	68	271	194	216	93
68.75	45	48	31	36	31	37	32	34	35	185	193	230	48	39	35	34	27	269	35	33	32	217	302	255	280	61	267	66	36	95	58	46	270	198	196	315	58	261	267	42	267	37	60	35	68	271	195	216	94
69	47	45	39	40	41	44	48	44	51	190	199	232	53	41	42	38	35	273	47	42	46	220	306	260	281	63	267	69	46	105	72	56	275	202	200	319	57	264	268	46	267	46	73	42	82	275	197	219	94
69.25	47	48	35	39	33	40	37	37	41	186	194	232	49	43	38	37	31	273	40	35	34	217	307	256	281	64	269	71	41	101	64	49	274	199	198	317	60	265	269	46	269	41	65	41	73	274	197	218	98
69.5	46	49	32	37	31	37	34	35	36	185	195	232	48	41	35	35	29	272	35	33	30	218	305	256	280	63	268	68	38	98	60	45	271	197	197	315	58	264	267	44	268	38	59	37	68	271	195	215	93
69.75	46	45	35	37	38	41	44	41	48	188	196	231	53	40	41	37	33	274	45	38	43	220	307	258	282	63	266	69	43	104	69	52	275	201	198	318	59	264	267	46	267	43	72	41	78	273	195	218	91
70	48	49	37	38	35	44	42	41	47	189	196	232	54	43	41	38	33	274	44	39	41	221	307	259	282	65	268	69	43	105	69	54	274	201	198	317	60	266	269	48	269	44	70	42	79	274	197	218	95
70.25	47	51	34	39	31	38	34	34	37	184	195	231	49	43	36	36	29	271	36	34	30	216	303	257	281	65	268	69	39	99	60	44	272	198	197	315	59	264	268	46	267	38	63	39	69	272	197	215	96
70.5	47	48	38	39	37	43	44	42	48	190	198	234	52	42	39	38	34	273	44	40	43	220	306	260	281	64	267	70	44	102	68	53	275	203	199	318	58	266	269	48	268	43	69	40	78	273	200	218	94
70.75	45	44	34	37	36	41	43	40	46	187	196	231	50	40	39	37	34	272	44	39	41	219	305	258	279	63	265	67	43	103	70	51	275	199	197	316	58	264	267	45	267	43	70	41	77	271	196	217	92
71	48	50	34	37	30	39	35	37	36	186	195	231	49	44	36	37	30	273	38	35	34	216	305	257	282	65	270	70	40	99	59	47	273	198	197	315	61	264	269	47	270	41	62	39	70	272	196	216	96
71.25	46	47	35	37	33	39	39	38	42	186	195	230	51	41	38	35	29	272	40	36	36	218	304	256	281	63	266	68	40	99	65	49	274	197	196	315	57	264	267	46	267	41	66	38	72	271	195	216	94
71.5	46	50	35	39	32	39	36	36	38	185	196	233	51	43	39	37	31	274	38	36	34	218	306	259	282	64	270	70	42	101	63	48	273	198	196	315	61	265	269	47	268	41	64	40	71	271	197	217	98
71.75	49	53	36	40	33	41	36	37	37	185	196	231	52	44	39	39	31	274	38	37	33	218	304	256	282	66	270	71	41	102	62	47	272	199	197	317	62	266	270	47	268	41	63	39	71	272	196	217	98
72	46	48	33	38	31	37	37	36	38	184	196	233	49	41	38	35	30	273	38	35	33	218	306	257	282	63	268	68	40	100	63	46	273	197	195	316	61	265	268	45	268	41	63	39	71	271	196	217	96
72.25	46	47	32	39	32	39	37	36	40	185	195	230	50	41	38	37	30	273	38	36	34	216	305	258	280	65	268	68	40	101	63	49	274	198	196	315	59	266	269	46	269	40	65	41	73	270	194	216	95
72.5	45	46	33	37	31	37	36	37	38	183	196	231	49	40	36	35	29	273	37	36	36	217	306	257	280	63	266	67	38	100	62	47	272	198	195	316	57	265	268	44	269	38	63	38	71	274	195	216	94
72.75	48	48	37	38	39	42	44	40	45	187	199	232	55	42	41	40	35	276	45	38	43	220	307	259	282	66	267	70	45	105	68	52	277	199	198	317	61	265	268	49	270	45	72	43	79	272	196	216	95
73	48	46	35	40	36	43	43	41	47	187	197	233	53	41	39	37	32	274	43	38	41	221	308	260	282	63	266	68	43	103	68	52	275	199	196	319	57	266	269	47	268	43	70	41	77	273	195	217	95
73.25	44	45	33	37	32	39	37	35	38	186	197	231	48	41	37	35	30	273	37	35	34	218	306	257	279	63	268	66	39	100	63	48	274	195	196	316	57	265	270	45	270	40	64	39	71	270	195	215	95
73.5	47	48	33	37	32	38	36	36	38	184	197	232	49	41	36	36	29	273	38	36	34	217	305	257	279	62	267	67	40	99	62	47	274	197	195	317	57	265	269	44	269	39	64	38	70	271	195	215	98
73.75	46	52	34	40	32	39	33	36	37	184	198	232	49	43	37	36	29	273	37	34	33	217	305	257	279	63	268	70	40	100	61	48	274	197	195	316	60	265	268	47	269	42	63	40	71	270	197	216	99
74	47	50	34	40	32	39	37	35	38	184	198	232	49	42	38	37	32	273	38	36	34	217	306	258	280	66	271	71	42	101	63	48	273	197	194	315	61	265	270	47	269	41	64	41	71	271	196	217	99
74.25	45	45	35	38	37	41	44	40	46	184	197	231	53	41	39	36	31	274	45	37	42	219	307	258	280	65	267	67	43	102	68	50	274	198	195	317	60	265	269	48	268	44	71	41	76	269	193	214	94
74.5	47	48	35	39	34	42	40	38	42	188	200	234	51	42	38	37	31	274	42	37	38	219	308	258	281	64	268	69	41	103	65	49	274	199	197	318	60	267	270	47	270	42	66	42	76	272	196	216	96
74.75	48	50	34	40	32	40	36	36	38	184	197	235	50	42	38	37	32	274	38	36	34	217	306	257	279	65	269	70	40	101	62	49	274	196	195	317	61	266	269	47	270	41	63	40	71	270	195	215	98
75	48	51	33	39	31	38	34	36	36	185	197	232	49	41	37	36	29	271	38	34	33	216	306	258	279	66	267	70	40	100	62	46	274	195	195	317	59	265	268	46	268	40	63	40	72	268	196	215	98
75.25	47	48	38	40	37	45	44	41	47	188	200	234	55	43	41	38	35	275	45	39	42	221	308	259	282	68	266	70	44	104	70	52	278	199	196	319	60	266	269	48	269	44	72	42	79	271	195	215	96
75.5	48	50	35	40	31	38	34	35	38	183	198	232	48	42	39	38	30	274	39	35	34	216	305	257	278	65	268	71	41	102	61	48	274	195	193	318	62	265	270	47	269	41	63	42	72	269	195	216	99
75.75	42	42	32	35	34	39	40	37	42	183	198	232	49	38	38	35	30	273	40	36	37	217	305	257	278	63	266	67	40	100	66	47	275	195	193	316	58	263	268	46	267	42	67	38	76	269	193	214	92
76	49	51	35	41	32	41	37	36	36	184	199	234	50	43	40	38	31	274	39	36	35	216	306	258	280	68	271	70	41	102	63	49	275	196	196	316	63	267	270	47	270	43	65	43	74	269	195	216	100
76.25	50	51	35	40	32	40	36	36	37	184	199	234	51	43	38	37	31	274	37	36	34	219	306	257	280	67	268	70	40	99	62	47	274	194	193	317	62	265	269	47	270	42	62	40	72	269	196	215	99
76.5	49	53	36	42	34	42	36	38	39	185	201	235	52	45	41	41	32	276	39	38	37	218	306	258	281	68	270	71	42	103	64	50	277	195	195	317	63	268	271	49	273	43	66	43	74	268	198	216	103
76.75	47	49	33	39	32	38	34	35	36	181	197	234	50	42	37	36	30	272	36	33	31	214	305	258	278	64	268	69	38	99	60	46	275	193	193	316	60	265	268	46	269	40	62	39	70	267	195	215	98
77	44	43	35	37	34	38	39	38	43	185	200	233	48	37	37	34	31	272	41	36	38	219	308	260	278	62	267	68	41	101	65	48	276	196	194	318	56	265	268	44	269	40	67	39	76	268	195	214	96
77.25	49	52	36	40	33	39	36	36	37	185	199	233	53	44	38	38	33	275	40	35	35	218	306	258	280	68	270	72	44	103	64	50	275	193	195	317	64	265	270	49	271	45	66	43	73	268	196	216	101
77.5	43	46	31	36	30	38	35	35	36	182	200	233	47	39	36	35	28	273	36	34	32	217	305	257	277	62	267	65	38	98	62	47	273	194	192	318	58	266	269	45	269	40	62	39	70	268	193	214	95
77.75	50	53	37	41	34	43	37	38	39	185	203	236	52	44	40	39	33	276	39	38	35	219	308	259	280	69	270	72	42	101	66	50	277	196	195	318	63	268	270	49	271	44	65	44	75	271	197	216	101
78	46	49	34	39	31	38	34	36	35	181	199	235	48	42	37	36	27	274	35	35	32	217	304	257	279	65	268	67	39	98	60	45	272	194	192	317	59	265	268	44	268	39	60	37	69	267	193	213	96
78.25	47	48	33	37	31	36	33	34	35	181	200	234	46	41	36	35	28	275	35	33	32	217	305	258	280	63	268	67	38	99	61	47	275	193	194	317	59	265	269	44	268	38	61	39	71	267	194	214	99
78.5	48	49	35	39	32	39	38	35	38	183	203	236	52	44	40	36	31	275	38	35	34	217	306	259	279	67	268	70	41	101	64	47	276	193	193	317	63	267	269	47	269	42	64	41	72	268	196	215	97
78.75	50	53	37	42	35	43	37	39	39	184	203	237	54	46	41	40	33	276	41	39	37	219	308	260	281	69	271	73	44	103	65	52	277	196	195	319	66	268	271	51	269	45	66	42	76	270	196	216	102
79	47	47	37	39	35	42	43	42	45	187	204	236	51	42	40	37	32	276	42	38	41	221	309	261	280	66	267	70	41	102	68	50	276	197	195	320	59	266	271	47	271	43	68	40	77	268	196	215	96
79.25	48	51	36	41	33	42	38	38	40	184	203	235	52	44	40	38	32	275	40	38	36	219	308	259	278	68	269	71	43	102	65	50	277	192	194	318	64	266	269	48	269	42	65	41	75	268	194	216	99
79.5	46	49	33	37	32	39	33	36	36	182	203	236	48	41	36	36	28	275	37	34	32	219	308	256	278	64	267	66	36	97	60	46	275	193	194	317	57	266	268	44	268	38	62	39	70	267	195	213	97
79.75	47	46	38	38	36	43	44	42	45	186	205	237	53	42	40	37	33	275	44	38	39	223	308	260	281	66	268	69	42	104	69	52	278	196	196	320	61	267	270	48	270	44	70	42	79	268	196	215	98
80	47	50	35	39	32	38	36	36	38	184	203	238	51	42	37	37	30	274	37	34	32	219	307	257	278	67	268	68	39	100	62	47	275	194	194	316	60	267	269	45	270	39	63	40	71	265	195	214	99
80.25	47	52	34	39	31	37	34	35	38	180	203	236	50	41	36	36	29	275	36	35	33	219	305	258	276	65	268	68	39	97	61	46	276	194	193	318	61	266	269	44	268	40	61	38	70	267	194	214	97
80.5	46	47	34	38	34	37	37	38	41	183	203	235	50	41	36	37	29	275	39	36	34	218	307	258	278	66	266	68	40	102	63	49	277	193	193	318	59	265	268	45	270	41	64	40	74	266	194	216	97
80.75	47	50	36	41	34	41	40	40	43	184	204	238	52	42	39	38	29	275	39	38	37	220	307	260	278	67	268	69	42	103	66	50	277	194	194	318	62	266	268	47	269	43	67	41	76	269	195	215	98
81	48	52	34	40	32	39	36	37	37	181	204	238	52	43	39	39	30	276	38	37	35	219	307	259	278	68	269	70	40	101	62	49	276	193	192	320	64	267	271	47	270	42	64	40	73	266	195	214	99
81.25	50	53	38	43	35	42	37	39	38	185	205	239	54	46	40	39	32	275	39	37	35	218	306	259	279	70	269	71	43	102	65	48	276	193	194	319	64	268	270	49	270	44	65	43	73	268	196	216	102
81.5	48	51	37	41	36	42	40	40	41	186	206	238	53	45	42	38	33	278	41	37	37	222	308	260	279	68	268	73	42	101	64	52	278	195	197	319	62	268	271	49	271	43	69	44	78	267	197	217	101
81.75	48	47	38	39	36	43	43	42	44	185	205	237	55	43	41	38	33	276	42	39	40	222	308	261	278	67	268	69	45	105	68	51	279	196	194	318	62	267	270	49	271	44	69	43	79	266	195	214	98
82	46	46	35	38	34	39	40	37	42	183	204	237	51	39	38	37	31	275	41	36	37	221	307	259	276	66	266	67	41	101	65	50	277	193	193	319	60	267	269	47	267	41	68	41	77	267	194	214	96
82.25	46	50	37	40	35	42	40	41	43	186	208	239	53	45	40	38	33	277	41	38	37	222	309	261	278	68	269	73	43	104	67	50	280	195	195	318	62	267	269	50	270	44	68	43	78	268	195	214	99
82.5	49	54	38	43	37	43	41	39	42	186	207	239	53	46	39	41	35	277	42	40	38	222	309	261	279	69	269	72	44	104	65	53	279	195	197	319	65	267	271	49	271	43	68	46	76	268	200	218	102
82.75	47	51	34	41	33	40	36	38	38	183	206	238	52	44	38	38	30	275	38	36	35	220	306	258	278	68	268	70	40	102	63	49	277	194	193	320	62	265	270	47	269	43	66	41	74	267	196	215	99
83	49	49	43	42	41	47	50	46	52	188	209	242	57	45	43	41	37	279	48	42	46	226	310	263	280	69	267	72	49	107	73	56	282	200	200	322	63	268	270	51	270	47	75	44	84	269	200	218	98
83.25	46	53	36	40	32	40	35	36	36	183	207	239	52	43	38	38	30	275	37	36	34	220	309	259	279	67	267	68	40	101	63	50	277	191	194	320	63	266	269	48	270	40	65	42	73	266	196	214	100
83.5	48	53	37	41	34	41	36	37	37	183	207	239	52	43	39	38	31	278	38	36	33	220	307	260	277	69	268	71	41	103	64	50	278	192	192	319	63	266	270	48	270	42	66	43	76	266	196	217	102
83.75	46	51	35	39	33	39	35	36	36	183	207	240	49	41	36	36	29	274	37	34	33	221	306	258	276	65	267	67	40	99	62	47	276	193	192	319	60	265	268	46	268	39	62	39	71	265	196	215	99
84	48	49	37	39	35	43	41	40	45	186	208	240	53	42	39	38	31	275	42	37	38	222	307	259	278	68	265	69	42	102	67	49	278	195	194	319	60	265	269	49	270	43	67	40	77	266	196	216	100
84.25	44	48	34	38	33	38	37	36	39	182	207	239	49	39	36	35	28	275	37	35	34	222	307	259	276	64	266	66	37	100	62	47	275	191	193	318	59	266	268	45	269	39	64	39	73	265	196	213	96
84.5	43	45	33	36	32	38	39	37	38	182	206	238	49	39	36	37	29	276	39	35	34	220	307	259	277	64	265	66	39	99	65	48	277	194	191	318	59	264	267	46	268	39	65	39	74	265	195	214	96
84.75	45	45	36	38	37	44	47	45	51	186	209	240	52	38	40	36	32	277	45	41	43	225	309	262	275	66	264	66	42	103	69	52	280	197	196	320	57	265	268	47	268	44	72	42	82	267	197	214	97
85	46	50	34	39	31	40	36	38	38	182	208	241	50	43	36	38	29	276	38	36	34	221	307	259	276	67	267	70	39	100	63	48	277	192	195	319	62	266	269	46	269	41	64	41	73	265	195	215	100
85.25	45	48	35	39	34	39	38	37	40	183	208	240	53	41	38	38	30	275	40	36	36	223	305	259	276	67	266	69	40	100	64	49	277	193	193	320	62	266	269	47	269	43	65	40	74	265	196	215	99
85.5	45	46	36	37	34	40	42	39	44	184	209	240	52	38	38	35	31	274	41	35	38	223	308	260	276	64	265	68	40	102	67	48	277	195	192	320	59	266	269	45	267	42	66	40	77	265	194	214	95
85.75	46	47	34	38	33	40	37	37	39	183	209	240	51	40	38	37	29	276	37	35	35	223	308	258	277	66	265	69	39	100	63	47	277	192	193	319	60	265	268	46	268	40	65	40	75	265	196	215	96
86	47	50	36	41	34	39	37	37	38	184	210	241	52	42	36	37	30	277	38	38	33	222	307	259	279	68	266	69	42	102	65	47	279	192	195	319	61	268	268	47	271	41	65	42	74	266	198	214	102
86.25	48	45	37	41	39	45	48	45	52	187	212	242	54	41	40	39	34	277	48	42	47	226	308	264	276	66	263	68	46	104	72	54	279	198	198	323	58	266	268	47	269	45	73	43	82	266	197	216	94
86.5	47	47	37	38	36	42	42	40	44	185	210	241	52	41	40	38	32	277	42	38	38	224	308	260	277	66	266	69	42	102	67	50	279	195	194	320	62	266	268	47	269	43	68	42	80	265	195	216	98
86.75	45	45	35	38	35	39	41	41	44	185	210	241	52	40	38	35	31	277	40	36	39	223	307	261	275	65	265	68	41	102	67	49	280	193	193	319	62	266	267	47	269	42	69	39	78	264	195	215	94
87	46	48	37	41	35	43	43	41	46	186	212	243	53	42	39	37	34	276	43	38	39	225	307	261	276	66	264	70	42	101	67	52	280	195	195	321	61	265	269	48	268	43	69	42	79	266	197	216	99
87.25	46	47	37	39	36	42	43	42	46	186	212	243	55	41	40	38	33	278	44	40	41	226	307	262	276	69	266	70	44	104	69	51	279	197	196	320	63	267	268	49	271	43	70	41	78	265	197	215	97
87.5	45	46	36	38	34	38	41	39	43	184	210	242	50	40	37	35	30	277	41	35	37	224	306	261	276	67	263	68	40	101	66	48	278	194	192	319	60	266	266	46	267	42	67	40	76	264	196	215	98
87.75	46	45	37	37	33	40	42	40	43	183	210	242	50	37	38	35	29	276	40	35	37	225	306	261	274	63	262	65	41	100	65	47	279	194	193	320	58	264	265	46	267	40	66	39	76	263	197	214	95
88	46	51	36	41	32	39	36	36	38	185	213	243	49	43	36	37	29	276	37	36	33	224	306	260	276	66	265	68	40	100	62	47	277	194	197	320	61	265	267	45	268	41	63	40	72	263	197	215	100
88.25	48	50	38	41	37	42	46	43	46	186	216	244	54	43	42	40	35	279	43	41	42	227	309	262	279	69	266	72	45	105	70	54	281	198	198	322	65	268	269	50	270	46	68	44	81	266	201	218	99
88.5	48	53	35	42	33	40	37	36	38	184	213	242	51	43	38	38	30	277	39	35	35	223	307	261	276	69	267	70	41	101	63	49	277	193	195	320	63	266	268	48	270	43	65	43	75	264	198	217	103
88.75	47	51	37	40	32	38	35	37	38	185	215	243	50	44	38	38	30	277	37	35	33	224	306	260	275	69	265	70	40	103	63	48	277	195	194	320	62	266	267	48	269	41	64	42	73	263	196	217	101
89	46	47	37	39	36	41	44	42	45	185	213	243	54	41	40	38	33	277	43	38	42	226	309	261	276	67	266	69	44	103	70	52	280	197	196	320	61	266	267	48	269	45	70	43	80	264	197	215	97
89.25	47	53	35	40	34	40	37	38	36	184	215	245	51	42	37	38	30	277	38	37	34	224	307	261	275	68	266	70	40	102	63	50	279	196	193	319	64	267	268	47	269	43	65	42	74	265	197	217	103
89.5	47	46	37	38	35	39	45	43	45	184	213	244	51	39	39	37	30	277	42	36	40	224	307	260	275	65	264	67	40	100	67	51	279	198	195	322	58	264	266	46	267	41	68	40	79	265	197	216	95
89.75	49	52	37	41	35	42	37	39	37	185	214	245	53	46	38	39	31	278	38	38	34	225	306	260	276	70	268	71	43	102	64	50	279	195	195	321	64	267	268	49	269	44	66	44	75	264	198	217	105
90	48	54	38	43	36	42	41	41	40	187	217	245	55	46	39	41	32	279	40	38	37	226	308	261	278	70	267	72	43	105	65	51	280	197	196	322	65	266	268	49	269	46	67	44	77	266	199	218	103
90.25	47	53	36	41	33	41	36	37	37	185	214	246	52	44	38	38	31	277	37	36	32	226	307	260	275	68	268	71	41	100	63	48	278	196	195	320	64	265	268	45	269	40	64	40	73	265	198	217	102
90.5	44	43	34	37	33	40	43	40	43	185	215	241	51	38	38	35	30	278	42	37	39	226	307	260	274	65	266	67	41	102	68	50	279	197	194	321	59	265	266	45	266	42	69	41	78	263	198	216	97
90.75	47	49	36	39	33	40	39	37	40	188	218	246	51	42	38	36	28	278	37	37	36	227	307	260	275	67	268	69	39	100	64	49	279	198	195	319	60	268	267	46	269	40	64	40	75	263	200	218	100
91	46	51	35	39	33	40	36	37	36	185	214	247	50	42	36	37	30	275	35	35	32	226	306	261	275	67	269	68	40	98	60	47	277	198	194	320	60	266	266	45	269	39	63	39	72	264	199	216	102
0	30	63	18	29	22	24	25	14	18	35	46	59	28	19	13	12	15	12	12	19	17	35	47	61	30	16	11	13	14	29	19	12	11	38	42	44	19	17	11	11	13	21	29	11	25	15	19	39	19
0.25	22	39	13	19	11	11	11	11	13	24	32	34	17	12	11	11	11	11	11	11	12	29	39	54	18	11	11	14	11	11	11	11	11	28	42	29	12	11	11	11	11	11	11	11	17	11	14	28	15
0.5	24	40	16	17	14	14	16	11	16	30	41	36	19	14	11	11	11	11	11	11	19	36	52	60	21	11	11	11	11	11	11	11	11	37	41	35	16	12	11	11	11	11	11	11	19	11	17	25	14
0.75	24	39	13	18	13	13	14	11	16	33	49	52	18	13	11	11	11	11	11	11	23	43	65	67	18	11	11	11	11	11	11	11	11	44	43	47	14	11	11	11	11	11	11	11	18	11	21	30	14
1	30	45	18	24	18	17	15	14	19	38	51	55	21	19	11	12	11	11	11	14	26	49	67	64	24	14	11	13	11	11	11	11	12	48	45	53	18	13	11	11	11	11	11	11	21	14	23	32	17
1.25	28	41	18	18	14	14	14	11	14	30	40	36	21	16	11	11	11	11	11	11	18	46	65	52	22	13	11	12	11	11	11	11	11	45	41	27	18	12	11	11	11	11	11	11	18	13	19	28	18
1.5	27	42	18	20	17	16	18	16	18	32	46	42	22	18	11	12	11	12	11	11	22	49	65	50	25	15	12	12	11	12	11	11	11	47	43	31	19	14	11	11	11	11	11	11	20	16	22	31	20
1.75	29	42	17	20	17	16	17	14	18	39	53	49	21	16	11	11	11	11	11	12	24	50	67	54	21	14	11	11	11	11	11	11	11	50	43	35	17	12	11	11	11	11	11	11	20	14	22	32	17
2	27	40	16	23	18	18	17	16	18	35	49	43	24	17	11	13	12	11	11	14	24	49	64	47	23	13	11	11	14	11	11	11	11	47	43	29	20	17	11	11	11	11	11	11	18	14	19	28	17
2.25	26	38	15	20	14	15	16	12	18	32	45	36	23	17	11	12	11	11	11	11	19	46	64	44	23	12	11	11	11	11	11	11	11	44	41	29	18	13	11	11	11	11	11	11	17	14	22	28	17
2.5	31	39	20	23	18	18	20	16	21	37	51	43	25	20	11	14	13	13	12	14	24	48	63	46	23	15	13	11	12	13	11	11	13	47	43	32	21	14	11	11	11	11	11	11	18	18	27	31	21
2.75	30	41	18	24	21	19	19	15	20	37	50	41	28	20	11	15	14	13	11	13	24	44	61	44	26	17	12	12	15	11	11	11	11	45	43	32	24	19	11	13	11	11	11	11	17	18	25	31	22
3	29	39	18	20	17	17	17	14	18	34	51	40	24	18	11	12	11	11	11	11	20	43	58	41	22	14	11	11	11	11	11	11	11	45	41	31	18	13	11	11	11	11	11	11	19	16	27	29	18
3.25	27	37	15	20	15	17	16	14	18	33	47	38	21	17	11	11	11	11	11	11	19	40	57	41	21	13	11	11	11	11	11	11	11	43	41	31	19	11	11	11	11	11	11	11	14	15	26	29	18
3.5	27	35	17	21	16	17	18	14	19	35	48	40	22	16	11	11	11	11	11	11	19	36	54	38	19	12	11	11	11	11	11	11	12	42	41	31	18	11	11	11	11	11	11	11	15	15	27	29	17
3.75	29	40	19	22	19	19	19	15	18	37	48	39	27	20	11	12	12	11	11	11	21	35	53	42	25	15	11	11	12	11	11	11	11	41	41	35	24	15	11	11	11	11	11	11	14	18	29	33	19
4	32	39	20	24	21	22	20	18	22	41	50	43	27	18	12	14	15	13	12	14	22	35	54	41	24	16	11	11	13	11	11	11	11	43	42	37	25	16	11	11	11	11	11	11	15	24	31	33	21
4.25	40	39	19	24	21	22	23	20	26	49	55	46	27	18	12	15	14	13	14	13	26	37	54	41	24	14	12	11	14	12	11	11	13	44	43	39	22	14	11	11	11	11	11	11	17	30	36	33	19
4.5	43	45	23	28	22	23	23	21	23	58	57	48	29	21	15	18	15	22	15	15	24	38	53	43	31	19	15	13	16	14	11	11	15	43	43	43	26	18	11	13	12	11	11	11	18	37	40	34	24
4.75	43	43	23	28	23	25	26	23	26	61	63	46	30	22	15	16	15	22	19	16	26	41	54	41	33	17	20	13	15	15	11	11	15	44	45	45	29	18	12	14	13	11	11	11	18	38	47	36	24
5	43	47	28	30	33	31	33	24	27	69	70	52	33	26	18	22	18	23	19	22	31	46	54	45	39	22	22	15	20	19	13	15	17	46	46	52	37	24	15	17	15	14	12	12	18	43	52	37	23
5.25	46	49	31	34	31	34	35	25	31	73	75	54	37	26	19	23	21	22	18	21	31	49	53	48	42	22	20	18	21	20	14	16	18	49	47	58	37	23	17	20	19	16	16	14	23	45	59	44	26
5.5	42	44	27	31	32	31	37	24	32	76	76	56	36	25	20	19	19	21	18	18	32	49	53	41	39	19	17	13	18	17	13	15	18	49	49	61	34	18	14	15	20	14	14	13	21	46	58	42	22
5.75	44	46	30	30	32	32	40	27	33	77	78	54	33	25	22	20	22	20	19	18	30	49	50	43	41	20	18	15	16	19	12	11	17	49	50	64	34	22	14	14	17	16	15	14	20	48	62	45	25
6	45	48	30	34	31	35	36	24	31	82	82	59	36	28	23	21	24	22	18	19	30	54	48	43	40	21	18	19	18	18	14	11	15	53	51	66	34	25	15	15	18	14	16	13	18	48	65	48	26
6.25	47	49	32	34	32	36	39	26	31	88	87	66	37	29	27	23	27	23	21	21	33	59	46	45	44	23	21	18	20	20	15	16	17	61	55	72	35	27	17	18	20	17	18	15	20	54	67	52	27
6.5	46	50	29	35	35	36	39	27	34	91	87	66	37	29	28	23	24	22	20	20	32	64	43	44	44	21	19	18	21	19	15	15	16	63	56	74	37	28	19	18	19	15	22	14	18	55	70	54	26
6.75	48	49	36	33	37	38	39	29	32	95	92	70	38	29	27	24	28	25	21	20	34	68	43	45	44	25	22	19	21	19	13	16	18	71	57	79	37	26	18	17	20	17	23	16	21	59	75	59	26
7	51	52	35	34	37	40	42	29	37	99	97	73	39	31	30	25	29	26	22	24	35	76	42	47	45	26	24	21	20	20	16	16	18	78	62	84	38	28	19	19	23	19	26	18	23	63	77	61	29
7.25	47	49	31	32	31	36	37	26	29	100	98	78	36	28	26	23	27	21	18	21	31	79	38	42	42	22	22	19	18	18	13	15	14	81	61	83	34	24	17	16	19	13	22	13	18	61	79	63	24
7.5	51	51	36	34	36	39	40	31	36	109	106	85	39	31	29	26	28	23	20	25	34	89	43	47	46	24	23	22	22	20	14	18	18	94	68	91	37	29	20	20	23	17	25	18	21	69	84	71	27
7.75	50	55	35	36	36	38	40	31	34	115	114	91	39	34	29	28	28	25	21	25	34	100	46	47	50	25	23	23	22	22	15	19	19	103	71	98	39	32	20	20	25	19	27	18	21	71	91	74	29
8	48	50	31	35	33	37	39	29	31	119	118	97	35	30	28	24	27	24	20	25	33	109	45	45	47	24	19	21	22	19	15	17	17	110	70	99	35	27	19	19	24	16	24	17	18	73	92	77	25
8.25	51	54	34	38	34	35	36	26	29	127	123	105	38	32	27	26	25	19	18	24	32	115	49	47	46	25	23	22	22	20	14	16	19	121	72	105	34	28	18	20	22	15	25	17	19	75	97	82	26
8.5	53	54	36	38	38	39	43	33	39	140	138	116	39	31	28	27	28	25	24	29	41	129	56	56	50	26	24	24	26	24	19	24	26	135	84	117	38	28	21	19	26	17	29	22	24	83	110	95	27
8.75	47	48	30	32	32	36	36	24	32	139	135	110	35	26	24	22	24	20	19	20	31	130	48	41	46	22	19	20	19	20	11	16	17	136	78	113	33	25	15	15	23	12	25	15	17	78	110	89	23
9	49	52	35	39	37	38	42	30	39	153	148	123	39	30	28	26	27	24	21	24	35	146	57	47	50	25	21	24	25	24	18	19	22	151	87	121	38	31	20	20	27	17	29	20	21	87	123	98	27
9.25	51	54	34	38	35	40	40	28	36	163	157	131	39	30	28	26	27	25	22	24	33	157	59	44	54	25	24	23	24	24	18	19	22	162	89	127	37	31	19	19	25	15	30	19	20	89	131	104	27
9.5	48	51	34	37	38	39	42	30	38	174	169	139	39	29	28	26	26	23	23	26	36	169	63	46	53	23	21	23	25	24	19	20	23	177	93	134	37	28	20	18	26	15	29	18	21	95	142	111	26
9.75	52	55	38	42	43	43	43	33	41	191	184	156	42	32	31	29	29	27	25	31	41	185	73	55	56	26	23	28	28	27	20	26	27	194	100	145	37	32	23	21	29	18	33	22	23	101	159	120	28
10	49	53	39	43	40	42	41	30	38	202	191	162	43	31	28	27	28	27	21	26	35	196	73	53	57	25	23	28	25	27	21	23	26	203	100	151	38	31	21	19	26	16	31	18	22	104	169	123	28
10.25	50	51	38	41	39	40	42	30	41	211	201	171	41	31	26	27	28	26	23	29	38	210	78	53	55	25	22	27	24	25	21	25	26	217	104	157	37	31	22	19	26	15	32	19	22	109	182	130	29
10.5	53	56	42	46	45	43	45	36	45	226	217	190	45	34	29	31	30	30	26	32	42	222	87	60	59	30	26	33	29	32	27	30	30	232	114	171	41	35	25	23	30	18	36	22	25	120	195	145	32
10.75	55	57	44	45	44	44	47	37	51	236	228	199	46	36	32	30	31	30	28	34	43	237	92	59	61	31	26	34	28	34	29	32	32	244	122	180	42	35	26	23	32	19	40	22	27	134	208	156	32
11	54	56	43	47	42	44	45	35	50	244	237	208	47	36	32	31	31	28	27	31	41	247	97	58	60	30	26	34	27	35	28	30	30	251	127	185	43	37	25	23	31	18	39	22	24	137	219	161	33
11.25	57	58	46	52	46	45	47	38	50	256	246	223	50	40	34	34	33	32	28	36	45	254	102	61	62	36	31	39	30	39	34	32	32	257	134	195	46	38	28	26	33	19	42	25	25	148	227	173	33
11.5	54	54	43	52	46	45	51	40	54	263	257	241	50	40	34	32	31	31	32	39	48	263	108	62	62	35	29	39	32	40	35	35	36	262	145	204	44	38	28	27	36	21	44	25	28	153	237	185	32
11.75	53	56	42	50	44	44	47	38	49	270	261	256	49	39	31	30	32	30	29	31	42	266	111	60	62	37	29	39	27	37	33	31	30	265	148	209	42	38	25	25	31	18	42	22	23	160	241	195	32
12	52	53	44	48	45	46	48	37	51	278	270	270	51	38	34	30	31	31	30	34	45	273	116	61	61	38	29	40	27	38	36	33	33	268	159	221	43	37	25	22	34	20	42	24	23	170	250	211	33
12.25	58	62	52	55	51	51	52	44	56	286	279	285	58	45	38	37	37	37	36	41	51	280	124	70	67	46	36	48	34	46	41	39	40	272	171	233	52	46	33	31	38	25	49	29	30	182	261	226	40
12.5	56	57	46	50	46	48	49	41	52	291	282	289	56	40	34	33	34	33	32	35	47	281	127	64	65	42	33	45	27	42	38	33	36	273	179	236	47	41	29	24	35	22	46	26	27	185	262	235	34
12.75	56	56	46	51	46	48	49	39	53	295	283	295	56	41	36	35	34	36	32	37	45	281	130	62	66	45	34	47	30	44	40	35	36	274	186	242	48	43	30	28	36	23	46	28	28	190	268	243	36
13	53	53	46	49	45	46	44	36	52	298	286	301	54	42	36	31	33	34	30	31	42	282	133	58	66	42	33	47	27	43	39	33	35	277	193	248	46	42	29	27	37	21	45	24	25	193	272	253	34
13.25	53	52	45	49	45	47	49	40	55	303	290	306	54	39	34	32	34	34	33	38	49	288	140	70	70	42	30	46	30	46	43	36	41	279	207	256	46	41	29	25	38	21	46	26	29	200	277	268	33
13.5	54	54	46	50	44	48	46	37	51	307	290	313	55	43	35	33	34	33	30	34	44	289	142	66	74	44	34	46	28	47	39	32	39	282	211	260	47	42	29	25	38	20	45	25	26	202	279	274	35
13.75	56	54	48	49	46	49	47	42	56	307	294	316	56	43	38	36	34	35	33	38	48	290	151	73	79	46	35	51	30	49	44	37	43	284	220	264	48	43	32	27	41	22	48	28	30	210	282	277	36
14	55	53	47	50	44	49	49	42	57	310	297	316	58	44	37	36	35	37	34	37	47	293	157	72	84	46	36	50	31	51	44	39	45	286	228	268	47	47	32	28	42	23	47	28	31	217	285	282	37
14.25	54	53	47	51	47	51	50	43	58	312	302	319	58	42	39	34	35	38	36	40	52	297	159	78	88	47	36	51	33	54	45	41	48	290	237	275	47	47	34	28	43	23	49	29	32	224	287	293	38
14.5	53	52	47	47	46	46	52	43	57	312	302	320	55	40	37	34	35	37	35	41	52	298	161	78	90	45	35	48	31	53	46	39	52	289	241	278	46	44	31	28	44	22	49	26	32	226	289	297	36
14.75	52	53	47	50	46	50	51	43	61	315	305	321	55	41	40	34	38	39	38	41	50	300	169	81	97	47	38	52	33	57	45	41	54	292	248	283	48	46	34	29	48	24	50	29	32	233	291	300	36
15	54	55	48	53	46	49	48	42	58	315	307	323	56	43	39	37	37	41	34	40	49	300	173	82	103	48	39	52	34	59	46	43	53	291	252	282	48	50	34	31	50	26	49	28	32	236	291	301	37
15.25	55	54	48	50	47	51	52	44	61	316	310	325	56	44	42	36	38	41	36	42	53	303	178	87	109	48	40	53	35	60	49	43	58	295	260	287	49	51	36	30	51	27	52	30	34	239	295	305	38
15.5	52	54	47	50	49	49	50	43	59	318	311	324	53	44	39	34	36	41	37	41	54	306	181	88	112	47	38	52	35	61	48	43	60	296	262	289	48	48	34	31	53	25	51	30	35	245	294	306	38
15.75	54	57	48	51	45	51	48	43	57	317	313	326	54	45	40	36	36	41	36	41	51	305	186	86	119	48	41	53	33	62	49	43	59	297	265	290	47	51	36	31	53	25	50	30	33	249	294	308	41
16	56	59	50	53	48	53	50	45	59	319	314	327	56	45	43	40	38	44	39	42	51	307	193	91	127	52	44	54	37	65	49	45	64	298	268	293	50	53	37	33	59	26	51	31	35	255	297	309	42
16.25	54	57	50	53	51	51	51	46	61	319	318	325	57	47	42	39	38	45	41	44	54	306	197	91	132	52	46	57	39	67	50	48	66	300	269	296	53	55	39	36	65	27	54	34	38	259	298	310	45
16.5	50	54	46	49	48	49	47	41	55	320	315	326	53	44	39	36	34	42	39	41	51	307	199	90	135	47	42	52	36	66	49	45	66	300	270	296	48	54	38	32	66	23	52	29	34	260	297	309	42
16.75	53	60	47	50	46	51	47	42	57	319	319	326	55	45	40	38	36	42	38	40	49	308	203	91	144	50	45	53	35	65	48	43	66	303	273	299	50	56	38	33	68	25	51	29	34	264	298	311	45
17	51	56	48	50	47	49	48	44	59	320	320	328	53	44	40	38	36	47	38	42	53	310	208	96	148	48	42	53	36	67	50	45	72	304	275	300	49	56	39	33	75	26	52	31	38	264	297	311	44
17.25	57	63	51	54	47	55	49	45	57	320	321	327	56	52	44	45	40	47	39	44	51	308	212	102	157	54	51	59	40	70	49	47	73	303	276	301	54	63	42	38	80	30	55	34	39	267	298	313	50
17.5	53	58	47	49	43	49	44	40	53	321	320	326	49	44	39	38	37	45	35	39	49	310	214	99	161	48	46	53	35	66	45	44	71	303	274	302	48	57	39	32	81	25	50	29	34	266	298	313	46
17.75	48	55	44	46	43	47	45	40	53	319	320	324	49	41	37	33	33	45	35	40	49	310	219	99	162	44	42	51	35	65	45	43	72	301	276	303	45	56	37	29	84	24	50	28	36	267	297	312	43
18	51	56	45	48	44	48	47	44	55	321	322	324	51	43	40	37	35	47	37	43	52	312	224	104	170	47	46	54	36	69	46	46	78	304	277	308	48	60	41	33	92	28	51	31	38	271	296	314	45
18.25	51	56	44	46	42	48	45	41	52	319	320	324	49	43	38	37	35	46	35	42	47	311	228	104	178	48	47	53	35	68	45	45	76	304	278	307	48	63	38	32	94	26	50	29	33	271	297	313	46
18.5	56	61	48	49	43	51	49	46	57	319	322	327	53	45	43	40	39	51	39	44	52	312	233	109	186	51	51	57	39	73	48	48	81	305	281	309	51	70	43	36	102	30	53	32	39	273	300	316	48
18.75	49	55	41	43	39	47	43	40	50	318	320	323	47	41	37	35	33	48	35	37	45	311	236	101	188	48	48	53	34	69	44	41	77	303	280	310	50	68	39	31	102	25	52	28	34	271	297	313	48
19	50	56	45	47	42	50	49	44	55	320	320	324	49	41	39	36	36	49	40	43	51	315	242	113	195	47	47	51	37	74	47	47	85	304	282	311	49	72	42	33	111	28	52	30	39	276	297	315	49
19.25	53	59	46	50	42	52	49	45	52	318	322	322	49	45	41	40	37	49	39	42	50	313	245	114	200	50	52	54	37	73	46	47	86	304	282	313	50	77	44	34	113	29	54	30	40	276	296	316	50
19.5	52	58	43	47	40	49	47	43	49	317	321	321	48	42	39	37	35	50	37	43	50	313	249	114	205	48	52	53	37	72	45	46	87	305	282	311	50	80	43	32	119	28	54	30	38	275	294	316	49
19.75	55	59	47	47	42	49	48	42	51	317	322	321	50	45	41	41	36	52	38	41	48	315	254	115	212	50	55	53	39	77	47	48	89	307	283	315	51	86	45	36	125	29	54	31	39	276	296	316	54
20	51	59	44	46	41	50	49	46	53	316	321	320	46	42	40	39	36	51	38	43	53	315	257	119	215	50	52	53	39	76	47	49	92	306	283	316	50	87	44	34	132	29	56	30	40	278	295	314	53
20.25	54	59	47	48	42	52	50	46	54	316	321	320	47	44	41	39	36	55	39	45	52	316	262	122	221	50	54	55	40	79	46	50	95	306	284	318	52	94	45	35	137	30	56	32	41	278	293	315	53
20.5	55	62	44	49	43	51	50	48	56	316	322	317	49	44	42	40	36	57	41	45	54	317	263	125	226	52	57	56	40	79	48	50	98	305	285	319	53	98	47	37	142	30	57	35	41	279	294	317	57
20.75	49	56	42	47	42	50	48	44	52	314	319	317	49	44	42	40	34	54	40	43	51	318	265	123	226	50	55	55	40	79	45	47	97	306	284	318	52	100	46	36	147	29	55	32	38	280	292	314	54
21	53	59	42	47	41	49	47	43	53	314	319	315	48	44	39	38	34	56	39	41	51	317	266	127	233	48	57	56	39	78	47	49	98	305	283	320	50	103	46	35	149	30	56	28	41	281	292	313	54
21.25	49	56	39	44	35	47	42	38	46	312	317	313	46	40	37	36	32	56	34	36	43	314	268	122	234	48	56	51	36	73	42	41	94	303	281	318	49	107	44	31	152	26	50	27	35	279	289	310	53
21.5	54	62	45	51	41	53	47	44	48	312	316	312	50	46	42	42	37	62	41	43	50	318	273	131	239	52	64	56	40	78	46	48	101	306	282	318	51	113	47	35	160	30	55	30	39	281	288	310	56
21.75	55	64	47	52	43	55	49	47	50	310	317	313	50	48	43	43	38	65	41	46	53	319	274	134	245	53	64	59	44	81	49	49	104	306	282	319	53	118	50	40	169	31	57	32	43	283	288	310	59
22	50	58	41	46	42	51	49	44	51	308	315	311	47	42	38	38	35	67	39	44	53	318	274	135	244	48	58	55	40	77	47	50	107	305	279	320	50	117	46	36	172	30	56	30	43	283	287	308	56
22.25	52	58	42	46	40	49	44	41	46	307	313	308	45	41	39	38	34	66	38	41	50	317	276	135	247	50	61	54	37	76	45	45	104	304	279	319	51	123	47	34	175	28	54	28	38	281	285	307	57
22.5	54	62	45	48	43	52	48	45	49	306	312	308	50	44	41	41	35	73	41	43	51	317	278	140	249	51	63	57	42	78	46	49	110	303	279	319	53	129	48	38	184	30	55	31	42	284	284	306	59
22.75	49	56	41	46	42	50	49	47	50	305	312	306	46	42	41	38	35	73	42	47	55	319	279	143	250	49	62	55	43	79	47	50	113	304	278	320	51	131	49	38	187	30	56	32	43	284	282	305	58
23	53	58	44	47	43	52	48	47	50	305	312	306	49	45	42	41	37	79	43	45	51	316	282	143	254	50	65	56	41	78	46	50	115	303	279	320	54	138	49	38	194	30	56	31	41	285	283	305	61
23.25	50	58	43	46	41	50	50	45	50	303	308	304	47	42	40	38	35	78	41	45	53	317	281	146	255	46	62	53	41	77	47	51	116	303	276	318	53	139	48	36	197	30	58	30	45	286	282	303	60
23.5	52	61	42	45	38	51	43	42	45	301	308	301	45	42	38	39	34	76	38	39	46	317	282	144	256	49	65	54	39	73	44	46	114	301	275	318	53	144	47	34	202	30	53	27	39	284	278	301	59
23.75	52	61	45	48	43	51	48	45	51	301	308	302	48	42	41	40	35	83	42	45	53	318	284	150	258	50	66	55	42	77	48	49	121	302	274	317	55	148	51	38	208	31	57	31	44	286	278	302	62
24	49	55	44	45	41	49	48	47	53	300	306	300	46	39	40	36	34	84	42	44	54	319	286	149	259	49	64	53	41	76	47	48	122	302	273	316	53	152	50	36	212	32	57	29	42	287	278	299	61
24.25	49	60	42	45	40	50	46	45	52	299	305	299	46	41	39	38	35	85	41	43	52	318	286	152	261	50	66	54	41	77	46	50	123	302	272	315	53	158	52	34	215	30	56	29	44	287	277	298	61
24.5	55	63	45	50	42	52	46	46	50	297	305	298	48	46	42	41	36	89	41	44	52	318	287	155	262	52	70	58	43	77	47	49	125	301	271	315	56	165	54	37	220	32	55	31	43	287	274	297	62
24.75	50	58	40	45	39	48	44	43	50	296	301	296	45	39	37	38	32	90	38	41	49	317	286	153	261	47	65	53	40	76	44	48	123	299	268	312	52	164	51	33	223	28	53	27	42	287	271	293	59
25	55	63	47	50	42	51	44	44	49	297	301	298	49	44	41	41	36	92	41	44	52	318	289	159	264	52	71	58	42	77	47	50	127	299	269	312	56	173	55	38	229	31	56	30	43	289	272	296	64
25.25	52	61	42	47	38	49	42	42	44	293	297	294	46	42	39	40	34	91	38	40	50	316	287	155	264	51	71	56	39	75	44	44	124	296	265	311	53	174	55	36	228	29	53	26	40	288	269	292	60
25.5	54	62	45	49	42	54	48	47	50	295	298	295	50	45	41	43	38	100	44	45	54	316	291	161	267	52	73	58	42	79	49	52	132	297	268	310	58	181	58	39	235	34	57	32	47	291	269	293	63
25.75	57	64	47	50	44	55	48	46	50	294	297	295	51	46	43	43	39	102	43	46	53	318	291	165	268	55	75	59	44	81	50	51	134	298	266	311	61	186	60	40	240	34	59	33	46	290	269	292	65
26	52	60	44	48	45	53	46	46	49	291	295	291	50	45	43	41	37	101	42	47	54	318	293	163	269	53	76	60	44	78	50	50	134	296	264	307	59	191	61	41	241	31	58	32	45	290	267	290	65
26.25	58	65	49	53	45	57	47	46	49	292	295	293	51	47	44	45	38	107	43	46	50	316	292	169	269	56	79	61	45	79	48	51	136	296	264	307	62	195	64	41	246	34	58	32	44	291	267	290	68
26.5	55	63	46	53	46	56	49	49	52	292	293	291	53	48	45	46	39	107	45	47	55	317	294	170	270	56	80	62	48	84	51	53	142	296	263	306	63	200	67	45	248	34	60	33	48	294	267	288	67
26.75	52	59	45	49	43	54	46	45	47	287	291	290	50	45	41	42	38	108	43	45	54	317	293	168	270	53	78	58	45	82	49	52	140	294	257	303	59	202	66	42	252	33	60	32	46	291	264	287	66
27	54	61	44	47	43	54	43	44	47	287	290	288	49	43	41	39	36	109	41	42	50	314	292	170	269	52	77	57	42	76	48	49	140	292	258	304	58	205	64	38	251	30	57	29	43	291	262	285	64
27.25	58	64	48	51	46	56	47	47	50	288	288	287	51	46	43	45	40	113	43	44	52	316	295	174	272	55	83	62	45	80	51	51	144	293	256	303	61	213	71	41	256	35	60	31	44	292	263	286	68
27.5	50	56	45	49	49	54	52	50	53	287	287	288	52	45	44	40	37	114	47	51	60	315	294	174	270	52	79	60	49	85	54	55	148	293	256	300	59	213	72	44	258	35	62	34	48	293	262	285	68
27.75	51	57	45	47	42	52	46	46	49	285	287	283	49	45	42	41	37	116	42	43	52	314	296	174	271	53	79	57	43	79	49	51	145	290	254	298	58	220	72	40	257	33	57	30	46	292	259	281	67
28	57	63	48	49	44	55	51	49	52	286	288	287	51	46	43	43	38	122	46	48	57	313	297	179	273	54	81	59	46	81	50	54	151	290	253	298	60	222	75	41	261	38	62	33	49	294	260	283	70
28.25	56	66	49	52	44	57	47	46	49	283	285	286	51	47	42	45	39	122	42	46	53	315	296	181	274	56	83	60	44	80	52	53	149	288	252	296	60	229	76	42	263	34	58	31	47	292	256	281	69
28.5	50	58	43	45	39	52	40	39	43	280	282	282	46	42	38	38	33	122	39	37	46	310	297	175	273	51	81	56	38	75	44	45	146	284	249	294	58	229	71	36	263	30	54	28	43	291	253	279	67
28.75	52	58	43	47	41	53	48	46	50	279	283	281	48	42	41	39	36	124	43	45	52	312	298	180	272	50	80	56	41	77	49	50	152	286	247	292	58	231	78	38	263	33	59	30	46	293	254	279	67
29	50	56	45	49	44	53	46	47	49	279	280	282	49	46	42	43	36	126	43	46	52	309	297	182	273	54	84	60	45	81	50	52	153	283	248	291	60	236	80	42	266	32	60	32	46	291	254	277	68
29.25	51	60	45	49	45	55	47	47	51	279	278	279	48	45	41	42	36	128	43	48	55	309	298	183	275	54	83	59	47	80	51	51	157	282	247	290	58	239	81	40	267	33	59	31	48	291	252	278	69
29.5	50	58	47	48	45	54	48	47	50	278	277	280	49	45	45	43	36	129	43	47	54	310	298	186	274	53	85	60	47	80	52	54	159	281	246	289	59	241	84	42	268	34	58	32	47	291	252	276	71
29.75	53	60	44	48	43	53	45	46	49	279	278	279	49	45	43	42	37	132	42	43	50	309	298	186	273	53	86	58	43	79	49	50	157	281	246	288	59	242	85	39	267	33	56	31	47	290	251	274	69
30	54	61	46	48	42	53	43	43	48	276	277	280	49	45	42	40	36	135	41	42	51	308	301	188	274	53	85	59	41	80	49	50	159	281	246	287	60	245	87	39	270	34	57	29	45	292	250	273	70
30.25	60	70	53	57	47	59	47	49	49	277	276	279	53	51	47	52	41	142	44	46	51	307	302	192	277	60	93	66	45	82	50	52	162	278	244	285	66	250	93	44	270	37	61	34	48	293	249	274	75
30.5	51	58	44	45	41	52	47	46	49	275	273	277	46	42	41	39	35	138	43	44	53	307	300	191	274	51	84	57	44	77	49	50	163	277	240	283	58	247	88	39	270	34	59	31	47	290	247	272	69
30.75	53	60	47	48	44	54	47	47	50	274	275	277	48	45	41	41	36	141	41	45	51	306	300	193	275	54	88	58	44	78	49	51	164	275	242	283	60	248	92	38	271	34	58	30	47	290	246	271	70
31	52	60	45	48	41	52	44	44	45	272	271	275	47	43	40	40	34	141	40	40	47	304	300	189	275	53	87	58	40	77	46	46	163	274	238	280	59	252	93	38	271	31	57	28	44	289	243	269	69
31.25	51	60	43	47	41	50	43	43	45	272	269	275	46	42	40	40	34	144	39	42	49	304	302	192	273	52	88	56	42	76	48	47	166	273	237	277	59	253	93	37	270	30	56	29	45	289	243	267	69
31.5	48	56	44	44	39	51	47	44	52	269	269	274	44	40	40	38	35	146	43	44	54	301	301	195	274	50	86	56	43	76	49	49	167	271	235	276	57	252	93	38	273	33	56	30	46	290	243	269	71
31.75	54	62	45	48	41	53	45	46	49	271	269	273	47	45	41	42	36	148	42	46	50	302	301	196	274	53	90	58	42	76	49	51	171	271	236	277	60	257	97	39	273	32	58	30	46	289	242	268	71
32	52	58	44	45	43	51	48	46	51	271	270	272	47	43	41	39	36	152	43	46	53	301	304	198	276	51	90	58	44	78	50	50	173	271	237	276	61	257	102	38	274	34	59	31	47	292	243	266	72
32.25	55	62	46	50	42	54	46	48	48	269	267	272	51	45	43	42	37	152	44	44	52	301	305	200	276	54	94	59	44	79	51	52	173	270	234	273	62	259	102	40	273	32	58	31	48	289	240	267	72
32.5	54	64	49	51	44	56	48	47	50	270	268	272	50	47	44	43	38	156	43	47	54	302	306	203	277	56	95	61	46	81	52	52	175	269	235	274	64	260	106	42	276	34	59	33	49	291	241	265	73
32.75	51	60	44	48	41	52	43	43	44	267	263	271	48	45	40	41	34	153	39	41	48	299	303	198	276	53	96	58	40	77	48	46	173	264	230	270	60	259	106	39	274	32	55	30	43	287	237	263	70
33	52	62	46	49	43	53	46	46	48	267	265	270	48	45	41	43	36	159	42	44	50	297	304	201	276	54	96	60	44	79	48	50	178	264	231	271	59	261	108	39	275	33	57	31	45	288	236	264	71
33.25	53	64	46	50	45	53	46	46	47	266	263	271	49	46	42	42	38	161	42	42	50	297	304	204	275	52	99	58	43	77	49	49	178	263	231	268	60	262	111	40	275	33	57	32	46	288	237	262	73
33.5	54	63	47	49	45	55	46	47	50	266	261	269	50	46	44	43	38	164	41	44	50	297	305	205	275	55	99	59	43	79	49	51	180	262	229	266	59	264	113	40	276	33	57	32	47	289	235	263	72
33.75	56	65	48	51	44	57	47	47	47	266	262	270	50	46	44	43	38	165	42	45	50	296	307	203	277	55	104	61	44	80	51	51	183	261	229	268	63	265	116	43	276	34	58	32	48	288	236	262	73
34	51	59	45	50	44	54	47	47	49	264	261	269	49	48	43	42	37	165	43	46	52	294	305	206	274	53	101	62	47	80	53	52	185	260	228	266	60	266	118	43	278	33	57	33	47	286	234	260	75
34.25	48	55	42	46	41	49	44	45	46	262	258	266	45	42	39	38	32	164	39	43	49	293	305	204	274	50	99	56	43	77	49	49	183	256	225	261	58	265	116	37	275	31	56	29	46	286	230	260	71
34.5	56	65	48	52	47	56	49	48	53	265	260	268	53	48	45	44	40	172	46	49	55	293	308	210	277	56	108	63	47	84	55	55	189	260	228	263	63	266	123	42	278	38	61	36	52	289	235	261	76
34.75	50	62	43	46	42	52	47	46	51	262	258	268	48	42	41	39	36	172	44	46	52	292	307	211	275	52	103	58	42	80	50	50	189	258	226	259	61	266	120	39	276	34	59	31	49	286	231	259	74
35	55	67	45	52	44	55	47	46	47	263	259	267	53	49	44	45	38	173	43	44	49	292	307	211	277	58	111	63	44	81	51	50	188	257	225	259	63	268	126	43	278	35	56	31	48	286	230	257	75
35.25	50	60	43	50	44	53	45	44	48	262	254	264	49	45	41	42	37	175	41	44	48	290	305	210	275	55	109	61	46	80	49	51	189	254	223	257	63	268	126	41	276	34	57	31	46	284	229	256	76
35.5	49	61	42	48	43	52	46	43	48	259	253	262	49	46	42	42	35	173	40	44	49	287	307	211	275	54	109	62	45	79	51	51	191	252	222	256	61	270	128	41	277	33	55	31	47	284	226	254	73
35.75	52	59	43	48	43	53	48	45	49	259	253	264	45	43	41	38	36	177	43	45	52	287	306	212	275	51	108	58	44	79	51	51	192	253	221	255	59	267	128	40	277	33	57	31	48	286	226	254	73
36	49	60	42	48	39	50	40	39	42	259	253	262	45	43	40	40	33	177	37	37	44	286	305	210	274	52	113	58	39	76	46	43	188	249	219	252	61	268	132	38	276	31	55	27	43	283	225	254	73
36.25	52	62	46	48	43	53	46	46	48	259	254	263	50	45	42	41	36	183	43	47	49	286	309	215	277	55	117	60	44	79	52	50	197	252	221	253	63	269	133	41	279	33	57	31	48	286	226	256	75
36.5	49	60	43	46	40	49	41	40	43	257	251	260	47	44	40	39	35	183	37	37	40	282	305	214	276	53	120	59	40	75	46	44	193	247	219	249	61	269	135	39	276	31	53	29	42	283	224	252	75
36.75	50	62	43	47	42	51	44	42	44	256	251	262	46	44	39	40	35	185	41	41	47	285	308	213	276	51	118	59	41	77	49	47	197	248	216	249	61	268	136	38	278	31	55	28	44	282	222	252	73
37	54	64	47	48	43	53	43	44	47	256	251	262	48	45	42	41	37	188	40	45	48	283	307	218	274	54	122	60	43	78	49	49	197	248	216	250	58	269	139	40	278	33	56	31	47	284	221	252	75
37.25	51	61	43	50	46	55	47	45	50	258	249	260	50	49	43	44	38	189	43	45	50	281	308	219	276	56	127	64	47	82	53	52	200	247	219	248	63	272	144	44	279	35	58	34	49	283	222	253	79
37.5	51	59	43	49	44	53	46	43	44	255	249	260	48	46	42	43	35	187	40	43	48	281	308	217	274	55	127	64	44	81	49	49	199	246	215	247	61	271	144	42	279	33	56	31	46	283	218	250	78
37.75	52	64	43	49	41	51	42	44	44	254	247	258	47	45	41	41	35	191	38	42	45	280	309	218	274	54	127	58	41	78	48	48	200	244	214	243	60	270	144	38	278	31	54	29	43	282	219	249	75
38	52	61	45	48	43	52	45	44	48	256	247	259	48	47	41	41	36	195	41	44	48	280	308	221	274	54	130	60	42	78	50	48	203	244	215	244	60	271	147	39	279	34	56	31	46	282	220	249	75
38.25	55	64	47	52	45	55	45	45	47	255	247	259	50	49	42	46	39	197	40	45	47	279	309	223	274	57	136	62	43	81	50	51	204	245	216	243	61	272	152	41	279	36	58	32	48	282	220	251	77
38.5	52	62	45	47	43	53	45	45	48	254	246	257	47	45	41	42	35	197	41	44	48	277	309	223	274	53	135	60	42	77	50	49	206	242	215	242	60	272	151	40	279	33	57	30	46	284	219	249	74
38.75	48	58	43	44	39	50	44	43	46	252	244	257	44	43	40	39	34	197	38	40	47	274	309	222	272	50	133	57	41	78	49	47	206	241	213	240	55	269	150	39	277	33	55	30	44	281	215	246	74
39	55	64	48	49	43	54	45	43	45	252	244	257	49	48	42	42	38	203	41	41	44	276	309	224	274	56	143	63	42	78	48	49	206	241	212	240	61	273	157	41	277	34	56	31	46	282	217	249	77
39.25	57	67	49	53	45	55	44	45	48	253	244	257	51	49	43	45	39	204	40	46	47	276	310	227	276	57	149	63	45	82	52	51	210	240	214	240	62	273	161	43	280	35	58	33	48	282	218	248	79
39.5	47	55	43	47	43	52	49	48	52	250	242	258	46	45	43	40	36	202	44	48	54	275	308	223	273	51	135	60	48	82	53	55	212	240	213	238	59	270	153	39	278	35	60	33	50	280	215	246	76
39.75	49	60	43	46	41	51	44	43	48	249	242	256	44	44	40	39	35	205	40	42	49	272	308	225	274	52	144	58	42	77	49	49	211	238	212	238	57	272	160	40	278	33	55	31	47	281	216	247	75
40	50	61	46	50	45	53	48	47	49	250	241	257	49	48	44	43	38	205	43	45	50	272	308	227	275	55	150	62	49	82	53	52	214	237	212	238	61	273	161	43	281	35	59	33	49	282	214	246	78
40.25	50	58	43	45	40	51	46	43	48	250	240	253	43	43	39	39	35	207	40	45	49	272	308	227	272	51	149	57	42	78	50	48	214	238	210	235	55	270	161	37	278	31	56	30	46	280	212	245	74
40.5	55	66	49	51	43	54	43	44	44	249	239	253	49	47	42	44	37	211	39	40	43	269	308	228	274	58	161	61	41	78	47	47	213	233	210	234	61	273	170	40	277	33	55	31	45	279	211	243	77
40.75	55	67	48	50	43	54	45	46	45	250	242	254	49	47	42	44	38	214	39	42	46	270	309	230	274	55	161	63	43	80	51	49	216	234	210	235	61	273	169	42	277	34	56	31	48	281	212	244	78
41	52	64	44	46	41	51	45	45	46	250	237	252	47	45	42	40	34	213	40	41	46	268	308	229	273	54	161	61	42	77	49	49	217	233	209	232	59	270	169	39	277	32	55	30	46	279	212	244	76
41.25	51	63	44	48	41	49	43	43	44	246	235	253	45	44	39	39	35	214	38	42	46	267	307	231	273	51	161	58	41	75	48	46	217	231	206	232	57	270	169	37	277	30	54	30	45	278	209	242	74
41.5	50	64	43	48	41	49	44	44	45	247	236	252	45	44	40	39	35	218	39	42	43	267	307	230	272	52	164	58	41	77	48	45	218	232	208	231	57	271	173	38	276	32	54	30	44	279	210	242	76
41.75	53	64	45	48	43	51	44	42	43	247	236	252	46	45	40	40	34	217	38	41	43	266	307	232	273	53	167	59	42	77	48	47	220	231	205	230	57	271	174	37	275	31	54	28	46	278	209	241	75
42	54	65	46	48	46	54	48	48	50	249	238	253	50	47	42	43	38	222	43	47	49	267	309	234	276	54	171	62	45	81	54	52	225	232	210	233	60	271	178	42	277	35	57	34	51	279	212	243	78
42.25	51	65	45	47	39	49	41	41	42	246	235	249	45	45	39	40	33	223	38	35	41	262	307	231	273	54	175	60	38	74	45	44	221	227	205	227	58	270	179	37	273	30	55	28	43	278	206	239	76
42.5	53	62	46	48	43	53	49	49	51	249	239	255	47	45	43	43	37	225	43	45	52	267	309	234	274	53	173	61	44	81	53	50	227	231	209	231	58	273	181	42	278	36	59	34	52	280	212	241	77
42.75	54	64	45	50	42	52	46	44	46	245	233	250	46	45	39	40	36	224	37	42	47	264	307	234	272	53	178	60	41	77	49	49	225	228	204	228	58	270	182	39	276	31	56	32	48	277	207	239	76
43	54	65	48	49	43	52	45	47	47	247	234	251	47	46	43	40	37	229	40	44	46	265	308	236	273	54	183	61	41	79	50	47	227	228	206	228	61	271	183	41	276	34	57	31	49	279	209	239	78
43.25	49	63	44	45	39	49	41	43	44	244	232	248	45	42	39	39	32	226	38	37	42	261	305	233	271	51	181	58	39	75	48	44	224	226	203	225	55	268	184	37	273	30	54	26	44	276	205	237	75
43.5	52	65	45	49	44	53	48	47	51	244	235	252	47	45	42	41	38	231	41	45	50	263	307	235	273	53	184	61	46	81	51	51	231	228	206	228	56	272	185	42	276	34	59	33	49	279	209	241	78
43.75	50	64	45	48	42	52	44	44	44	243	233	250	45	45	40	41	36	229	40	42	46	259	307	235	272	52	190	60	43	79	48	48	228	225	202	225	57	269	189	38	274	31	54	29	46	276	205	237	76
44	50	61	40	43	36	47	39	39	41	240	231	246	45	42	38	37	32	230	34	35	38	257	304	233	270	51	190	57	38	74	46	41	226	223	201	222	55	270	189	35	271	31	53	27	45	275	203	236	76
44.25	56	65	48	50	45	54	49	49	51	246	233	251	49	48	44	44	39	237	44	46	48	262	308	239	274	57	195	64	46	81	53	50	233	227	206	227	59	273	195	43	275	37	60	35	52	280	209	240	80
44.5	53	68	48	50	43	53	46	47	46	242	232	248	48	49	42	43	38	237	39	43	47	258	309	236	273	56	200	63	42	79	50	49	233	225	202	222	60	272	196	41	273	33	57	31	50	276	206	238	79
44.75	54	61	43	47	42	50	47	46	49	242	231	249	46	44	40	39	35	237	41	44	49	257	306	239	273	53	197	59	43	77	51	51	235	224	203	224	55	271	196	38	273	32	56	31	48	277	205	237	77
45	51	60	44	47	41	49	46	44	47	241	230	248	45	44	39	39	35	237	40	42	46	255	305	237	270	51	198	58	42	77	51	49	235	224	200	221	53	268	196	36	271	30	55	31	47	276	203	236	76
45.25	56	66	48	56	48	57	49	49	47	243	233	250	51	51	45	46	40	240	44	48	51	258	308	239	275	59	208	66	49	84	53	54	238	223	204	225	61	272	203	45	273	36	59	34	53	277	206	240	82
45.5	53	64	45	50	43	52	45	46	46	241	228	247	48	45	39	40	35	239	39	43	46	256	305	237	271	53	208	61	42	79	49	48	236	221	199	222	56	269	200	40	270	32	54	30	48	274	201	237	76
45.75	49	60	42	45	40	49	44	42	44	241	229	244	48	46	40	40	35	241	39	37	41	254	304	239	271	55	209	61	39	76	48	45	236	220	201	219	57	269	203	40	269	32	55	31	46	274	202	235	79
46	52	63	48	51	47	53	46	47	48	242	230	248	50	49	45	44	38	241	42	45	48	257	307	241	273	57	213	67	47	82	53	52	241	222	202	219	61	270	204	43	270	36	58	32	52	275	202	237	82
46.25	51	61	43	47	40	49	43	42	42	240	226	246	44	43	38	38	33	241	38	40	41	253	304	238	269	52	210	59	39	76	47	44	238	219	199	217	54	266	205	38	268	29	54	29	44	274	200	233	76
46.5	50	60	44	45	40	49	41	41	44	239	227	243	47	44	38	39	34	245	37	36	39	252	303	239	270	51	214	59	38	77	47	44	238	218	198	216	56	268	207	37	268	31	54	30	45	274	201	234	75
46.75	54	63	46	51	43	54	45	45	46	239	226	245	48	46	43	43	38	246	41	43	47	254	304	241	271	56	218	62	44	80	49	50	241	219	198	220	58	270	209	43	267	34	57	31	49	276	200	234	79
47	53	64	45	49	42	50	42	42	41	238	226	245	47	46	39	40	33	245	37	38	41	251	303	239	269	54	221	61	41	77	46	45	239	218	198	218	55	268	211	39	267	30	54	31	46	274	199	233	77
47.25	53	62	47	50	44	53	48	47	49	240	228	247	47	47	41	42	37	249	43	45	47	253	306	243	271	55	221	62	45	81	51	50	246	220	200	218	56	269	213	42	270	34	59	33	51	276	200	235	77
47.5	52	62	44	49	39	51	43	43	46	236	226	243	46	45	39	40	35	250	38	41	44	251	302	240	268	54	222	60	39	79	49	48	243	218	196	216	53	266	213	39	265	32	54	31	48	273	200	233	77
47.75	52	60	44	47	42	51	45	43	46	238	224	246	45	44	39	39	35	249	41	42	45	251	303	244	269	53	222	59	41	78	49	48	245	217	197	216	53	268	215	39	267	33	56	30	50	273	198	233	76
48	52	60	45	47	43	52	46	46	49	237	226	244	46	43	42	39	37	252	42	45	47	252	303	243	272	52	223	61	43	80	50	49	246	218	199	217	53	269	219	39	266	33	56	33	50	274	200	234	78
48.25	51	60	43	49	39	49	45	41	45	236	222	242	45	43	39	39	35	250	39	38	42	249	301	240	268	51	227	59	40	77	48	45	245	215	196	215	52	266	217	39	264	32	54	30	47	271	196	231	74
48.5	57	63	48	51	43	53	45	44	45	239	227	246	49	50	43	43	38	252	40	42	45	251	304	244	271	56	234	63	42	81	52	47	248	217	198	216	58	268	223	40	266	34	58	32	50	273	199	234	81
48.75	54	64	46	50	42	52	44	45	45	236	225	243	46	46	39	40	35	253	38	42	45	249	300	242	270	55	233	59	41	80	49	49	246	215	196	214	54	266	223	40	264	31	55	30	48	271	198	231	76
49	51	61	48	50	46	56	52	52	54	237	225	245	50	45	42	42	38	254	44	48	52	250	304	245	272	54	231	62	46	83	55	54	251	218	199	216	58	268	222	42	267	36	60	35	53	274	199	235	81
49.25	49	59	43	46	42	49	44	44	46	236	222	243	44	42	37	37	33	253	41	42	46	247	299	244	269	51	230	58	40	76	49	47	248	214	195	213	50	265	222	37	262	32	57	31	48	272	196	232	76
49.5	53	61	45	48	44	52	48	48	49	236	224	245	46	45	40	41	36	255	42	44	47	247	301	246	269	52	235	60	44	80	52	50	251	216	197	213	53	266	224	39	264	34	58	33	50	273	196	232	77
49.75	54	62	48	49	45	53	48	46	48	236	225	245	48	47	42	42	38	257	42	45	48	248	303	246	271	55	239	62	44	81	53	50	251	217	197	214	55	268	230	42	263	34	59	33	52	273	199	232	79
50	50	61	46	48	44	52	47	45	46	234	223	240	47	46	41	40	36	256	41	42	45	248	299	247	270	54	240	62	45	81	52	50	249	214	194	212	56	265	229	39	261	34	56	31	50	272	196	231	79
50.25	55	66	51	53	49	57	51	50	53	237	225	247	51	48	46	45	40	260	48	48	52	248	301	250	273	57	245	66	49	86	55	55	254	217	199	215	58	267	232	46	264	38	60	37	56	275	199	233	82
50.5	53	62	46	51	42	51	47	46	47	234	222	242	47	47	40	43	36	260	40	41	44	245	301	247	271	55	245	62	42	79	50	48	251	214	194	211	56	266	231	39	262	33	57	33	49	271	195	231	78
50.75	51	62	46	51	44	52	46	46	49	234	224	243	51	50	44	45	38	259	42	43	46	248	301	247	273	57	246	67	46	84	50	50	253	213	197	212	59	268	233	44	261	37	59	33	52	271	197	233	83
51	53	62	46	50	44	55	46	45	46	233	222	241	48	46	41	40	36	259	42	43	47	246	299	247	270	53	246	60	43	80	51	49	252	213	192	210	56	265	234	39	258	34	57	32	51	271	193	231	79
51.25	54	63	47	49	42	52	47	45	48	234	222	243	50	48	40	42	37	260	42	42	45	244	299	247	272	55	248	61	42	80	50	47	253	213	195	212	56	264	234	41	257	33	56	32	52	271	195	231	80
51.5	52	61	45	48	41	50	44	43	45	233	219	240	45	45	39	39	33	258	38	41	44	243	298	248	270	52	247	60	42	78	48	46	252	211	191	209	52	263	235	38	256	32	55	31	49	269	193	228	75
51.75	54	64	46	50	45	53	47	46	49	233	222	243	50	48	42	42	37	262	41	45	47	243	299	249	271	56	250	62	44	82	53	50	256	211	193	211	56	264	237	40	256	35	58	34	53	270	195	231	80
52	56	64	46	49	43	52	44	44	46	233	218	242	49	46	40	39	37	262	40	42	45	243	300	247	271	54	251	61	42	80	50	49	256	213	193	209	55	265	237	39	254	32	55	32	52	270	194	229	78
52.25	54	64	46	52	43	54	43	43	46	233	222	240	48	48	41	42	37	262	41	41	45	243	298	249	271	55	253	65	43	80	51	48	253	211	194	207	55	265	241	40	255	33	57	33	52	271	193	230	79
52.5	54	62	46	50	43	54	47	46	49	233	223	241	48	47	42	41	38	264	42	44	46	241	297	249	272	54	252	61	44	80	53	50	257	211	193	209	56	265	242	42	255	34	58	34	53	270	193	230	77
52.75	50	59	44	48	41	50	45	44	46	230	220	239	45	47	38	40	35	261	38	41	44	243	298	250	269	54	252	61	41	79	48	47	254	208	189	207	54	264	242	39	251	33	55	31	50	270	192	228	79
53	54	63	46	50	45	55	49	48	50	231	221	241	50	48	43	43	38	265	43	45	49	243	297	251	272	56	253	64	45	80	54	51	258	211	194	211	56	265	243	42	252	36	59	34	55	271	193	229	83
53.25	53	59	46	47	43	50	45	44	47	230	218	240	46	45	41	41	35	265	42	41	42	241	297	250	270	53	253	59	41	78	49	47	256	210	191	205	53	265	242	39	252	33	56	30	53	269	191	229	79
53.5	55	64	46	54	45	55	47	47	46	231	219	242	50	50	43	44	38	266	41	44	48	239	298	249	269	56	255	64	46	84	51	51	257	209	191	206	58	266	244	45	252	35	59	33	55	270	191	229	81
53.75	53	62	47	51	45	54	49	47	50	231	220	240	50	47	43	43	37	265	42	45	49	241	298	253	270	56	254	61	46	80	53	52	258	209	192	208	54	265	246	43	251	35	57	34	55	271	192	229	79
54	54	62	44	48	42	51	43	41	45	229	218	238	45	46	40	40	36	264	39	40	42	238	296	250	270	55	255	60	41	79	49	47	257	208	190	204	54	265	245	38	248	34	56	31	51	268	190	227	79
54.25	54	64	46	50	42	50	42	43	44	229	217	238	47	47	40	42	35	265	40	39	39	237	295	249	269	55	256	61	40	78	48	46	255	206	189	204	54	264	247	40	246	32	54	31	52	267	189	226	76
54.5	57	65	49	53	46	53	45	45	46	230	218	240	50	50	42	44	37	267	40	42	43	239	295	254	270	57	256	66	43	82	50	48	256	207	190	206	58	264	248	43	247	34	56	32	54	267	193	228	81
54.75	53	61	44	49	41	51	44	41	44	227	217	238	48	47	40	43	35	266	37	39	41	238	294	250	269	54	257	61	42	80	48	48	257	206	190	203	52	264	248	42	246	33	55	30	52	267	190	227	79
55	53	60	45	49	42	50	47	46	47	229	218	241	48	45	41	41	37	267	42	45	48	239	295	252	270	52	257	61	44	80	53	51	261	208	191	207	52	264	249	40	249	33	57	32	55	268	190	229	79
55.25	52	59	44	48	42	50	43	43	44	227	215	238	46	46	38	40	35	263	37	39	43	237	295	250	269	53	255	60	41	78	48	46	257	205	189	204	52	262	247	37	247	31	55	31	52	265	190	227	78
55.5	52	58	43	46	40	49	46	44	46	228	216	237	45	43	40	38	35	266	40	42	47	236	293	250	268	50	256	58	41	80	50	47	259	206	190	205	51	262	248	37	248	30	56	31	53	267	190	227	78
55.75	54	61	46	48	42	52	47	45	50	229	216	241	48	46	41	41	35	267	42	45	47	238	294	252	270	52	258	60	44	81	53	49	261	208	191	206	51	264	250	40	249	34	58	34	56	268	190	228	78
56	54	64	46	51	44	53	46	44	45	229	218	239	49	46	41	43	36	267	41	41	45	237	293	252	270	56	257	62	42	80	51	48	260	206	189	204	54	264	249	41	248	35	57	31	55	267	189	227	78
56.25	52	62	46	48	42	51	44	46	46	227	217	238	47	46	39	40	36	268	41	42	45	237	294	253	269	53	258	60	42	79	51	48	260	206	190	203	52	263	250	39	250	33	57	31	53	266	189	226	79
56.5	52	60	46	48	42	52	48	46	49	228	216	241	48	44	40	41	35	268	44	45	48	238	293	254	270	54	257	61	45	81	52	50	261	207	190	206	53	264	251	41	251	34	58	33	56	268	190	227	80
56.75	55	62	45	51	42	53	44	44	48	227	214	240	48	46	40	40	35	269	41	43	46	237	293	254	268	54	257	61	43	79	51	49	261	205	188	203	52	264	252	40	250	32	57	32	56	266	186	226	79
57	56	64	47	52	44	54	44	45	48	228	217	238	49	46	41	42	38	268	42	43	44	237	293	254	270	54	259	62	45	80	50	50	260	205	188	203	53	266	254	41	250	33	57	31	55	267	187	226	80
57.25	52	60	45	47	40	50	43	42	43	226	215	238	46	46	38	40	33	267	38	39	41	235	292	252	269	53	258	58	41	78	48	45	259	205	187	202	51	264	252	39	249	31	53	28	52	265	185	224	78
57.5	56	65	49	54	44	56	46	45	46	227	216	238	50	48	42	43	38	270	41	44	44	236	292	253	268	56	260	63	44	81	51	50	263	204	188	203	55	264	252	42	248	33	57	34	55	264	187	227	80
57.75	51	60	47	52	46	54	47	46	46	225	215	239	50	50	43	43	37	269	42	44	47	236	291	253	268	56	258	63	45	82	50	50	260	204	189	202	56	265	254	44	250	37	57	34	55	266	186	225	81
58	51	58	44	46	41	51	45	44	46	226	214	237	46	44	39	38	34	267	39	41	45	236	292	252	267	51	256	57	40	78	49	48	260	204	186	201	49	261	252	38	249	32	58	31	54	265	186	226	78
58.25	53	60	47	49	45	54	49	47	50	225	215	240	48	47	40	41	37	270	43	46	49	236	292	256	269	55	258	60	43	82	53	52	266	205	188	203	51	265	255	41	251	33	57	34	57	267	188	227	81
58.5	55	65	50	53	47	56	51	50	53	228	217	239	51	49	46	45	39	270	45	47	51	237	293	256	272	57	261	64	48	84	55	55	264	207	190	206	55	266	257	44	252	37	60	37	59	268	190	227	84
58.75	54	60	46	50	44	55	51	49	51	226	217	237	48	46	41	42	36	270	45	46	51	235	292	255	269	55	259	60	45	82	53	52	263	206	189	204	51	266	255	39	252	35	58	34	59	267	188	226	81
59	54	61	46	49	44	55	50	47	51	227	218	239	49	45	42	42	37	269	45	45	49	236	294	255	271	52	259	61	45	83	53	50	264	205	190	201	53	265	257	41	253	34	59	34	59	266	188	227	80
59.25	54	62	46	50	43	52	46	45	46	224	214	237	50	48	39	41	36	270	41	42	44	233	291	256	269	55	260	63	42	81	51	50	262	203	187	200	55	265	258	41	250	33	57	33	57	264	185	225	81
59.5	55	65	49	52	45	54	47	47	48	224	216	239	50	50	42	43	39	272	42	45	46	235	293	257	269	55	261	63	43	82	52	50	263	203	189	203	54	265	258	43	250	34	57	33	57	265	186	226	80
59.75	53	62	46	51	42	51	44	44	45	224	214	236	48	47	38	41	35	270	40	40	43	232	291	254	267	54	260	61	43	80	51	47	262	201	186	201	53	264	257	40	250	33	55	30	57	263	183	224	78
60	53	64	47	51	43	54	48	46	48	224	217	237	50	47	42	42	36	271	43	41	46	233	291	255	269	54	261	61	44	80	51	51	264	203	188	200	54	265	257	41	250	34	56	32	57	265	186	224	80
60.25	53	62	46	49	42	52	44	45	47	223	214	237	47	45	40	40	35	269	41	42	44	232	290	255	267	52	259	59	40	79	50	47	263	201	185	201	51	263	256	39	249	31	55	31	55	265	183	222	78
60.5	53	60	46	49	43	53	47	47	48	224	216	238	49	45	41	39	36	269	41	42	44	233	292	254	267	52	260	60	42	79	52	50	262	203	185	199	49	265	257	40	250	33	56	33	57	264	184	224	79
60.75	52	61	45	50	42	52	46	45	47	223	214	238	48	45	40	40	36	271	41	41	43	233	290	255	266	52	260	59	44	81	49	48	263	201	186	200	51	265	257	40	251	34	56	34	56	264	183	225	77
61	53	63	45	51	42	52	43	44	45	223	214	237	47	47	39	42	36	269	39	41	44	232	290	255	267	54	259	62	44	80	51	49	261	200	185	200	51	263	259	40	249	32	54	31	56	264	183	224	77
61.25	54	62	45	52	45	51	47	47	48	223	216	237	49	46	40	42	37	271	42	42	45	233	292	257	268	56	260	61	43	80	51	49	264	203	187	200	53	266	260	41	252	34	57	33	58	265	184	224	81
61.5	54	61	44	50	42	53	46	46	48	220	214	237	47	47	39	42	35	269	41	41	45	232	290	256	268	54	261	58	42	80	52	49	261	200	187	200	52	264	257	39	251	33	54	32	56	263	183	223	78
61.75	56	64	47	54	45	54	47	45	46	223	214	238	49	49	43	44	37	271	42	43	44	234	290	255	268	56	261	63	43	83	50	50	263	201	186	200	56	264	258	42	250	35	57	33	57	263	184	224	81
62	51	59	44	47	42	53	47	45	48	222	214	237	46	45	39	39	36	270	41	43	46	233	291	256	268	53	260	59	44	80	50	50	265	201	185	198	51	266	258	40	252	33	56	31	57	263	183	224	80
62.25	55	64	48	52	45	55	47	47	46	223	214	238	51	48	41	45	38	271	41	42	44	233	291	256	267	57	261	63	43	81	51	50	264	201	185	199	54	267	258	41	252	34	58	32	59	265	184	222	81
62.5	54	63	45	50	43	52	46	47	49	222	216	238	49	45	40	40	36	271	42	43	45	233	288	256	268	53	260	60	43	80	50	49	265	199	186	198	53	265	259	42	251	33	57	32	58	262	183	222	79
62.75	55	64	49	52	44	55	46	46	48	222	215	238	49	47	39	43	37	271	42	44	45	232	291	257	268	55	262	62	44	80	52	50	264	201	185	200	52	266	259	42	250	34	56	32	58	263	182	222	79
63	54	62	47	51	44	53	46	46	48	220	213	239	47	47	38	41	36	271	40	42	45	231	290	257	266	55	261	61	41	81	53	47	265	200	186	200	51	267	258	40	251	32	56	32	57	262	182	220	80
63.25	53	60	45	50	42	51	44	45	46	219	215	236	48	46	38	40	35	271	39	41	43	232	289	256	266	53	261	59	40	80	50	46	262	200	185	196	52	265	257	40	249	32	56	32	57	261	180	221	78
63.5	53	60	46	49	44	52	49	48	50	222	216	240	49	45	40	41	37	273	44	44	49	233	290	258	268	53	261	60	44	84	54	52	265	202	187	198	52	268	261	40	253	35	58	33	58	264	182	224	81
63.75	58	66	49	54	47	56	47	45	46	221	215	238	51	50	41	44	36	272	42	43	46	234	290	258	267	56	262	63	42	82	53	49	264	201	185	200	55	267	261	42	252	34	57	33	58	263	181	223	82
64	55	62	48	50	44	54	50	48	52	223	216	240	50	46	43	42	38	274	44	45	49	234	291	257	266	54	263	61	44	81	53	52	268	202	188	199	52	267	260	43	252	35	59	34	60	264	184	224	83
64.25	49	56	44	50	44	53	48	47	50	220	215	237	46	44	39	40	36	270	42	45	50	231	289	255	266	52	259	59	45	81	55	52	266	199	183	198	51	264	258	41	250	33	58	34	58	262	179	220	80
64.5	57	63	49	52	48	58	52	50	55	225	219	241	51	49	44	44	40	273	47	49	52	236	291	259	269	57	262	64	48	85	56	55	268	203	187	202	54	267	262	44	254	37	61	36	65	264	184	224	83
64.75	55	62	45	51	45	53	47	46	48	221	215	237	49	46	40	41	36	268	44	43	47	234	288	257	266	53	262	60	42	81	52	50	265	199	183	197	51	266	260	41	251	33	58	33	60	263	180	222	80
65	53	61	45	50	43	52	48	49	50	221	216	238	50	45	40	40	35	271	42	46	48	231	289	257	267	54	261	61	44	81	54	52	266	200	185	198	52	266	260	42	251	35	58	32	59	262	181	222	82
65.25	57	63	49	54	47	55	51	49	52	225	218	241	51	50	41	46	39	274	45	46	51	233	291	260	270	56	262	64	47	84	54	54	266	202	187	201	54	268	262	42	254	38	60	36	62	263	182	224	82
65.5	58	65	49	53	46	55	46	47	49	222	217	238	52	49	43	44	38	273	44	43	45	231	290	260	270	57	263	63	43	83	53	49	265	199	185	198	55	269	262	44	253	36	58	32	61	263	181	221	83
65.75	57	63	48	54	45	53	46	45	47	222	216	239	50	51	40	43	38	272	40	44	45	232	291	258	267	57	261	62	43	82	52	51	266	199	184	196	53	268	260	42	253	35	56	34	60	262	179	220	80
66	55	65	49	52	47	54	49	47	50	221	216	239	50	49	41	44	39	273	42	43	45	232	290	258	267	56	262	62	44	82	53	52	267	200	184	199	55	268	260	42	254	35	59	33	60	262	181	222	82
66.25	51	58	45	49	43	51	47	43	47	220	215	239	48	44	38	40	35	272	41	41	46	228	290	258	266	50	261	58	43	80	51	50	265	198	183	198	51	266	260	39	250	33	57	31	58	260	178	220	79
66.5	51	60	45	52	46	53	47	46	49	221	215	237	49	48	43	43	37	273	43	45	48	232	290	258	267	54	261	62	47	83	56	52	267	199	183	197	54	268	260	43	253	35	59	33	61	261	182	221	82
66.75	54	61	47	50	45	52	47	47	50	221	218	238	50	46	41	41	36	273	44	45	47	232	289	257	266	54	261	61	44	80	52	52	266	200	183	198	50	268	261	41	253	33	58	35	60	261	179	221	80
67	53	62	47	50	43	52	48	46	48	219	216	239	48	44	39	41	35	273	42	44	45	232	289	258	267	53	262	60	42	81	51	50	265	197	184	196	51	267	261	40	253	33	56	31	60	260	179	220	81
67.25	54	62	47	50	43	50	46	46	48	220	217	240	49	46	39	42	37	272	42	41	45	231	289	259	267	55	261	60	42	81	51	50	266	198	184	195	52	267	260	39	252	33	56	31	59	260	179	220	79
67.5	50	56	43	47	41	50	46	45	50	219	215	239	46	42	36	37	34	272	42	41	47	231	289	256	266	50	260	56	42	79	52	48	265	197	182	195	48	266	260	39	252	33	56	32	59	260	178	220	79
67.75	52	61	45	49	43	51	46	46	47	219	216	238	47	47	38	39	36	273	41	38	43	229	289	257	265	54	263	58	42	80	51	47	266	196	183	195	50	266	261	39	252	33	54	32	58	259	177	219	79
68	55	63	47	52	45	52	49	47	49	220	218	240	50	48	40	41	37	272	42	43	45	232	290	259	266	56	262	62	43	81	53	51	266	197	184	197	54	268	260	41	255	34	57	32	61	261	178	219	80
68.25	54	61	47	51	42	50	46	46	48	221	217	239	48	47	39	41	37	273	41	40	44	233	289	259	265	54	262	60	40	81	53	49	266	198	183	197	52	267	261	39	253	34	56	33	60	260	177	221	79
68.5	52	61	45	50	42	50	43	44	46	217	215	238	46	43	35	39	33	271	38	39	43	231	288	257	263	52	261	56	38	79	48	47	264	195	179	194	49	265	259	38	252	32	54	30	57	258	174	218	75
68.75	50	60	46	49	43	49	44	43	45	218	217	238	48	44	38	40	35	271	40	40	40	229	287	257	265	55	260	60	41	80	50	49	264	194	182	194	53	267	260	40	252	33	54	33	59	258	176	217	79
69	55	60	46	50	45	52	51	47	52	222	218	242	51	47	40	42	37	275	44	43	48	232	291	259	268	55	263	61	44	81	54	51	267	199	185	198	53	268	261	41	255	36	59	35	63	263	179	220	81
69.25	56	65	51	53	46	53	50	48	50	221	218	242	51	50	42	43	37	275	43	44	45	231	292	259	267	56	264	62	44	83	55	51	266	198	184	197	54	269	261	40	255	34	58	34	64	261	178	220	81
69.5	55	65	48	53	46	52	47	45	47	219	218	240	49	46	41	43	38	273	41	43	44	230	290	260	266	56	263	61	43	81	52	50	266	196	183	195	54	269	261	43	253	35	56	34	61	260	177	220	80
69.75	54	61	45	50	44	51	49	47	50	220	219	242	50	46	39	40	36	274	43	43	48	231	289	259	266	54	263	60	45	82	54	52	268	198	184	198	51	267	260	41	255	35	59	33	61	261	178	221	82
70	56	65	51	54	47	54	50	49	54	221	221	242	52	49	42	43	39	275	45	47	49	233	292	261	269	58	264	62	46	84	55	53	269	199	185	198	55	268	263	44	256	38	61	37	66	260	179	222	83
70.25	55	63	48	53	44	51	46	45	46	220	218	241	50	47	42	42	37	273	40	40	42	232	289	258	266	57	265	60	42	84	51	48	267	197	182	196	53	267	262	42	255	34	57	33	61	258	177	218	80
70.5	55	62	49	50	45	54	53	52	54	221	221	244	51	48	43	42	38	275	49	47	51	232	293	260	268	55	265	61	47	84	56	53	270	201	185	196	54	267	262	43	257	37	63	38	64	261	181	221	82
70.75	52	60	47	50	43	51	49	46	50	220	220	242	49	45	41	41	36	275	43	44	48	231	290	259	266	52	264	60	43	83	53	51	267	197	182	195	52	265	261	41	254	35	57	32	62	261	176	218	80
71	55	64	49	56	48	54	50	47	47	221	219	243	53	49	42	46	40	275	43	47	47	232	290	262	266	58	266	63	45	87	55	52	268	197	181	197	55	269	261	44	254	35	58	35	64	258	177	221	81
71.25	54	64	48	52	47	51	47	48	50	221	220	243	49	47	40	42	38	274	43	44	47	231	289	261	268	56	266	60	44	82	54	53	268	198	184	196	53	268	261	43	253	35	57	33	64	258	176	220	80
71.5	56	67	49	54	47	54	50	47	50	219	222	243	52	50	42	45	39	274	43	43	47	231	292	261	268	58	267	64	45	83	53	52	269	198	185	198	57	268	264	44	256	37	58	37	64	259	176	220	81
71.75	57	67	51	57	46	55	48	46	48	220	220	244	52	51	41	46	39	276	44	44	45	232	290	261	265	57	267	63	43	83	54	51	267	197	185	198	57	269	263	44	256	36	59	35	63	258	177	220	82
72	57	67	50	54	48	53	48	47	51	222	221	243	51	49	42	45	39	275	43	45	46	231	290	262	266	58	267	63	44	83	54	52	268	196	184	199	56	266	262	44	255	36	59	35	63	259	177	221	81
72.25	53	63	49	54	48	54	50	49	52	221	221	243	53	48	42	45	39	276	43	47	50	231	290	262	266	58	267	66	47	86	55	53	268	196	183	197	58	268	263	45	255	36	60	35	65	258	176	218	82
72.5	54	63	47	52	45	51	48	46	49	221	221	242	50	46	40	42	37	274	42	43	46	232	291	259	264	56	266	60	44	82	53	51	267	196	180	197	52	266	260	41	255	34	57	33	61	257	174	219	79
72.75	53	63	48	52	47	53	51	48	54	221	223	245	51	49	42	42	38	277	45	45	48	233	291	263	266	56	268	61	45	85	56	53	270	198	184	198	54	269	263	41	257	36	61	35	65	260	178	220	81
73	53	62	49	52	48	56	53	50	54	222	222	245	53	50	42	45	39	276	47	50	53	233	291	262	266	56	267	62	50	85	57	55	269	196	182	199	55	268	263	44	258	37	61	40	67	259	179	221	83
73.25	54	64	46	52	46	52	47	47	50	219	221	243	50	49	39	42	37	275	45	44	47	233	291	261	266	56	267	62	44	82	53	53	268	196	182	197	54	268	262	43	256	34	59	34	62	259	176	220	80
73.5	56	64	48	53	44	53	48	47	49	220	220	245	51	48	40	43	37	274	42	42	45	232	291	260	266	57	268	61	42	81	54	50	267	196	182	196	54	267	262	43	255	34	59	32	63	259	176	219	81
73.75	57	66	51	56	46	54	47	46	46	221	223	244	51	49	42	44	37	274	41	44	46	231	292	260	264	58	268	63	43	84	53	52	268	197	181	199	55	267	261	44	257	36	59	34	63	257	174	220	81
74	56	66	49	52	47	51	47	45	47	219	222	245	52	51	42	44	39	276	43	40	44	230	292	262	266	57	269	63	44	82	54	50	266	197	181	195	55	267	262	44	257	36	58	34	62	258	175	220	80
74.25	50	59	45	47	42	49	46	45	51	219	223	243	48	43	37	40	35	275	42	42	46	231	291	261	263	50	266	58	43	82	52	50	268	196	181	195	50	265	261	38	255	34	57	33	62	257	175	220	80
74.5	57	66	51	55	48	53	50	49	53	222	223	245	53	50	42	44	39	276	45	43	49	233	292	263	266	59	269	63	45	84	55	53	268	199	184	199	54	268	262	44	258	36	60	37	67	259	177	219	82
74.75	58	66	52	56	48	54	48	45	48	222	224	244	52	50	42	45	38	276	43	45	46	232	290	261	266	58	268	64	45	84	55	51	269	197	182	198	56	268	262	45	257	36	59	35	64	257	175	217	81
75	56	67	50	55	48	54	47	46	46	220	222	245	52	50	42	45	39	275	42	44	46	233	290	262	266	58	267	63	44	83	52	52	269	195	181	198	56	268	262	44	255	36	56	33	63	258	175	219	80
75.25	54	62	48	51	46	51	52	49	53	221	225	246	51	46	40	42	37	277	44	45	49	232	293	262	265	56	267	62	45	82	55	52	268	197	182	199	53	267	263	41	257	36	59	36	64	258	177	219	81
75.5	56	65	50	53	44	52	45	44	46	219	223	245	50	49	39	43	37	274	41	42	43	232	291	259	263	56	267	63	43	81	53	50	269	196	180	198	54	267	262	41	255	34	57	33	61	257	173	219	80
75.75	52	59	45	49	42	49	48	46	50	219	221	245	48	43	39	37	34	276	42	42	46	231	289	260	264	53	266	58	43	80	53	51	268	195	180	196	51	265	260	39	255	33	57	32	63	255	173	217	78
76	55	65	49	54	46	51	46	46	49	220	225	248	51	50	42	44	36	276	42	42	45	233	292	260	265	57	268	63	44	83	53	52	270	197	181	199	55	267	262	42	256	36	59	34	64	258	174	220	80
76.25	56	66	50	54	46	52	47	46	47	221	224	246	52	50	42	45	37	276	43	42	43	232	290	261	265	57	267	63	43	82	54	49	269	197	183	199	55	268	263	43	256	35	58	34	63	256	175	218	80
76.5	55	65	50	54	47	54	49	48	49	220	224	247	53	51	44	44	38	277	42	43	43	233	291	262	265	61	270	64	45	84	53	51	269	198	183	199	58	269	264	46	258	38	60	37	66	257	177	220	82
76.75	57	65	49	54	47	52	46	45	45	220	225	247	51	49	41	43	38	276	42	43	44	231	289	259	263	57	267	62	43	82	52	51	268	196	178	200	56	266	261	44	256	35	57	32	63	256	172	219	77
77	55	64	48	53	48	52	48	49	50	221	224	248	51	48	41	43	36	277	42	44	47	232	291	261	264	55	268	62	45	83	54	53	267	196	181	198	55	267	262	43	256	34	58	33	64	256	175	220	77
77.25	55	65	49	52	46	50	47	43	46	221	224	249	51	49	40	42	37	276	42	41	45	233	292	260	265	57	269	61	44	81	54	51	267	197	182	198	55	267	262	42	256	34	58	33	63	256	174	220	78
77.5	54	63	47	52	46	51	47	44	47	219	224	248	50	47	40	43	37	276	40	42	45	231	289	262	264	56	265	60	42	81	52	50	269	195	178	197	54	267	261	42	255	33	56	32	63	257	173	217	77
77.75	59	68	53	57	48	53	48	48	49	224	228	249	53	50	43	47	39	277	45	45	48	234	293	262	266	59	269	64	47	85	56	53	271	199	182	201	56	268	263	45	258	37	59	36	67	258	176	221	80
78	57	67	49	54	46	52	46	45	46	221	224	247	51	50	40	45	37	275	43	44	44	232	292	261	264	57	268	63	43	83	54	50	270	196	180	201	54	266	263	41	257	34	58	34	64	255	173	218	77
78.25	52	65	49	53	46	53	46	43	48	220	226	248	51	47	40	43	37	277	40	44	45	232	292	260	264	55	268	61	44	82	53	50	269	196	178	199	54	269	261	43	256	34	56	34	62	255	172	217	77
78.5	53	64	48	55	48	54	48	47	49	222	226	249	52	50	41	46	38	277	42	45	49	231	290	260	263	57	267	64	46	84	55	53	269	197	181	202	55	268	263	44	258	34	60	35	67	256	173	218	79
78.75	58	69	51	56	49	54	51	47	50	223	227	249	54	50	43	45	39	278	46	45	49	234	293	263	265	59	269	64	45	85	55	53	271	197	183	202	56	269	264	45	259	38	59	36	67	257	177	221	80
79	57	65	50	53	47	53	50	49	52	224	227	251	52	48	41	44	39	278	46	44	48	234	294	263	262	59	269	63	46	84	56	54	271	198	183	204	56	267	264	43	258	36	60	35	67	257	176	221	82
79.25	57	66	50	54	47	52	50	48	49	222	229	249	52	50	42	43	38	278	44	43	47	232	292	263	263	58	267	64	44	83	53	51	270	197	182	202	56	268	262	43	257	36	59	34	66	257	175	219	80
79.5	54	67	49	56	48	52	47	46	47	222	227	250	52	49	41	44	38	276	42	44	46	235	293	261	263	57	267	62	44	85	54	52	271	195	181	202	55	265	261	43	257	36	58	36	65	255	172	220	77
79.75	58	66	51	54	48	55	53	49	53	223	229	252	53	50	43	43	39	280	45	47	52	235	293	263	264	58	268	63	48	85	58	55	272	198	182	204	56	269	263	43	259	37	61	36	69	256	177	222	81
80	58	68	52	55	46	52	47	47	49	222	228	251	54	49	42	44	40	278	42	45	48	234	292	261	264	59	267	62	44	82	54	52	271	196	181	204	54	267	263	44	258	36	59	34	66	255	175	220	80
80.25	57	66	52	55	48	51	47	47	48	222	229	252	52	51	42	45	38	277	43	45	44	234	293	261	262	60	267	63	43	84	55	52	271	196	180	204	55	266	262	44	258	35	57	34	65	256	173	219	80
80.5	56	65	49	55	46	54	50	47	49	222	227	251	52	48	41	44	37	277	42	45	47	234	291	261	262	57	267	62	47	82	55	54	270	196	180	204	54	268	261	43	257	35	58	34	67	254	175	218	80
80.75	56	65	49	57	51	55	51	52	52	223	230	253	54	52	44	48	40	278	45	48	51	235	292	263	264	58	270	66	49	86	57	55	272	197	182	205	58	270	263	48	258	40	62	38	69	255	175	219	83
81	56	67	50	57	47	54	49	47	48	223	229	251	53	50	40	45	38	277	41	46	48	235	292	262	262	57	269	62	46	84	54	51	270	196	181	203	58	267	263	45	259	37	60	35	67	256	174	219	78
81.25	58	68	50	57	49	53	46	47	48	221	228	253	55	49	44	47	39	277	45	43	45	235	293	261	264	60	270	65	45	84	55	51	271	199	182	204	58	268	263	45	257	37	60	36	66	255	175	219	81
81.5	57	67	53	55	48	53	52	49	50	224	230	253	54	49	43	44	39	279	46	46	48	236	294	264	264	59	271	63	46	84	57	53	272	199	184	206	56	269	263	44	258	38	60	36	67	256	176	222	80
81.75	54	63	50	53	47	53	50	49	52	223	229	253	51	48	41	44	39	278	45	45	49	235	293	264	262	55	267	61	46	83	55	52	272	198	183	204	55	268	262	42	259	35	59	36	68	255	175	219	80
82	56	64	49	53	47	51	48	48	51	223	229	253	49	48	40	44	37	278	44	43	47	235	292	262	262	57	267	62	44	82	54	51	271	197	181	204	54	268	262	44	257	35	59	34	68	255	176	219	78
82.25	58	68	51	56	49	55	52	52	52	226	231	254	54	52	43	46	40	281	46	46	47	237	293	263	265	60	269	65	46	84	56	54	273	198	184	206	60	270	265	46	259	39	63	39	68	256	177	221	83
82.5	59	71	57	59	52	58	51	52	52	227	233	255	56	54	46	49	42	280	46	47	50	237	294	263	264	62	271	67	47	87	58	55	274	200	183	208	60	270	263	49	260	41	63	39	71	258	176	222	83
82.75	55	67	51	57	50	55	51	47	49	223	229	254	56	51	44	46	41	278	45	45	47	235	293	261	262	60	270	66	49	88	57	54	272	199	181	207	59	267	262	47	259	39	60	37	68	255	174	220	82
83	56	65	52	58	52	57	56	54	59	228	232	257	55	51	45	48	42	281	50	52	57	237	296	265	266	60	269	66	52	90	63	60	275	202	185	211	59	268	264	48	260	41	66	42	75	257	177	221	86
83.25	57	67	52	56	49	55	50	49	48	223	231	254	52	52	43	46	39	279	43	45	48	235	293	262	263	60	267	64	47	84	55	52	272	198	181	208	57	268	262	44	258	36	58	38	67	254	174	219	80
83.5	57	68	51	53	47	52	45	46	47	225	232	256	52	49	41	45	37	277	42	42	45	235	293	261	264	59	270	64	43	83	52	49	271	199	181	206	57	268	261	42	257	35	58	34	65	255	173	218	81
83.75	57	66	50	53	44	50	46	46	46	224	231	256	52	48	41	43	37	278	41	41	42	236	292	261	261	59	268	62	43	82	53	50	271	197	181	204	56	267	262	43	257	36	58	34	65	253	173	218	80
84	55	66	51	55	48	53	50	48	51	225	231	255	52	50	42	45	37	278	43	44	48	237	294	261	261	59	269	62	44	83	56	52	272	200	183	209	57	268	262	44	259	36	58	36	69	255	174	221	81
84.25	53	62	48	52	45	50	47	47	50	223	231	255	50	46	38	42	37	278	43	42	45	235	292	260	259	56	268	61	42	81	51	51	270	200	181	206	55	266	262	42	257	33	57	34	64	253	174	218	79
84.5	53	64	46	52	45	49	47	46	48	224	230	255	50	47	39	41	36	278	41	42	45	236	293	259	260	55	266	61	42	81	53	50	271	199	179	205	53	266	261	42	256	35	57	34	65	254	172	218	76
84.75	52	62	47	52	45	52	52	48	53	226	231	256	51	45	39	40	37	279	44	45	49	236	292	262	263	55	267	59	43	82	55	52	273	201	182	207	53	266	262	41	259	37	58	34	67	254	175	221	78
85	57	66	52	54	47	52	50	48	50	226	230	255	52	50	42	44	38	279	43	44	47	235	292	262	263	59	267	62	45	82	54	52	271	201	180	207	56	267	261	41	258	34	59	35	66	253	173	220	78
85.25	55	65	51	54	47	52	49	48	51	225	231	256	52	50	42	45	37	279	43	44	45	236	293	262	261	57	268	61	44	82	54	53	271	201	182	209	55	267	261	42	257	36	59	34	67	253	173	218	79
85.5	51	61	47	53	48	53	51	49	52	225	231	257	53	47	42	43	38	278	43	47	51	236	292	260	259	56	266	60	47	85	57	55	272	200	180	209	55	266	262	43	257	36	60	36	69	254	173	218	80
85.75	56	66	49	53	47	52	48	48	47	227	233	256	53	48	41	44	37	278	42	42	43	236	291	259	260	57	267	60	43	84	53	51	271	200	179	210	56	266	260	42	257	34	57	34	65	253	175	219	76
86	58	68	53	56	49	53	48	48	50	228	234	257	54	50	43	46	40	280	44	44	43	238	294	262	263	61	267	63	45	85	56	51	271	200	181	208	58	270	262	45	256	38	59	36	68	254	175	220	79
86.25	53	63	49	53	48	52	52	49	53	228	233	257	52	47	41	43	39	280	46	46	49	238	293	263	259	55	267	61	46	84	56	53	274	203	184	210	55	267	262	42	259	37	60	36	70	254	175	220	78
86.5	55	65	49	52	47	51	50	48	50	228	234	257	52	49	42	42	38	280	43	46	47	238	294	261	262	57	268	61	44	82	55	52	273	201	182	209	53	267	263	43	258	36	59	35	67	254	177	220	78
86.75	52	61	48	50	46	50	48	48	51	225	234	257	49	45	38	40	35	280	41	44	47	237	294	260	261	55	266	59	43	82	54	50	271	200	180	209	51	266	261	40	257	33	58	34	66	251	173	219	77
87	55	64	49	53	47	53	50	51	52	228	233	258	53	48	41	43	38	278	44	45	49	237	294	261	261	57	268	59	43	82	57	52	273	202	182	211	55	267	263	44	258	35	59	37	69	254	175	220	79
87.25	54	63	49	52	46	51	49	50	51	228	233	258	52	47	39	42	37	279	44	45	49	237	293	261	261	57	267	60	43	83	55	52	273	203	183	211	55	267	261	40	257	36	58	35	68	254	174	221	79
87.5	52	63	46	52	46	50	49	48	48	227	234	257	50	45	39	41	36	279	42	43	48	235	293	260	260	55	265	59	43	81	53	51	272	201	180	209	54	267	260	41	256	34	56	34	67	253	172	219	76
87.75	51	61	46	54	48	53	50	46	49	226	234	257	54	48	40	42	38	278	43	45	48	237	293	261	259	56	266	60	46	85	56	53	271	203	182	210	54	265	260	44	256	35	59	36	68	253	172	220	77
88	55	66	51	53	46	50	47	46	47	227	233	259	52	48	40	44	36	280	42	41	45	237	292	260	263	57	268	62	43	83	54	49	273	203	181	209	56	267	261	43	258	35	58	34	68	252	173	220	77
88.25	57	67	52	55	50	52	53	52	53	229	236	261	55	51	42	46	40	281	47	46	50	239	294	264	264	60	269	63	47	85	58	55	274	207	184	214	58	269	263	45	259	38	62	38	70	256	176	224	82
88.5	57	69	52	58	50	53	49	47	48	228	235	259	55	52	43	47	39	279	44	45	46	238	295	261	262	58	269	65	45	84	53	51	273	204	181	212	59	269	261	44	258	37	60	35	67	253	174	220	79
88.75	57	69	51	56	46	52	47	46	48	228	235	257	51	52	42	45	38	280	42	42	43	237	293	260	260	60	267	63	42	83	55	49	272	203	182	212	57	268	261	45	256	36	59	35	68	253	173	220	79
89	54	65	49	53	46	51	50	50	53	229	234	259	52	48	40	43	37	280	45	44	48	237	293	261	260	57	267	60	44	83	54	52	273	205	182	213	55	267	261	42	257	35	59	35	69	253	175	221	79
89.25	55	67	49	54	47	52	47	48	49	228	235	260	51	49	41	44	37	279	41	45	48	238	293	262	262	58	267	61	45	83	55	52	271	206	182	212	56	268	261	42	258	34	59	33	68	252	173	220	79
89.5	54	63	49	53	46	50	49	49	50	229	233	261	51	46	41	42	36	279	43	44	48	238	292	259	259	55	265	60	44	81	55	52	273	205	182	214	54	265	259	40	256	35	57	36	68	253	174	220	78
89.75	56	68	51	56	48	51	47	46	47	229	237	260	52	51	42	44	39	280	44	41	46	239	294	260	261	60	268	63	44	82	53	52	272	206	181	213	56	267	261	43	257	33	59	32	67	253	174	222	79
90	58	71	54	58	50	56	51	52	53	231	237	262	55	54	44	47	39	281	46	47	51	239	296	262	262	63	267	64	47	85	58	56	274	208	186	215	59	269	261	46	258	38	62	36	71	253	177	223	80
90.25	55	67	49	54	46	50	46	46	47	229	234	259	50	47	41	41	37	280	41	39	42	238	292	260	259	59	267	63	41	81	53	48	272	208	180	212	57	267	260	42	256	34	59	35	66	252	173	220	79
90.5	54	62	47	50	44	50	50	47	50	229	235	260	48	45	40	39	36	280	41	43	48	237	292	261	259	54	265	59	42	82	54	51	273	204	182	212	51	266	260	39	255	34	58	32	66	251	173	219	77
90.75	57	68	52	58	49	54	52	50	51	231	237	261	54	50	43	47	39	282	45	46	46	240	294	262	262	60	267	64	45	85	55	51	273	208	182	216	58	267	260	46	257	37	60	36	69	253	175	220	79
91	53	61	46	54	47	50	48	45	47	230	233	259	51	48	41	42	37	279	42	41	44	240	292	259	260	57	267	62	43	83	53	49	272	207	182	212	58	268	260	45	257	35	58	33	68	252	175	220	79
0	26	32	11	15	11	13	11	11	11	14	26	51	19	12	11	11	11	11	11	12	11	25	51	58	26	16	11	11	11	12	11	11	11	32	63	28	25	16	13	11	12	11	11	15	20	11	24	34	30
0.25	22	24	11	11	11	11	11	11	13	11	30	31	25	11	11	11	11	11	11	17	11	33	48	51	25	21	11	11	11	11	11	11	11	36	48	24	27	21	15	12	11	18	11	11	15	11	26	29	26
0.5	20	27	11	11	11	11	11	11	11	11	32	29	21	11	11	11	11	11	11	11	11	37	48	56	27	18	11	11	11	11	11	11	11	42	44	26	27	22	16	11	11	14	11	11	14	11	19	28	25
0.75	16	23	11	11	11	11	11	11	13	13	36	27	15	11	11	11	11	11	11	11	11	46	42	27	17	11	11	11	11	11	11	11	11	42	44	24	20	15	11	11	11	15	11	11	15	11	19	26	19
1	19	23	11	11	11	11	11	11	19	14	42	31	15	11	11	11	11	11	11	11	11	49	38	30	16	11	11	11	11	11	11	11	11	43	47	26	17	12	11	11	11	20	11	11	16	11	23	29	19
1.25	24	25	11	11	11	11	15	11	21	18	44	33	29	14	15	11	15	11	11	11	12	56	43	26	28	18	13	13	12	11	14	14	14	46	50	29	32	25	19	15	12	24	11	11	21	16	28	32	29
1.5	20	29	11	11	11	11	11	11	11	17	36	29	18	13	11	11	11	11	11	11	11	49	45	25	28	17	11	11	11	11	11	11	11	45	45	28	28	21	15	11	13	11	11	11	17	12	21	34	27
1.75	22	26	11	11	11	11	15	11	24	21	29	34	23	11	11	11	13	11	12	11	14	53	38	25	23	15	11	13	11	11	12	12	14	45	51	29	25	18	14	13	11	23	11	12	21	16	28	30	26
2	28	27	11	12	11	11	17	11	26	25	31	38	29	15	14	13	16	11	14	11	17	54	37	32	29	19	12	15	12	11	15	15	16	49	53	33	35	25	19	16	11	27	15	15	24	18	32	35	32
2.25	23	25	11	11	11	11	12	11	20	24	27	34	20	12	11	11	11	11	11	11	12	52	38	24	21	15	11	11	11	11	11	11	12	49	49	30	24	18	13	12	11	21	11	11	19	16	26	33	24
2.5	25	28	11	11	11	11	11	11	14	27	24	30	26	16	12	11	11	11	11	11	11	48	36	26	30	20	13	12	11	11	11	11	11	46	46	30	34	26	19	15	13	17	11	11	18	15	26	37	30
2.75	29	27	13	13	15	14	25	17	34	36	41	44	28	14	16	14	19	12	21	16	23	53	40	33	25	17	11	15	16	13	19	17	23	37	59	39	29	22	15	17	11	32	19	17	28	27	39	38	29
3	25	27	11	11	11	11	12	11	18	25	30	34	23	15	11	11	11	11	11	11	13	46	38	24	26	18	11	13	11	11	11	11	13	32	50	33	28	21	15	14	11	20	11	11	19	20	29	33	28
3.25	22	22	11	11	11	11	14	11	22	23	31	33	19	11	11	11	11	11	11	11	12	43	35	21	18	12	11	11	11	11	11	11	13	27	51	32	22	15	11	11	11	20	11	11	20	18	28	31	24
3.5	24	26	11	11	11	11	13	11	20	22	31	36	23	13	11	11	11	11	11	11	11	44	35	23	23	16	11	11	11	11	12	12	14	30	50	33	27	19	15	13	11	21	11	12	20	18	30	33	26
3.75	24	25	11	11	11	11	11	11	13	20	27	34	23	13	11	11	11	11	11	11	11	35	33	22	26	17	11	11	11	11	11	11	11	28	47	33	31	22	15	12	11	17	11	11	16	16	28	32	28
4	25	24	11	11	11	11	17	11	23	27	39	37	23	13	11	11	11	11	13	11	14	35	36	23	21	13	11	12	11	11	11	13	14	27	53	36	25	17	14	12	11	22	11	11	20	26	35	35	24
4.25	31	29	14	15	15	12	19	17	28	34	45	42	29	17	15	16	15	12	16	15	18	37	40	25	28	23	17	17	13	12	16	17	16	31	56	41	32	24	21	20	16	26	17	16	24	37	43	40	31
4.5	35	30	16	16	20	16	31	22	38	44	55	50	29	15	17	17	20	20	25	19	27	41	40	33	32	18	16	17	17	14	21	19	25	35	60	48	30	22	16	17	14	32	22	17	28	45	54	41	31
4.75	32	30	15	16	19	14	23	18	30	46	51	43	27	17	16	14	16	20	16	14	19	37	38	26	34	20	21	17	13	13	15	19	17	34	56	44	34	23	19	16	20	26	17	15	22	46	51	39	29
5	33	31	18	15	18	13	23	16	26	48	52	41	30	18	17	15	15	20	13	16	17	39	36	24	38	20	21	16	12	13	15	17	17	35	54	47	39	22	21	17	18	23	15	16	22	46	53	39	29
5.25	33	31	19	17	21	13	24	18	33	57	60	43	35	19	22	18	17	21	16	19	19	41	39	24	38	22	26	18	14	13	17	19	18	39	57	48	36	26	24	20	20	25	20	18	24	50	58	42	30
5.5	38	35	23	19	26	17	30	22	37	66	71	53	38	20	24	18	21	24	22	21	25	48	39	29	42	21	25	21	17	18	20	21	23	44	60	57	43	26	23	21	20	31	24	17	31	57	67	46	32
5.75	38	32	21	18	23	16	27	21	37	69	75	53	34	18	21	17	17	21	21	20	23	49	38	29	42	20	23	19	16	16	20	18	22	45	62	56	41	24	22	20	18	30	24	15	30	55	69	46	29
6	38	33	19	19	23	16	27	22	37	74	78	53	34	19	21	17	18	24	20	17	21	51	40	27	42	21	23	18	14	18	20	19	23	49	63	58	42	24	22	19	19	28	25	17	28	57	72	49	31
6.25	42	34	22	19	27	17	31	24	38	79	84	61	35	20	24	18	21	24	24	20	25	58	43	34	43	20	22	18	19	19	22	20	25	55	67	64	42	26	22	20	18	32	31	15	29	62	82	55	33
6.5	40	35	19	17	25	15	26	21	36	80	84	59	33	20	22	19	20	23	20	19	24	60	42	30	45	22	24	18	17	20	22	19	22	60	66	65	45	26	22	21	19	29	30	17	28	65	82	56	32
6.75	40	36	18	18	25	17	24	22	32	85	86	61	34	23	23	21	20	21	18	18	22	65	42	28	48	24	26	20	17	21	22	21	22	67	67	66	47	29	24	21	22	29	32	18	27	67	86	62	31
7	44	36	21	21	28	22	29	26	39	93	94	69	34	23	24	20	22	24	23	20	25	72	43	29	51	23	25	22	20	24	25	21	26	74	74	72	45	28	23	22	22	31	36	20	32	74	94	67	32
7.25	46	38	25	21	30	22	36	31	44	97	102	78	38	25	27	23	24	26	28	23	33	80	48	38	51	23	25	23	26	27	30	25	31	85	79	79	45	28	26	26	21	36	41	23	35	78	104	76	35
7.5	44	37	23	21	29	22	30	28	40	104	104	78	36	25	27	24	23	25	23	21	29	85	45	33	52	24	27	24	23	25	28	22	27	93	79	77	47	29	26	26	22	33	38	22	32	81	105	79	33
7.75	46	39	23	23	26	23	31	29	40	111	108	84	35	27	28	26	23	28	23	23	28	93	48	31	53	26	28	24	23	28	29	25	27	102	80	80	47	32	28	27	26	32	38	24	33	85	112	87	34
8	39	33	15	18	17	18	19	19	30	109	105	82	29	23	20	19	15	18	15	16	19	96	38	26	50	21	23	18	15	22	22	18	19	106	74	75	43	28	22	21	21	25	31	17	22	82	113	88	30
8.25	44	37	22	21	23	22	26	25	36	121	116	93	33	25	25	23	20	25	20	22	24	109	43	31	54	25	28	22	19	28	28	23	26	119	83	83	49	31	27	25	24	29	38	21	28	90	123	98	34
8.5	39	35	19	18	19	19	20	21	32	125	119	91	31	23	21	20	17	24	16	19	20	116	39	26	52	22	26	21	17	27	25	18	21	126	81	84	46	28	23	23	22	25	35	18	25	88	125	99	31
8.75	39	35	18	17	17	19	21	21	32	131	125	97	30	22	22	21	15	22	18	20	20	125	41	26	54	23	26	21	17	28	26	20	22	137	84	86	45	29	24	24	22	26	36	18	24	92	130	106	31
9	37	34	18	16	20	19	20	22	30	139	135	100	31	21	24	19	16	25	17	18	19	134	42	25	55	21	25	20	17	29	26	18	21	149	88	89	44	28	23	23	23	25	37	19	25	93	139	113	30
9.25	46	39	28	22	32	30	37	33	47	158	155	120	39	25	29	27	23	31	31	28	32	149	58	37	58	26	30	25	26	37	37	27	36	168	101	104	44	31	27	29	24	35	47	27	35	108	159	124	36
9.5	44	40	26	25	31	27	36	33	45	167	166	128	38	26	30	26	25	32	29	28	30	161	57	36	61	27	33	27	24	40	35	26	33	178	104	107	49	33	29	29	28	34	47	25	33	111	169	130	36
9.75	40	40	23	23	27	27	29	29	40	177	171	135	34	23	26	23	20	29	25	22	25	170	55	31	60	26	30	25	20	36	33	24	30	189	104	109	44	31	26	26	26	29	44	23	28	114	173	137	34
10	47	39	29	27	34	31	41	37	49	192	192	151	41	24	31	26	24	32	33	29	35	186	64	41	62	26	30	28	26	41	41	29	37	208	116	120	44	32	27	31	28	35	52	28	37	124	191	146	37
10.25	41	38	24	22	26	30	32	32	42	200	197	158	35	26	29	22	21	30	25	25	25	195	59	32	61	26	31	26	20	38	33	25	31	217	111	119	45	32	28	27	27	29	45	22	29	125	199	147	35
10.5	42	37	25	24	28	31	34	35	44	212	215	176	36	26	29	23	23	31	27	26	29	211	65	34	64	26	32	29	21	41	36	26	34	232	117	127	45	34	27	27	28	31	47	24	32	138	215	157	37
10.75	46	38	28	28	34	37	40	41	50	222	236	198	42	27	34	28	27	35	33	31	34	226	72	40	65	29	35	31	26	45	42	30	40	246	128	137	47	35	29	31	32	36	54	28	35	150	232	171	39
11	46	39	28	28	32	36	39	41	51	234	246	218	39	27	34	26	25	33	30	30	32	238	74	38	65	30	33	32	24	45	40	28	40	255	131	140	46	36	29	30	32	34	53	26	34	154	245	180	39
11.25	43	42	27	26	30	36	40	41	50	248	257	235	40	27	35	27	27	35	31	29	32	247	76	37	66	31	36	33	24	45	41	30	39	261	138	148	50	38	31	32	34	35	53	26	33	164	255	191	39
11.5	38	39	22	26	27	33	31	36	43	255	263	247	36	27	31	23	24	33	27	27	28	256	73	34	64	31	35	34	21	45	39	27	36	266	140	152	50	36	29	29	33	30	49	21	30	170	264	201	38
11.75	40	37	26	26	28	34	34	37	49	268	269	262	37	26	31	25	23	33	29	27	31	262	77	36	64	29	35	32	22	46	41	27	38	271	150	158	47	34	27	27	32	32	53	24	31	177	272	213	37
12	43	42	30	31	33	39	36	43	52	274	279	275	44	31	38	29	30	38	34	34	34	270	87	45	70	36	40	39	27	51	46	34	43	280	163	170	53	42	33	32	37	38	59	29	35	189	283	231	44
12.25	43	40	27	29	30	36	37	40	50	282	277	283	43	30	37	27	27	38	31	34	30	274	89	38	71	37	39	40	25	53	46	34	42	281	168	177	52	41	32	32	37	34	59	26	35	195	283	242	43
12.5	43	45	26	29	26	36	29	38	46	281	280	290	45	33	35	28	27	38	28	32	29	277	86	39	73	38	43	42	24	54	46	34	40	284	173	181	56	45	33	30	39	33	57	25	32	199	286	254	44
12.75	40	37	28	27	29	37	37	40	52	284	284	298	42	28	35	27	24	39	32	32	30	281	94	38	72	35	40	40	23	54	45	33	43	287	185	190	51	40	31	30	36	34	57	26	35	203	289	262	40
13	43	38	31	31	33	39	45	43	56	287	290	305	43	29	38	28	27	40	37	34	38	284	104	47	74	38	40	41	28	59	53	36	47	292	200	199	51	39	31	32	36	38	63	29	40	212	292	269	41
13.25	40	38	28	27	29	36	38	40	49	286	292	310	42	28	33	27	25	39	32	33	32	289	103	40	78	38	38	41	25	57	48	33	44	293	204	201	51	42	31	29	38	33	58	24	37	216	293	277	39
13.5	37	36	25	26	28	35	33	39	48	287	294	314	41	29	35	26	24	37	29	32	30	290	105	40	83	39	40	41	24	57	48	34	45	296	213	209	52	41	32	30	40	32	58	25	36	223	293	284	41
13.75	43	43	32	32	34	42	42	43	53	291	298	319	47	36	40	31	29	42	36	38	37	295	114	46	93	44	46	47	32	64	56	39	52	300	229	220	55	49	38	35	45	40	65	30	43	232	298	293	47
14	39	40	26	28	29	35	35	40	47	290	299	319	43	31	33	27	24	42	30	34	32	296	113	43	95	41	42	44	26	62	51	36	49	299	235	220	54	45	34	32	44	33	59	25	39	234	297	294	44
14.25	41	37	33	31	35	37	46	44	56	290	301	321	46	31	35	32	27	43	40	37	40	297	122	53	97	42	41	45	31	66	58	38	57	302	252	231	51	44	35	33	41	39	67	31	46	240	297	294	45
14.5	42	39	30	30	35	37	44	44	54	294	303	324	46	32	35	30	27	44	36	37	38	301	124	50	103	43	42	46	30	66	57	38	58	303	258	235	53	45	35	34	44	39	65	29	44	245	298	299	46
14.75	43	45	30	31	32	39	38	41	48	295	303	326	50	38	39	33	27	46	34	39	35	304	128	48	115	49	49	50	33	70	55	41	58	302	260	240	62	53	41	39	50	38	65	30	45	252	300	303	49
15	44	43	35	34	37	43	46	47	58	298	308	326	50	37	39	34	30	50	40	43	40	306	134	55	120	47	48	50	36	73	61	42	64	305	271	245	57	52	39	39	53	40	69	32	48	258	303	305	50
15.25	42	41	34	34	37	41	48	46	58	297	310	327	48	36	38	34	30	48	40	41	43	306	136	55	124	47	47	50	33	75	61	42	65	303	277	250	55	52	40	39	55	40	67	31	48	261	302	305	52
15.5	41	41	33	32	35	42	43	43	54	299	310	328	49	36	38	32	27	50	38	39	41	309	140	54	131	47	48	49	33	74	59	41	65	303	278	254	57	54	42	38	59	39	66	30	46	265	304	306	49
15.75	38	37	30	28	33	37	40	39	51	298	310	327	46	33	36	29	24	47	35	37	36	308	141	52	134	44	45	47	28	73	56	38	63	302	279	255	53	51	37	34	58	35	64	27	44	267	302	305	45
16	44	40	36	32	39	38	51	46	57	298	312	328	49	35	39	34	29	52	44	43	46	312	148	62	139	48	48	50	35	79	65	44	73	302	289	261	55	53	42	40	65	41	71	33	50	272	305	305	54
16.25	39	39	31	31	34	35	41	41	50	298	310	327	48	34	37	33	25	48	36	38	40	312	148	57	146	46	50	49	32	76	60	40	69	301	291	261	56	53	42	37	65	38	65	31	46	273	304	305	50
16.5	38	38	32	31	36	34	44	44	52	297	313	328	48	33	36	32	25	48	38	39	42	312	154	59	150	46	50	49	34	77	61	40	74	302	295	261	54	54	42	36	69	38	67	30	46	277	304	307	48
16.75	40	46	32	34	33	37	40	41	51	298	313	329	50	39	41	33	29	53	38	42	41	314	158	59	162	52	53	53	34	80	61	45	75	303	297	265	58	60	46	40	78	38	68	32	45	279	305	308	53
17	40	40	33	33	35	34	45	42	54	298	314	328	46	35	38	32	26	53	40	40	43	312	160	62	164	49	51	50	33	82	61	42	77	302	300	266	55	55	43	38	80	37	68	31	48	281	306	308	51
17.25	40	43	32	32	34	35	40	42	49	297	314	328	51	38	41	35	28	54	38	40	40	315	165	59	174	51	55	53	33	83	61	42	78	303	300	268	59	61	47	42	87	37	68	33	47	286	306	309	53
17.5	36	40	30	30	31	32	39	40	48	294	311	326	45	34	36	29	25	50	35	36	40	313	167	57	176	47	52	49	30	80	58	40	76	302	301	267	54	58	43	36	86	35	64	29	43	283	304	308	48
17.75	39	40	33	31	34	34	42	41	51	295	313	327	46	33	35	30	27	50	38	38	42	314	168	63	181	49	53	49	32	83	60	40	81	302	302	272	54	60	43	37	89	35	67	31	46	285	304	310	51
18	40	41	33	31	36	36	46	43	54	294	312	327	48	34	38	33	27	53	40	40	44	316	173	67	188	49	55	49	34	84	61	41	84	301	306	273	55	61	44	39	96	39	69	32	50	288	304	310	53
18.25	37	43	33	31	34	35	40	42	49	293	311	328	48	35	37	31	27	55	39	40	42	319	178	70	194	52	57	51	34	84	61	44	84	301	308	271	55	67	46	39	101	39	68	32	46	288	302	310	54
18.5	40	43	34	32	36	36	43	42	52	291	310	327	50	35	40	33	28	55	42	42	44	317	179	69	202	52	59	51	36	85	61	43	88	300	308	274	60	72	48	42	106	40	71	34	49	289	298	310	57
18.75	35	43	29	29	32	34	37	38	44	289	306	326	48	33	38	30	24	55	35	38	39	320	179	68	208	52	59	51	33	83	57	42	85	299	309	273	58	75	47	39	109	35	67	29	45	288	299	310	55
19	35	42	30	30	32	36	39	38	47	290	307	324	50	36	39	30	27	54	35	38	41	315	182	65	214	52	59	51	32	86	58	39	88	300	308	274	60	78	46	40	116	35	67	29	46	290	298	312	55
19.25	37	42	32	29	34	37	42	40	51	287	305	324	46	34	37	31	25	56	37	38	41	318	186	70	216	49	59	47	31	85	58	41	90	297	309	275	55	79	45	38	119	35	68	30	46	290	296	310	55
19.5	41	52	35	36	36	42	41	42	50	290	304	325	54	42	45	37	32	62	38	44	45	320	193	74	230	58	69	57	37	92	61	47	96	299	313	279	66	91	53	46	131	41	70	35	51	294	297	313	63
19.75	42	49	35	34	36	41	42	42	50	285	302	324	52	41	42	35	29	62	41	43	45	322	194	79	233	57	66	54	37	92	62	45	98	298	313	280	64	92	53	44	133	41	73	35	51	295	295	310	63
20	38	47	32	31	35	40	42	42	50	286	301	322	49	38	42	34	28	62	38	41	43	320	197	73	233	55	66	53	35	91	59	45	98	298	314	280	58	94	50	42	137	38	71	33	49	294	295	309	60
20.25	38	48	33	32	33	39	41	40	49	283	298	321	49	40	41	34	28	64	39	41	45	321	199	76	240	55	67	54	35	92	59	45	99	296	314	281	60	101	52	43	143	38	70	33	50	293	293	310	60
20.5	35	48	30	31	31	38	35	37	43	283	296	318	49	39	42	32	28	65	36	40	41	320	199	76	244	54	69	53	32	89	60	43	99	294	314	280	60	104	51	40	147	37	68	31	46	295	290	309	61
20.75	39	50	31	30	32	37	35	38	44	280	294	319	50	39	41	34	26	66	37	40	42	320	201	75	249	57	71	54	34	91	58	44	100	292	313	281	62	109	51	43	151	37	67	31	48	295	288	308	63
21	35	42	30	28	32	35	42	39	50	278	290	316	45	35	39	31	24	67	37	39	43	319	205	76	249	52	66	48	33	89	57	41	105	287	311	283	56	108	50	39	152	36	69	29	47	296	286	306	60
21.25	37	45	31	31	32	37	41	40	48	278	291	317	47	36	41	33	28	70	36	41	43	320	208	80	255	54	71	51	33	92	57	44	107	287	315	285	57	113	52	41	160	37	70	33	48	298	286	307	63
21.5	40	47	34	33	35	39	42	42	49	275	288	314	50	40	43	34	29	73	40	42	46	322	209	83	259	59	73	53	38	93	61	46	110	287	314	287	60	121	53	44	166	39	69	33	50	298	285	306	65
21.75	38	45	33	30	32	36	43	40	50	274	286	312	49	38	41	33	27	74	37	40	45	319	210	84	260	56	73	53	35	92	58	43	109	284	314	286	60	124	56	43	171	38	70	33	48	299	283	305	64
22	41	45	35	32	35	40	48	45	54	273	285	310	51	37	42	34	30	78	42	42	47	320	213	89	262	56	74	52	37	94	63	46	114	282	313	288	58	129	54	43	174	39	73	34	53	299	281	303	67
22.25	41	50	36	35	37	39	46	42	53	274	284	313	54	41	44	36	30	83	42	44	48	322	219	89	267	58	80	57	38	95	62	47	117	283	314	290	61	135	58	45	182	42	74	36	53	303	282	304	70
22.5	35	47	31	32	33	37	40	39	48	271	282	307	48	38	41	33	28	80	37	40	44	321	216	87	268	57	76	53	35	93	59	44	116	280	313	288	59	135	56	42	186	39	71	33	50	301	279	300	70
22.75	39	46	34	31	36	38	46	44	52	270	279	307	49	38	41	34	28	83	41	41	47	322	218	92	269	56	78	54	38	94	63	45	119	279	313	292	58	140	57	45	190	41	72	34	52	301	277	300	70
23	41	44	35	32	36	40	46	42	53	269	278	304	51	37	39	34	28	85	41	42	48	322	220	94	269	56	79	54	37	95	62	46	120	276	311	292	57	145	58	44	192	40	73	34	52	301	275	298	71
23.25	37	47	32	32	34	37	42	40	48	267	274	304	51	39	40	34	29	88	38	41	45	322	222	93	273	58	82	56	37	96	60	46	120	276	311	292	62	153	60	44	200	39	72	34	51	304	274	298	72
23.5	37	47	30	32	32	39	39	35	47	265	274	303	49	39	38	34	27	87	38	40	44	320	224	98	274	56	82	55	34	91	59	45	121	274	310	292	60	153	58	44	200	39	71	31	49	304	272	294	71
23.75	43	45	39	36	41	42	52	45	57	265	272	300	53	37	44	37	33	93	45	43	52	320	227	102	275	57	81	53	42	98	67	48	128	272	308	295	59	161	64	47	206	43	79	37	57	304	272	294	72
24	43	47	38	35	39	45	51	45	57	265	273	300	52	40	44	35	32	97	44	44	51	322	231	101	278	59	86	56	40	98	64	47	130	271	308	297	61	166	64	46	211	44	76	37	55	306	271	295	75
24.25	38	46	32	30	31	40	40	37	46	262	268	298	50	39	40	34	29	95	35	38	45	322	231	98	278	58	85	55	34	93	58	45	126	270	306	296	58	169	61	43	216	39	70	32	50	304	268	293	72
24.5	39	47	31	31	33	41	41	39	45	262	268	296	51	41	41	34	28	99	36	39	45	321	230	101	278	58	87	55	37	93	59	47	128	267	304	295	62	174	65	46	220	40	71	33	52	307	270	293	74
24.75	38	44	32	31	32	39	43	37	47	260	267	296	47	39	39	32	28	98	36	38	43	321	231	100	279	55	88	54	36	92	60	43	129	266	302	296	58	177	64	43	222	38	69	32	48	307	268	290	72
25	37	46	31	31	31	39	38	36	44	259	264	292	49	40	41	32	27	100	36	38	44	321	234	100	280	58	92	56	35	93	58	44	129	264	301	296	62	183	66	45	228	39	69	32	49	306	265	289	72
25.25	41	46	36	32	35	41	48	42	52	259	265	292	50	39	41	36	30	105	42	41	49	322	238	106	282	58	92	55	38	97	62	46	137	265	301	299	59	187	71	45	230	41	74	35	54	308	267	288	74
25.5	38	47	33	31	32	41	39	36	44	255	261	291	51	39	39	33	27	104	36	40	45	320	237	110	282	58	93	55	36	93	59	45	136	263	299	298	61	191	69	45	235	39	71	32	50	307	262	285	74
25.75	42	47	36	34	36	42	47	40	50	256	262	290	54	40	44	38	31	109	43	43	50	320	240	115	284	60	95	58	41	97	64	47	140	262	296	301	65	196	76	49	239	44	75	35	54	307	261	285	76
26	42	47	38	34	39	44	51	44	55	256	260	290	52	40	44	36	31	114	43	43	51	322	245	114	282	59	95	56	42	99	64	48	142	262	296	303	60	200	78	48	242	43	76	35	56	310	262	285	74
26.25	43	48	37	34	38	44	47	42	51	255	260	288	53	43	44	37	32	115	42	43	51	320	245	116	285	62	98	59	41	99	66	48	145	260	292	303	65	206	80	49	247	46	76	36	57	309	260	283	79
26.5	41	44	38	33	37	43	50	44	54	253	258	286	50	40	43	36	29	116	43	42	50	320	247	116	283	59	97	54	39	98	64	47	145	259	292	303	60	207	81	46	248	42	77	35	55	309	261	282	75
26.75	41	46	35	32	34	43	46	41	51	253	258	286	49	40	43	36	32	117	40	40	49	321	249	117	286	59	103	57	39	99	62	47	146	258	291	303	62	215	79	46	251	41	73	35	54	310	260	284	75
27	42	48	37	33	37	42	46	41	49	251	258	287	53	41	44	35	32	120	44	42	50	320	251	124	286	63	103	57	41	99	65	48	149	256	288	305	64	218	86	47	252	42	76	36	55	309	259	281	78
27.25	38	45	33	29	32	40	40	35	44	248	256	285	46	36	38	32	27	118	39	39	44	317	249	121	284	57	103	55	35	91	59	46	145	250	285	303	58	219	79	43	253	39	72	31	51	309	255	280	73
27.5	39	45	33	31	34	39	44	40	48	248	252	281	49	38	41	35	28	124	40	39	47	317	251	122	286	57	105	55	37	94	61	44	149	253	286	304	60	223	83	44	255	40	72	33	53	308	256	278	75
27.75	38	46	32	32	35	40	44	39	47	247	252	281	50	38	41	35	30	123	40	41	48	318	254	121	287	58	110	56	38	95	60	47	151	253	283	305	61	227	84	45	258	39	72	34	53	309	253	279	77
28	39	47	34	31	35	42	45	39	48	248	250	280	51	40	39	35	28	130	42	42	49	318	255	124	286	57	112	59	39	96	63	47	154	250	282	306	62	231	86	47	261	41	73	33	53	310	254	278	78
28.25	44	47	40	34	40	43	52	43	52	247	251	281	53	40	42	38	32	130	48	45	52	316	257	132	287	59	112	58	41	100	67	49	157	249	280	306	63	235	94	47	260	44	80	38	56	310	254	273	81
28.5	40	44	36	33	37	40	49	40	49	244	248	279	50	39	42	34	29	132	43	40	50	314	259	129	286	58	113	56	39	98	63	47	159	247	280	307	62	238	95	45	262	41	76	35	54	310	251	276	80
28.75	39	44	32	30	33	41	42	38	46	241	248	279	49	38	39	32	29	130	41	39	47	312	260	130	287	56	113	56	38	94	61	47	156	246	278	306	60	239	93	44	261	41	74	32	52	309	251	272	77
29	41	47	36	33	36	43	44	39	47	244	248	277	50	39	43	35	31	136	43	41	49	313	263	135	291	58	117	58	40	97	63	49	162	246	278	307	62	243	95	45	265	42	74	36	55	308	250	271	79
29.25	40	46	37	35	36	45	47	40	49	242	247	275	53	41	43	36	31	139	43	43	50	314	265	133	289	59	122	58	41	98	64	48	164	245	275	307	62	246	99	46	268	44	76	35	55	310	249	274	80
29.5	43	48	38	35	38	46	50	43	52	242	247	276	54	42	45	37	33	142	44	42	52	313	266	135	289	61	123	59	42	100	67	50	167	245	276	309	65	249	103	47	267	43	77	35	57	310	250	274	83
29.75	38	45	34	32	34	43	47	40	49	242	244	273	51	40	41	35	30	143	41	40	48	311	268	135	288	58	123	58	39	96	62	46	167	243	274	309	63	250	103	46	267	42	74	36	55	309	246	271	80
30	39	43	35	32	35	44	48	39	50	238	241	272	50	38	42	35	29	144	42	40	48	310	267	135	289	58	124	58	38	99	63	46	168	241	272	307	61	253	104	46	270	42	74	35	55	308	246	272	81
30.25	44	45	37	35	39	43	52	42	51	239	243	273	53	39	46	36	32	146	45	43	52	308	270	139	288	60	125	57	42	99	66	49	171	240	270	307	64	255	111	48	269	43	80	35	58	308	247	268	82
30.5	36	46	31	29	30	43	39	35	43	236	238	270	48	40	40	33	27	145	36	36	44	306	271	136	288	56	128	59	36	93	58	45	168	238	268	305	64	254	100	43	272	41	70	32	52	308	243	270	79
30.75	41	45	35	34	37	44	51	41	52	235	240	268	54	41	43	34	33	150	44	38	51	306	271	139	289	59	128	58	43	99	65	47	174	238	270	309	65	257	113	48	271	45	77	35	57	307	244	267	83
31	38	44	35	31	34	44	46	37	49	235	239	268	51	40	41	36	30	152	41	39	49	306	275	142	289	57	135	59	41	97	62	47	173	239	268	309	62	259	109	45	272	42	73	33	56	308	243	268	82
31.25	39	45	33	32	33	43	45	38	48	234	238	266	50	39	38	34	28	153	41	38	46	302	274	140	287	55	134	57	39	95	64	45	175	237	265	307	61	260	113	45	272	40	73	33	55	307	241	268	81
31.5	41	47	36	33	35	44	47	39	47	234	238	266	54	42	42	37	32	157	42	40	48	302	276	145	288	60	138	60	42	98	62	49	180	236	266	309	67	262	117	48	275	43	75	36	57	308	242	267	85
31.75	41	50	34	33	32	45	41	36	43	232	235	268	54	43	43	36	29	158	40	37	45	302	276	145	288	60	141	62	40	97	61	47	177	235	264	309	68	264	115	48	276	43	74	35	54	308	239	266	84
32	44	45	40	36	42	48	55	46	56	234	238	266	56	41	44	40	35	164	49	44	54	302	279	152	290	63	142	59	45	102	70	50	185	236	263	311	64	264	126	50	274	47	80	39	63	307	240	265	85
32.25	45	46	41	35	42	48	56	47	58	231	237	264	55	41	44	40	35	165	49	43	56	300	279	153	288	64	142	60	46	104	71	53	187	234	261	310	65	266	130	50	275	49	84	41	65	307	240	263	87
32.5	39	44	36	32	37	45	48	41	52	230	235	265	51	40	42	36	30	165	43	40	50	297	279	151	288	60	149	59	41	99	63	49	185	233	259	309	61	266	125	47	275	43	77	37	58	308	238	264	84
32.75	44	47	38	35	39	45	49	43	53	231	233	265	54	43	43	37	32	168	45	41	51	297	281	153	290	61	150	61	43	101	67	50	189	233	260	311	67	269	130	49	276	44	79	38	61	307	238	264	88
33	39	47	36	34	35	43	44	39	49	230	233	264	51	42	43	36	30	169	42	40	50	296	280	153	289	60	155	61	41	98	64	48	189	232	260	311	64	268	127	48	276	43	76	35	57	307	238	263	87
33.25	41	44	36	33	35	43	47	41	51	228	233	261	53	40	41	37	30	170	43	40	50	295	279	154	287	59	153	60	44	100	66	48	190	230	256	309	65	269	132	47	277	44	78	36	58	305	236	262	86
33.5	46	48	42	36	42	48	54	46	57	230	234	263	56	41	47	41	37	174	49	45	55	293	283	160	288	62	158	61	47	106	71	52	194	231	259	311	67	271	140	52	279	48	83	41	63	307	238	261	90
33.75	40	45	35	31	33	43	43	37	46	226	231	263	49	39	39	34	28	172	41	39	46	290	282	156	287	58	159	60	38	96	63	47	192	228	255	309	61	269	132	45	277	41	73	34	54	304	234	258	85
34	43	45	37	32	37	44	51	41	54	226	230	259	50	40	42	37	32	178	45	42	52	290	284	159	288	60	160	58	44	100	67	48	196	227	254	310	63	269	140	47	278	44	78	36	59	305	234	259	87
34.25	38	43	31	28	31	41	37	33	43	225	228	261	48	40	39	33	28	176	38	37	44	288	284	159	286	57	163	60	36	95	62	47	192	225	252	308	61	271	133	44	277	40	70	33	52	303	233	257	85
34.5	43	48	37	35	37	43	48	40	49	225	228	259	53	44	44	38	32	181	43	40	50	287	285	160	289	62	167	63	44	99	66	50	199	227	254	311	71	273	142	49	281	44	78	38	60	305	233	260	89
34.75	42	48	37	33	37	45	47	41	51	225	229	260	51	43	43	38	32	184	43	41	50	287	285	164	287	61	171	63	43	101	66	50	201	226	252	311	66	274	143	47	281	43	78	38	60	306	233	260	87
35	44	48	36	34	36	45	41	36	45	223	226	260	53	46	44	39	32	184	41	40	46	286	284	164	290	63	173	65	42	98	65	50	201	225	251	310	73	275	144	51	282	45	76	37	57	305	232	259	90
35.25	39	42	33	31	35	43	46	37	50	222	226	253	46	37	38	35	29	183	41	37	48	282	282	161	286	57	170	57	39	98	63	45	202	222	248	311	62	272	146	45	279	41	76	34	57	304	230	255	86
35.5	42	44	38	32	36	44	48	41	51	221	226	255	50	39	43	36	29	189	43	41	50	281	285	164	285	61	174	60	42	99	66	47	204	222	249	310	63	273	149	47	281	44	76	36	60	304	229	255	88
35.75	36	43	33	30	33	43	42	37	46	221	224	254	46	40	39	34	29	187	39	38	45	280	284	164	285	59	178	59	39	97	63	45	204	222	246	311	63	274	149	45	280	41	73	34	57	302	229	254	85
36	35	44	32	30	31	43	39	35	44	220	223	253	47	40	36	34	26	189	39	37	43	278	284	164	286	58	178	60	38	96	61	46	202	219	247	308	63	274	148	44	281	38	71	33	54	300	228	254	85
36.25	38	42	33	30	34	41	42	36	48	218	223	254	47	37	38	33	28	191	39	37	46	277	285	166	285	59	180	57	37	96	61	45	205	219	245	309	60	275	150	43	280	40	73	33	56	301	225	254	86
36.5	45	47	41	35	40	50	52	45	56	222	225	255	55	41	45	40	36	198	47	43	54	277	288	175	287	64	182	64	48	104	72	51	212	222	248	313	67	277	164	52	282	49	83	41	65	304	229	255	93
36.75	37	44	34	30	31	44	40	34	46	218	221	252	47	40	39	35	29	196	39	37	43	273	285	167	286	59	187	61	40	97	62	46	208	217	243	309	63	276	154	45	281	40	73	35	55	301	226	252	86
37	40	44	34	32	35	43	42	37	49	217	221	252	47	41	38	36	30	198	41	39	48	272	286	172	286	59	188	59	40	97	64	46	212	219	243	311	62	277	159	46	284	42	74	36	58	302	225	252	87
37.25	41	45	35	32	34	44	43	37	48	219	221	253	49	40	40	36	30	199	40	40	47	272	288	172	286	61	192	62	41	98	64	47	212	217	244	311	64	279	161	46	283	43	75	36	58	303	226	253	89
37.5	38	40	32	30	31	42	41	36	46	216	220	250	47	39	37	33	29	201	37	36	44	269	287	171	286	58	190	59	40	95	62	44	213	216	240	310	60	276	163	44	283	40	71	33	56	301	223	250	87
37.75	39	41	33	29	32	42	40	35	45	216	220	250	46	38	37	33	30	201	38	37	44	268	285	172	287	58	193	58	39	95	62	46	214	215	240	311	62	277	164	45	283	40	73	34	55	300	222	251	86
38	39	40	34	29	33	40	41	36	49	214	219	249	46	35	37	32	28	204	39	37	46	267	286	174	283	57	193	58	38	97	63	44	216	214	238	312	58	277	167	44	283	40	74	33	57	299	222	247	86
38.25	40	46	35	32	33	44	40	35	47	214	219	251	50	42	40	35	32	206	40	39	45	266	289	176	286	60	200	62	40	98	64	48	218	215	240	311	64	280	170	47	284	44	75	36	59	301	223	250	89
38.5	40	41	35	32	37	44	47	40	52	214	220	247	48	37	40	35	30	210	44	40	49	265	289	177	284	58	196	58	42	99	64	47	220	212	237	312	61	278	174	45	282	42	76	36	61	299	222	247	88
38.75	42	45	35	32	32	43	36	34	44	212	217	249	51	42	39	35	28	209	39	37	43	263	288	179	286	62	203	62	40	95	62	45	219	213	237	311	69	280	175	48	284	41	73	35	57	299	221	248	88
39	40	40	34	31	33	41	42	37	48	211	218	247	47	37	38	34	29	212	40	37	46	261	289	179	283	57	203	61	38	95	62	45	222	211	236	310	60	279	175	44	283	40	73	35	57	298	219	247	86
39.25	40	41	33	30	34	42	40	36	48	211	217	248	46	37	38	34	28	211	40	38	46	261	289	181	284	58	204	57	39	96	63	46	223	212	236	311	61	279	176	44	283	41	74	33	57	299	219	245	88
39.5	38	42	32	29	30	40	39	34	46	210	216	247	46	39	37	33	29	212	39	36	44	259	289	179	284	58	207	59	39	96	61	44	221	209	232	310	61	279	179	44	282	40	72	32	57	297	219	244	86
39.75	36	43	32	30	32	41	37	34	45	211	214	247	44	38	36	32	27	213	37	36	44	258	291	181	283	56	210	59	38	94	59	44	223	208	233	311	59	278	178	43	284	40	69	32	56	298	218	246	87
40	39	42	31	31	32	42	40	34	47	209	214	246	46	38	37	34	28	216	38	36	45	255	290	180	284	58	210	59	39	96	63	44	226	207	231	309	63	279	184	45	283	41	72	32	58	296	219	245	88
40.25	39	43	34	33	33	44	41	35	48	211	214	244	46	38	38	35	29	220	38	38	46	258	291	182	284	58	215	60	40	97	64	47	227	209	232	312	63	279	184	44	283	42	74	35	59	297	218	245	88
40.5	44	46	36	34	37	47	46	42	54	213	217	248	50	40	40	37	33	221	44	41	50	256	293	188	286	63	215	63	44	101	70	48	230	210	233	314	65	280	191	48	283	44	80	38	62	299	221	246	93
40.75	39	43	35	31	33	41	42	37	49	209	214	243	45	37	37	35	28	222	40	37	46	256	292	185	283	59	219	60	40	97	63	46	232	207	231	311	59	280	188	45	283	42	74	34	59	298	217	244	89
41	43	46	34	35	34	44	43	38	50	209	214	246	51	42	40	37	32	225	43	39	48	253	293	186	286	62	221	61	43	97	65	46	232	209	231	312	67	280	194	48	284	43	75	37	60	297	217	244	91
41.25	45	46	37	34	39	48	49	42	54	213	217	246	52	41	43	38	34	227	47	43	52	253	295	190	286	61	221	62	44	101	69	50	237	210	231	314	64	279	197	49	282	46	80	39	64	298	220	244	94
41.5	42	48	33	32	30	42	36	34	45	208	212	246	51	43	39	36	29	225	38	37	42	251	292	188	286	62	228	67	41	97	63	45	233	205	227	310	69	282	195	47	284	41	73	35	58	295	215	242	91
41.75	44	45	37	35	38	45	47	42	53	211	216	246	50	39	41	38	33	230	45	43	51	251	296	191	285	62	226	62	46	100	69	51	238	208	229	314	63	279	200	47	283	46	80	38	64	296	220	242	92
42	41	44	33	32	34	43	42	36	48	208	212	245	50	40	38	36	30	229	41	38	47	248	294	189	284	59	227	60	41	96	64	46	236	205	228	311	62	280	201	46	282	41	74	35	61	295	216	241	89
42.25	45	46	35	33	35	45	41	40	49	208	212	245	52	41	42	37	33	231	41	39	48	248	295	192	284	62	230	62	43	99	67	48	239	206	229	312	65	281	203	47	282	45	76	37	61	296	217	240	92
42.5	42	46	34	34	33	43	37	34	44	208	211	244	48	43	40	35	29	231	40	38	43	249	295	191	284	61	233	65	40	96	63	49	237	204	226	311	64	281	199	46	283	43	73	35	58	295	215	242	90
42.75	42	44	33	34	34	42	41	36	46	207	211	241	49	41	42	36	31	234	39	38	42	246	296	191	283	62	234	62	42	98	64	46	240	203	227	313	67	280	205	47	284	43	74	37	61	296	216	240	91
43	42	44	31	31	33	41	37	35	44	207	212	245	50	40	40	35	30	233	39	37	42	244	296	194	284	63	234	62	41	97	64	46	241	204	222	312	66	281	208	46	282	43	75	36	60	293	216	238	92
43.25	44	46	37	35	38	47	46	41	55	208	212	242	53	41	45	39	33	238	45	39	48	246	296	195	284	63	235	63	44	101	69	51	244	206	227	314	67	280	214	50	283	46	81	40	65	295	217	241	95
43.5	40	44	32	34	31	40	34	33	42	206	209	242	50	42	42	36	30	238	39	37	40	245	295	192	284	62	238	66	42	97	63	47	240	203	224	311	65	280	208	48	282	43	74	36	59	293	213	240	90
43.75	42	44	34	34	35	44	42	38	51	207	211	243	50	40	41	36	32	240	42	37	46	243	298	195	284	61	239	63	42	99	67	47	244	202	225	312	63	279	213	47	283	44	78	37	62	294	216	240	92
44	39	42	32	32	32	40	39	33	47	205	209	240	50	39	40	34	28	237	40	36	44	240	297	195	283	60	239	62	40	96	64	44	243	200	223	311	63	279	213	44	281	41	74	36	60	293	213	239	90
44.25	46	47	39	38	39	47	47	42	53	209	213	243	54	44	47	42	36	242	46	41	51	242	299	199	286	65	242	67	47	104	72	50	248	206	225	315	69	281	221	52	282	48	82	42	67	296	217	239	98
44.5	44	43	38	35	40	46	48	41	56	208	212	241	52	40	43	39	35	245	47	42	50	240	300	201	282	62	240	64	45	102	70	51	250	203	226	315	63	278	221	48	280	47	81	40	66	294	217	241	95
44.75	42	41	35	34	38	43	44	39	52	205	209	240	47	38	41	36	32	243	43	40	48	237	299	199	282	58	241	62	42	98	68	49	246	202	222	315	58	277	220	45	279	45	79	37	65	292	213	238	91
45	45	47	36	35	34	43	38	34	46	206	211	242	53	46	44	38	32	245	41	39	43	240	299	199	285	64	249	67	44	98	66	49	248	201	221	313	67	282	222	49	280	46	76	38	61	295	212	240	96
45.25	40	45	32	33	33	42	38	34	46	205	208	241	47	42	41	36	30	245	41	39	44	239	300	200	284	60	246	65	41	99	65	48	250	201	222	314	60	279	221	46	280	43	77	38	60	292	211	239	92
45.5	45	48	33	33	31	41	34	32	41	204	206	244	54	45	42	36	31	245	38	36	39	236	301	200	283	64	250	65	41	97	63	46	246	199	218	311	69	278	225	47	278	41	73	35	58	289	211	237	95
45.75	43	41	35	35	39	44	45	40	53	204	208	240	50	39	41	37	34	247	43	40	50	234	302	201	283	61	246	63	45	101	69	48	251	200	220	316	61	275	229	47	276	45	79	38	64	290	212	236	94
46	42	43	30	31	29	39	33	32	40	202	206	240	49	42	39	34	30	247	36	35	38	235	300	199	283	60	251	63	38	94	63	45	251	196	218	311	64	277	224	46	277	42	71	35	58	289	209	236	91
46.25	40	39	33	32	33	41	39	36	47	202	205	238	46	37	39	35	30	248	39	36	44	233	302	201	282	57	246	61	41	95	63	46	250	198	218	313	57	277	228	42	275	40	73	36	60	290	209	235	91
46.5	39	42	31	32	33	41	38	34	46	202	206	239	48	40	39	35	30	249	38	37	42	233	302	203	283	59	250	62	40	97	63	48	252	199	218	313	60	276	228	46	276	42	73	37	61	291	211	236	92
46.75	46	45	41	37	40	47	49	44	56	204	208	240	54	42	46	40	38	253	49	42	53	232	304	206	282	65	251	66	48	104	72	53	258	201	223	318	65	277	238	50	278	50	84	41	69	292	214	237	97
47	44	46	33	34	32	41	35	35	43	203	205	241	48	42	40	36	30	250	38	37	40	231	301	203	283	61	253	65	41	96	63	47	254	197	219	314	63	277	232	46	275	42	73	37	62	289	208	234	92
47.25	38	40	29	30	29	39	34	31	41	200	205	238	46	39	37	33	27	249	36	34	38	229	301	200	283	59	251	59	38	96	62	44	254	196	217	312	59	277	233	43	272	40	72	33	58	289	207	235	90
47.5	40	40	32	32	32	40	37	32	43	201	204	238	49	39	39	35	29	251	39	36	40	230	302	203	283	59	254	63	40	96	62	48	254	196	216	313	60	276	235	46	273	40	73	36	61	290	207	234	91
47.75	46	44	36	35	38	45	47	42	53	204	208	239	55	41	43	39	35	254	46	41	49	229	305	207	284	63	255	64	46	103	71	50	259	197	219	315	65	275	242	48	273	48	82	41	69	289	211	234	96
48	40	40	31	31	30	39	35	34	42	200	203	236	49	38	39	35	28	253	37	34	39	229	303	203	283	59	254	65	39	97	62	45	256	194	216	312	59	274	239	44	272	41	74	36	60	288	207	234	93
48.25	40	41	30	33	33	41	37	35	44	199	204	238	49	39	39	36	31	255	39	38	40	228	306	206	283	60	256	63	39	96	65	46	257	195	217	313	69	274	239	45	270	44	76	37	61	288	209	235	93
48.5	46	45	37	36	38	46	43	41	52	203	208	240	53	43	42	39	34	256	44	41	47	229	306	209	284	62	256	65	44	102	68	51	260	198	219	314	71	275	244	48	272	46	79	39	67	289	210	237	96
48.75	41	41	32	33	31	38	38	35	45	198	202	236	51	39	39	34	30	255	40	35	43	224	305	207	284	59	255	61	41	97	63	46	258	193	215	314	71	273	244	45	268	42	76	35	61	286	206	233	92
49	45	44	38	37	40	47	49	44	56	201	207	239	51	42	44	39	35	258	47	42	51	224	307	211	281	62	257	65	47	103	73	51	262	197	218	318	71	272	245	48	269	50	81	41	67	289	210	234	96
49.25	43	43	32	33	33	41	38	36	46	196	202	237	49	40	41	35	31	255	39	36	40	224	306	207	284	59	257	63	41	96	65	47	259	195	215	314	73	273	247	46	270	43	75	37	62	286	206	232	91
49.5	41	41	31	30	30	39	35	32	42	196	201	236	49	40	39	34	28	256	36	35	37	223	306	207	282	58	258	61	36	96	61	45	257	191	213	313	71	272	244	43	268	39	73	34	60	285	206	231	91
49.75	42	43	35	32	35	43	42	39	49	198	202	235	53	40	42	39	33	258	42	37	44	224	307	209	282	61	258	64	44	100	67	48	262	195	216	315	70	272	249	48	267	46	79	37	64	288	206	232	94
50	46	44	37	37	38	45	45	39	50	200	205	239	53	43	45	40	34	260	44	39	46	224	310	211	285	63	260	67	46	102	70	51	263	193	217	315	70	272	250	49	269	47	80	41	67	288	208	234	95
50.25	46	48	35	34	33	44	37	35	44	199	203	237	52	45	43	39	32	260	40	38	41	225	308	211	283	64	261	67	43	99	67	49	262	194	216	314	69	274	251	48	266	44	76	40	62	288	206	232	95
50.5	39	40	30	30	29	38	36	33	44	195	201	235	46	37	39	34	29	258	37	34	40	221	307	209	281	57	260	59	40	95	62	44	261	191	212	314	62	270	248	43	264	41	73	35	59	286	204	229	90
50.75	42	43	33	33	36	43	42	39	49	198	202	237	52	40	43	37	32	260	43	38	45	221	307	212	283	60	260	63	42	99	67	48	264	193	212	315	69	270	251	47	265	46	78	37	64	288	205	230	94
51	46	46	38	36	38	44	45	41	50	199	204	238	54	43	45	41	35	262	45	41	47	222	310	214	285	63	262	66	46	101	70	52	265	194	214	317	100	270	254	50	264	48	81	40	68	289	208	234	97
51.25	45	45	37	37	38	46	46	41	52	199	206	236	53	44	46	40	34	264	44	41	47	223	311	214	283	62	261	67	47	102	70	50	268	194	215	316	120	272	256	50	265	47	80	41	66	286	209	235	95
51.5	46	46	35	35	35	43	41	39	49	198	202	236	52	42	44	37	33	262	44	40	45	220	309	215	283	62	261	65	44	100	68	49	265	192	213	315	170	269	255	49	261	46	80	38	65	286	204	231	96
51.75	43	46	35	34	36	44	40	36	46	198	203	237	50	41	43	38	32	262	42	38	43	221	309	214	284	62	262	67	44	99	66	49	266	193	213	316	185	268	255	47	263	45	76	39	65	286	206	232	93
52	43	44	31	31	31	37	34	33	41	197	200	237	51	42	41	37	29	261	37	35	38	221	308	213	283	60	263	64	40	96	64	45	262	190	210	314	198	267	254	45	262	41	72	36	61	285	204	231	92
52.25	45	44	37	35	36	44	47	40	52	199	203	236	49	41	42	38	33	264	44	40	47	219	311	215	282	58	263	64	44	100	71	48	266	191	214	317	225	266	256	47	261	45	79	39	67	286	206	233	94
52.5	44	48	34	34	32	39	34	33	40	196	198	236	48	44	41	36	30	261	39	38	37	221	309	215	282	60	265	69	41	97	64	49	264	190	211	313	237	268	256	45	260	41	72	38	63	286	202	231	92
52.75	44	46	34	33	33	41	35	33	43	198	201	238	52	44	43	38	30	263	39	36	39	219	311	215	283	63	266	68	41	99	65	48	263	191	210	314	235	268	259	46	259	41	76	37	61	286	205	232	93
53	46	44	38	36	39	46	48	42	53	195	203	236	53	41	46	41	37	265	47	42	48	217	312	218	282	62	262	65	47	102	72	52	267	192	213	318	186	264	260	51	258	49	81	42	70	285	206	230	96
53.25	44	46	35	35	34	43	38	35	46	196	201	236	54	44	43	39	32	264	42	37	42	218	310	214	282	63	265	66	45	100	66	47	265	190	211	315	111	266	259	49	258	45	77	38	64	284	203	230	95
53.5	46	45	37	35	36	44	43	37	49	198	201	236	54	44	45	41	33	265	43	38	44	217	313	217	284	63	266	66	44	101	68	50	267	193	211	317	76	267	261	48	259	47	77	40	68	285	203	232	94
53.75	46	49	33	34	31	39	33	32	38	195	200	236	52	43	40	36	30	261	37	35	37	216	309	217	284	61	266	69	41	96	62	46	264	189	208	313	62	264	260	47	255	41	73	36	61	283	202	229	91
54	41	44	31	34	31	39	34	32	41	194	196	235	51	41	40	38	31	263	38	37	37	216	310	215	283	62	266	65	41	98	63	47	264	189	208	314	61	264	261	46	255	42	75	38	60	284	200	228	92
54.25	44	44	34	35	33	42	39	36	46	196	200	235	52	43	40	36	31	265	39	38	41	216	311	218	282	61	264	66	43	100	66	49	266	189	210	315	59	264	259	47	256	44	76	39	63	283	203	231	93
54.5	47	45	39	38	37	46	44	40	51	196	202	236	57	45	47	41	37	267	45	40	47	215	312	222	282	66	267	68	48	103	71	49	270	191	211	317	68	256	264	51	256	50	83	42	68	285	205	230	97
54.75	44	45	36	34	36	45	42	38	48	195	201	234	55	43	45	39	32	266	43	39	44	218	313	220	284	65	268	66	45	102	68	51	268	189	211	317	64	258	262	50	256	46	79	40	67	284	204	230	95
55	45	47	33	35	32	39	38	35	43	193	198	235	54	45	42	39	31	267	39	38	38	213	311	217	283	62	268	67	43	100	67	48	267	187	210	315	65	265	263	49	254	44	75	39	64	282	203	229	93
55.25	43	44	30	33	31	38	34	32	40	194	197	237	50	42	41	37	30	265	38	37	37	212	311	217	282	61	266	66	41	98	62	47	266	186	207	315	62	263	262	47	251	41	76	35	63	283	201	229	91
55.5	48	47	38	37	37	45	44	41	54	196	202	236	57	43	44	42	36	267	47	41	48	211	312	224	283	63	266	67	46	103	71	52	269	190	209	317	62	264	263	52	254	50	82	42	68	285	204	230	97
55.75	44	44	30	32	32	39	34	33	41	193	197	232	49	42	38	37	30	267	37	36	38	213	311	218	282	59	266	64	41	96	65	48	268	186	207	315	59	263	262	44	252	42	73	36	62	282	202	228	90
56	43	42	32	33	31	40	36	34	44	193	197	233	49	42	39	36	29	266	38	36	40	212	311	219	282	58	266	63	39	97	64	46	268	187	206	317	59	260	262	45	251	41	76	36	63	281	201	227	89
56.25	47	48	36	37	36	44	40	38	48	195	199	236	57	47	47	40	34	267	42	39	42	215	313	221	284	66	269	69	45	102	68	51	270	189	211	317	66	264	265	51	255	47	79	39	68	282	203	229	96
56.5	44	41	35	34	36	43	46	40	52	194	199	234	49	38	41	38	33	268	43	40	46	209	314	221	281	57	266	62	43	100	69	49	270	188	209	318	55	261	263	46	253	43	77	37	67	281	204	228	91
56.75	43	42	35	35	36	42	44	39	49	193	198	233	53	39	43	38	33	269	43	40	46	210	313	222	282	60	266	64	44	101	68	50	271	189	206	317	60	262	263	47	252	47	81	39	66	282	201	228	94
57	45	46	32	34	34	41	36	34	43	192	198	233	53	43	42	40	32	267	41	36	38	212	311	220	283	64	269	66	44	99	66	49	270	186	206	314	64	263	266	49	253	45	76	40	65	282	201	227	93
57.25	45	42	37	37	36	43	44	39	51	193	199	233	52	40	42	39	33	268	43	40	45	211	313	223	283	60	267	66	44	102	69	50	271	188	210	318	59	263	266	47	254	47	80	40	67	283	204	228	93
57.5	43	42	34	35	34	40	39	35	45	191	197	234	50	40	40	39	30	268	41	38	40	210	312	221	281	59	268	63	40	98	65	48	269	185	208	316	57	260	264	46	253	43	77	37	65	280	201	226	91
57.75	45	47	35	36	35	39	37	34	43	192	199	236	54	45	42	38	32	267	40	38	40	210	312	222	283	63	267	67	42	98	65	48	268	185	205	316	63	261	266	47	255	45	77	38	63	281	201	226	93
58	44	43	35	34	35	42	43	37	48	193	197	232	53	42	43	39	33	270	41	38	43	209	312	221	282	60	269	64	44	100	66	49	271	185	205	319	59	261	267	48	254	46	78	38	66	282	202	228	92
58.25	43	44	31	32	32	38	34	31	41	190	195	233	49	41	37	35	29	265	37	34	37	209	309	222	281	58	267	63	39	95	62	46	267	182	203	314	58	260	265	44	252	42	72	35	61	278	198	226	89
58.5	43	43	37	36	35	43	45	39	51	192	199	233	53	41	42	39	33	269	43	37	44	209	312	223	281	61	267	65	45	100	68	49	273	187	207	318	59	260	266	48	253	45	79	39	68	281	201	227	93
58.75	47	42	40	38	41	48	52	45	59	193	200	233	54	39	44	39	38	270	52	43	53	206	313	227	279	60	266	65	49	103	74	53	273	187	207	320	55	257	263	50	254	52	85	43	73	281	202	226	94
59	43	44	35	35	35	40	39	36	46	191	197	234	51	41	42	38	31	269	43	37	42	208	312	224	281	61	268	65	42	98	67	47	271	183	205	317	61	259	265	46	252	46	77	36	65	278	200	225	89
59.25	45	46	36	37	35	41	43	37	47	192	197	231	58	44	45	42	35	271	43	39	42	209	314	223	283	63	272	69	45	101	68	51	272	185	207	317	67	262	269	50	256	46	80	40	67	281	201	228	93
59.5	45	43	38	37	40	45	47	43	55	194	200	232	55	43	45	40	35	272	46	41	48	209	314	226	281	63	269	67	46	102	71	52	273	186	207	320	60	261	267	50	256	46	82	42	69	282	204	229	91
59.75	41	40	33	32	34	38	38	35	46	190	197	235	48	37	38	35	30	268	41	37	41	206	313	225	281	57	267	63	42	96	64	46	269	183	203	316	56	255	265	43	252	42	76	36	63	278	199	224	89
60	43	45	32	33	32	37	34	33	42	190	196	234	51	42	41	37	29	270	39	35	39	208	311	223	283	60	269	64	40	97	62	47	269	183	203	316	60	259	266	46	255	43	74	35	63	278	199	225	87
60.25	43	43	32	34	32	38	35	33	43	189	195	231	52	40	41	37	29	267	39	35	38	207	309	223	283	59	269	64	41	97	64	45	271	181	204	315	60	259	266	46	253	42	75	37	64	278	199	224	88
60.5	42	42	33	33	34	39	39	35	46	191	197	234	52	40	41	38	30	268	41	37	41	206	312	226	281	61	267	63	41	100	66	47	272	185	205	316	58	259	266	45	255	44	77	36	64	279	199	225	88
60.75	48	44	38	37	37	43	47	40	53	190	198	233	54	41	46	41	35	271	46	40	46	206	314	227	282	61	269	66	45	102	68	51	275	186	207	318	62	261	268	50	256	49	82	40	69	280	201	226	93
61	48	48	41	37	36	43	42	37	49	194	196	235	58	48	47	42	36	273	44	40	43	211	313	228	283	66	272	71	47	105	70	54	275	185	207	318	69	262	270	52	258	49	81	45	70	281	203	227	91
61.25	39	40	32	32	31	36	39	35	46	189	195	232	47	37	39	36	29	269	40	35	40	206	314	224	280	55	265	61	40	97	63	47	274	183	203	317	52	258	266	44	254	42	75	37	65	279	198	226	86
61.5	47	47	38	39	38	43	43	40	50	193	198	233	57	47	47	43	36	272	46	39	44	209	314	228	282	64	272	69	46	104	69	51	275	187	208	319	65	263	270	52	258	48	82	44	72	279	200	228	93
61.75	45	44	37	38	38	42	46	39	52	191	199	234	53	42	43	40	33	272	45	40	45	207	314	229	282	60	269	65	46	102	70	52	275	186	205	319	58	259	269	47	257	46	80	43	69	279	201	227	91
62	39	39	29	30	31	35	34	31	43	185	192	229	46	36	37	34	27	268	38	34	34	204	312	223	279	56	267	61	39	94	61	45	270	180	201	315	53	258	266	44	254	40	72	36	62	277	195	222	84
62.25	42	41	32	33	32	38	40	35	47	189	196	231	51	40	42	38	31	271	42	36	39	205	312	225	281	60	268	65	42	98	66	48	271	182	204	318	59	260	266	46	256	44	77	39	66	277	197	225	89
62.5	42	40	33	32	35	38	41	36	47	188	194	230	50	38	40	36	29	269	40	35	40	203	311	225	281	57	265	62	41	96	64	47	271	181	201	317	56	258	267	44	255	43	76	37	68	277	198	222	86
62.75	45	43	36	38	38	42	46	39	50	191	198	233	54	43	44	41	35	271	44	40	44	205	313	228	280	62	268	66	45	101	69	52	275	185	207	318	61	261	269	48	258	48	79	41	69	279	200	226	92
63	47	43	38	37	39	43	44	39	53	190	197	233	54	42	45	40	35	271	45	39	46	204	312	230	281	61	268	65	45	103	70	51	274	185	203	320	60	261	268	48	256	47	81	41	70	278	199	225	92
63.25	40	41	33	32	34	38	42	35	47	189	195	231	50	39	40	37	30	270	41	37	42	202	312	226	280	57	268	62	41	99	66	48	273	182	203	319	56	260	266	45	256	43	76	39	68	275	198	222	88
63.5	49	46	38	38	38	42	45	41	50	193	198	234	58	46	47	44	37	275	46	40	43	207	315	229	283	66	272	71	49	106	70	54	276	185	206	320	66	261	269	53	259	49	83	44	73	280	200	227	93
63.75	41	42	31	32	32	35	37	33	42	189	194	231	48	39	41	37	30	270	38	36	38	206	310	227	280	57	268	64	39	98	64	47	271	181	200	316	57	261	267	45	257	42	74	38	66	276	198	223	85
64	48	46	39	39	40	45	50	43	55	191	197	233	59	43	47	42	36	275	47	42	47	205	313	230	282	62	270	67	47	103	72	52	276	186	204	321	64	261	270	49	257	51	84	43	72	278	199	226	93
64.25	42	44	31	32	32	37	34	31	42	188	195	232	49	39	38	36	29	270	37	36	35	204	312	227	279	57	268	65	39	96	63	48	271	182	201	315	57	260	268	46	256	41	73	37	66	277	195	221	85
64.5	44	45	35	36	35	38	43	36	50	189	197	232	52	43	44	40	34	272	42	39	41	206	314	228	282	61	271	67	45	101	69	50	276	183	204	319	62	263	270	49	257	47	80	42	70	276	199	224	89
64.75	48	48	39	39	42	44	49	43	56	191	199	235	61	46	46	44	38	274	50	43	49	203	314	233	282	65	270	69	50	105	74	55	277	188	205	320	68	263	271	53	259	53	86	44	74	278	202	226	94
65	47	46	35	38	36	40	40	36	46	189	197	234	54	43	44	43	34	273	41	40	40	207	313	231	281	63	272	67	43	101	67	51	276	184	203	319	62	263	269	48	259	46	80	41	69	276	198	226	89
65.25	46	44	36	37	37	41	46	39	51	189	197	232	54	43	43	40	34	274	45	39	45	204	311	231	281	60	271	65	45	102	70	51	276	185	204	319	61	262	269	47	258	48	79	40	71	277	200	224	91
65.5	45	43	34	36	37	41	44	39	50	187	195	230	55	42	42	40	33	272	44	38	42	204	313	230	281	59	270	67	44	100	68	50	276	184	203	318	61	261	269	49	257	45	79	39	70	277	199	224	88
65.75	49	45	40	39	42	44	52	44	57	189	200	234	57	42	48	42	37	273	51	43	52	202	314	234	281	62	267	68	48	105	75	54	277	185	204	322	61	262	269	51	258	51	86	43	75	276	201	225	93
66	45	45	36	37	35	39	43	38	49	188	196	233	53	41	44	40	33	273	43	39	41	204	313	229	282	60	270	66	43	100	68	50	275	183	202	319	59	261	270	49	258	46	80	40	70	275	197	223	88
66.25	42	42	32	34	34	36	40	35	46	186	193	231	50	40	40	37	32	272	40	34	40	202	312	228	280	58	268	64	41	99	66	48	274	180	201	318	57	261	268	46	257	43	76	38	67	276	195	221	87
66.5	46	42	39	37	42	43	50	42	58	189	198	233	53	39	44	37	37	273	49	41	50	201	313	232	280	58	268	66	46	102	74	53	276	183	203	321	54	261	268	47	257	50	83	42	74	276	200	222	92
66.75	45	45	33	35	33	36	36	36	44	186	195	234	52	41	41	38	29	272	39	36	38	202	311	228	279	58	269	65	41	98	65	47	274	181	201	319	60	260	269	47	256	41	74	38	67	276	197	223	85
67	38	38	31	31	31	34	38	32	44	186	193	231	47	37	37	34	27	269	36	32	37	199	309	228	278	54	268	61	39	95	62	45	271	179	199	317	55	260	267	42	256	40	73	35	64	275	195	220	84
67.25	46	45	35	37	35	39	43	36	47	186	195	232	56	43	44	42	34	274	42	38	41	204	312	230	281	63	270	66	45	102	69	50	275	185	202	320	64	263	272	50	257	47	80	41	70	276	198	222	90
67.5	45	47	37	37	36	40	43	39	50	189	197	234	54	43	43	39	34	275	45	39	43	203	314	232	280	58	270	67	43	100	70	53	275	185	203	321	60	263	270	49	259	45	79	40	71	276	198	223	90
67.75	44	46	32	33	31	35	34	31	41	187	192	235	50	40	39	36	29	272	37	35	35	201	309	231	280	58	270	64	40	97	62	47	273	181	198	317	60	262	270	45	256	40	73	37	64	273	195	221	86
68	48	49	38	38	37	39	40	37	45	188	195	237	57	45	45	40	33	274	42	39	39	201	312	233	282	65	271	68	45	98	66	50	273	183	201	318	67	263	272	49	258	47	78	40	69	274	197	222	92
68.25	45	47	36	39	36	40	44	40	50	189	196	234	55	43	44	41	35	274	44	40	43	205	311	232	280	60	270	68	45	104	69	52	277	184	203	320	61	264	271	49	261	47	80	43	70	276	197	224	89
68.5	47	44	39	39	41	42	51	43	56	188	196	234	56	40	43	39	36	273	48	40	49	198	311	234	278	59	268	64	48	102	73	54	277	184	200	321	59	260	269	49	258	48	85	41	73	274	197	220	90
68.75	45	47	39	37	38	41	43	41	50	191	199	237	54	43	43	40	34	274	44	41	44	203	314	236	280	61	270	66	45	101	70	52	276	187	203	321	59	263	270	47	258	46	81	42	71	276	198	222	91
69	48	49	35	39	35	37	36	36	44	188	196	238	54	45	41	39	33	273	39	39	39	203	311	232	281	62	270	68	42	99	67	50	274	184	201	319	64	263	271	48	260	44	76	40	68	274	196	223	88
69.25	46	46	35	35	35	36	40	35	43	186	195	233	55	45	42	39	32	273	40	37	38	202	313	230	279	63	269	67	44	100	67	49	274	181	200	319	64	263	270	48	258	45	77	39	68	273	196	220	89
69.5	45	43	36	36	37	40	47	40	52	187	198	236	51	41	40	38	32	275	43	39	44	203	314	232	279	58	269	66	42	102	69	51	278	185	202	321	58	262	270	47	261	46	78	41	71	276	198	223	89
69.75	44	43	33	35	33	36	40	37	45	185	193	233	54	41	40	39	31	272	41	38	40	201	312	230	280	59	269	65	43	100	66	48	274	182	199	320	60	261	268	47	258	44	77	38	69	271	196	220	86
70	47	43	41	39	40	44	51	45	58	189	200	235	57	42	44	41	36	275	50	42	49	202	314	233	280	60	269	66	47	104	72	55	278	185	203	322	59	262	269	48	260	50	82	42	73	273	199	221	91
70.25	48	48	37	38	38	41	44	39	52	188	196	237	57	43	45	41	35	275	44	39	44	203	313	233	282	62	270	68	45	104	71	52	278	184	201	321	65	264	271	49	260	47	81	41	71	274	196	224	92
70.5	44	44	37	37	38	41	49	41	52	188	198	233	54	41	43	41	36	274	47	40	47	204	313	232	279	59	270	66	45	102	69	52	278	183	201	321	60	263	270	48	259	47	81	42	72	274	197	222	89
70.75	44	46	34	36	37	38	42	36	48	186	195	236	53	40	42	39	33	275	42	38	41	199	311	233	279	59	269	65	41	100	68	48	276	182	199	320	60	262	271	47	259	43	78	39	69	272	195	219	88
71	44	44	37	36	36	38	43	38	49	187	196	235	52	39	40	38	33	274	43	37	43	198	311	233	278	58	267	63	44	100	69	49	276	181	199	319	58	262	267	46	259	45	80	40	69	271	196	220	87
71.25	48	48	37	38	37	37	42	35	47	186	196	235	59	45	43	43	34	276	43	38	40	203	312	232	280	63	270	69	46	103	68	52	277	182	200	321	67	264	269	51	260	48	80	43	71	274	197	222	89
71.5	45	46	37	37	37	38	45	38	51	187	198	235	54	41	43	41	34	275	45	39	42	202	311	233	280	63	270	68	44	102	69	52	277	185	202	322	62	263	270	49	260	47	80	42	70	273	196	223	89
71.75	48	49	35	38	36	37	39	36	45	188	195	240	55	46	45	38	32	274	38	38	38	202	312	234	280	62	272	66	43	99	66	51	275	183	200	320	64	265	271	47	260	45	76	40	67	271	195	221	89
72	49	49	39	39	39	41	45	41	53	188	199	237	58	44	43	42	36	275	45	41	45	202	314	235	280	63	270	67	46	103	72	52	279	186	201	321	64	265	271	50	260	48	81	42	74	274	198	223	90
72.25	46	41	37	37	39	39	48	42	53	185	198	235	54	40	42	39	35	274	45	39	46	199	313	233	279	59	269	64	45	101	72	52	277	183	198	321	58	262	268	47	259	47	81	40	72	272	196	221	90
72.5	45	44	36	35	36	38	43	36	47	185	198	236	54	42	41	39	33	275	42	38	40	201	312	232	279	61	272	64	42	101	67	51	276	182	198	320	61	265	269	48	259	45	79	40	71	271	196	220	88
72.75	46	44	36	36	38	40	48	41	53	185	198	235	54	39	41	39	34	274	46	40	46	200	313	234	277	58	267	64	42	102	71	52	277	184	200	321	59	262	266	46	258	45	80	40	70	272	194	220	89
73	44	44	36	35	36	37	41	38	49	185	196	235	54	41	40	39	32	273	42	39	40	201	313	232	278	59	267	65	43	101	68	50	277	183	199	320	61	263	269	46	260	44	79	39	70	271	194	219	88
73.25	42	41	34	35	36	36	44	37	51	184	197	235	52	37	40	36	31	273	43	37	43	200	311	233	278	56	268	62	41	99	68	49	278	182	200	320	55	262	269	44	258	44	78	40	69	271	194	219	87
73.5	46	46	37	37	39	39	46	40	52	186	198	237	57	44	43	42	35	275	45	39	43	203	314	235	282	63	270	67	45	102	70	54	279	185	200	322	63	265	271	50	262	47	79	41	72	271	198	221	88
73.75	45	48	37	37	37	40	43	39	50	186	198	238	57	44	44	41	34	276	43	39	43	203	313	235	280	64	272	69	45	102	70	53	278	184	201	323	64	264	271	50	262	48	81	43	73	272	197	220	88
74	49	48	41	38	42	42	49	44	57	188	201	238	58	41	45	42	37	276	49	43	49	201	314	235	281	63	269	68	47	105	74	55	279	184	201	323	64	265	270	51	261	49	85	43	75	273	198	223	92
74.25	45	48	33	35	33	33	33	32	40	185	194	237	53	41	39	37	29	273	37	34	35	199	309	232	278	61	269	63	39	97	62	48	274	182	197	319	62	263	269	45	259	41	73	36	64	268	192	219	84
74.5	48	49	39	39	38	40	43	39	50	187	199	239	57	45	44	43	35	278	44	40	43	203	312	235	281	65	272	69	45	104	71	54	278	184	202	320	67	265	272	51	264	49	80	42	73	272	196	222	88
74.75	49	51	38	39	36	39	39	37	44	188	198	240	58	45	43	41	35	277	41	40	38	204	311	235	281	65	273	69	44	101	69	52	278	185	199	321	68	266	271	51	262	46	79	42	70	271	197	221	88
75	47	46	39	38	38	39	46	40	51	185	200	238	57	42	43	41	36	277	45	40	45	204	313	235	280	63	271	68	45	104	70	54	279	186	199	322	63	265	272	50	262	49	81	42	72	271	196	222	88
75.25	51	48	42	41	44	46	54	45	61	189	201	238	60	44	47	44	39	277	51	45	54	200	313	238	280	64	270	68	50	106	78	57	282	188	202	324	65	264	270	52	263	52	88	44	77	272	197	222	93
75.5	43	44	32	34	33	36	36	33	43	183	196	237	51	40	38	38	31	275	40	36	38	200	309	234	278	59	269	64	40	99	65	48	276	182	199	321	59	264	268	46	259	42	75	37	68	270	194	219	83
75.75	47	50	36	38	37	37	38	36	45	186	198	241	53	44	42	41	31	277	41	39	39	204	312	236	279	64	271	69	44	100	66	53	279	184	200	320	64	265	270	48	261	45	77	42	70	271	195	223	85
76	43	43	34	35	35	37	45	38	50	185	197	235	53	38	40	38	31	276	42	37	42	200	312	233	278	60	268	66	42	100	68	50	278	185	199	320	59	262	267	46	259	45	78	40	70	269	194	219	87
76.25	51	51	40	42	41	43	48	42	52	187	201	242	61	47	47	45	39	280	48	45	44	205	314	237	282	67	272	72	50	105	74	57	281	189	202	323	70	267	273	53	265	51	84	45	75	273	199	223	91
76.5	45	46	36	37	35	36	39	35	46	184	199	240	54	42	40	40	33	275	41	37	39	202	310	236	279	63	269	67	41	99	66	51	278	182	198	321	64	264	269	47	260	45	78	40	69	271	193	219	85
76.75	47	47	37	36	35	37	42	38	48	185	199	240	55	43	41	40	33	276	42	39	40	202	313	236	279	62	270	66	43	99	67	52	278	183	198	321	63	264	269	50	261	46	79	41	71	269	194	220	88
77	46	47	34	36	33	34	38	35	45	184	198	241	54	42	40	38	31	275	39	37	38	201	311	235	278	61	270	65	40	99	65	50	276	184	198	320	63	264	269	48	259	43	74	39	69	270	194	219	85
77.25	46	46	35	37	37	37	42	37	49	185	199	240	57	42	42	41	34	277	43	39	41	202	313	236	279	62	270	68	44	102	68	52	279	186	200	322	65	264	271	51	260	47	80	42	72	271	196	219	87
77.5	46	46	37	35	37	39	43	37	51	184	200	241	58	43	42	41	35	279	44	40	42	203	313	236	280	64	271	69	47	103	70	53	280	188	199	323	65	265	270	51	261	48	81	43	73	271	195	221	87
77.75	48	48	37	39	37	39	40	37	47	186	199	241	59	45	44	42	34	277	42	38	40	202	312	236	280	67	271	69	45	103	69	52	280	185	199	321	69	266	272	52	262	47	80	42	71	269	194	220	90
78	46	44	36	37	38	38	45	39	52	185	199	240	54	40	40	39	34	276	44	40	44	200	311	237	277	60	268	66	44	102	72	53	279	185	198	321	59	262	269	48	260	46	82	41	72	270	195	219	87
78.25	48	50	38	38	37	40	42	39	50	185	201	242	58	45	43	42	35	278	44	40	42	202	312	237	281	64	271	69	45	103	70	54	282	187	199	323	65	265	271	50	261	47	82	41	74	270	196	221	91
78.5	45	48	36	36	33	36	37	34	43	184	199	240	52	43	39	39	30	277	38	35	38	201	311	234	278	61	269	66	40	99	66	50	277	184	197	321	63	264	269	46	261	43	76	38	69	268	193	218	85
78.75	47	49	38	37	35	38	42	38	48	185	201	242	54	43	41	40	33	279	42	39	40	203	311	237	278	61	270	68	43	99	69	52	279	186	198	322	62	265	270	48	263	45	78	41	69	268	196	220	87
79	46	45	36	37	36	36	42	38	47	183	198	239	57	43	42	41	34	276	43	37	40	200	312	233	279	65	267	67	45	101	68	50	278	185	196	321	64	263	269	51	261	48	77	40	71	269	191	219	87
79.25	48	47	38	38	38	38	44	40	53	186	202	240	56	42	42	42	34	278	45	40	44	202	311	237	278	63	270	68	46	102	70	53	281	187	200	322	63	264	271	48	261	48	82	41	72	269	195	221	88
79.5	49	46	38	40	40	41	49	43	58	186	203	242	60	41	43	42	37	279	47	41	48	200	311	238	277	64	269	68	48	103	73	54	282	187	200	323	66	264	270	50	260	52	86	44	77	269	196	220	91
79.75	49	51	39	40	37	39	39	37	47	185	201	245	55	44	42	41	35	277	42	39	42	205	312	238	278	66	270	69	43	102	69	55	279	186	200	322	66	264	271	49	262	45	79	43	74	270	195	221	87
80	47	46	37	38	38	40	45	40	52	183	200	242	57	43	41	41	35	279	44	40	44	200	312	237	279	64	269	67	46	101	71	52	280	186	200	322	65	265	269	49	261	48	83	40	73	268	194	220	89
80.25	45	44	32	35	33	35	38	34	44	182	199	241	50	38	36	36	30	276	38	35	37	200	310	234	276	61	267	65	39	98	64	47	278	184	196	322	59	263	267	44	259	41	75	37	68	266	192	219	84
80.5	46	47	37	37	35	35	41	35	47	181	201	242	59	44	43	43	33	277	40	38	39	201	311	235	279	64	270	67	45	103	68	52	279	185	197	322	65	263	268	51	260	47	79	43	72	268	193	220	85
80.75	47	46	36	38	37	37	43	39	49	184	201	241	54	42	41	40	32	277	42	38	41	202	311	236	277	63	268	67	43	100	69	50	280	187	198	322	65	263	268	49	261	46	79	42	72	268	193	220	86
81	48	48	38	39	38	38	44	40	49	186	202	246	58	45	44	42	34	279	43	40	42	203	313	239	279	64	271	70	45	102	69	54	280	188	199	323	66	267	270	48	262	46	81	43	72	270	197	221	88
81.25	44	44	34	36	36	36	41	36	50	182	203	244	54	42	40	39	33	279	41	38	41	203	313	236	277	62	268	67	43	102	69	51	279	186	198	322	62	265	268	47	261	46	80	39	71	268	194	220	86
81.5	46	45	36	37	38	38	43	38	51	185	203	244	57	40	42	40	33	278	43	39	43	203	312	237	278	62	269	66	44	101	70	52	280	186	196	323	63	265	269	49	260	48	80	43	73	270	194	220	87
81.75	47	48	36	37	37	37	41	36	48	181	202	243	57	44	42	42	33	280	42	40	40	203	312	236	278	67	269	69	44	103	69	52	279	186	197	322	68	265	270	51	262	48	81	42	71	269	193	220	87
82	46	44	38	38	39	38	47	42	55	184	203	243	55	40	39	39	32	278	45	38	44	202	313	238	277	59	268	65	42	99	70	51	281	188	199	323	58	264	266	48	261	47	80	41	75	269	195	219	85
82.25	43	42	35	36	36	36	44	38	51	182	203	243	53	40	39	36	32	276	43	37	42	202	313	234	275	60	267	64	42	100	68	49	280	185	197	323	60	261	266	47	259	45	78	41	71	268	193	218	84
82.5	45	43	37	37	39	40	49	42	56	183	205	243	55	39	41	39	35	278	47	40	48	201	313	239	276	61	268	65	45	101	72	53	281	187	198	323	61	262	267	48	260	47	83	40	73	268	195	219	87
82.75	47	47	37	38	37	37	43	38	51	185	206	246	54	43	41	38	33	278	42	40	42	204	313	238	276	63	268	67	42	100	69	52	281	189	197	322	63	264	267	48	261	45	76	39	70	269	193	220	86
83	47	49	38	38	37	38	42	38	49	183	205	247	59	45	42	42	35	279	43	39	42	204	313	237	278	66	268	70	44	104	69	52	280	189	198	323	65	266	269	50	262	48	81	42	72	268	193	220	87
83.25	46	48	34	37	37	36	44	36	49	184	204	246	56	42	40	41	33	278	42	38	40	204	313	236	277	63	268	67	43	100	70	52	282	187	199	323	63	265	269	49	261	46	77	40	73	266	194	222	85
83.5	48	46	40	38	40	40	50	43	57	184	206	246	57	41	42	40	37	279	48	41	47	200	312	238	277	63	267	67	48	103	74	55	282	188	199	323	65	263	266	49	260	48	85	43	76	268	196	219	90
83.75	50	49	39	40	40	40	45	40	52	184	205	246	60	45	45	43	37	280	44	40	45	203	314	238	279	66	269	69	47	102	71	53	282	189	198	323	67	265	269	51	260	48	82	42	74	269	195	221	90
84	44	47	35	37	35	37	43	38	49	183	203	246	56	41	40	40	33	280	42	39	41	202	312	234	276	63	267	66	44	101	69	52	281	185	196	323	63	264	268	49	259	47	80	42	72	266	193	218	86
84.25	49	50	38	38	38	39	42	39	48	186	206	249	56	46	42	40	34	280	42	41	43	210	313	240	278	64	269	68	44	101	71	55	281	189	200	323	64	264	270	50	263	45	79	42	74	269	197	221	87
84.5	49	48	37	39	39	40	44	39	51	182	205	247	60	46	43	42	35	280	45	39	42	205	312	239	277	66	268	69	45	104	70	55	282	188	198	323	68	264	268	52	262	49	81	42	73	267	194	219	87
84.75	43	44	34	36	34	37	43	38	50	181	205	246	52	40	39	38	30	278	42	38	41	202	312	238	275	60	267	64	42	100	68	50	281	188	197	323	60	264	266	46	261	43	77	39	71	266	193	218	84
85	47	48	40	37	40	40	46	40	51	184	206	248	59	47	42	42	36	280	45	40	44	208	313	239	278	66	268	70	46	104	72	54	283	188	199	324	67	264	268	51	261	49	82	43	75	267	194	220	88
85.25	49	46	41	40	41	42	51	44	59	185	208	249	56	41	42	40	35	280	49	44	51	204	313	240	275	61	267	67	47	103	74	53	285	191	197	325	59	263	265	48	261	48	84	42	77	267	195	220	87
85.5	50	46	39	39	42	41	48	43	57	184	208	249	61	45	43	42	36	279	46	41	46	204	313	240	277	66	268	70	47	105	73	54	282	189	197	324	67	264	268	51	262	51	84	42	76	268	195	220	90
85.75	46	44	37	37	37	41	47	40	55	184	209	248	54	41	40	38	34	281	44	40	45	204	313	240	276	60	266	65	43	102	71	52	283	189	199	325	58	264	268	47	261	46	79	42	74	266	196	222	84
86	45	47	34	38	36	34	40	36	46	182	206	250	54	40	40	39	30	277	40	38	38	203	310	238	277	62	267	66	41	99	66	50	281	187	196	321	61	263	267	47	259	43	77	40	69	265	193	221	85
86.25	45	46	35	35	36	35	42	37	49	183	206	246	56	41	40	39	34	279	41	37	40	203	313	237	276	62	268	66	43	100	69	51	281	188	196	324	63	265	266	48	261	46	79	40	72	267	193	220	86
86.5	51	49	43	42	44	43	54	47	60	186	212	250	59	42	45	43	39	282	51	44	52	205	313	241	275	65	268	68	49	104	76	56	285	194	201	326	63	266	265	50	260	52	87	45	79	267	197	223	92
86.75	44	45	33	34	32	34	36	35	44	181	205	250	51	39	37	36	29	278	36	34	36	204	311	236	275	62	267	65	41	98	66	52	279	186	197	323	61	264	265	45	258	41	74	40	69	265	192	219	82
87	45	45	39	37	40	40	49	43	56	183	208	251	56	39	41	41	35	278	46	40	47	202	314	239	274	61	267	66	45	102	72	53	282	188	197	324	62	262	267	48	259	49	84	41	76	266	194	217	87
87.25	49	48	43	41	44	42	53	46	61	184	210	251	62	43	46	43	40	281	52	44	53	204	314	241	275	65	270	70	49	106	78	57	284	192	199	327	66	264	266	52	260	53	88	45	80	267	197	219	91
87.5	49	50	36	39	36	37	41	36	47	184	207	254	58	46	43	42	32	281	41	38	39	207	312	241	278	68	272	69	44	102	68	52	282	190	199	324	68	265	266	49	260	46	79	42	70	267	194	222	87
87.75	45	45	35	39	39	38	45	40	53	182	210	251	54	41	40	39	32	279	44	39	43	204	313	239	275	62	270	65	43	100	70	52	282	190	198	324	60	264	267	49	260	46	79	41	75	267	194	221	86
88	46	49	34	37	35	37	38	36	44	183	207	253	53	42	39	39	31	279	39	38	38	206	311	240	276	63	271	67	41	102	67	52	281	188	198	324	63	265	266	47	261	43	77	41	71	265	192	221	85
88.25	44	48	34	35	34	37	39	37	46	184	208	253	52	42	38	38	31	278	39	38	38	207	312	239	273	60	271	67	41	99	66	50	282	189	197	324	61	263	265	47	261	43	77	41	71	265	192	222	83
88.5	48	47	37	39	38	38	45	40	53	185	210	254	57	43	41	40	34	281	44	39	45	206	313	239	276	63	271	67	44	103	71	53	284	191	199	324	65	264	267	49	260	48	82	42	73	265	195	222	88
88.75	44	46	35	35	35	36	41	36	48	183	207	252	55	42	40	40	31	280	41	37	40	206	311	238	276	63	272	67	43	100	68	49	282	188	196	323	62	264	265	49	258	46	79	41	73	266	194	220	85
89	43	44	35	34	35	36	41	37	50	183	208	251	55	40	38	39	31	278	40	36	40	205	312	238	275	62	271	64	41	100	68	52	283	189	196	323	62	263	264	47	257	44	79	39	73	267	193	219	85
89.25	46	45	38	37	39	38	48	42	53	183	209	251	56	39	42	39	34	278	45	39	47	204	312	240	274	61	271	65	46	101	71	51	283	191	198	324	63	261	264	48	258	47	82	40	74	266	194	219	87
89.5	47	48	39	37	38	39	46	39	51	183	211	254	59	45	41	42	36	282	44	39	44	206	313	240	278	66	273	69	46	104	71	54	283	190	199	325	67	266	266	52	260	49	81	42	74	266	195	221	88
89.75	45	47	35	34	34	35	36	34	45	183	210	255	52	41	36	37	30	279	38	36	38	206	309	238	275	60	272	65	39	98	64	49	280	189	196	323	61	263	264	43	258	42	74	38	69	263	193	220	82
90	49	51	40	39	38	40	44	40	51	183	211	255	62	47	45	46	37	281	44	41	44	210	312	239	278	68	276	72	47	106	72	56	284	192	200	326	70	264	266	54	262	51	84	45	76	268	196	223	91
90.25	47	48	38	38	38	41	46	40	53	185	214	256	57	43	42	43	34	282	45	42	43	211	313	240	275	63	276	69	44	105	69	55	285	191	201	324	64	265	265	50	263	48	82	43	75	267	197	223	89
90.5	45	47	34	34	34	35	39	36	46	182	210	254	57	43	40	39	31	280	40	36	37	207	312	237	275	64	275	67	42	101	67	50	282	189	197	323	65	264	264	47	259	45	78	39	70	265	194	220	85
90.75	49	50	42	40	43	41	52	43	56	186	215	257	61	44	45	43	38	281	49	43	49	210	314	242	278	68	275	71	47	106	75	56	285	192	202	325	69	264	265	53	262	51	86	44	77	267	197	225	93
91	48	50	38	40	40	41	44	39	50	187	213	257	58	46	43	42	35	282	44	41	43	212	314	241	276	65	277	68	43	103	71	55	285	192	200	324	66	265	266	50	262	46	81	43	77	267	196	225	89
0	36	70	11	13	14	15	11	11	11	37	38	64	21	12	11	11	12	11	11	11	11	32	32	39	16	11	11	11	11	11	11	11	11	34	55	23	15	11	11	11	11	11	12	11	11	11	20	39	37
0.25	29	65	11	12	13	15	11	11	11	29	40	49	19	11	11	11	11	11	11	11	11	33	34	37	12	11	11	11	11	11	11	11	11	30	41	19	12	11	11	11	11	11	11	11	11	11	20	24	16
0.5	30	67	11	15	15	18	12	11	11	32	43	42	19	13	11	11	12	11	11	11	11	41	39	40	13	11	11	11	11	11	11	11	13	21	41	22	15	11	11	11	11	11	11	12	11	15	18	26	16
0.75	31	66	11	13	15	19	11	11	11	30	43	42	17	13	11	11	11	11	11	11	11	45	41	38	15	11	11	11	11	11	11	11	11	15	40	23	13	11	11	11	11	11	11	11	11	13	16	24	13
1	30	62	11	15	16	20	11	11	13	29	43	39	21	14	11	11	12	11	11	11	11	49	44	38	14	11	11	11	11	11	11	11	14	15	41	22	15	11	11	11	11	11	11	12	11	13	17	25	15
1.25	29	64	13	16	19	21	14	11	15	35	48	48	19	13	11	11	12	11	11	11	11	53	50	41	16	13	11	11	11	11	11	11	15	17	44	26	17	11	11	11	11	11	11	14	11	16	20	28	15
1.5	31	65	12	18	19	22	12	12	13	32	51	47	20	15	11	11	12	11	11	11	11	52	49	40	15	11	11	11	11	11	11	11	14	19	45	27	16	11	11	11	11	11	11	13	11	13	18	27	16
1.75	32	65	15	16	19	21	12	11	13	33	51	42	21	15	11	11	15	11	11	11	11	51	48	40	18	12	11	11	11	11	11	11	14	15	44	25	17	11	11	11	11	11	11	15	11	16	19	29	16
2	32	64	16	17	20	20	15	13	19	35	52	45	22	16	11	11	17	11	11	11	13	52	47	44	19	12	11	11	11	11	11	11	19	18	47	27	18	11	11	11	11	11	11	16	11	18	25	29	18
2.25	33	63	14	16	18	20	12	11	14	36	54	43	21	16	11	11	13	11	11	11	11	48	44	41	18	13	11	11	11	11	11	11	15	17	45	26	19	11	11	11	11	11	11	14	11	18	22	30	18
2.5	31	61	12	16	18	19	12	11	13	35	51	39	20	15	11	11	11	11	11	11	11	46	40	39	15	11	11	11	11	11	11	11	12	15	44	24	17	11	11	11	11	11	11	13	11	18	21	28	16
2.75	32	64	13	19	20	22	18	15	17	43	59	57	22	17	11	11	11	11	11	12	14	50	45	46	16	13	11	11	11	11	11	11	16	21	50	34	19	14	11	11	11	11	11	17	13	24	28	35	19
3	32	59	11	16	18	18	12	11	13	39	56	51	21	14	11	11	11	11	11	11	11	47	41	42	15	11	11	11	11	11	11	11	11	17	47	30	18	11	11	11	11	11	11	12	11	21	24	32	17
3.25	29	58	11	13	15	15	11	11	11	37	52	49	17	11	11	11	11	11	11	11	11	41	40	42	13	11	11	11	11	11	11	11	11	16	45	32	16	11	11	11	11	11	11	11	11	18	23	30	17
3.5	34	61	12	17	18	19	11	11	12	41	54	51	21	16	11	11	11	11	11	11	11	41	43	42	15	11	11	11	11	11	11	11	11	19	47	31	17	12	11	11	11	11	11	15	11	22	24	33	20
3.75	31	58	11	13	14	14	11	11	11	37	51	43	17	11	11	11	11	11	11	11	11	33	37	35	12	11	11	11	11	11	11	11	11	16	43	27	16	11	11	11	11	11	11	11	11	18	24	30	17
4	33	62	11	16	15	18	12	11	12	43	55	51	17	14	11	11	11	11	11	11	11	36	39	41	15	11	11	11	11	11	11	11	11	19	47	31	18	12	11	11	11	11	11	12	11	29	26	35	20
4.25	40	64	15	20	19	22	15	13	16	57	60	55	22	17	11	11	11	11	11	11	12	42	43	43	18	14	11	11	11	11	11	11	12	23	51	37	23	15	11	11	11	11	12	16	13	37	35	37	22
4.5	43	60	13	17	18	19	15	11	15	60	61	58	20	14	11	11	11	11	11	11	12	40	42	43	17	11	11	11	11	11	11	11	11	24	49	38	20	12	11	11	11	11	11	15	14	40	40	37	21
4.75	40	64	15	18	17	17	14	12	16	64	68	57	21	17	11	11	11	11	11	11	11	42	42	43	19	14	11	11	11	11	11	11	11	24	50	39	22	14	11	11	11	11	11	14	14	39	41	38	22
5	43	64	13	20	19	18	13	13	15	66	71	58	23	19	11	11	11	11	11	11	12	43	40	41	18	13	11	11	11	11	11	11	12	26	48	39	25	15	11	11	11	12	11	15	16	42	43	38	24
5.25	44	63	14	20	21	18	15	13	14	71	76	62	23	17	11	11	11	11	11	11	11	46	41	41	19	14	11	11	11	11	11	11	12	28	49	44	23	16	11	11	11	12	13	15	17	44	48	41	24
5.5	45	63	14	19	19	17	15	15	17	76	81	67	21	16	11	11	11	11	11	11	13	52	42	45	18	12	11	11	11	11	11	11	14	31	52	46	24	15	11	11	11	15	14	16	21	49	55	44	27
5.75	43	61	13	18	19	16	14	13	14	77	81	65	21	17	11	11	11	11	11	11	11	50	40	42	18	11	11	11	11	11	11	11	11	30	51	45	22	14	11	11	11	16	15	13	18	49	54	45	27
6	45	62	13	19	20	18	15	15	16	82	87	69	21	16	11	11	11	11	11	11	13	55	41	46	19	14	11	11	11	11	11	11	12	33	54	48	24	15	11	11	11	18	17	14	22	52	60	49	28
6.25	45	61	13	18	19	16	15	14	14	87	89	73	20	14	11	11	11	11	11	11	13	59	43	45	19	13	11	11	11	11	11	11	12	37	56	51	21	13	11	11	11	17	18	13	19	55	65	52	27
6.5	45	64	13	19	20	16	14	13	16	91	93	74	21	16	11	11	11	11	11	11	12	61	42	44	19	12	11	11	11	11	11	11	11	39	58	52	22	14	11	11	11	17	19	15	19	56	69	58	26
6.75	48	66	15	22	19	19	15	15	16	97	95	81	22	18	11	11	11	11	11	11	13	68	43	43	22	15	11	11	11	11	11	11	13	43	59	53	24	18	11	11	11	19	21	17	22	59	73	64	28
7	49	65	15	19	22	19	15	15	18	103	100	85	23	19	11	11	11	11	11	11	14	73	45	45	23	15	11	11	11	11	11	11	12	49	61	57	26	17	11	11	11	19	23	18	22	62	81	72	29
7.25	46	62	15	17	19	20	17	15	18	109	105	90	21	18	11	11	11	11	11	11	16	80	45	47	21	13	11	11	12	11	11	11	14	55	64	60	25	16	11	11	11	20	24	18	21	67	87	79	28
7.5	51	65	15	19	21	20	16	16	18	118	111	97	22	18	11	11	11	11	11	11	14	88	44	46	23	14	11	11	11	11	11	11	13	60	66	63	24	19	11	11	11	21	25	19	23	70	89	84	29
7.75	54	70	18	24	22	23	19	17	20	126	117	106	26	21	11	12	13	12	11	12	17	97	46	49	26	18	12	11	14	11	11	11	15	69	69	68	27	22	11	11	11	24	26	20	25	77	99	94	32
8	45	64	11	18	17	18	12	11	14	127	118	107	19	16	11	11	11	11	11	11	11	102	41	43	20	11	11	11	11	11	11	11	11	70	66	63	22	17	11	11	11	17	23	14	20	77	101	94	25
8.25	50	67	15	20	20	16	16	14	17	137	128	114	22	17	11	11	11	11	11	11	14	112	43	47	21	14	11	11	11	11	11	11	11	80	74	66	24	20	11	11	11	21	26	18	21	85	110	102	28
8.5	46	66	11	18	17	16	11	11	12	138	130	117	19	16	11	11	11	11	11	11	11	116	43	42	19	11	11	11	11	11	11	11	11	85	72	66	20	20	11	11	11	18	24	16	18	89	111	102	26
8.75	47	65	11	17	16	15	11	12	13	143	137	118	19	15	11	11	11	11	11	11	11	124	41	40	20	12	11	11	11	11	11	11	11	92	75	68	21	19	11	11	11	17	24	15	19	95	117	108	26
9	45	63	11	16	16	11	11	11	11	148	146	125	16	14	11	11	11	11	11	11	11	132	43	40	18	11	11	11	11	11	11	11	11	100	78	68	20	19	11	11	11	17	23	16	18	99	122	112	25
9.25	47	68	15	19	22	18	17	17	19	162	163	139	23	17	11	11	11	11	11	12	17	145	51	50	22	13	11	11	16	11	11	11	17	116	91	79	25	23	11	11	11	21	32	21	23	110	136	127	29
9.5	49	71	15	19	21	17	17	15	19	168	172	145	22	17	11	11	11	11	11	11	15	157	52	49	22	14	11	11	14	11	11	11	14	125	97	77	24	25	11	11	11	22	31	23	25	115	139	133	30
9.75	48	69	13	18	18	15	16	13	16	174	180	147	20	15	11	11	11	11	11	11	12	164	50	46	19	11	11	11	11	11	11	11	11	134	101	79	22	24	11	11	11	20	30	21	21	119	148	138	28
10	47	68	11	17	19	13	16	14	18	183	192	158	20	16	11	11	11	11	11	11	13	175	55	49	21	12	11	11	12	11	11	11	15	144	107	82	23	23	11	11	11	21	32	21	24	122	155	144	29
10.25	47	68	12	17	18	14	12	11	13	191	199	169	20	15	11	11	11	11	11	11	11	186	54	46	20	12	11	11	13	11	11	11	11	157	108	80	22	23	11	11	11	21	31	20	22	125	163	147	27
10.5	49	69	13	19	18	16	14	11	16	201	215	189	21	16	11	11	11	11	11	11	13	200	59	50	21	12	11	11	12	11	11	11	11	170	116	85	23	23	11	11	11	23	32	21	22	130	171	153	29
10.75	51	71	14	19	19	17	16	15	19	213	227	204	22	16	11	11	11	11	11	11	14	213	61	48	23	12	11	11	14	11	11	11	17	184	121	87	26	26	11	11	11	24	36	22	26	136	183	162	31
11	51	70	13	19	18	16	16	15	18	225	239	223	22	18	11	11	11	11	11	11	16	225	66	50	24	13	11	11	13	11	11	11	16	196	126	90	25	25	11	11	11	24	36	23	26	144	194	172	32
11.25	52	73	15	20	20	17	16	16	18	235	249	238	23	18	11	11	11	11	11	13	15	238	70	52	25	14	11	11	14	11	11	11	17	208	132	92	25	23	11	11	11	26	38	24	25	150	206	180	32
11.5	50	70	11	15	17	13	13	11	13	247	256	250	19	16	11	11	11	11	11	11	11	246	70	49	21	12	11	11	11	11	11	11	13	217	135	89	22	25	11	11	11	23	35	20	23	153	214	186	30
11.75	47	67	11	14	14	12	12	11	15	259	262	259	18	13	11	11	11	11	11	11	11	254	71	44	19	11	11	11	11	11	11	11	13	226	141	90	20	22	11	11	11	23	37	20	21	164	223	193	30
12	52	72	14	19	22	19	20	21	26	272	273	278	23	19	11	12	12	11	14	16	22	261	84	60	25	15	12	11	16	11	11	11	25	238	155	104	25	26	11	11	14	29	43	24	33	179	242	212	37
12.25	54	74	16	23	21	18	14	16	17	281	277	285	23	21	11	12	11	11	11	11	16	272	84	57	26	16	11	11	14	11	11	11	19	245	161	101	25	29	11	11	11	29	41	26	27	186	249	220	38
12.5	49	71	12	19	18	15	15	13	17	286	284	294	21	18	11	11	11	11	11	11	13	275	86	56	22	15	11	11	11	11	11	11	18	251	166	100	23	27	11	11	11	27	41	24	27	194	255	232	36
12.75	47	68	12	15	17	13	13	11	15	293	286	298	19	16	11	11	11	11	11	11	11	279	87	52	22	11	11	11	11	11	11	11	16	259	173	99	23	26	11	11	12	24	39	23	27	201	259	243	36
13	44	66	11	13	15	13	13	13	17	297	289	302	17	13	11	11	11	11	11	11	13	280	91	52	19	11	11	11	11	11	11	11	19	261	179	101	21	24	11	11	12	24	38	21	30	209	265	253	34
13.25	45	67	12	17	15	14	13	12	15	299	291	309	19	15	11	11	11	11	11	11	12	283	94	54	21	12	11	11	11	11	11	11	16	266	187	106	21	26	11	11	11	24	39	21	29	219	269	264	36
13.5	46	67	11	17	18	14	13	13	15	301	296	311	20	16	11	11	11	11	11	11	14	287	100	57	25	12	11	11	12	11	11	11	19	270	195	108	21	29	11	11	12	26	40	22	30	229	274	273	36
13.75	49	71	15	22	20	18	16	16	19	305	301	315	23	21	11	11	11	13	13	13	16	292	108	63	27	16	12	11	14	11	11	11	23	276	205	112	26	32	11	11	18	30	43	26	34	239	280	283	42
14	47	67	11	15	17	13	12	12	15	303	302	317	21	16	11	11	11	11	11	11	12	292	106	56	24	11	11	11	11	11	11	11	18	277	209	108	22	28	11	11	13	27	40	23	31	245	279	288	41
14.25	42	61	11	13	15	12	12	12	17	303	302	317	17	12	11	11	11	11	11	11	14	293	109	57	20	11	11	11	11	11	11	11	18	276	217	109	19	26	11	11	13	24	38	20	30	250	281	294	37
14.5	43	63	11	16	17	13	12	11	16	306	306	320	17	15	11	11	11	11	11	11	14	296	113	60	23	11	11	11	11	11	11	11	18	279	224	112	21	29	11	11	14	26	40	23	32	257	283	298	40
14.75	49	69	14	22	21	19	16	15	18	308	309	322	25	21	11	11	11	14	12	11	17	300	121	69	28	17	12	11	13	11	11	11	24	281	234	119	26	34	11	11	18	29	43	26	35	262	285	304	45
15	46	65	15	18	21	16	18	16	20	308	311	323	23	19	11	11	11	13	14	13	17	300	123	68	27	17	12	11	14	11	11	11	23	285	237	118	26	34	11	11	19	30	45	27	36	265	287	306	48
15.25	46	64	14	21	20	17	17	17	21	311	313	325	24	18	11	11	11	14	13	11	18	301	128	69	26	17	13	11	16	11	11	11	25	284	243	122	26	35	11	11	20	29	43	26	38	265	289	309	47
15.5	46	65	15	20	19	18	16	16	19	311	312	324	23	18	11	11	11	14	13	11	18	302	129	68	27	16	11	11	14	11	11	11	21	284	248	123	27	36	11	11	19	29	44	26	37	267	289	311	48
15.75	41	62	11	14	15	12	12	12	14	311	313	323	20	13	11	11	11	11	11	11	13	303	131	66	22	12	11	11	11	11	11	11	19	285	248	121	23	32	11	11	17	27	41	22	32	266	289	311	46
16	43	62	14	17	19	16	16	16	18	309	317	324	21	16	11	11	11	11	12	11	17	304	136	72	25	13	11	11	13	11	11	11	23	284	255	125	23	34	11	11	19	27	44	25	36	269	292	314	48
16.25	44	62	12	19	19	16	15	13	16	310	317	324	23	17	11	11	11	13	12	11	15	305	140	70	26	14	11	11	14	11	11	11	23	284	259	122	24	35	11	11	20	29	42	26	34	272	291	316	48
16.5	42	59	11	15	16	14	14	13	15	310	319	324	21	17	11	11	11	12	11	11	14	307	142	75	23	13	11	11	11	11	11	11	22	284	261	126	22	35	11	11	18	27	43	24	33	272	291	316	49
16.75	46	64	15	20	21	16	17	17	20	313	321	324	23	19	11	12	11	14	15	11	18	309	150	77	29	17	14	11	14	11	11	11	23	288	267	130	27	39	11	11	23	30	45	27	36	275	294	319	54
17	42	61	12	18	19	14	14	14	18	312	320	324	20	15	11	11	11	13	12	11	16	308	150	78	25	14	11	11	12	11	11	11	22	285	268	130	22	36	11	11	21	29	43	25	35	276	292	318	51
17.25	45	62	15	21	20	17	15	16	18	312	323	324	23	19	11	11	11	16	13	11	19	309	155	82	28	17	14	11	15	11	11	11	26	287	271	131	25	38	11	11	22	29	45	26	36	278	292	321	53
17.5	41	58	11	17	17	13	12	13	15	310	321	322	19	18	11	11	11	12	11	11	13	309	155	80	25	14	11	11	11	11	11	11	21	284	271	133	22	37	11	11	19	27	42	24	34	277	290	318	53
17.75	40	59	12	16	17	13	13	14	17	310	321	321	18	17	11	11	11	14	11	11	16	310	160	83	24	13	11	11	11	11	11	11	20	285	272	135	20	37	11	11	18	26	44	25	35	278	291	319	52
18	42	58	11	15	18	15	14	14	17	310	321	320	19	15	11	11	11	15	11	11	18	310	164	85	24	13	11	11	12	11	11	11	23	286	274	133	23	37	11	11	20	28	43	25	34	280	290	320	54
18.25	44	59	13	18	20	18	22	19	24	309	320	322	23	17	11	11	11	16	16	16	25	311	168	91	28	15	13	11	17	11	11	12	30	288	274	142	27	41	11	11	22	31	47	28	42	284	288	321	55
18.5	41	60	12	15	16	13	14	14	19	307	320	319	20	15	11	11	11	15	11	11	17	312	172	85	26	14	11	11	12	11	11	11	22	286	274	137	21	40	11	11	19	28	43	25	37	281	289	321	55
18.75	41	60	11	13	16	13	15	15	19	305	320	319	18	13	11	11	11	13	14	11	18	311	172	87	24	11	11	11	12	11	11	11	26	288	275	139	22	39	11	11	18	26	44	23	36	284	285	319	57
19	41	61	11	15	16	14	12	12	16	304	321	318	20	15	11	11	11	14	11	11	15	313	174	89	26	13	11	11	11	11	11	11	26	286	274	138	22	41	11	11	18	27	43	25	35	283	285	322	58
19.25	40	58	11	15	15	12	12	11	15	301	320	317	17	12	11	11	11	14	11	11	14	314	178	87	25	12	11	11	11	11	11	11	22	287	276	139	21	40	11	11	19	26	45	24	33	284	282	320	58
19.5	49	67	18	23	23	21	18	18	20	303	321	319	26	23	12	14	13	22	18	12	20	317	185	98	32	20	17	11	15	13	11	11	32	292	280	148	29	48	11	11	26	33	48	30	40	288	285	323	65
19.75	44	64	15	18	21	18	20	19	25	302	321	316	24	18	11	12	11	21	18	15	23	315	187	100	29	16	16	11	16	11	11	11	35	291	280	149	25	47	11	11	24	31	49	28	44	289	283	323	67
20	47	65	17	21	19	18	16	16	19	301	321	317	26	20	11	13	11	21	15	11	18	315	191	99	31	17	16	11	13	11	11	11	31	292	281	147	26	49	11	11	25	31	48	27	41	288	281	320	67
20.25	48	65	17	24	22	19	15	17	18	298	320	316	25	24	11	13	12	22	15	14	20	316	194	102	31	20	17	11	15	11	11	11	33	291	280	150	25	50	11	11	24	33	48	29	40	287	279	322	70
20.5	45	62	12	20	19	16	15	15	18	298	319	313	22	18	11	11	11	21	14	11	17	316	195	103	29	16	15	11	13	11	11	11	31	291	281	149	24	50	11	11	24	30	47	27	39	289	278	320	67
20.75	44	64	15	21	20	17	14	14	17	296	317	311	23	20	11	11	12	20	13	11	17	315	196	102	30	17	15	11	15	11	11	11	33	292	282	151	25	53	11	11	23	29	46	28	39	289	276	320	67
21	40	59	11	15	17	14	12	13	16	293	316	308	19	15	11	11	11	18	11	11	14	315	196	102	26	14	13	11	12	11	11	11	30	288	279	150	21	53	11	11	22	28	43	26	36	287	273	319	65
21.25	46	64	16	21	20	18	15	14	17	292	318	309	24	23	11	11	11	23	13	12	19	317	200	109	30	18	16	11	13	11	11	11	33	290	282	153	25	58	11	11	24	30	47	26	39	289	274	320	69
21.5	46	61	15	19	20	17	16	16	20	293	315	307	25	20	11	12	12	22	13	11	17	317	204	108	30	18	18	11	13	11	11	11	34	292	281	153	26	60	11	11	26	32	49	29	41	289	273	319	73
21.75	45	59	14	18	19	15	13	13	16	289	313	305	23	18	11	11	11	21	12	11	17	316	204	111	29	16	15	11	13	11	11	11	34	289	280	156	25	61	11	11	24	29	46	26	38	289	270	317	72
22	44	60	13	18	21	17	14	15	19	287	313	303	22	19	11	11	11	23	14	11	17	315	206	115	29	17	16	11	13	11	11	11	37	288	279	156	23	62	11	11	25	30	45	26	39	290	268	316	74
22.25	48	62	18	24	22	19	17	16	18	288	313	304	27	24	11	15	13	26	14	12	19	318	212	113	33	21	20	12	15	11	11	12	38	288	282	159	29	68	13	11	29	33	49	30	42	291	267	319	79
22.5	45	60	14	21	20	17	14	15	17	287	311	301	23	20	11	11	11	23	12	11	16	318	211	115	31	17	17	11	13	11	11	11	37	286	279	159	23	69	11	11	28	29	46	27	39	291	265	314	78
22.75	45	58	15	20	21	19	14	16	18	285	312	300	24	20	11	11	11	24	14	12	18	317	212	119	32	17	16	11	13	11	11	11	39	286	279	160	24	70	11	11	28	31	48	27	41	290	264	312	80
23	43	55	14	19	20	17	15	17	19	284	308	299	23	19	11	11	11	27	13	12	19	317	214	119	32	17	17	11	14	11	11	11	39	286	276	162	24	75	11	11	28	30	48	27	40	291	263	313	81
23.25	47	61	15	22	21	19	14	14	16	282	306	298	24	23	11	12	13	28	14	13	17	317	217	120	33	17	20	11	13	11	11	11	40	285	276	164	26	75	11	11	29	31	47	28	41	288	263	311	83
23.5	41	54	12	14	17	15	16	15	20	281	305	296	21	15	11	11	11	25	13	11	19	315	215	120	29	13	17	11	11	11	11	11	41	284	274	161	23	75	11	11	29	29	47	27	41	290	259	309	82
23.75	42	55	12	16	18	16	16	14	19	280	303	294	21	17	11	11	11	25	14	11	20	316	219	125	29	15	18	11	12	11	11	11	42	281	274	164	25	77	11	11	29	30	46	26	42	290	259	305	82
24	47	59	15	21	21	20	17	17	22	280	306	296	25	21	11	13	12	29	16	14	20	318	222	128	35	20	20	11	15	11	11	12	47	284	276	170	27	84	14	11	34	32	50	30	44	290	258	308	87
24.25	43	58	13	18	17	16	15	13	15	277	302	292	23	19	11	11	11	27	12	11	17	316	222	124	33	17	18	11	12	11	11	11	41	281	271	165	25	85	11	11	30	30	46	27	41	289	255	305	87
24.5	44	57	14	17	17	16	13	15	16	276	300	292	24	18	11	11	11	25	14	12	16	317	224	127	33	17	19	11	13	11	11	11	44	278	271	167	24	86	12	11	33	32	46	26	42	288	255	304	88
24.75	42	55	12	18	17	16	13	13	15	277	299	291	24	18	11	11	11	27	11	11	16	317	226	127	32	18	18	11	12	11	11	11	43	280	270	167	24	89	13	11	32	29	47	27	39	287	252	303	89
25	43	56	13	18	18	16	13	14	17	274	299	288	23	19	11	11	11	26	12	11	16	314	228	130	32	17	18	11	13	11	11	11	46	276	268	169	24	90	11	11	33	30	47	26	40	286	251	300	91
25.25	45	57	15	19	18	17	16	15	20	275	297	287	24	20	11	11	11	29	15	11	19	316	230	134	33	16	19	11	14	11	11	11	47	278	269	171	26	92	14	11	34	31	48	27	43	287	251	302	92
25.5	40	55	12	16	18	16	18	17	22	273	294	287	23	16	11	11	11	28	15	13	19	314	230	134	32	15	19	11	13	11	11	11	49	275	266	172	24	94	12	11	37	30	47	27	44	286	250	299	91
25.75	42	56	11	15	18	16	16	14	20	271	296	287	22	16	11	11	11	27	15	12	20	314	232	135	31	16	18	11	13	11	11	11	50	272	265	171	24	96	13	11	37	31	46	26	44	286	249	296	93
26	46	57	14	20	20	18	16	16	20	271	295	286	25	20	11	13	11	31	14	13	20	316	236	141	35	17	20	11	16	11	11	11	53	273	265	177	27	101	15	11	39	33	50	29	44	285	248	296	95
26.25	42	57	13	18	18	18	17	17	21	272	294	283	23	19	11	12	11	30	15	12	19	314	235	141	34	17	21	11	14	11	11	11	53	272	264	175	25	101	14	11	39	32	50	28	44	285	248	293	96
26.5	42	56	13	18	18	17	17	14	19	271	290	284	24	17	11	11	11	29	13	12	17	313	238	139	34	17	20	11	13	11	11	11	54	269	263	176	24	104	14	11	39	30	49	27	43	284	246	294	95
26.75	45	57	16	20	18	17	16	17	21	270	291	284	27	21	11	11	12	31	15	12	17	315	238	142	36	18	22	11	15	11	11	11	56	270	262	175	28	106	16	11	42	32	50	28	43	284	246	292	98
27	46	56	15	19	21	19	24	22	28	269	290	283	26	17	11	13	13	32	18	16	27	314	241	146	35	19	23	11	16	12	12	13	61	269	260	181	26	109	16	11	45	33	51	29	49	285	245	291	96
27.25	41	52	12	16	16	15	16	14	19	266	285	279	21	15	11	11	11	29	14	11	20	313	240	144	33	15	20	11	13	11	11	11	57	266	257	175	24	108	15	11	42	30	49	25	42	283	242	288	94
27.5	42	56	14	18	18	16	16	14	18	264	286	280	24	17	11	11	11	30	11	11	16	311	242	145	35	18	20	11	14	11	11	11	57	265	256	175	25	113	13	11	43	31	47	27	42	282	238	287	97
27.75	43	56	14	18	18	16	16	14	18	264	285	281	24	19	11	12	11	32	13	11	16	312	245	145	34	17	21	11	13	11	11	11	57	265	255	176	28	115	15	11	44	31	47	27	41	282	240	286	97
28	44	57	14	19	19	16	16	15	19	262	285	280	25	18	11	13	11	33	15	11	18	311	246	150	36	19	22	11	14	11	11	11	60	262	255	176	25	118	18	11	46	33	49	29	44	282	239	285	98
28.25	43	55	17	18	21	19	23	22	28	263	281	278	26	18	11	12	13	35	19	18	27	311	250	155	37	17	22	11	17	12	12	15	68	263	253	184	28	120	17	11	51	33	50	30	49	281	240	284	96
28.5	43	56	14	19	19	17	17	16	19	261	281	276	25	19	11	11	11	31	14	11	18	310	249	154	35	17	20	11	13	11	11	11	62	260	252	182	25	119	16	11	49	31	48	26	44	281	238	282	95
28.75	40	52	13	16	16	15	18	16	22	260	278	275	22	15	11	11	11	32	15	11	20	308	251	153	33	15	21	11	14	11	11	11	66	258	249	181	25	120	16	11	50	29	46	26	44	281	235	280	95
29	45	57	15	18	21	17	20	17	24	259	278	275	25	18	11	12	12	34	17	16	22	308	254	158	37	18	25	11	16	12	11	12	67	259	250	184	26	125	18	11	54	32	51	27	47	282	236	281	96
29.25	46	59	15	20	19	18	17	18	21	259	279	277	27	20	11	13	11	35	16	13	20	308	254	156	39	19	25	11	16	11	11	11	67	258	251	181	27	127	19	11	55	33	51	28	46	281	234	278	98
29.5	44	56	18	20	20	19	19	17	23	260	277	277	26	20	11	14	12	36	17	13	20	308	256	159	38	19	23	11	15	13	11	11	69	257	249	183	28	129	19	11	57	32	51	30	45	282	235	279	98
29.75	44	57	14	20	19	16	16	15	19	258	276	275	25	20	11	12	11	34	12	11	17	306	256	158	36	17	23	11	14	11	11	11	68	255	247	183	26	130	17	11	54	31	48	27	44	280	232	277	95
30	46	58	15	21	19	18	16	15	19	258	275	273	26	21	11	11	11	34	14	14	19	305	257	163	35	20	21	11	15	11	11	11	70	253	246	185	26	129	17	11	57	31	48	29	45	276	231	274	95
30.25	43	54	13	17	19	16	17	16	21	257	273	272	23	17	11	11	11	34	14	11	19	304	258	162	36	17	22	11	15	11	11	11	70	253	246	183	25	131	16	11	60	30	48	28	46	276	230	275	97
30.5	41	53	13	18	15	13	13	14	16	255	273	272	23	16	11	11	11	32	11	11	14	301	258	161	35	16	22	11	11	11	11	11	69	250	242	180	25	131	16	11	59	27	46	25	43	275	228	272	95
30.75	43	54	11	17	17	16	16	14	19	253	269	270	23	16	11	11	11	34	12	12	19	302	259	164	35	16	22	11	13	11	11	11	73	249	241	184	25	134	17	11	60	29	49	27	44	275	227	272	95
31	45	58	15	20	19	18	16	16	19	254	270	272	25	22	11	13	12	37	14	12	19	302	263	166	39	19	24	11	14	11	11	11	74	247	242	185	26	139	19	11	64	31	48	27	45	276	230	272	99
31.25	46	56	15	21	20	17	15	15	16	252	268	270	25	20	11	14	12	35	13	12	18	299	264	166	37	20	24	11	16	12	11	11	75	247	240	186	27	138	18	11	64	30	48	26	46	276	227	270	95
31.5	46	56	15	20	20	19	17	17	20	253	268	270	26	21	11	14	12	36	14	14	20	300	265	171	38	19	24	11	15	13	11	12	79	247	239	188	29	139	19	11	67	31	48	28	46	274	225	272	98
31.75	43	54	13	19	17	17	15	14	19	252	267	269	24	19	11	11	11	36	11	11	18	298	265	170	36	17	23	11	14	11	11	11	78	245	237	187	25	140	20	11	67	28	47	27	44	273	225	269	98
32	43	55	15	19	20	19	19	18	23	251	267	269	25	18	12	13	13	39	15	14	22	299	266	174	38	17	25	11	16	11	11	12	83	245	237	191	28	141	21	11	71	31	48	27	48	275	226	269	99
32.25	43	55	14	18	19	17	20	19	23	250	265	269	24	17	11	12	11	37	16	14	23	296	268	175	36	17	25	11	15	11	11	13	84	243	236	192	27	143	20	11	74	31	51	28	48	273	224	269	99
32.5	47	56	16	21	19	18	17	17	21	249	265	268	25	21	11	13	12	40	16	13	19	297	268	175	38	19	25	11	15	11	11	11	84	243	235	188	29	145	21	11	76	31	48	29	48	274	221	267	101
32.75	47	55	17	22	21	19	18	18	22	249	265	267	27	21	11	15	13	40	14	14	20	296	269	178	39	21	26	11	16	12	11	14	85	244	238	190	28	145	21	11	78	32	49	28	47	272	222	268	101
33	47	58	18	23	22	20	19	18	21	249	264	266	27	23	11	14	14	42	15	18	22	296	271	176	40	21	27	14	16	13	11	14	86	241	235	193	30	150	23	12	81	33	53	29	49	272	224	266	101
33.25	42	55	15	19	18	17	17	17	21	246	262	265	24	19	11	12	11	39	14	12	18	293	270	177	36	17	24	11	14	11	11	11	86	239	231	190	26	147	19	11	80	30	48	26	44	270	220	264	99
33.5	44	55	16	21	21	18	20	18	23	247	261	267	27	21	13	13	12	43	16	14	20	294	270	181	39	19	27	12	17	13	11	12	90	239	232	191	29	151	22	12	83	31	50	28	48	272	220	264	101
33.75	45	54	16	21	22	21	22	20	26	246	260	265	27	19	12	14	12	40	18	19	26	292	270	183	37	19	25	11	18	12	12	15	92	236	230	194	29	151	23	11	85	31	50	29	49	270	219	262	98
34	43	53	14	18	18	17	17	16	21	244	258	264	24	17	11	13	11	40	15	14	17	291	268	181	36	18	26	11	15	11	11	11	91	236	228	190	26	151	21	11	85	28	49	28	45	270	218	260	100
34.25	44	54	16	19	18	16	15	15	19	242	258	265	25	19	11	11	11	40	13	11	17	289	270	181	38	19	25	11	13	11	11	11	89	235	227	190	27	151	20	11	87	29	49	26	44	269	217	260	101
34.5	46	57	17	22	22	19	18	18	21	245	259	263	27	20	12	14	12	44	16	15	20	289	271	186	39	21	27	11	16	12	11	12	93	236	229	195	28	155	22	12	91	31	51	30	46	269	218	260	103
34.75	47	58	18	25	22	20	20	19	23	244	258	265	28	22	13	16	15	45	17	15	21	290	272	187	40	21	29	13	17	15	13	13	96	234	229	196	29	157	24	14	93	32	53	31	50	270	217	261	102
35	46	57	17	22	21	20	19	19	22	244	256	265	27	20	12	14	15	46	16	14	20	288	272	184	40	21	29	11	16	13	11	12	95	234	228	193	31	158	24	11	95	33	52	30	49	269	217	259	104
35.25	43	54	13	20	17	15	15	16	18	241	255	260	23	17	11	11	11	42	12	12	18	284	268	185	37	17	24	11	12	11	11	11	93	230	226	195	24	155	22	11	89	28	46	26	43	266	214	256	100
35.5	45	54	15	21	19	17	17	15	19	240	253	260	25	19	11	12	12	46	14	13	18	284	270	186	37	18	26	11	14	11	11	11	95	230	224	194	28	155	21	11	94	29	51	27	47	268	215	255	100
35.75	45	56	15	21	19	18	16	15	18	241	253	258	25	19	11	13	11	44	13	12	19	283	270	187	38	19	27	11	14	11	11	11	96	229	223	192	26	158	23	11	95	30	50	28	45	265	213	255	103
36	46	57	16	22	20	17	15	15	16	238	252	258	26	21	11	13	11	46	12	13	20	283	271	190	38	20	26	11	14	11	11	12	96	227	223	195	27	161	23	11	98	27	48	26	44	267	211	254	103
36.25	41	50	13	16	16	14	15	12	19	236	252	259	22	16	11	11	11	44	12	11	16	280	270	187	35	17	24	11	11	11	11	11	97	226	221	192	25	160	21	11	99	27	48	24	45	264	211	253	101
36.5	44	55	17	22	22	20	19	20	24	240	254	260	28	21	11	14	14	49	17	17	20	281	272	193	40	20	31	13	18	13	12	14	103	227	223	198	29	164	25	11	104	32	52	31	50	267	214	255	102
36.75	45	55	14	21	19	18	14	14	19	237	250	258	26	20	11	11	11	48	13	12	17	280	271	190	38	19	28	11	13	11	11	11	100	225	220	194	28	163	23	11	104	29	50	28	46	266	209	252	102
37	44	56	16	22	19	18	16	16	19	237	250	258	25	19	11	13	11	47	14	13	18	277	272	194	37	20	28	11	15	12	11	11	100	224	220	195	27	165	23	11	106	29	49	27	48	265	209	251	103
37.25	45	56	16	23	20	18	17	17	21	237	249	259	28	21	12	14	12	49	15	13	19	277	272	195	39	19	29	12	14	13	11	12	103	226	221	198	29	166	26	11	109	30	49	28	47	265	210	253	105
37.5	43	52	13	19	18	16	14	15	19	235	247	257	24	18	11	11	11	46	12	11	17	275	272	195	34	16	26	11	11	11	11	11	102	221	219	196	26	164	23	11	109	28	46	26	45	261	207	249	100
37.75	44	54	13	20	19	17	16	14	17	235	248	256	25	20	11	11	11	49	11	11	18	275	272	195	35	18	27	11	13	11	11	11	105	220	218	196	27	167	24	11	112	28	47	25	45	263	208	249	102
38	40	52	12	18	17	15	14	15	18	234	245	255	23	16	11	11	11	47	11	11	18	273	271	194	35	17	25	11	12	11	11	11	104	219	215	196	24	165	22	11	114	28	46	25	44	262	206	248	100
38.25	44	53	16	19	20	18	18	16	20	235	246	256	25	18	11	12	11	51	15	12	20	274	274	196	39	20	29	11	15	11	11	12	107	219	217	199	28	168	25	11	116	29	50	28	48	262	208	249	104
38.5	43	51	15	19	16	17	15	15	20	232	244	254	22	16	11	11	11	49	13	11	20	271	271	199	37	17	26	11	12	11	11	11	106	217	215	197	26	168	23	11	117	28	48	25	45	259	206	248	102
38.75	42	50	14	17	17	16	15	14	19	233	244	255	24	16	11	11	11	49	13	11	17	270	272	197	35	17	27	11	12	11	11	11	108	217	214	197	26	169	23	11	121	28	48	26	45	260	207	248	100
39	43	51	14	18	17	17	13	15	19	232	245	254	23	17	11	11	11	49	13	12	17	268	271	198	36	17	27	11	13	11	11	11	107	217	215	196	26	170	25	11	120	29	47	26	44	260	205	246	101
39.25	41	51	13	19	17	14	14	15	19	231	242	255	23	17	11	11	11	49	14	11	16	269	272	200	36	17	28	11	12	11	11	11	106	216	213	195	25	171	25	11	123	27	47	26	45	259	205	247	102
39.5	42	50	12	18	15	15	13	13	18	230	241	251	21	17	11	11	11	51	11	11	16	268	271	199	35	16	26	11	12	11	11	11	109	214	210	196	24	171	23	11	123	26	45	25	46	259	203	244	102
39.75	44	52	13	20	18	15	15	15	19	231	242	252	25	20	11	11	11	52	11	11	15	266	274	201	38	18	28	11	13	11	11	11	108	214	213	196	28	175	25	11	127	28	45	25	46	261	203	245	100
40	42	48	11	17	16	15	14	14	18	228	240	253	21	15	11	11	11	52	11	11	15	265	272	200	36	16	26	11	13	11	11	11	110	213	210	195	24	172	23	11	127	25	45	24	45	260	203	245	100
40.25	43	54	15	22	20	17	16	15	18	231	240	252	25	19	11	12	11	55	13	12	18	266	274	204	38	20	29	11	14	12	11	12	114	214	213	200	26	176	27	11	133	30	49	27	46	259	204	243	104
40.5	46	56	17	22	21	19	20	19	23	229	242	254	27	20	12	14	12	57	15	14	21	264	276	207	39	21	31	11	16	13	11	14	116	215	215	202	27	178	29	11	137	31	50	28	49	261	207	245	104
40.75	43	53	15	19	19	17	15	15	18	230	239	251	24	16	11	11	11	55	13	13	16	263	276	204	39	19	29	11	13	11	11	11	115	213	209	199	27	176	26	11	136	26	49	27	47	258	202	243	105
41	45	51	15	20	19	19	17	16	21	228	239	251	24	20	11	11	11	57	14	13	20	262	277	206	39	19	31	11	15	11	11	12	116	211	209	201	27	179	28	11	137	29	50	27	48	258	202	243	104
41.25	46	53	17	24	20	18	20	18	24	230	241	252	27	18	12	13	13	59	16	16	22	263	276	209	41	20	31	11	16	13	11	14	119	212	211	201	28	180	29	11	140	31	51	30	49	259	204	243	103
41.5	44	53	15	22	19	17	16	17	18	228	239	250	26	21	11	12	12	59	13	14	18	261	276	207	40	19	30	11	15	11	11	11	118	210	210	202	28	182	28	11	141	29	48	28	47	258	201	242	103
41.75	45	53	15	23	20	19	19	17	22	231	238	251	25	21	12	12	12	60	14	15	20	261	278	209	40	19	31	11	16	12	11	11	119	211	209	202	28	181	28	11	144	30	51	29	49	259	203	243	104
42	42	49	15	20	18	18	17	16	21	228	236	251	23	18	11	11	11	57	14	12	19	258	276	209	37	18	29	11	13	12	11	11	118	208	207	201	25	182	28	11	143	28	49	27	48	259	200	242	101
42.25	41	51	13	20	19	18	17	17	22	227	237	250	23	18	11	11	11	59	14	13	21	258	278	210	39	17	30	11	15	11	11	11	120	208	206	202	27	182	28	11	145	27	48	28	49	257	201	240	102
42.5	44	52	16	22	18	18	17	16	21	227	236	250	24	19	11	11	11	61	14	14	20	258	277	211	40	18	31	11	15	11	11	11	122	208	207	203	27	184	30	11	146	30	49	28	48	257	202	241	104
42.75	45	52	15	19	20	17	17	15	19	226	235	250	26	19	11	12	11	61	13	14	18	256	278	211	38	19	29	11	14	11	11	11	121	208	206	201	27	185	28	11	149	28	47	28	47	256	201	240	105
43	42	49	14	18	19	18	21	18	24	227	235	247	22	16	11	11	12	61	16	15	23	255	277	211	38	17	29	11	15	11	11	12	125	207	207	201	26	184	29	11	150	28	49	27	50	257	200	239	102
43.25	45	52	16	20	21	19	20	18	22	227	235	249	26	20	11	12	11	63	15	14	23	255	280	214	39	18	33	11	15	11	11	13	125	207	207	203	28	186	32	11	153	29	50	27	49	257	200	240	104
43.5	46	55	17	22	19	17	14	16	17	225	233	248	27	21	11	13	11	63	12	13	18	253	279	212	39	20	32	11	13	11	11	11	122	204	206	201	28	188	30	11	153	28	48	27	48	255	196	239	105
43.75	45	52	15	20	18	17	17	16	21	226	233	248	26	20	11	12	11	64	14	13	19	254	279	214	37	20	30	11	15	12	11	11	127	204	205	201	27	188	31	11	155	30	48	29	49	257	198	239	103
44	43	50	12	19	15	16	14	14	18	223	232	247	23	18	11	11	11	61	11	11	16	250	279	213	35	16	28	11	12	11	11	11	124	204	203	199	25	187	29	11	154	27	47	27	46	253	197	236	100
44.25	45	55	17	23	22	21	22	18	24	226	235	251	27	20	12	13	14	66	16	15	22	254	282	218	41	21	35	12	17	14	11	14	129	206	207	203	30	192	34	13	160	32	51	31	52	257	200	239	107
44.5	45	55	17	22	19	20	19	20	23	226	233	248	27	20	12	12	13	69	16	16	22	252	282	218	39	20	33	11	15	13	11	12	128	204	205	203	28	190	33	11	160	31	50	29	51	256	198	239	105
44.75	42	50	14	19	19	17	18	17	20	224	231	246	23	18	11	12	11	64	13	13	19	250	281	217	36	16	31	11	14	11	11	11	128	201	203	202	25	189	29	11	160	28	48	26	48	256	197	237	103
45	48	54	16	22	21	19	18	20	22	225	234	249	27	21	12	15	13	68	16	14	18	252	283	218	41	21	35	12	16	14	11	12	131	204	204	203	29	195	35	12	165	31	50	30	51	257	199	237	107
45.25	47	56	19	23	21	21	19	17	21	226	231	249	29	23	13	14	13	69	14	16	20	249	283	219	40	22	36	12	16	14	11	13	133	203	206	203	29	196	33	13	167	32	50	30	51	255	199	239	105
45.5	46	54	16	21	20	18	17	16	18	224	230	247	26	21	11	12	11	69	14	13	16	248	282	216	39	19	34	11	15	12	11	12	129	200	201	202	30	193	31	11	166	29	48	28	47	254	196	235	105
45.75	44	51	16	19	20	18	18	16	20	223	231	246	25	19	11	11	11	69	13	12	19	246	283	219	38	20	32	11	14	11	11	11	132	200	201	200	27	195	31	11	168	30	49	27	48	255	196	235	105
46	45	55	15	21	18	17	16	16	16	221	229	246	26	21	11	12	11	68	13	15	17	246	281	218	38	20	32	11	14	11	11	11	130	198	201	203	27	196	30	11	169	28	47	26	48	252	194	235	104
46.25	46	50	14	20	18	17	17	14	20	223	230	245	26	20	11	12	11	69	13	13	17	245	284	221	38	18	33	11	13	11	11	11	131	198	202	202	26	195	31	11	170	27	47	27	49	252	195	234	104
46.5	47	54	17	24	20	20	18	17	19	223	230	244	27	21	12	13	11	72	15	14	19	246	283	224	39	21	34	11	15	12	11	13	135	199	201	203	28	198	33	12	173	29	50	29	49	254	196	236	106
46.75	46	53	16	22	22	19	21	21	24	223	231	245	28	22	12	13	13	73	18	17	21	246	284	222	39	21	36	11	18	14	12	14	137	200	201	204	29	198	35	12	177	31	52	29	53	256	196	235	105
47	46	50	16	20	17	19	17	16	19	220	228	245	26	19	11	11	11	71	12	12	17	244	284	221	38	18	33	11	13	11	11	11	135	198	200	203	28	199	32	11	177	28	48	27	48	254	193	235	105
47.25	45	50	13	19	17	16	13	14	16	220	226	244	24	19	11	11	11	72	11	12	16	243	283	221	36	18	32	11	13	11	11	11	134	196	197	200	26	199	31	11	178	27	49	25	47	253	193	231	103
47.5	49	54	17	22	19	19	16	14	18	222	227	245	28	21	11	12	12	74	14	14	18	242	285	224	38	19	35	11	16	11	11	12	136	196	200	202	28	200	33	11	182	29	47	28	48	252	196	233	105
47.75	45	52	18	23	21	20	19	19	25	222	229	246	27	21	11	12	11	76	17	16	22	242	285	225	37	18	35	11	16	12	12	14	139	198	199	204	29	202	33	11	185	29	49	31	52	253	194	234	106
48	46	51	15	21	17	16	16	15	18	222	225	243	25	20	11	11	11	74	12	11	16	240	285	223	38	18	33	11	13	11	11	11	137	195	197	201	27	200	32	11	184	26	48	27	48	251	191	232	105
48.25	44	52	15	22	19	17	18	16	18	222	227	244	26	20	11	12	11	75	13	13	18	242	287	225	39	19	33	11	14	13	11	12	139	196	197	204	29	203	34	11	188	29	48	28	48	252	194	231	106
48.5	50	54	19	24	21	21	20	20	22	223	228	246	28	22	13	14	13	81	18	16	22	242	288	226	40	22	35	12	17	15	11	13	142	198	200	206	31	204	37	11	192	33	51	31	52	253	195	234	107
48.75	41	48	12	17	17	14	15	15	18	218	223	240	21	17	11	11	11	76	11	11	18	238	287	223	34	15	30	11	12	11	11	11	139	192	194	202	23	202	32	11	188	27	46	26	46	251	191	229	101
49	47	54	17	22	22	19	21	18	24	221	226	245	27	20	11	14	14	79	16	17	24	239	288	228	40	20	35	12	17	15	11	13	142	197	199	206	28	206	36	11	193	31	51	30	52	253	194	233	105
49.25	44	50	14	18	18	16	16	16	20	221	224	242	23	16	11	11	11	79	13	12	18	238	287	223	36	18	32	11	15	11	11	11	139	193	196	202	27	205	32	11	192	26	46	26	47	250	191	230	102
49.5	45	52	15	19	18	17	12	14	15	219	223	244	25	18	11	11	11	78	13	11	15	236	289	226	37	17	33	11	13	11	11	11	140	192	194	201	25	205	33	11	193	27	47	27	48	250	190	231	104
49.75	45	51	15	20	18	17	18	17	20	218	223	244	26	19	11	11	11	79	13	13	19	239	288	228	39	19	34	11	15	11	11	12	143	192	196	203	26	208	35	11	198	28	49	28	49	251	192	231	104
50	47	54	17	22	22	21	18	19	21	219	226	243	29	21	11	13	13	82	16	14	21	239	290	229	40	21	37	12	16	13	11	13	145	194	197	205	29	209	36	11	200	30	51	29	52	251	193	231	106
50.25	48	56	17	24	20	19	18	18	22	220	226	243	29	22	11	13	13	82	15	16	20	239	290	229	41	21	37	11	16	13	11	13	145	193	196	203	29	211	37	11	202	31	51	29	51	251	192	232	107
50.5	42	47	11	17	16	14	15	12	18	217	221	241	22	15	11	11	11	78	11	11	14	233	288	226	35	15	32	11	12	11	11	11	142	188	192	199	25	207	31	11	200	24	42	25	46	248	189	227	102
50.75	44	50	14	19	19	17	18	16	20	219	224	242	25	19	11	11	11	82	13	13	19	235	289	228	38	18	35	11	15	11	11	11	146	191	194	203	28	209	34	11	203	29	48	27	49	250	190	229	104
51	48	53	16	21	21	19	21	20	25	220	224	244	27	20	11	14	13	85	17	17	23	236	293	230	40	19	36	11	17	12	11	13	149	192	197	208	27	211	38	11	206	31	52	31	52	252	193	229	107
51.25	49	55	20	22	23	21	20	20	24	222	225	243	28	24	14	14	14	88	18	15	22	238	293	232	40	22	37	12	16	14	11	14	150	193	196	208	31	213	39	11	210	33	53	31	53	251	193	232	108
51.5	47	52	15	20	19	18	18	19	23	218	224	242	24	18	11	12	11	86	15	13	21	236	292	231	38	19	36	11	15	12	11	12	149	192	193	205	28	212	36	11	208	29	51	28	50	248	191	229	104
51.75	47	52	17	21	21	20	19	19	23	220	222	242	26	20	11	13	12	87	16	14	19	235	292	232	39	20	35	11	17	13	11	11	149	193	197	205	29	213	39	11	210	30	50	28	51	250	192	231	106
52	46	52	16	22	19	18	16	15	19	219	221	241	26	20	11	12	11	87	12	12	16	234	291	231	40	20	35	11	12	11	11	11	149	190	194	203	27	214	37	11	211	28	48	27	48	249	190	229	106
52.25	45	53	15	20	20	18	18	18	22	218	224	243	26	18	11	11	13	88	16	14	19	234	293	231	41	19	37	11	16	13	11	11	149	192	194	204	27	216	37	11	215	30	51	29	51	250	190	229	107
52.5	48	55	16	20	19	18	16	17	20	217	223	243	26	19	11	12	12	88	14	11	16	233	290	230	41	21	39	11	14	13	11	11	150	191	193	203	28	216	38	11	215	28	50	29	50	249	191	229	108
52.75	49	55	16	20	19	18	15	17	21	218	223	243	27	20	11	12	13	90	14	12	17	235	292	231	41	22	38	11	14	12	11	11	151	190	194	203	29	218	39	11	219	30	52	29	50	249	191	229	108
53	44	50	15	18	19	17	18	18	25	216	222	242	25	16	11	11	11	90	16	14	21	231	292	232	39	16	34	11	15	11	11	11	153	189	193	204	26	214	37	11	220	29	48	27	52	250	189	228	104
53.25	45	53	15	19	19	18	17	18	23	218	220	241	27	19	11	11	12	91	14	13	19	232	294	231	39	19	36	11	14	12	11	11	154	190	193	205	27	217	37	11	223	29	51	28	50	249	190	228	106
53.5	48	55	16	21	21	20	19	18	22	219	223	244	28	19	11	14	13	92	15	16	20	233	293	236	41	22	37	11	16	13	11	13	155	188	193	205	29	218	40	12	226	30	51	30	50	249	191	229	107
53.75	44	53	14	20	18	17	17	14	18	217	221	241	27	19	11	11	11	91	13	13	17	232	293	233	40	19	34	11	14	11	11	11	153	187	193	203	28	219	38	11	224	29	49	28	49	248	189	228	106
54	47	53	15	21	17	18	14	15	17	216	220	241	25	19	11	12	11	92	11	12	15	230	294	233	38	19	35	11	14	11	11	11	153	186	189	202	29	219	38	11	226	26	47	29	48	245	187	228	105
54.25	44	52	16	20	19	18	18	17	22	217	222	242	26	19	11	11	11	93	16	13	18	231	293	235	40	18	36	11	13	11	11	11	154	189	192	203	28	221	41	11	228	30	49	28	50	248	190	227	107
54.5	46	51	17	21	20	20	21	18	26	219	222	241	27	19	12	11	13	96	17	18	24	230	295	236	40	20	38	11	17	14	11	13	159	189	192	207	28	221	42	11	231	31	52	29	51	247	190	227	107
54.75	49	54	17	23	20	21	20	20	23	218	221	243	27	21	12	14	13	98	16	16	21	232	294	236	42	19	39	11	16	15	11	13	158	189	192	206	29	222	44	11	234	30	52	31	51	248	191	228	107
55	46	52	16	20	18	18	15	16	19	217	220	240	25	20	11	11	11	94	14	13	15	229	295	233	40	19	36	11	14	11	11	11	156	188	190	204	28	220	41	11	231	28	49	29	49	248	189	227	106
55.25	46	53	17	22	18	18	17	16	19	217	221	240	26	20	12	13	12	96	14	13	18	228	294	236	40	19	36	11	15	12	11	11	157	187	190	204	27	221	40	11	234	29	48	28	49	248	190	226	105
55.5	46	52	16	19	20	18	20	20	24	217	221	242	25	19	11	12	11	98	17	14	21	229	294	236	41	19	38	11	17	12	11	13	160	188	192	206	28	223	45	11	238	29	51	30	53	248	189	226	107
55.75	45	51	13	18	17	16	17	16	22	216	219	240	25	19	11	11	11	96	12	11	17	228	294	235	38	19	37	11	15	11	11	11	156	185	189	200	26	223	42	11	238	28	49	28	48	246	187	227	106
56	44	51	15	20	18	17	15	17	21	215	218	240	24	18	11	11	11	98	12	13	19	228	294	237	40	18	36	11	14	12	11	11	158	184	189	205	26	222	41	11	239	29	49	27	50	245	187	225	104
56.25	48	53	17	23	22	21	19	20	25	217	222	240	27	22	11	13	15	101	16	15	19	229	297	238	42	22	40	13	16	14	11	13	164	187	191	207	31	227	48	12	240	30	53	30	53	248	190	228	108
56.5	46	51	16	21	19	20	18	17	22	216	218	240	26	19	11	12	12	102	15	15	20	228	296	237	40	19	39	11	17	12	11	12	160	186	190	207	29	225	46	11	239	28	50	29	51	245	187	225	104
56.75	46	50	14	20	19	17	17	18	22	216	219	238	26	18	11	11	12	101	14	12	18	227	295	236	39	17	38	11	13	12	11	12	161	184	189	203	27	226	45	11	242	27	50	29	50	245	187	227	106
57	47	52	15	21	19	18	15	17	19	217	218	238	26	19	11	11	12	102	13	12	17	227	295	237	40	20	39	11	15	12	11	12	161	184	189	205	28	225	46	11	241	28	51	29	50	245	188	226	107
57.25	48	53	17	20	21	19	19	19	23	217	221	239	27	20	11	11	12	103	15	15	20	229	296	239	40	20	39	11	15	13	11	13	162	186	188	206	29	227	49	12	244	29	51	31	51	246	188	226	107
57.5	44	51	14	18	18	18	18	16	23	216	219	239	25	17	11	11	11	103	13	13	17	228	295	237	40	18	38	11	15	11	11	11	162	185	189	205	26	228	47	11	245	29	50	28	50	245	188	224	106
57.75	45	49	15	19	19	19	20	21	25	216	219	239	25	17	11	12	11	104	16	16	23	227	297	237	41	19	40	11	16	12	11	13	164	184	188	205	26	226	48	11	245	30	50	29	54	246	188	224	108
58	45	51	15	19	18	16	20	17	22	215	219	239	25	19	11	12	11	105	12	14	18	227	294	237	39	17	38	11	14	12	11	11	162	184	187	206	27	226	47	11	246	28	50	29	52	243	187	225	106
58.25	44	50	14	19	18	17	16	15	19	214	217	237	25	17	11	11	11	104	13	13	17	225	295	238	39	16	39	11	14	11	11	11	163	181	187	203	25	228	46	11	247	28	48	29	48	243	185	223	104
58.5	48	52	15	21	19	18	18	18	24	216	219	240	27	19	11	11	11	107	15	14	21	227	296	238	39	20	39	11	15	12	11	12	164	184	187	208	28	229	49	11	248	30	50	29	52	244	187	226	108
58.75	44	49	13	19	18	18	19	18	25	215	218	238	25	15	11	11	11	106	16	15	23	224	296	238	39	17	39	11	16	11	11	11	166	181	188	206	25	228	49	11	248	30	50	29	52	243	187	225	106
59	46	51	15	19	18	18	18	17	24	216	217	238	25	18	11	11	11	107	16	14	18	227	296	239	39	19	39	11	15	11	11	11	164	183	187	206	27	229	50	11	247	28	50	29	51	242	186	223	107
59.25	48	54	16	22	19	19	20	17	23	215	219	239	25	21	11	12	12	108	16	16	19	227	296	239	41	19	41	11	15	13	11	11	169	184	189	207	28	231	51	11	248	29	51	30	52	242	187	224	108
59.5	50	55	19	24	22	21	21	20	25	217	219	240	28	22	12	12	14	112	17	17	21	228	298	241	43	23	42	12	17	15	11	14	168	184	191	207	30	231	52	12	251	31	51	31	53	244	189	225	108
59.75	43	49	14	18	18	16	21	19	25	212	216	238	25	15	11	11	11	110	17	14	22	224	296	238	37	16	40	11	13	11	11	11	167	182	187	205	26	229	50	11	250	28	49	30	52	243	187	224	107
60	45	49	15	19	17	16	16	18	21	215	217	238	25	18	11	11	11	110	14	12	17	225	296	239	39	17	38	11	15	11	11	11	168	181	187	206	26	230	50	11	249	29	48	28	50	241	186	224	106
60.25	46	52	14	19	18	16	15	16	20	216	217	239	25	22	11	12	11	111	11	13	17	223	296	238	41	19	40	11	14	11	11	11	168	181	185	204	27	232	52	11	250	29	49	27	50	240	185	223	108
60.5	47	50	14	20	18	18	19	21	28	214	219	238	26	16	11	11	11	112	16	16	22	224	295	241	38	17	41	11	16	11	11	13	170	181	187	207	27	231	52	11	251	29	51	29	53	241	187	223	107
60.75	48	54	17	23	20	19	20	20	26	214	219	240	27	20	12	13	12	115	17	16	21	227	297	241	39	21	42	11	17	13	11	13	171	182	188	206	28	234	55	11	253	30	52	31	54	243	186	225	111
61	50	58	21	25	22	22	20	21	25	216	220	241	30	24	14	15	15	116	18	18	22	225	300	243	45	24	45	12	18	15	12	14	173	184	189	209	31	237	57	13	254	32	54	32	56	244	188	224	111
61.25	48	51	15	21	17	18	15	16	19	215	217	238	26	17	11	11	11	114	13	12	17	223	295	239	40	19	39	11	14	11	11	11	169	179	187	206	28	233	53	11	251	27	48	29	50	240	183	223	107
61.5	52	56	19	24	22	19	21	20	25	217	220	240	29	24	14	14	15	117	18	16	21	227	296	242	42	22	42	14	17	15	12	14	173	184	190	209	30	235	58	14	256	33	52	32	55	244	189	225	111
61.75	51	54	18	24	20	20	21	19	23	217	220	240	27	21	12	14	15	117	16	15	20	228	297	242	43	22	43	12	17	15	11	13	175	183	190	208	30	236	57	12	256	32	51	32	53	242	185	224	110
62	41	48	12	16	15	14	12	14	20	211	215	236	22	16	11	11	11	113	11	11	14	222	294	239	35	15	38	11	11	11	11	11	168	178	182	202	24	232	52	11	252	25	46	27	48	237	182	222	103
62.25	47	52	17	21	18	19	17	17	20	214	219	238	25	19	11	12	12	116	15	14	18	223	297	240	41	20	40	11	14	12	11	11	173	180	187	207	28	235	56	12	255	29	50	29	50	240	182	223	107
62.5	44	49	13	19	16	17	15	14	20	212	215	236	24	15	11	11	11	115	12	12	15	223	294	239	37	15	40	11	13	11	11	11	170	178	183	205	25	234	53	11	255	27	47	27	49	238	181	221	106
62.75	51	55	19	22	19	21	20	19	26	216	219	238	28	22	11	12	14	120	15	16	20	226	297	242	43	20	44	11	16	14	11	14	173	181	187	208	29	237	58	12	257	31	53	31	53	242	187	222	110
63	46	53	16	19	18	18	21	19	25	215	218	239	26	18	11	11	13	120	17	14	21	225	296	244	39	19	43	11	15	13	11	11	174	179	186	205	28	238	57	11	257	30	51	29	53	241	185	223	110
63.25	48	53	16	19	17	17	15	17	21	213	216	240	25	19	11	11	11	120	14	13	18	224	296	243	40	20	41	11	13	11	11	12	173	179	186	206	28	236	56	11	256	28	50	29	51	239	183	221	107
63.5	53	58	20	26	21	23	21	22	26	217	220	241	30	24	14	15	16	125	17	19	21	227	298	245	44	23	46	13	18	17	12	16	177	183	188	210	32	238	62	14	260	32	54	33	55	242	186	224	113
63.75	47	52	13	21	18	18	17	16	21	214	217	237	26	19	11	12	11	122	15	14	17	223	297	241	40	19	42	11	15	11	11	11	175	181	187	206	28	236	57	11	257	30	49	29	51	239	183	221	108
64	47	52	17	21	19	19	21	21	26	214	218	239	27	19	12	12	13	124	18	15	22	225	297	244	40	19	43	12	16	13	11	13	177	181	185	206	29	238	61	11	258	31	50	32	53	240	186	223	108
64.25	45	51	15	20	17	18	18	16	20	215	218	239	25	20	11	11	11	124	13	13	18	222	297	242	38	19	42	11	15	11	11	11	175	179	185	206	28	237	58	11	257	29	49	29	52	239	182	221	106
64.5	48	55	17	23	20	20	19	18	22	214	218	239	28	22	12	13	13	126	16	17	19	225	296	243	43	20	43	11	17	13	11	12	178	180	187	208	30	239	61	13	259	30	52	31	54	241	184	223	110
64.75	48	54	17	20	19	20	21	21	28	214	220	240	29	20	13	13	13	127	18	16	21	225	298	243	43	20	45	12	18	13	11	14	180	180	187	207	30	239	63	11	260	33	54	32	54	242	186	224	111
65	48	54	16	22	19	20	19	19	25	214	221	240	28	23	12	14	13	130	18	14	19	225	298	244	42	20	46	12	17	13	11	14	180	181	188	207	32	240	61	12	260	31	54	32	54	238	186	223	111
65.25	47	53	16	21	18	19	21	19	25	214	218	240	26	17	11	12	12	127	15	15	20	224	298	244	41	19	43	11	16	12	11	13	180	180	186	207	29	239	61	11	260	30	52	30	53	239	184	222	109
65.5	47	53	16	21	18	20	19	18	24	215	218	240	27	18	11	11	12	127	14	15	20	226	297	244	40	19	43	11	16	11	11	11	180	179	186	207	29	239	62	11	259	29	51	30	51	239	184	221	109
65.75	48	54	16	21	20	20	23	21	27	215	220	240	27	19	12	12	13	130	17	18	21	226	298	245	42	19	44	12	16	14	12	14	182	180	186	210	30	239	63	11	261	33	52	32	55	239	185	221	110
66	48	55	17	23	19	19	17	19	22	212	219	240	28	21	11	13	13	131	16	16	21	224	296	242	42	21	45	11	17	14	11	12	182	181	187	209	30	241	63	11	260	31	51	31	54	238	185	221	109
66.25	46	51	13	21	18	17	16	16	19	211	217	238	24	17	11	11	11	127	12	11	14	222	295	243	37	16	42	11	12	11	11	11	178	176	183	204	27	240	61	11	258	27	48	28	49	235	179	220	107
66.5	47	49	14	20	18	18	19	18	25	212	218	239	25	17	11	11	12	129	15	15	20	224	296	244	38	18	43	11	14	12	11	11	183	179	184	206	28	239	64	11	259	30	51	29	52	236	182	220	109
66.75	45	49	16	19	18	16	18	18	23	211	219	240	25	17	11	11	11	131	14	11	17	224	296	242	39	18	44	11	13	11	11	11	178	179	183	206	29	240	62	11	258	29	49	28	51	237	182	222	110
67	43	49	13	16	14	12	13	11	18	210	215	237	23	14	11	11	11	128	11	11	12	223	294	242	37	15	40	11	11	11	11	11	178	176	183	202	26	239	59	11	258	26	47	26	48	235	180	219	105
67.25	48	54	16	23	19	20	19	20	22	213	219	241	28	20	12	11	12	133	15	15	19	225	297	245	41	21	45	11	15	12	11	12	181	179	185	208	30	241	65	11	259	30	52	29	52	236	181	221	112
67.5	52	54	18	23	19	20	21	21	27	213	223	242	28	21	13	14	14	136	18	16	21	225	298	245	42	21	47	12	17	14	11	12	185	179	185	207	31	244	66	14	261	32	53	32	55	239	186	223	112
67.75	47	50	14	19	17	16	17	15	20	212	219	240	25	19	11	11	11	134	13	13	13	225	297	243	40	18	43	11	13	11	11	11	182	179	183	204	30	241	65	11	261	28	50	29	51	237	181	220	110
68	48	52	16	21	19	19	22	24	30	213	219	240	26	19	11	12	12	137	19	18	23	225	296	245	39	19	46	11	18	13	12	14	185	179	185	209	31	242	67	11	262	32	53	33	56	237	184	220	111
68.25	51	56	19	23	21	22	22	21	24	214	221	241	29	24	14	14	14	139	18	17	20	226	297	246	42	23	44	13	18	14	12	15	188	181	185	211	31	243	68	13	262	33	53	32	56	239	184	223	113
68.5	46	51	14	18	18	18	21	19	26	212	218	239	25	17	11	11	11	136	14	15	21	224	296	246	37	17	45	11	14	12	11	11	185	177	184	206	27	241	65	11	261	30	51	30	53	236	181	221	110
68.75	50	54	18	23	21	23	23	25	31	212	220	241	29	21	14	14	16	140	19	21	25	226	299	247	42	21	48	13	18	15	12	15	189	181	186	211	33	245	70	13	263	33	56	34	58	239	185	223	115
69	49	54	17	23	19	20	19	20	25	214	221	242	28	22	13	12	13	141	17	14	17	227	298	246	42	21	47	13	16	13	11	13	187	180	185	206	30	243	70	13	264	31	54	33	55	237	184	222	115
69.25	47	52	15	20	16	18	19	17	22	210	220	241	26	20	11	11	11	138	13	14	16	224	295	245	39	19	42	11	14	12	11	11	188	177	183	206	28	240	67	11	260	30	50	30	53	235	182	220	113
69.5	53	58	18	26	21	20	20	20	23	215	220	242	29	22	12	13	13	142	18	16	21	225	297	246	43	22	48	12	18	15	11	14	190	180	185	210	31	243	70	12	261	32	54	32	56	237	183	222	117
69.75	47	53	15	21	19	18	15	16	21	213	219	240	26	19	11	11	11	140	13	14	18	223	294	244	39	19	45	11	14	11	11	11	188	177	183	207	28	242	68	11	262	29	49	29	53	235	181	220	113
70	49	52	17	23	20	20	22	22	29	215	223	242	28	21	12	13	13	142	18	18	23	227	298	247	41	21	49	12	18	15	11	15	191	180	184	210	31	244	73	12	264	33	53	33	56	235	183	221	114
70.25	47	53	16	22	19	20	21	20	27	213	222	242	28	20	14	12	13	144	18	17	20	226	298	245	41	21	48	11	18	14	11	12	189	181	185	208	32	244	73	13	263	31	53	31	57	237	185	222	115
70.5	50	54	18	23	19	20	18	19	25	214	220	241	28	21	12	12	13	144	15	17	20	225	296	248	41	20	47	11	17	14	11	15	190	178	186	209	30	242	73	12	264	32	53	31	53	236	182	220	114
70.75	47	52	15	20	18	17	18	19	25	211	220	242	27	18	11	11	11	143	15	13	19	225	296	244	41	19	45	11	14	11	11	11	188	178	183	207	29	245	72	11	263	29	52	31	52	235	180	219	112
71	45	48	13	18	15	16	17	15	25	210	220	240	24	16	11	11	11	144	15	13	18	224	296	246	37	17	43	11	15	11	11	11	189	179	180	205	27	242	71	11	262	28	50	29	52	233	179	219	110
71.25	49	53	16	23	18	21	19	19	25	211	221	242	27	22	11	12	13	148	16	16	20	226	298	247	40	20	46	12	16	12	11	14	191	180	183	207	31	245	73	11	264	31	52	32	54	234	181	219	113
71.5	49	54	18	24	21	19	21	21	24	212	223	244	27	21	12	13	14	147	17	17	19	225	298	247	41	20	48	11	17	14	11	15	191	180	184	207	31	245	74	12	263	31	53	31	53	234	180	221	114
71.75	51	55	19	22	19	20	20	20	27	213	224	244	29	23	13	12	14	150	18	16	19	225	297	247	42	21	50	11	18	14	11	13	192	181	185	206	31	244	76	12	265	33	53	33	57	234	182	222	115
72	49	55	18	22	20	23	21	21	28	214	224	244	28	22	14	14	14	151	18	16	22	226	298	248	42	21	49	11	19	13	11	15	193	180	184	210	31	245	76	12	266	33	54	33	55	235	183	222	115
72.25	48	52	15	20	17	18	20	18	25	211	221	242	27	19	11	11	11	146	16	15	20	224	296	248	39	19	46	11	15	12	11	11	193	179	183	208	27	243	73	11	261	29	49	31	54	232	180	219	112
72.5	48	52	15	19	16	17	18	20	25	211	222	244	25	19	11	11	12	149	15	13	16	225	297	246	39	19	46	11	15	11	11	11	192	179	182	204	28	244	75	11	263	30	51	31	52	234	181	220	115
72.75	47	52	16	21	16	19	19	18	25	210	222	242	26	18	11	11	11	149	15	14	19	224	296	246	40	18	45	11	14	12	11	11	192	179	181	207	27	243	74	11	263	29	50	31	54	233	180	220	115
73	46	51	15	20	18	17	18	17	25	209	222	244	27	17	11	11	11	150	15	14	17	225	294	246	38	18	45	11	14	11	11	13	193	178	182	205	28	245	76	11	262	29	51	30	53	233	178	219	116
73.25	47	52	16	20	17	17	17	15	22	211	220	243	26	19	11	11	11	152	12	15	18	223	295	245	38	18	44	11	14	11	11	11	192	178	180	206	26	244	76	11	262	29	50	29	52	232	178	219	115
73.5	50	54	18	24	20	20	21	22	28	213	224	246	28	21	13	13	12	156	17	16	21	226	297	248	42	22	47	12	17	14	11	13	194	179	183	209	31	246	78	12	266	31	52	32	56	235	180	221	118
73.75	51	56	18	23	20	21	19	20	26	212	224	244	28	22	12	14	13	155	17	15	19	226	297	249	43	23	50	13	18	14	12	13	196	179	184	210	31	247	79	13	265	32	53	33	56	233	181	221	118
74	49	52	17	21	19	19	21	21	28	211	224	246	27	20	11	12	14	154	16	16	22	225	300	249	39	22	48	11	16	13	11	14	196	181	183	208	28	247	80	11	265	31	53	33	54	233	180	220	117
74.25	46	51	13	17	15	16	15	16	23	208	222	243	24	16	11	11	11	153	12	11	13	223	294	245	38	19	44	11	11	11	11	11	192	178	180	206	29	243	77	11	263	28	51	28	50	231	178	219	114
74.5	53	57	20	26	22	23	22	21	26	214	224	247	30	25	14	14	15	158	17	19	22	226	297	250	43	24	50	13	18	16	12	15	197	181	184	211	33	247	81	14	266	34	55	34	56	235	181	222	119
74.75	52	57	19	24	19	20	20	21	27	214	226	247	29	24	14	13	14	159	19	16	19	227	297	249	43	24	48	14	16	15	11	14	197	182	185	207	32	247	83	14	265	32	54	33	56	234	181	221	119
75	50	56	18	24	19	22	19	19	27	212	225	247	27	21	12	12	13	158	17	17	21	226	298	249	40	21	48	11	17	14	11	14	197	180	182	209	31	246	81	12	263	32	53	34	53	233	181	221	117
75.25	50	55	19	24	22	21	24	24	30	214	226	248	29	22	14	13	14	160	21	18	24	226	298	248	41	23	50	12	19	15	12	16	199	181	184	209	31	248	84	12	266	33	54	34	57	234	181	222	118
75.5	47	50	14	19	17	18	18	17	24	208	223	245	26	18	11	11	11	158	14	13	17	224	296	247	40	18	46	11	13	11	11	11	196	179	180	206	29	244	81	11	264	29	49	29	52	230	178	217	115
75.75	51	56	18	23	19	20	21	21	26	211	224	247	29	23	11	13	15	162	18	15	21	226	298	249	42	22	50	12	16	14	12	14	199	181	183	209	33	248	85	13	265	32	53	33	56	234	182	222	118
76	47	52	16	21	17	18	18	18	23	211	223	245	26	19	11	11	11	158	13	15	17	224	297	248	38	20	46	11	14	13	11	11	196	178	181	207	28	244	80	11	263	31	50	29	53	231	178	219	115
76.25	56	61	22	28	23	24	24	23	29	216	225	249	33	25	18	17	17	164	20	20	24	228	300	253	45	25	53	16	21	17	15	16	203	182	186	212	34	249	90	16	267	35	55	36	58	234	182	221	120
76.5	50	56	18	23	19	21	19	19	24	211	225	246	28	22	11	12	13	163	17	15	19	225	296	249	39	22	48	12	15	14	11	13	200	180	180	211	31	247	85	11	264	31	53	32	55	233	179	220	117
76.75	50	57	19	24	20	21	20	20	25	211	226	247	28	22	11	12	14	163	17	18	21	225	299	251	41	21	50	12	17	14	11	15	200	181	183	209	31	247	86	13	266	31	52	32	55	232	180	220	115
77	47	53	16	19	16	17	16	15	24	210	225	246	28	19	11	11	11	162	15	12	15	223	297	248	38	20	48	11	12	11	11	11	200	181	181	205	29	247	86	11	263	29	50	30	52	229	178	219	115
77.25	51	56	19	23	19	20	18	19	24	210	225	247	28	22	11	13	13	166	15	17	19	225	296	248	41	21	48	11	15	13	11	13	200	180	181	209	30	246	87	11	263	31	53	32	54	230	179	219	117
77.5	51	56	18	25	20	21	20	19	26	214	225	248	28	22	12	13	13	165	17	18	21	226	297	249	41	22	50	11	17	15	11	14	201	180	182	210	32	247	87	14	265	32	53	32	55	232	180	222	116
77.75	50	57	18	24	20	22	20	20	25	212	227	248	27	22	11	13	12	167	16	17	20	225	297	250	40	22	50	11	16	13	12	16	203	181	182	209	32	247	89	12	265	31	54	31	55	230	180	220	117
78	46	51	14	19	17	18	20	21	27	210	225	246	27	19	11	11	11	164	15	15	20	226	296	249	36	18	47	11	14	12	11	12	200	180	181	207	29	246	86	11	264	31	50	30	53	231	179	219	115
78.25	50	54	19	23	19	22	23	21	28	211	228	248	27	21	12	13	14	168	18	18	20	228	298	251	39	21	50	11	17	14	11	14	204	182	181	210	30	247	89	13	266	31	54	33	55	232	181	221	117
78.5	47	50	14	19	16	15	18	18	26	210	227	246	25	16	11	11	11	165	14	12	15	224	296	247	38	18	47	11	13	11	11	11	200	179	180	205	29	246	87	11	264	29	51	29	52	229	178	219	116
78.75	49	54	17	21	18	18	21	20	28	212	229	249	27	20	11	12	13	169	16	16	19	227	296	249	41	21	50	12	15	13	11	13	203	181	182	209	31	246	90	12	266	31	53	32	56	232	180	222	117
79	48	53	16	21	17	18	17	17	23	210	225	247	25	20	11	11	11	166	14	14	17	224	294	249	37	18	46	11	14	11	11	11	200	178	179	207	27	245	88	11	265	28	51	29	52	229	175	218	113
79.25	49	54	18	23	17	20	21	20	27	211	229	249	26	21	13	12	13	169	17	16	19	226	297	250	40	20	52	11	18	13	11	14	203	183	181	209	30	248	93	11	266	31	52	32	55	230	180	221	116
79.5	46	51	16	19	18	19	20	22	30	211	228	248	26	18	11	11	13	170	17	18	21	225	297	249	38	20	49	11	17	13	11	14	203	181	181	208	29	245	91	11	264	31	53	32	56	230	178	220	115
79.75	51	56	20	25	21	21	22	21	27	214	230	251	29	22	13	15	14	170	17	18	21	226	300	251	42	23	52	14	17	16	12	16	207	183	183	210	32	248	95	13	265	33	53	34	56	232	181	221	119
80	48	51	16	21	17	19	21	19	29	210	227	249	26	19	11	11	12	171	17	17	22	226	296	251	38	20	49	11	17	13	11	14	205	182	181	207	31	246	92	11	265	31	53	33	56	231	179	219	116
80.25	45	52	13	17	15	15	16	16	24	208	226	248	23	15	11	11	11	167	13	11	14	224	294	248	34	17	46	11	12	11	11	11	201	179	178	204	27	245	90	11	264	28	49	28	52	228	176	219	114
80.5	48	54	16	23	17	19	18	16	23	210	226	251	27	22	11	11	11	173	13	14	18	225	295	250	40	20	49	11	15	11	11	12	203	179	178	206	29	247	93	11	264	30	50	31	53	227	177	218	117
80.75	49	53	15	20	17	19	19	20	26	209	228	251	25	19	11	11	11	172	15	16	19	224	295	249	38	19	49	11	13	11	11	12	203	181	182	209	29	246	91	11	264	30	53	31	56	229	176	220	115
81	50	56	22	25	22	22	22	21	30	212	231	251	31	24	13	16	15	176	18	18	22	227	298	251	42	23	52	13	19	16	12	17	208	182	184	211	32	249	99	14	266	34	55	34	59	231	181	223	119
81.25	50	55	18	22	18	19	18	19	26	212	229	252	27	21	11	12	12	173	15	16	19	226	297	251	39	19	49	11	15	14	11	12	207	181	181	207	31	246	96	12	266	30	52	32	55	229	177	220	117
81.5	47	52	16	19	15	19	20	20	29	212	231	251	26	19	11	11	12	177	17	15	18	225	296	250	37	19	50	11	15	13	11	11	206	182	181	205	30	246	97	11	266	30	52	32	54	231	178	220	117
81.75	50	54	18	23	18	19	17	20	24	211	229	250	27	21	11	12	12	176	15	16	17	225	298	250	38	22	50	11	15	13	11	12	206	180	179	207	30	247	97	11	265	30	51	32	54	229	178	220	118
82	50	52	18	21	17	20	18	20	28	210	230	252	27	21	11	12	13	176	14	15	18	226	298	249	39	21	49	11	15	12	11	12	207	183	181	208	31	246	97	12	265	32	53	31	56	229	176	221	119
82.25	48	55	15	22	17	18	18	18	24	210	229	251	26	20	11	11	11	177	15	16	19	225	295	251	39	20	48	11	13	12	11	12	206	181	180	208	29	247	97	11	264	29	52	31	54	227	176	219	116
82.5	46	51	15	20	17	18	19	20	28	210	230	251	23	18	11	11	11	176	15	16	18	226	296	250	37	18	48	11	15	12	11	12	207	179	181	208	29	247	98	11	265	29	51	32	55	228	176	219	116
82.75	49	55	17	20	16	20	19	18	29	210	232	254	26	21	12	11	13	179	15	15	19	228	296	251	39	21	51	11	15	12	11	13	208	184	181	208	29	245	100	12	266	31	53	32	55	230	179	221	118
83	52	57	19	24	19	19	19	20	27	214	232	254	28	22	11	13	13	179	16	17	18	227	297	251	40	23	50	12	15	15	11	13	210	183	182	207	33	248	100	12	264	33	54	32	56	229	177	222	119
83.25	51	56	19	23	18	19	19	19	26	212	232	253	28	23	12	12	13	180	17	16	16	227	296	249	41	22	50	11	16	14	11	14	208	181	181	209	33	247	101	11	265	31	54	33	55	230	178	222	119
83.5	47	51	16	19	18	18	21	22	32	211	231	251	27	17	11	11	12	179	17	17	21	226	297	251	38	19	49	11	16	13	11	15	210	181	181	207	29	246	101	11	265	31	54	32	56	228	176	219	116
83.75	48	53	16	22	18	18	22	20	29	212	233	252	28	20	11	11	13	182	16	15	21	227	296	249	38	21	50	11	18	14	11	14	210	183	181	209	31	248	102	11	266	32	51	32	57	229	177	220	117
84	47	54	16	20	16	19	18	18	26	210	233	251	25	20	11	11	11	180	14	15	18	225	296	248	38	20	49	11	15	12	11	11	208	182	180	207	28	247	103	11	265	29	50	31	55	230	176	221	117
84.25	52	58	21	26	21	23	22	23	31	215	234	256	30	23	15	15	16	184	18	19	24	228	298	253	44	23	55	14	19	15	14	17	212	186	183	211	34	248	108	15	268	34	56	34	58	232	180	223	119
84.5	48	54	18	21	16	17	21	18	29	211	234	254	26	20	11	11	12	182	16	14	16	227	297	250	40	21	53	11	14	12	11	13	210	182	181	207	31	247	104	13	266	32	52	32	56	229	178	222	118
84.75	49	53	17	21	18	18	18	18	25	210	231	253	25	20	11	11	11	183	14	15	18	226	297	251	38	19	49	11	15	11	11	12	211	182	180	207	29	246	103	11	265	29	52	30	53	228	176	220	118
85	51	56	19	22	18	21	20	20	28	212	234	256	28	21	11	12	13	185	17	18	20	228	300	251	41	21	51	11	17	14	11	15	211	184	182	209	32	247	107	12	266	32	53	33	58	228	178	221	117
85.25	49	54	16	20	19	19	22	23	30	214	234	255	27	21	12	12	13	187	17	17	20	227	297	252	39	21	54	11	16	15	11	15	212	184	182	210	32	247	107	12	267	32	53	33	57	229	176	222	118
85.5	48	52	16	21	19	19	22	22	32	212	233	255	27	20	11	11	14	186	18	18	22	226	297	253	39	21	51	11	17	13	12	16	214	185	180	207	29	247	108	11	265	32	54	31	56	229	176	223	116
85.75	52	58	19	25	18	19	20	21	29	214	234	256	29	24	12	13	11	186	16	16	20	227	297	254	42	21	53	11	17	14	11	15	213	184	181	210	32	249	108	13	267	32	54	33	56	229	176	222	117
86	49	54	16	20	18	18	19	21	27	210	233	255	27	19	11	11	12	185	14	15	18	226	296	250	38	21	50	11	15	12	11	13	212	184	181	207	28	247	107	11	265	31	53	32	56	229	174	220	113
86.25	49	55	17	23	18	19	17	18	25	211	233	256	26	18	11	12	11	186	14	16	18	225	297	251	38	22	50	11	15	11	11	12	214	183	179	206	30	248	108	11	265	31	50	30	54	227	174	221	115
86.5	51	56	19	25	21	22	24	25	33	213	235	258	28	21	12	14	15	188	20	20	24	230	298	255	41	23	55	13	20	16	14	18	216	186	183	211	33	249	111	13	268	34	55	36	59	230	179	224	118
86.75	47	53	15	21	16	17	16	16	25	210	233	255	26	18	11	11	11	185	12	15	15	226	297	250	35	20	48	11	15	11	11	11	210	181	180	206	27	247	108	11	265	29	49	29	53	226	175	221	113
87	47	51	15	20	15	16	20	20	28	209	233	254	24	17	11	11	11	188	15	16	20	227	296	251	36	17	50	11	14	11	11	13	213	183	180	208	28	246	110	11	265	30	50	30	55	227	174	221	113
87.25	49	51	16	19	17	19	22	22	33	213	235	256	26	17	11	12	11	189	17	19	23	227	297	252	38	18	51	11	16	12	12	14	215	184	181	208	30	247	112	11	267	32	54	34	56	229	176	223	115
87.5	50	56	18	21	18	19	19	20	29	214	238	257	30	21	12	12	13	191	15	15	17	230	298	252	40	22	53	11	17	13	11	13	215	187	182	206	31	248	112	13	266	32	53	34	57	230	178	225	115
87.75	49	53	17	22	18	19	22	21	31	211	236	257	27	20	11	11	13	191	16	17	18	228	296	252	39	19	51	11	15	11	11	14	215	185	181	208	31	247	114	11	267	32	53	32	56	230	177	221	114
88	49	56	17	23	17	19	19	18	26	212	236	256	26	22	11	11	13	191	14	15	17	228	297	251	39	21	51	11	15	13	11	13	215	185	181	208	31	248	114	12	267	32	52	33	56	228	175	223	114
88.25	48	54	17	21	17	19	18	19	29	211	236	257	29	19	11	11	12	190	16	14	18	228	296	252	37	21	51	11	14	12	11	13	215	185	179	207	30	247	113	11	267	30	53	31	55	229	175	222	114
88.5	48	53	18	20	16	19	20	22	30	212	236	259	28	21	12	11	13	192	17	16	18	229	298	251	39	19	51	11	16	14	11	14	215	185	181	208	30	247	114	12	265	31	53	33	56	229	176	224	112
88.75	49	53	16	20	16	16	19	19	25	211	235	259	27	20	11	11	11	189	14	16	17	228	297	251	38	19	50	11	15	12	11	11	216	185	179	207	30	247	112	11	264	30	51	31	54	225	175	222	112
89	47	51	15	19	15	16	19	16	28	212	236	256	25	18	11	11	11	190	14	15	14	227	296	250	37	19	48	11	14	11	11	11	216	183	179	207	29	248	116	11	265	30	50	31	53	227	174	222	113
89.25	45	50	15	18	15	16	19	18	29	211	237	255	24	17	11	11	11	191	14	15	17	227	297	251	34	18	50	11	13	11	11	13	216	184	179	205	27	247	114	11	264	29	51	30	53	228	174	221	111
89.5	50	57	17	22	19	20	20	18	27	215	237	261	28	23	11	12	12	193	15	17	18	228	298	251	39	22	51	11	15	12	11	14	218	185	182	208	31	247	118	12	265	31	52	32	55	229	176	224	115
89.75	48	53	15	20	15	17	17	18	26	212	236	258	27	19	11	11	11	192	14	15	14	227	296	251	37	19	50	11	15	12	11	13	217	186	180	205	31	246	118	11	265	31	50	31	52	227	174	223	112
90	52	55	18	22	18	22	21	22	30	214	236	260	28	24	12	12	14	196	16	19	20	230	297	252	41	23	55	11	17	12	12	16	219	188	183	208	33	249	121	13	267	33	55	35	57	230	177	224	114
90.25	51	56	17	26	19	21	22	24	33	214	240	262	29	22	11	12	15	197	17	17	22	231	299	253	41	22	55	12	18	16	11	16	221	187	183	211	32	250	122	12	266	33	56	35	57	231	178	225	115
90.5	46	52	14	20	15	15	16	17	27	211	236	259	25	18	11	11	11	194	12	12	13	227	294	250	34	19	51	11	12	11	11	11	216	185	178	204	29	247	118	11	263	28	49	29	53	228	174	223	112
90.75	50	55	19	23	21	22	24	22	35	214	238	260	29	21	12	13	14	197	19	19	23	231	297	253	39	20	54	13	19	15	14	17	220	188	182	212	31	248	123	14	267	33	55	34	57	230	178	225	114
91	51	57	19	23	20	20	22	24	35	216	240	262	30	23	12	11	14	198	20	17	21	231	298	252	41	22	56	13	17	16	11	16	222	189	183	210	32	249	126	14	268	33	55	35	58	230	177	225	116
0	28	53	11	11	11	11	11	11	11	17	37	46	14	11	11	11	11	11	11	11	11	23	43	46	14	11	11	11	11	11	11	11	15	35	44	23	20	14	11	11	11	11	14	14	12	11	21	32	25
0.25	19	48	11	11	11	11	11	11	11	13	40	42	11	11	11	11	11	11	11	11	11	26	43	36	11	11	11	11	11	11	11	11	14	34	49	23	17	23	11	11	11	11	12	11	11	16	23	30	18
0.5	25	56	11	11	11	11	11	11	11	14	43	33	16	11	11	11	11	11	11	11	11	36	46	29	21	14	11	11	11	11	11	11	17	25	48	25	30	29	12	11	11	11	12	12	13	17	24	31	26
0.75	23	49	11	11	11	11	11	11	11	12	44	29	15	11	11	11	11	11	11	11	11	40	52	33	17	11	11	11	11	11	11	11	16	22	48	22	25	24	11	11	11	11	11	11	13	13	25	28	21
1	21	47	11	11	11	11	11	11	11	11	45	29	14	11	11	11	11	11	11	11	11	41	53	30	16	11	11	11	11	11	11	11	15	14	47	22	21	21	11	11	11	11	11	11	11	14	23	28	19
1.25	24	53	11	11	11	11	11	11	11	14	46	29	18	16	11	11	11	11	11	11	11	45	52	25	25	16	11	11	11	11	11	11	18	16	48	24	31	27	14	11	11	11	13	12	15	19	25	36	28
1.5	24	50	11	11	11	12	11	11	11	18	38	34	20	15	11	11	12	11	11	11	11	45	61	30	21	15	11	11	11	11	11	11	20	15	48	27	30	27	14	12	11	12	14	14	16	18	29	35	27
1.75	19	45	11	11	11	11	11	11	11	11	24	29	13	11	11	11	11	11	11	11	11	42	54	24	18	11	11	11	11	11	11	11	15	12	41	22	23	20	11	11	11	11	11	11	11	16	26	31	23
2	24	48	11	12	11	11	11	11	11	17	30	35	18	13	11	11	11	11	11	11	11	45	62	34	21	14	11	11	11	11	11	11	21	17	46	26	26	23	12	11	11	11	13	13	16	20	35	35	25
2.25	24	47	11	12	11	11	11	11	11	16	27	31	15	11	11	11	11	11	11	11	11	41	58	29	20	14	11	11	11	11	11	11	18	14	46	24	27	20	13	11	11	11	11	12	14	19	30	33	25
2.5	23	47	11	11	11	11	11	11	11	13	20	27	16	11	11	11	11	11	11	11	11	39	50	22	25	13	11	11	11	11	11	11	12	14	40	22	30	21	14	11	11	11	11	11	13	19	24	34	27
2.75	25	47	11	11	11	11	11	11	11	20	31	35	19	11	11	11	11	11	11	11	11	41	57	32	21	14	11	11	11	11	11	11	17	15	47	28	29	24	14	11	11	12	14	13	15	22	30	36	26
3	19	44	11	11	11	11	11	11	11	11	22	26	11	11	11	11	11	11	11	11	11	31	49	24	17	11	11	11	11	11	11	11	11	11	37	20	22	14	11	11	11	11	11	11	11	16	22	28	22
3.25	19	42	11	11	11	11	11	11	11	13	23	26	12	11	11	11	11	11	11	11	11	30	50	26	18	11	11	11	11	11	11	11	11	11	39	19	23	17	11	11	11	11	11	11	11	14	21	27	23
3.5	23	47	11	11	11	11	11	11	11	17	26	30	13	11	11	11	11	11	11	11	11	31	48	27	24	11	11	11	11	11	11	11	12	13	42	25	28	21	11	11	11	11	11	11	12	18	24	34	27
3.75	22	39	11	11	11	11	11	11	11	25	38	42	14	11	11	11	11	11	11	11	11	30	60	39	13	11	11	11	11	11	11	11	19	18	49	29	24	17	11	11	11	11	16	11	14	21	34	36	23
4	26	42	11	11	11	11	11	11	11	27	36	39	14	11	11	11	11	11	11	11	11	28	56	35	18	11	11	11	11	11	11	11	17	17	49	29	27	19	11	11	11	11	16	11	16	23	34	38	25
4.25	30	44	11	11	11	11	11	11	11	30	36	37	14	11	11	11	11	11	11	11	11	27	52	33	17	11	11	11	11	11	11	11	14	16	46	27	28	21	11	11	11	12	14	12	15	29	36	39	26
4.5	34	46	11	11	11	11	11	11	11	31	34	35	12	11	11	11	11	11	11	11	11	26	45	27	23	11	11	11	11	11	11	11	11	16	42	26	28	19	11	11	11	11	11	11	13	34	33	37	29
4.75	33	48	11	11	11	11	11	11	11	31	34	35	13	11	11	11	11	11	11	11	11	25	43	26	24	11	11	11	11	11	11	11	11	17	40	28	28	17	11	11	11	11	11	11	11	39	39	34	28
5	37	48	11	11	11	11	11	11	12	44	51	47	16	11	11	11	11	11	11	11	11	35	53	36	22	14	11	11	11	11	11	11	17	21	51	37	31	22	11	11	11	17	17	16	19	47	55	43	33
5.25	34	46	11	11	11	11	11	11	11	42	48	41	14	11	11	11	11	11	11	11	11	33	45	28	22	11	11	11	11	11	11	11	14	20	47	32	28	20	11	11	11	14	16	13	18	46	56	39	29
5.5	38	46	11	14	12	11	14	12	17	55	65	53	22	11	11	11	13	11	13	11	16	43	60	41	22	15	11	12	13	11	13	13	24	30	57	43	33	25	16	12	11	23	27	20	27	55	72	48	36
5.75	37	47	11	11	11	11	11	11	11	48	59	47	13	11	11	11	11	11	11	11	11	38	42	31	22	12	11	11	11	11	11	11	11	25	48	37	29	18	11	11	11	16	17	12	19	52	70	45	32
6	39	46	11	11	11	11	11	11	11	58	65	54	16	11	11	11	11	11	11	11	11	45	46	34	25	14	11	11	11	11	11	11	15	30	55	41	30	22	12	11	11	19	20	16	23	57	77	50	34
6.25	37	45	11	11	11	11	11	11	11	61	71	54	17	11	11	11	11	11	11	11	11	46	43	34	24	13	11	11	11	11	11	11	14	29	54	42	32	22	13	11	11	16	21	14	21	57	79	50	32
6.5	37	44	11	11	11	11	11	11	11	69	77	60	19	11	11	11	11	11	11	11	11	53	47	35	23	14	11	11	11	11	11	11	17	35	59	45	34	23	14	11	11	20	24	16	25	62	84	54	34
6.75	43	52	11	12	11	11	11	11	11	69	77	60	18	12	11	11	11	11	11	11	11	55	39	33	29	15	11	11	11	11	11	11	11	36	55	45	33	23	14	11	11	17	22	15	21	64	85	61	33
7	40	47	11	11	11	11	11	11	11	76	84	65	17	11	11	11	11	11	11	11	11	59	40	35	26	13	11	11	11	11	11	11	13	41	62	47	31	22	11	11	11	18	23	16	20	68	90	65	33
7.25	37	43	11	11	11	11	11	11	11	79	85	67	13	11	11	11	11	11	11	11	11	62	32	31	23	11	11	11	11	11	11	11	11	42	64	45	29	19	11	11	11	15	21	13	18	68	90	72	29
7.5	43	50	11	11	11	11	11	11	11	82	87	76	15	11	11	11	11	11	11	11	11	68	29	31	28	12	11	11	11	11	11	11	11	50	65	47	31	20	11	11	11	15	21	13	17	74	94	80	32
7.75	40	46	11	11	11	11	11	11	12	96	101	87	17	11	11	11	11	11	11	11	11	78	39	37	23	11	11	11	11	11	11	11	17	59	77	54	30	21	11	11	11	20	28	18	25	81	105	90	32
8	44	52	11	11	11	11	11	11	11	95	99	88	13	11	11	11	11	11	11	11	11	83	27	30	30	13	11	11	11	11	11	11	11	63	77	49	32	24	11	11	11	14	22	15	17	80	105	95	32
8.25	40	49	11	11	11	11	11	11	11	102	106	95	15	11	11	11	11	11	11	11	11	90	29	30	27	11	11	11	11	11	11	11	11	70	82	53	31	24	11	11	11	15	23	15	19	85	113	101	31
8.5	39	48	11	11	11	11	11	11	11	108	114	100	14	11	11	11	11	11	11	11	11	99	31	33	24	11	11	11	11	11	11	11	11	79	85	54	31	24	11	11	11	16	24	15	17	88	119	106	31
8.75	39	48	11	11	11	11	11	11	11	117	123	104	13	11	11	11	11	11	11	11	11	109	32	29	25	11	11	11	11	11	11	11	11	89	92	56	30	23	11	11	11	16	27	16	20	95	128	113	32
9	38	48	11	11	11	11	11	11	11	128	136	112	16	11	11	11	11	11	11	11	11	118	39	34	25	11	11	11	11	11	11	11	13	100	97	61	31	26	11	11	11	18	29	20	23	102	139	119	30
9.25	40	47	11	11	11	11	11	11	11	137	148	123	15	11	11	11	11	11	11	11	11	127	41	37	24	11	11	11	11	11	11	11	15	113	101	64	28	25	11	11	11	19	33	20	24	108	148	124	32
9.5	38	48	11	11	11	11	11	11	11	148	158	128	13	11	11	11	11	11	11	11	11	136	43	34	21	11	11	11	11	11	11	11	13	121	104	65	26	22	11	11	11	17	30	17	22	112	158	131	30
9.75	41	53	11	11	11	11	11	11	11	163	166	131	12	11	11	11	11	11	11	11	11	147	42	30	25	11	11	11	11	11	11	11	11	136	106	65	30	25	11	11	11	19	31	18	22	122	168	136	34
10	38	49	11	11	11	11	11	11	13	181	187	144	18	11	11	11	11	11	11	11	13	162	53	40	22	11	11	11	11	11	11	11	18	150	117	73	31	24	11	11	11	24	39	20	30	133	190	140	34
10.25	37	50	11	11	11	11	11	11	11	195	193	151	12	11	11	11	11	11	11	11	11	169	47	29	22	11	11	11	11	11	11	11	11	165	115	69	28	23	11	11	11	19	35	18	22	140	196	145	32
10.5	40	48	11	11	11	11	11	11	14	210	212	176	17	11	11	11	11	11	11	11	13	189	58	43	25	11	11	11	11	11	11	11	18	177	126	77	30	24	11	11	11	26	40	22	29	153	213	156	35
10.75	43	54	11	11	11	11	11	11	11	226	225	195	19	11	11	11	11	11	11	11	11	202	60	41	29	14	11	11	11	11	11	11	17	195	130	80	35	28	14	11	11	26	41	22	29	166	227	163	38
11	41	56	11	11	11	11	11	11	11	239	239	216	15	11	11	11	11	11	11	11	11	216	61	38	24	12	11	11	11	11	11	11	15	209	135	79	31	28	11	11	11	25	40	20	28	181	237	170	35
11.25	43	51	11	11	12	11	18	14	23	253	250	235	23	11	11	11	11	11	17	14	23	233	74	50	26	13	11	11	16	11	16	14	27	216	149	92	34	28	11	13	11	32	50	27	36	193	252	179	40
11.5	41	55	11	11	11	11	11	11	11	263	257	252	15	11	11	11	11	11	11	11	11	240	64	34	28	14	11	11	11	11	11	11	14	234	148	81	32	29	12	11	11	25	41	20	24	204	255	187	37
11.75	38	50	11	11	11	11	11	11	11	269	264	262	15	11	11	11	11	11	11	11	11	249	70	39	24	11	11	11	11	11	11	11	18	235	154	86	29	26	11	11	11	24	44	21	27	213	264	197	37
12	41	57	11	11	11	11	11	11	11	281	271	276	16	11	11	11	11	11	11	11	11	254	71	38	29	13	11	11	11	11	11	11	16	251	164	87	34	31	13	11	12	27	45	23	27	227	273	207	40
12.25	42	54	11	11	11	11	11	11	11	285	276	286	18	11	11	11	11	11	11	11	11	262	80	41	27	13	11	11	11	11	11	11	19	255	171	92	33	31	13	11	12	27	48	24	29	236	280	219	41
12.5	41	55	11	11	11	11	11	11	11	287	279	293	16	11	11	11	11	11	11	11	11	267	83	44	28	13	11	11	11	11	11	11	18	262	179	94	32	31	11	11	11	27	46	24	30	243	285	233	41
12.75	41	54	11	11	11	11	11	11	11	289	282	301	16	11	11	11	11	11	11	11	11	270	84	39	28	11	11	11	11	11	11	11	16	272	185	92	33	31	12	11	14	28	47	23	30	251	284	240	40
13	40	50	11	11	11	11	13	11	16	290	283	304	19	11	11	11	11	11	12	11	17	278	93	47	25	11	11	11	11	11	11	11	24	272	195	102	32	31	11	11	12	30	50	26	35	257	286	253	43
13.25	35	50	11	11	11	11	11	11	11	291	286	311	11	11	11	11	11	11	11	11	11	280	88	38	22	11	11	11	11	11	11	11	15	279	197	93	26	29	11	11	13	24	45	20	28	263	284	263	37
13.5	42	55	11	11	11	11	11	11	11	291	290	312	14	11	11	11	11	11	11	11	11	278	92	41	30	11	11	11	11	11	11	11	13	285	203	95	31	32	11	11	11	23	44	18	26	270	284	273	45
13.75	39	55	11	11	11	11	11	11	11	294	297	318	14	11	11	11	11	11	11	11	11	284	97	42	29	14	11	11	11	11	11	11	18	294	212	100	34	35	14	11	16	29	47	25	31	276	286	281	47
14	42	56	11	11	11	11	11	11	11	296	300	319	18	12	11	11	11	11	11	11	11	285	107	48	31	17	11	11	11	11	11	11	20	296	223	105	35	36	14	11	16	29	47	26	35	281	289	291	48
14.25	35	51	11	11	11	11	11	11	11	293	298	321	13	11	11	11	11	11	11	11	11	287	105	45	26	11	11	11	11	11	11	11	17	296	226	102	31	33	11	11	13	25	45	20	29	279	288	292	43
14.5	36	50	11	11	11	11	11	11	11	294	298	322	13	11	11	11	11	11	11	11	11	287	108	45	28	11	11	11	11	11	11	11	14	299	231	102	30	33	11	11	13	23	42	19	28	279	288	297	44
14.75	35	50	11	11	11	11	11	11	11	298	300	322	17	11	11	11	11	11	11	11	12	296	117	52	27	12	11	11	11	11	11	11	21	301	240	110	32	35	11	11	17	31	49	25	35	281	291	301	44
15	39	52	11	11	11	11	11	11	11	298	302	325	17	11	11	11	11	11	11	11	11	294	120	52	32	15	12	11	11	11	11	11	17	306	245	108	33	36	14	11	19	28	48	24	34	283	294	305	49
15.25	38	49	11	11	11	11	11	11	11	300	302	324	16	11	11	11	11	11	11	11	11	297	124	54	30	13	11	11	11	11	11	11	18	306	249	113	32	37	13	11	19	29	49	26	34	285	296	307	48
15.5	38	49	11	11	11	11	11	11	16	302	305	325	18	11	11	11	11	11	13	11	16	302	131	61	29	13	11	11	11	11	11	11	23	307	256	120	32	39	13	11	18	33	53	27	38	286	297	307	46
15.75	33	44	11	11	11	11	11	11	11	300	303	322	11	11	11	11	11	11	11	11	11	299	126	52	25	11	11	11	11	11	11	11	14	308	260	109	28	34	11	11	14	26	42	19	30	283	295	308	44
16	41	47	11	11	11	11	18	14	23	305	307	326	24	11	11	11	11	11	19	13	23	307	141	68	29	17	12	11	15	11	15	14	30	310	269	128	34	42	15	13	20	38	57	32	44	289	301	310	51
16.25	41	51	11	11	11	11	11	11	11	303	307	325	18	11	11	11	11	11	11	11	11	302	140	59	33	17	13	11	11	11	11	11	21	313	278	117	36	41	17	11	21	31	49	27	36	292	298	313	55
16.5	34	43	11	11	11	11	11	11	11	302	306	324	13	11	11	11	11	11	11	11	11	302	142	58	25	11	11	11	11	11	11	11	18	311	281	118	28	35	11	11	16	27	45	22	33	291	298	310	46
16.75	38	49	11	11	11	11	11	11	15	304	308	327	20	11	11	11	11	11	12	11	15	308	149	67	31	16	12	11	11	11	11	13	27	314	287	126	34	44	16	12	22	36	52	29	42	295	300	313	54
17	38	49	11	11	11	11	11	11	11	302	307	325	17	11	11	11	11	11	11	11	11	304	147	61	31	15	11	11	11	11	11	11	22	313	290	120	33	43	15	11	19	30	49	25	38	295	298	314	55
17.25	40	52	11	11	11	11	11	11	11	302	307	324	17	11	11	11	11	11	11	11	11	303	152	64	34	15	12	11	11	11	11	11	19	312	287	120	35	43	15	11	20	29	46	23	33	294	298	314	57
17.5	36	46	11	11	11	11	11	11	11	301	304	322	14	11	11	11	11	11	11	11	11	303	154	65	29	13	11	11	11	11	11	11	18	312	286	120	31	40	11	11	18	28	45	22	34	294	295	314	53
17.75	36	47	11	11	11	11	11	11	11	299	303	322	13	11	11	11	11	11	11	11	11	303	158	66	30	12	11	11	11	11	11	11	19	311	286	120	30	43	12	11	18	26	44	21	31	295	295	313	54
18	35	48	11	11	11	11	11	11	11	299	302	321	15	11	11	11	11	11	11	11	11	306	162	67	32	15	11	11	11	11	11	11	19	314	287	124	33	43	14	11	21	30	48	25	35	297	294	316	56
18.25	35	48	11	11	11	11	11	11	12	298	303	323	18	11	11	11	11	11	11	11	12	311	167	73	30	14	11	11	11	11	11	11	22	315	289	131	33	46	14	11	22	33	51	26	39	299	295	316	55
18.5	38	49	11	11	11	11	11	11	11	297	300	322	17	11	11	11	11	11	11	11	11	308	170	72	33	18	13	11	11	11	11	11	20	312	289	129	36	46	16	11	24	32	49	28	36	298	294	316	62
18.75	36	46	11	11	11	11	16	14	19	298	301	321	19	11	11	11	11	11	16	11	19	314	177	81	29	14	11	11	12	11	11	11	31	313	290	139	30	46	12	11	20	34	54	29	44	301	293	315	55
19	33	45	11	11	11	11	11	11	11	294	297	318	12	11	11	11	11	11	11	11	11	309	173	71	30	12	11	11	11	11	11	11	20	313	291	129	31	45	13	11	20	30	47	25	35	299	289	316	58
19.25	34	44	11	11	11	11	11	11	11	292	293	318	17	11	11	11	11	11	11	11	11	313	178	78	29	12	11	11	11	11	11	11	22	311	292	130	31	46	11	11	19	30	46	25	36	300	288	313	54
19.5	37	46	11	11	11	11	13	11	17	295	293	317	22	11	11	11	11	12	14	11	18	316	181	84	31	16	12	11	12	11	11	11	34	313	294	139	34	49	16	11	22	34	55	30	42	302	287	315	59
19.75	39	49	11	11	11	11	11	11	11	292	292	317	19	11	11	11	11	12	11	11	13	316	188	86	32	17	14	11	11	11	11	11	26	314	296	137	35	54	16	11	24	33	52	30	39	302	289	315	62
20	35	48	11	11	11	11	11	11	11	290	290	315	19	12	11	11	11	12	11	11	11	312	189	84	35	18	14	11	11	11	11	11	26	313	297	136	38	53	17	12	25	33	51	29	39	303	286	317	64
20.25	38	49	11	11	11	11	11	11	11	289	289	313	17	11	11	11	11	11	11	11	11	315	191	89	32	16	15	11	11	11	11	11	27	312	297	137	34	54	15	11	23	32	50	28	38	303	284	315	65
20.5	38	48	11	11	11	11	11	11	11	288	285	312	21	11	11	11	11	12	11	11	11	317	193	90	37	19	15	11	11	11	11	11	30	312	297	139	38	58	19	12	24	32	52	28	39	303	283	314	66
20.75	35	46	11	11	11	11	11	11	11	286	284	311	17	11	11	11	11	12	11	11	11	317	196	92	30	14	13	11	11	11	11	11	31	313	297	139	31	56	15	11	23	32	50	27	40	303	282	313	63
21	37	46	11	11	11	11	11	11	11	282	282	306	14	11	11	11	11	11	11	11	11	313	195	90	35	15	14	11	11	11	11	11	28	310	298	138	34	57	17	11	24	29	48	27	37	302	279	314	67
21.25	35	44	11	11	11	11	11	11	11	280	279	306	16	11	11	11	11	12	11	11	11	318	200	94	30	14	13	11	11	11	11	11	31	311	297	141	32	59	14	11	25	30	49	27	39	302	279	312	62
21.5	37	46	11	11	11	11	11	11	11	279	278	304	18	11	11	11	11	13	11	11	12	319	202	98	33	16	14	11	11	11	11	11	30	309	297	142	34	63	16	11	24	31	50	27	38	302	277	309	65
21.75	34	44	11	11	11	11	11	11	13	279	277	304	17	11	11	11	11	13	11	11	14	319	203	98	31	13	13	11	11	11	11	11	33	311	297	145	32	65	15	11	24	31	50	28	40	303	277	309	64
22	39	47	11	11	11	11	11	11	11	276	274	299	18	12	11	11	11	13	11	11	11	317	204	98	37	17	15	11	11	11	11	11	31	310	295	142	38	67	20	11	27	32	49	26	37	302	274	311	70
22.25	37	45	11	11	11	11	11	11	11	275	274	300	17	11	11	11	11	13	11	11	11	318	207	100	35	17	16	11	11	11	11	11	33	309	296	146	36	71	17	11	28	30	50	27	38	303	273	309	70
22.5	35	43	11	11	11	11	11	11	11	273	273	299	17	11	11	11	11	14	11	11	11	320	211	104	33	16	16	11	11	11	11	11	33	308	296	148	34	73	17	11	26	30	49	28	39	303	273	310	68
22.75	36	44	11	11	11	11	11	11	11	272	270	297	19	11	11	11	11	12	11	11	11	320	211	104	35	16	16	11	11	11	11	11	34	307	293	146	38	77	18	11	27	29	50	25	37	302	270	308	70
23	36	43	11	11	11	11	11	11	11	273	271	297	19	11	11	11	11	18	11	11	13	321	217	107	35	16	16	11	11	11	11	11	37	308	294	151	35	80	18	12	30	32	52	29	43	303	272	308	72
23.25	37	42	11	11	11	11	11	11	11	270	272	296	17	11	11	11	11	16	11	11	11	319	216	107	35	16	17	11	11	11	11	11	37	307	293	151	35	83	20	11	31	32	51	30	41	302	269	307	74
23.5	39	44	11	11	11	11	11	11	11	266	266	294	18	12	11	11	11	16	11	11	11	319	219	111	36	17	18	11	11	11	11	11	36	305	291	150	37	84	19	11	29	31	49	27	37	304	268	305	77
23.75	39	45	11	11	11	11	11	11	11	268	266	293	20	12	11	11	11	18	11	11	11	320	223	115	37	18	19	11	11	11	11	11	39	303	293	153	38	88	20	11	32	33	51	29	41	302	267	305	78
24	37	45	11	11	11	11	11	11	11	266	262	290	20	11	11	11	11	17	11	11	11	322	222	115	38	18	18	11	11	11	11	11	38	304	289	153	39	92	21	11	32	33	51	27	40	301	265	303	79
24.25	37	41	11	11	11	11	11	11	11	264	262	289	19	11	11	11	11	17	11	11	11	321	225	117	37	16	18	11	11	11	11	11	41	302	289	155	38	94	19	11	33	31	51	28	42	301	266	301	77
24.5	39	42	11	11	11	11	11	11	11	263	261	287	19	13	11	11	11	17	11	11	11	320	228	121	39	18	21	11	11	11	11	11	40	301	287	155	37	96	20	11	33	31	49	28	39	301	264	300	81
24.75	34	37	11	11	11	11	11	11	11	260	261	287	14	11	11	11	11	17	11	11	11	322	228	119	33	14	14	11	11	11	11	11	40	299	285	155	31	94	15	11	31	29	47	25	39	299	261	298	78
25	39	44	11	11	11	11	11	11	12	264	263	289	22	14	11	11	11	22	11	11	14	322	235	125	41	21	22	11	11	11	11	13	49	303	288	161	38	105	23	15	38	36	56	32	45	303	264	300	86
25.25	38	38	11	11	11	11	12	11	16	259	257	286	20	11	11	11	11	20	14	11	16	324	234	127	34	15	16	11	12	11	11	11	48	299	286	163	34	102	18	11	34	35	55	29	46	301	261	296	78
25.5	41	43	11	11	11	11	12	11	16	261	257	286	23	12	11	11	11	23	14	11	18	323	236	132	39	20	21	11	14	11	11	12	50	300	283	166	38	107	21	15	37	36	55	32	47	302	261	297	84
25.75	37	41	11	11	11	11	11	11	11	257	254	283	17	11	11	11	11	19	11	11	11	323	237	125	37	17	20	11	11	11	11	11	46	297	281	161	35	106	20	11	36	32	52	28	41	299	258	297	84
26	42	40	11	11	13	11	22	18	26	258	254	283	26	11	11	11	11	28	23	16	26	326	240	139	36	17	21	12	19	14	19	16	59	298	282	176	37	111	21	17	39	40	62	35	52	300	260	292	79
26.25	39	41	11	11	11	11	11	11	13	256	253	281	23	11	11	11	11	20	13	11	15	324	241	135	38	18	20	11	13	11	11	11	51	294	279	168	37	114	21	11	38	34	54	30	46	300	257	292	82
26.5	36	41	11	11	11	11	11	11	11	254	253	279	20	12	11	11	11	22	11	11	11	323	243	133	38	17	19	11	11	11	11	11	49	292	278	163	38	115	23	11	39	33	52	27	44	300	255	291	84
26.75	41	42	11	11	11	11	11	11	13	256	254	282	24	13	11	11	11	25	13	11	16	325	247	139	40	18	21	12	12	11	11	12	55	293	279	170	40	119	24	14	44	37	57	33	47	298	257	291	84
27	39	43	11	11	11	11	11	11	11	251	249	278	22	13	11	11	11	24	11	11	13	322	248	136	40	20	21	11	11	11	11	11	54	291	276	164	40	121	25	13	44	34	53	30	44	298	254	291	85
27.25	38	41	11	11	11	11	11	11	11	249	250	278	19	12	11	11	11	24	11	11	12	322	250	138	37	18	21	11	11	11	11	11	54	288	275	165	35	120	22	11	43	33	53	30	44	298	252	289	82
27.5	40	43	11	11	11	11	12	12	15	251	248	279	23	13	11	11	11	26	14	11	17	325	253	146	41	20	23	12	12	11	11	13	60	288	274	173	38	125	23	13	46	36	57	32	47	298	254	287	84
27.75	36	40	11	11	11	11	11	11	11	246	244	274	18	11	11	11	11	21	11	11	11	320	251	137	39	16	20	11	11	11	11	11	53	285	270	164	35	125	22	11	45	31	50	27	41	296	250	285	84
28	38	40	11	11	11	11	12	11	14	248	248	278	22	11	11	11	11	25	11	11	16	323	255	146	38	18	21	11	11	11	11	12	61	283	272	173	35	128	22	13	48	35	55	31	46	297	250	286	83
28.25	37	37	11	11	11	11	14	11	19	246	243	274	20	11	11	11	11	24	14	11	19	323	256	148	36	16	19	11	12	11	11	12	64	282	271	176	33	128	21	13	46	36	56	30	47	294	250	283	81
28.5	35	39	11	11	11	11	11	11	11	243	242	273	19	11	11	11	11	22	11	11	11	321	256	144	38	14	21	11	11	11	11	11	59	280	268	168	36	128	23	11	46	30	52	29	43	294	246	282	83
28.75	35	39	11	11	11	11	11	11	11	241	241	271	18	11	11	11	11	20	11	11	11	319	259	145	39	15	21	11	11	11	11	11	57	279	266	168	34	129	21	11	48	29	48	26	41	292	244	282	83
29	42	44	11	11	11	11	13	11	16	242	243	272	25	12	11	11	11	27	13	11	16	323	263	153	43	22	24	12	13	11	12	12	68	280	271	181	42	137	26	16	53	37	57	32	48	294	247	282	88
29.25	40	43	11	11	11	11	12	13	15	243	241	273	24	13	11	11	11	27	15	11	17	323	264	157	42	21	24	12	13	11	12	13	70	277	268	180	42	138	26	14	54	36	58	33	50	294	247	280	87
29.5	36	40	11	11	11	11	11	11	11	240	239	272	18	11	11	11	11	24	11	11	12	321	264	154	38	16	21	11	11	11	11	11	64	275	266	174	33	136	22	11	52	33	52	29	44	292	245	279	86
29.75	35	38	11	11	11	11	11	11	11	239	238	270	19	11	11	11	11	25	11	11	12	318	267	152	38	19	21	11	11	11	11	11	66	274	264	173	36	138	23	11	54	33	53	29	45	292	244	278	88
30	39	44	11	11	11	11	11	11	11	240	238	269	20	13	11	11	11	26	11	11	11	319	270	154	43	19	23	11	11	11	11	11	65	272	264	174	39	140	25	13	59	33	51	28	42	292	242	278	92
30.25	37	40	11	11	11	11	11	11	11	237	237	268	20	11	11	11	11	26	11	11	11	318	271	156	39	17	21	11	11	11	11	11	69	273	262	175	35	142	24	11	57	33	52	30	46	291	241	277	88
30.5	39	39	11	11	11	11	18	13	21	236	236	267	25	12	11	11	11	30	17	11	22	321	273	161	40	19	21	11	16	12	15	13	77	272	262	186	39	145	25	16	59	38	60	33	52	290	243	275	86
30.75	36	38	11	11	11	11	11	11	14	233	235	266	21	11	11	11	11	27	13	11	15	319	272	161	39	17	21	11	11	11	11	11	73	269	260	180	36	143	24	13	60	35	56	31	47	289	240	274	87
31	35	41	11	11	11	11	11	11	11	234	233	265	19	11	11	11	11	27	11	11	11	317	274	159	41	18	23	11	11	11	11	11	71	266	259	176	39	146	26	12	61	32	52	27	44	290	238	273	91
31.25	36	39	11	11	11	11	12	11	16	233	234	265	22	11	11	11	11	28	13	11	15	318	276	164	39	17	22	11	12	11	11	11	78	267	259	182	35	148	26	14	64	35	57	31	48	291	237	273	88
31.5	45	47	11	12	11	11	11	11	11	235	236	265	26	17	11	12	11	30	11	11	14	316	278	164	46	24	30	12	12	11	11	13	75	268	259	179	46	151	30	16	70	37	57	33	48	292	239	274	97
31.75	35	38	11	11	11	11	11	11	11	230	233	263	20	11	11	11	11	27	11	11	11	315	278	164	39	17	23	11	11	11	11	11	75	264	256	179	35	149	25	11	66	32	51	30	44	289	235	272	89
32	34	37	11	11	11	11	11	11	11	230	231	264	18	11	11	11	11	27	11	11	11	315	277	163	39	15	23	11	11	11	11	11	79	262	255	179	35	149	24	11	67	35	53	30	45	288	233	270	89
32.25	37	39	11	11	11	11	11	11	11	229	230	262	18	11	11	11	11	26	11	11	11	313	277	165	39	17	22	11	11	11	11	11	78	263	254	178	37	150	25	11	69	33	53	30	46	286	234	269	91
32.5	37	39	11	11	11	11	11	11	11	228	231	263	21	11	11	11	11	29	11	11	13	314	277	168	40	17	24	11	11	11	11	11	80	260	253	183	35	153	26	11	70	32	53	28	47	286	233	268	91
32.75	39	40	11	11	11	11	11	11	11	227	229	262	22	12	11	11	11	29	11	11	12	313	278	169	42	21	25	11	11	11	11	11	80	260	253	181	41	155	28	13	74	34	53	30	45	287	231	268	93
33	40	42	11	11	11	11	11	11	16	230	232	263	25	13	11	11	11	32	14	11	16	314	280	175	43	23	28	12	13	13	11	13	86	261	255	185	41	159	28	16	78	36	58	34	49	286	235	267	93
33.25	38	40	11	11	11	11	11	11	11	226	228	261	20	12	11	11	11	30	11	11	11	312	279	170	42	18	25	11	11	11	11	11	83	258	251	181	38	157	29	11	78	33	53	30	45	285	232	267	95
33.5	41	43	11	11	11	11	11	11	11	226	227	260	24	15	11	11	11	33	11	11	13	312	281	175	46	21	29	11	11	11	11	12	86	257	254	184	41	160	30	15	80	35	55	32	49	286	232	266	95
33.75	37	38	11	11	11	11	13	13	18	225	229	261	23	11	11	11	11	34	14	11	19	310	282	180	39	18	25	12	11	11	12	13	89	253	252	190	37	160	28	14	81	35	56	33	52	286	233	265	91
34	39	42	11	11	11	11	11	11	11	224	226	260	22	13	11	11	11	33	11	11	12	309	281	175	43	20	28	11	11	11	11	11	87	255	250	183	38	161	31	13	82	34	53	33	47	285	229	265	97
34.25	36	40	11	11	11	11	11	11	11	220	223	256	14	11	11	11	11	29	11	11	11	307	278	174	39	14	23	11	11	11	11	11	82	248	245	180	33	157	25	11	81	27	47	26	41	281	226	262	93
34.5	41	44	11	11	11	11	11	11	11	223	227	258	20	14	11	11	11	35	11	11	13	305	282	179	42	20	29	12	11	11	11	11	91	252	248	186	40	162	30	13	86	34	53	31	46	284	229	263	98
34.75	41	44	11	11	11	11	15	15	20	224	227	260	25	16	11	11	11	37	18	12	20	309	283	185	41	21	29	13	14	14	15	15	96	252	249	192	39	165	32	16	89	38	60	34	51	285	230	264	96
35	37	40	11	11	11	11	11	11	14	222	223	256	21	11	11	11	11	37	11	11	15	306	281	183	41	18	27	11	11	11	11	11	93	249	247	188	37	165	31	13	90	36	55	33	50	283	228	261	94
35.25	35	36	11	11	11	11	11	11	12	217	220	255	21	11	11	11	11	32	11	11	12	305	281	180	39	16	24	11	11	11	11	11	92	246	244	186	36	163	28	11	87	32	53	30	46	281	224	258	89
35.5	35	38	11	11	11	11	11	11	11	218	222	254	17	11	11	11	11	34	11	11	11	304	283	184	38	17	25	11	11	11	11	11	91	247	244	184	35	165	28	11	91	32	52	29	45	281	225	258	94
35.75	38	40	11	11	11	11	11	11	11	220	222	254	25	13	11	11	11	38	11	11	13	304	282	185	45	22	28	11	11	11	11	11	96	246	244	188	42	170	33	15	96	36	54	31	47	282	225	257	95
36	35	37	11	11	11	11	11	11	11	219	219	253	20	11	11	11	11	34	11	11	11	301	281	187	40	17	26	11	11	11	11	11	94	243	240	185	35	167	28	11	94	32	53	29	47	280	225	256	94
36.25	38	40	11	11	11	11	11	11	11	215	218	251	19	11	11	11	11	33	11	11	11	298	279	183	42	20	27	11	11	11	11	11	92	241	239	185	39	168	29	11	97	30	51	27	43	278	220	255	94
36.5	37	40	11	11	11	11	11	11	11	214	219	250	20	11	11	11	11	34	11	11	11	299	280	187	40	19	28	11	11	11	11	11	93	240	239	186	39	169	29	11	99	31	50	26	41	277	221	254	94
36.75	38	39	11	11	11	11	11	11	14	216	218	252	25	11	11	11	11	39	12	11	14	300	282	190	42	20	28	11	11	11	11	11	100	238	241	192	40	170	30	14	101	34	55	31	49	279	224	254	93
37	37	40	11	11	11	11	11	11	11	213	219	252	19	13	11	11	11	37	11	11	11	297	281	192	40	17	27	11	11	11	11	11	97	239	239	187	36	172	30	11	101	30	51	29	45	279	220	254	98
37.25	39	41	11	11	11	11	11	11	11	214	219	253	22	12	11	11	11	40	11	11	11	298	285	193	42	20	29	13	11	11	11	14	104	240	239	188	40	174	32	14	109	34	55	33	48	279	222	256	98
37.5	43	46	11	11	11	11	11	11	11	214	217	251	25	15	11	11	11	40	11	11	11	296	284	193	45	22	29	11	11	11	11	11	101	238	238	189	42	176	34	14	110	33	54	29	45	279	221	255	101
37.75	36	36	11	11	11	11	11	11	11	211	217	250	17	11	11	11	11	37	11	11	11	296	282	192	36	15	24	11	11	11	11	11	100	236	236	188	34	172	29	11	105	31	50	28	44	278	219	250	93
38	41	42	11	11	11	11	11	11	11	212	218	251	22	15	11	11	11	42	11	11	11	294	283	195	45	21	30	11	11	11	11	11	101	234	235	188	41	176	34	12	113	32	52	30	45	278	218	253	99
38.25	38	36	11	11	11	11	22	16	25	213	216	250	25	11	11	11	11	44	20	13	24	294	286	200	39	17	26	11	18	14	18	16	112	233	238	199	37	174	32	16	112	38	60	36	54	278	220	250	89
38.5	37	37	11	11	11	11	11	11	11	209	215	248	19	11	11	11	11	39	11	11	11	293	284	196	39	18	27	11	11	11	11	11	103	230	235	189	37	175	30	11	116	31	51	30	45	275	216	251	95
38.75	41	42	11	11	11	11	11	11	11	211	216	248	23	12	11	11	11	42	11	11	11	292	286	196	43	22	31	11	11	11	11	11	107	234	235	190	42	179	35	13	120	33	54	32	47	277	218	251	99
39	38	37	11	11	11	11	17	14	22	210	213	249	25	11	11	11	11	44	18	13	22	291	286	202	38	17	26	11	14	11	15	13	113	229	235	198	37	177	29	14	119	37	59	33	53	276	218	248	91
39.25	35	38	11	11	11	11	11	11	11	207	212	246	19	11	11	11	11	40	11	11	11	288	284	198	40	18	27	11	11	11	11	11	104	229	230	187	37	180	30	11	118	30	49	28	43	274	215	247	94
39.5	36	39	11	11	11	11	11	11	11	206	211	246	18	11	11	11	11	41	11	11	11	286	285	199	39	16	28	11	11	11	11	11	105	227	231	188	35	178	31	11	122	29	49	27	43	275	213	248	97
39.75	35	36	11	11	11	11	11	11	13	208	212	247	20	11	11	11	11	43	12	11	14	287	286	200	38	16	27	11	11	11	11	11	110	227	231	192	35	180	31	12	125	33	54	31	49	276	214	248	93
40	39	40	11	11	11	11	11	11	11	206	211	245	19	11	11	11	11	41	11	11	11	285	285	197	41	18	30	11	11	11	11	11	105	226	229	188	37	181	33	11	127	30	48	27	42	274	213	246	97
40.25	39	41	11	11	11	11	11	11	11	206	210	244	21	12	11	11	11	43	11	11	11	283	285	202	44	19	29	11	11	11	11	11	108	226	230	189	40	183	33	11	129	30	49	27	44	273	213	245	97
40.5	38	39	11	11	11	11	14	12	17	210	213	246	22	11	11	11	11	46	13	11	17	284	288	206	41	20	27	11	12	11	11	11	116	225	230	195	38	183	33	13	133	35	56	33	51	274	217	246	94
40.75	39	40	11	11	11	11	11	11	11	208	212	244	20	13	11	11	11	46	11	11	11	283	288	205	41	19	31	11	11	11	11	11	112	226	230	191	39	187	35	12	135	32	52	30	47	273	215	247	100
41	41	39	11	11	11	11	16	16	21	208	213	248	24	12	11	11	11	50	15	11	19	285	292	210	42	21	31	12	15	12	13	13	120	224	231	198	37	187	34	16	140	38	60	36	54	277	216	246	95
41.25	40	42	11	11	11	11	11	11	11	205	210	244	23	13	11	11	11	48	11	11	11	281	288	206	45	22	30	11	11	11	11	11	115	223	228	191	40	186	34	12	140	31	54	31	46	274	213	244	97
41.5	33	37	11	11	11	11	11	11	11	204	209	245	17	11	11	11	11	47	11	11	11	280	289	206	38	17	26	11	11	11	11	11	116	221	227	192	33	186	33	11	140	32	52	30	46	272	212	243	96
41.75	39	41	11	11	11	11	11	11	11	205	211	243	21	13	11	11	11	50	11	11	11	280	290	207	44	21	33	11	11	11	11	11	116	223	227	192	40	190	37	14	145	33	54	32	47	274	212	243	101
42	39	40	11	11	11	11	11	11	11	205	207	242	21	13	11	11	11	47	11	11	11	278	290	207	43	19	30	11	11	11	11	11	116	219	226	191	39	191	35	12	146	32	50	29	45	271	211	243	98
42.25	38	42	11	11	11	11	11	11	11	203	208	241	20	12	11	11	11	47	11	11	11	276	289	207	43	19	32	11	11	11	11	11	115	218	224	190	39	190	35	11	145	30	49	30	44	271	210	241	97
42.5	35	36	11	11	11	11	11	11	12	205	210	244	19	11	11	11	11	50	11	11	12	279	293	211	37	17	28	11	11	11	11	11	120	219	226	191	34	190	36	11	148	33	53	31	47	273	212	241	93
42.75	39	38	11	11	12	11	21	19	25	206	211	245	27	11	12	11	11	56	23	16	25	278	294	216	43	21	31	15	19	15	19	17	127	218	228	202	40	194	39	18	151	40	63	36	57	274	216	241	93
43	35	36	11	11	11	11	11	11	11	202	205	240	16	11	11	11	11	49	11	11	11	273	291	209	39	15	28	11	11	11	11	11	116	216	223	188	35	190	33	11	147	28	48	27	44	269	208	239	95
43.25	36	39	11	11	11	11	11	11	11	201	206	241	18	11	11	11	11	52	11	11	11	274	291	210	42	18	31	11	11	11	11	11	121	217	224	192	36	193	37	12	155	32	53	32	48	272	209	242	99
43.5	37	40	11	11	11	11	11	11	11	200	204	239	21	11	11	11	11	51	11	11	11	270	292	211	43	20	32	11	11	11	11	11	122	215	222	190	39	196	37	12	157	33	52	32	47	269	209	240	98
43.75	37	41	11	11	11	11	11	11	11	201	206	238	19	11	11	11	11	51	11	11	11	270	291	210	41	16	29	11	11	11	11	11	119	214	221	191	37	195	38	11	158	29	51	28	44	268	207	239	99
44	39	40	11	11	11	11	11	11	11	200	206	239	21	12	11	11	11	53	11	11	11	268	292	213	43	20	32	11	11	11	11	11	123	214	221	191	39	196	38	12	161	32	51	31	46	269	209	238	99
44.25	39	39	11	11	11	11	18	16	21	203	210	242	25	11	11	11	11	60	18	13	21	274	296	219	41	19	32	11	15	12	15	13	130	214	226	200	37	197	37	15	160	38	59	35	55	272	212	240	94
44.5	42	45	11	11	11	11	11	11	11	202	205	239	24	16	11	11	11	56	11	11	11	267	293	215	48	23	35	11	11	11	11	11	123	214	222	191	43	200	41	13	166	32	50	30	47	269	208	239	102
44.75	35	36	11	11	11	11	11	11	11	199	205	239	17	11	11	11	11	53	11	11	11	266	293	215	41	16	30	11	11	11	11	11	124	211	219	190	34	197	36	11	162	29	48	28	44	267	207	236	98
45	38	41	11	11	11	11	11	11	11	197	204	237	20	12	11	11	11	55	11	11	11	264	293	216	42	18	31	11	11	11	11	11	123	211	219	191	38	199	37	11	163	30	49	27	43	267	206	239	98
45.25	42	41	11	11	11	11	16	15	20	203	209	243	25	12	11	11	11	61	17	13	20	271	298	223	44	21	35	13	14	13	14	15	134	213	223	200	38	201	40	17	169	37	59	37	55	270	212	239	99
45.5	42	41	11	11	11	11	11	11	11	200	204	239	23	13	11	11	11	58	11	11	11	264	297	219	45	20	33	11	11	11	11	11	127	210	220	194	40	202	40	12	170	33	51	32	46	267	206	238	103
45.75	38	40	11	11	11	11	11	11	14	199	203	239	22	11	11	11	11	60	11	11	14	265	296	219	41	18	33	11	11	11	11	11	131	209	222	195	36	202	37	11	170	33	53	32	50	268	207	235	97
46	38	39	11	11	11	11	11	11	11	198	204	238	20	11	11	11	11	59	11	11	12	262	297	218	42	19	33	11	11	11	11	11	129	209	219	194	36	201	39	13	172	33	53	32	49	268	206	236	101
46.25	41	44	11	11	11	11	11	11	11	199	203	238	23	16	11	11	11	58	11	11	11	260	296	220	46	22	35	12	11	11	11	11	129	208	218	192	41	203	41	13	175	33	51	31	46	268	204	238	103
46.5	38	43	11	11	11	11	11	11	11	196	203	237	20	12	11	11	11	59	11	11	11	259	297	220	42	19	33	11	11	11	11	11	129	207	217	192	39	205	39	12	173	31	50	28	45	267	204	235	100
46.75	44	45	11	11	11	11	11	11	11	199	204	239	27	16	11	11	11	66	11	11	12	262	299	222	46	24	37	12	12	11	11	12	134	210	220	196	43	208	43	15	180	34	54	34	50	269	206	237	104
47	41	43	11	11	11	11	11	11	11	198	201	236	21	12	11	11	11	61	11	11	11	258	298	221	42	20	34	11	11	11	11	11	130	207	217	192	40	206	41	12	179	31	49	31	45	266	205	236	100
47.25	36	35	11	11	11	11	11	11	13	198	203	239	21	11	11	11	11	63	11	11	15	260	301	223	39	18	31	11	11	11	11	12	136	206	218	197	35	205	38	12	182	33	55	33	50	268	205	236	95
47.5	36	36	11	11	11	11	11	11	13	196	200	238	21	11	11	11	11	62	11	11	12	259	300	222	41	17	33	11	11	11	11	11	133	204	216	196	37	207	39	13	183	35	54	31	49	265	205	234	96
47.75	36	37	11	11	11	11	11	11	11	197	200	235	17	11	11	11	11	63	11	11	11	257	298	220	40	17	33	11	11	11	11	11	133	204	217	192	36	205	38	12	184	31	50	30	47	264	203	233	98
48	38	37	11	11	11	11	11	11	11	194	200	236	22	11	11	11	11	65	11	11	13	254	299	221	44	19	33	11	11	11	11	11	135	204	215	194	39	208	40	12	186	32	54	30	49	265	202	233	96
48.25	36	38	11	11	11	11	11	11	11	194	199	234	16	11	11	11	11	62	11	11	11	253	298	221	40	15	30	11	11	11	11	11	131	202	213	191	45	206	36	11	186	27	49	26	43	263	201	232	96
48.5	43	44	11	11	11	11	11	12	13	198	203	239	27	15	11	11	11	71	11	11	16	257	302	226	47	24	38	15	13	13	11	14	142	207	221	197	52	214	46	16	195	37	57	36	54	267	204	237	104
48.75	36	36	11	11	11	11	12	11	15	193	200	236	24	11	11	11	11	67	11	11	16	254	301	222	42	18	32	11	12	11	11	11	139	201	216	196	49	210	40	15	190	33	54	32	50	265	202	233	93
49	40	40	11	11	11	11	11	11	14	199	204	238	24	14	11	11	11	72	12	11	15	255	302	225	44	22	37	14	12	13	11	14	145	205	217	198	54	215	45	17	197	37	58	36	54	267	204	237	103
49.25	36	36	11	11	11	11	11	11	11	194	198	235	18	11	11	11	11	68	11	11	11	252	300	222	40	17	33	11	11	11	11	11	139	201	212	194	48	211	40	11	193	32	51	29	47	264	201	232	97
49.5	36	38	11	11	11	11	11	11	12	195	199	235	21	11	11	11	11	70	11	11	15	252	303	224	42	18	34	11	11	11	11	11	141	201	215	197	48	213	42	13	198	33	53	31	49	262	202	232	97
49.75	40	42	11	11	11	11	11	11	11	197	200	236	22	13	11	11	11	71	11	11	11	252	302	227	43	19	36	11	11	11	11	11	143	202	216	195	46	215	44	13	200	34	52	33	48	263	202	233	102
50	41	39	11	11	11	11	14	12	17	196	203	238	23	13	11	11	11	75	14	11	16	255	305	229	42	20	36	12	12	11	11	14	146	203	217	198	42	216	44	14	202	36	56	35	53	266	204	235	101
50.25	38	37	11	11	11	11	11	11	11	193	200	236	20	11	11	11	11	71	11	11	12	249	304	225	39	17	32	11	11	11	11	11	142	201	212	195	39	216	42	11	201	31	54	29	48	263	202	233	99
50.5	37	40	11	11	11	11	11	11	11	192	197	233	19	11	11	11	11	71	11	11	11	246	302	224	42	17	34	11	11	11	11	11	141	199	211	193	43	217	42	11	204	31	49	28	45	261	199	229	98
50.75	41	39	11	11	12	12	21	18	24	194	201	237	30	11	11	11	11	78	21	13	24	253	306	230	43	24	36	16	20	14	18	15	151	198	216	202	52	218	47	18	207	39	63	37	55	266	205	231	96
51	39	39	11	11	11	11	11	11	12	195	198	233	20	12	11	11	11	75	11	11	13	249	304	227	41	20	35	11	11	11	11	12	148	200	213	196	76	218	46	13	208	34	56	34	51	263	201	232	100
51.25	42	43	11	11	11	11	11	11	11	195	198	233	23	15	11	11	11	76	11	11	11	244	304	229	43	21	37	11	11	11	11	11	146	200	213	196	101	221	48	14	210	33	52	32	50	262	200	231	103
51.5	38	36	11	11	11	11	19	16	23	195	200	237	24	11	11	11	11	77	18	11	23	251	306	231	39	16	33	12	15	13	16	14	152	198	214	202	152	218	44	16	209	37	59	36	57	263	204	230	94
51.75	37	37	11	11	11	11	11	11	11	192	196	233	19	11	11	11	11	76	11	11	11	246	304	226	42	19	34	11	11	11	11	11	145	197	211	194	168	219	45	11	210	31	51	30	46	261	199	229	100
52	39	39	11	11	11	11	11	11	11	191	195	232	22	11	11	11	11	74	11	11	11	242	304	226	43	18	36	11	11	11	11	11	147	197	210	195	184	222	44	12	212	33	52	31	48	260	198	229	97
52.25	40	36	11	11	12	11	23	18	27	193	200	236	25	11	11	11	11	82	21	15	27	250	307	234	39	16	35	13	18	14	18	16	155	196	213	206	216	219	46	15	211	39	62	38	57	262	203	229	92
52.5	42	40	11	11	11	11	19	16	22	195	199	236	28	14	11	11	11	82	19	12	21	248	309	233	45	21	38	14	17	13	16	15	154	198	214	202	230	224	50	18	217	39	60	36	55	263	203	231	99
52.75	44	41	14	11	15	14	24	19	26	195	204	238	27	12	12	12	12	86	22	16	26	249	308	237	43	21	38	15	19	17	20	18	158	198	215	204	228	224	50	19	218	41	65	38	58	266	205	232	96
53	36	37	11	11	11	11	11	11	11	192	197	233	18	11	11	11	11	80	11	11	11	244	305	230	38	17	34	11	11	11	11	11	148	195	211	194	172	223	46	11	217	32	52	30	48	260	198	228	96
53.25	39	40	11	11	11	11	11	11	11	190	195	231	22	12	11	11	11	79	11	11	11	239	305	230	43	20	36	11	11	11	11	11	151	196	210	194	90	223	49	14	220	33	54	32	48	261	198	228	99
53.5	41	41	11	11	11	11	11	11	11	192	197	233	23	14	11	11	11	84	11	11	12	241	306	232	46	22	38	11	11	11	11	11	152	195	210	197	56	226	53	15	222	34	56	33	51	260	200	229	101
53.75	40	42	11	11	11	11	11	11	11	191	197	232	21	13	11	11	11	82	11	11	11	239	305	232	42	19	37	11	11	11	11	11	152	196	208	195	36	225	51	11	224	31	53	31	47	258	197	228	103
54	40	42	11	11	11	11	11	11	11	192	196	232	21	13	11	11	11	85	11	11	11	238	306	233	44	19	36	11	11	11	11	11	152	196	210	196	38	227	51	13	228	33	51	31	48	258	198	229	102
54.25	40	41	11	11	11	11	11	11	11	193	198	233	21	13	11	11	11	85	11	11	11	240	306	233	44	20	38	11	11	11	11	11	154	195	210	197	38	226	50	14	229	33	52	32	50	261	199	228	103
54.5	42	42	11	11	11	11	12	11	15	192	198	235	26	15	11	11	11	89	11	11	16	242	307	236	45	22	40	12	11	13	11	14	158	197	210	198	40	227	54	16	230	37	58	36	56	262	200	229	102
54.75	42	45	11	11	11	11	11	11	11	190	195	230	23	15	11	11	11	85	11	11	11	235	306	233	45	22	38	12	11	11	11	11	152	193	208	195	42	244	53	13	231	32	52	31	47	257	196	227	102
55	39	40	11	11	11	11	11	11	11	188	193	228	20	12	11	11	11	84	11	11	11	233	304	231	43	19	34	11	11	11	11	11	152	192	206	192	40	228	51	11	231	29	50	29	45	257	196	226	101
55.25	35	35	11	11	11	11	11	11	11	192	196	233	19	11	11	11	11	86	11	11	11	239	307	234	39	16	35	11	11	11	11	11	157	193	209	197	33	227	50	11	231	33	51	31	49	258	196	226	98
55.5	37	38	11	11	11	11	11	11	11	189	193	230	20	11	11	11	11	87	11	11	11	235	306	233	42	20	37	11	11	11	11	11	156	195	207	194	38	228	52	12	234	31	53	31	48	256	197	226	100
55.75	41	42	11	11	11	11	11	11	11	190	196	230	21	11	11	11	11	87	11	11	11	236	305	235	43	19	36	11	11	11	11	11	156	193	207	196	38	229	53	13	235	32	51	31	46	257	195	227	103
56	38	40	11	11	11	11	11	11	11	190	194	230	21	11	11	11	11	88	11	11	11	234	307	233	43	20	37	11	11	11	11	11	158	193	206	196	38	231	54	13	235	34	52	33	50	258	195	228	100
56.25	39	37	11	11	11	11	11	11	11	189	195	232	24	11	11	11	11	90	11	11	12	237	306	234	44	19	38	11	11	11	11	11	158	191	205	197	41	230	55	14	237	34	54	32	51	257	196	225	98
56.5	36	38	11	11	11	11	11	11	11	188	194	229	18	11	11	11	11	90	11	11	11	233	305	233	41	17	36	11	11	11	11	11	158	192	207	196	36	231	54	11	239	32	51	31	49	256	195	227	100
56.75	41	41	11	11	11	11	11	11	11	189	195	231	23	12	11	11	11	92	11	11	13	236	307	237	45	21	39	12	11	11	11	11	160	192	208	198	40	233	55	14	239	35	54	33	52	257	197	227	100
57	40	37	11	11	11	11	18	15	22	189	195	233	24	11	11	11	11	95	18	12	20	238	308	237	39	18	36	12	14	13	15	15	166	193	207	202	37	232	55	16	241	37	60	37	57	258	199	227	97
57.25	37	39	11	11	11	11	11	11	11	188	196	230	20	11	11	11	11	93	11	11	11	233	306	237	44	18	38	11	11	11	11	11	161	192	205	197	37	233	55	13	244	34	55	33	51	258	196	226	102
57.5	39	37	11	11	11	11	18	14	22	189	194	232	25	11	11	11	11	97	16	11	21	237	309	237	42	17	38	12	17	12	16	12	166	190	209	202	39	234	56	17	243	38	62	36	56	256	197	225	95
57.75	39	39	11	11	11	11	11	11	11	188	194	230	20	11	11	11	11	96	11	11	11	233	306	237	43	22	40	11	11	11	11	11	163	193	207	199	38	234	55	13	245	35	54	36	53	257	196	227	101
58	40	37	11	11	11	11	20	18	25	189	196	234	26	11	11	11	11	100	21	13	23	237	308	240	41	20	39	13	17	15	18	16	168	190	208	203	39	234	55	18	245	39	63	38	59	257	197	227	94
58.25	42	43	11	11	11	11	11	11	11	187	193	229	22	12	11	11	11	94	11	11	11	230	305	236	45	20	39	11	11	11	11	11	161	189	205	196	40	234	57	11	245	32	49	30	47	254	195	223	103
58.5	42	41	11	11	11	11	11	11	14	190	195	231	22	14	11	11	11	100	12	11	13	234	307	241	45	20	40	12	11	11	11	12	166	191	208	199	38	237	57	13	246	35	56	34	53	255	197	225	102
58.75	35	37	11	11	11	11	11	11	11	186	191	228	18	11	11	11	11	95	11	11	11	229	305	237	40	15	36	11	11	11	11	11	162	189	203	194	34	235	54	11	245	32	52	29	49	253	193	224	96
59	42	41	11	11	11	11	11	11	11	188	193	230	25	13	11	11	11	100	12	11	12	232	307	238	47	23	41	12	12	12	11	12	167	192	205	198	41	238	58	17	251	36	57	34	53	255	195	225	101
59.25	39	39	11	11	11	11	11	11	13	187	193	229	21	11	11	11	11	98	11	11	13	230	306	238	43	18	38	11	11	11	11	11	167	190	204	200	35	237	56	13	247	34	53	32	52	256	194	224	98
59.5	43	42	11	11	11	11	11	11	11	189	194	229	23	14	11	11	11	100	11	11	11	230	306	238	46	21	41	13	11	11	11	11	167	192	205	197	42	239	60	14	251	36	56	34	52	255	195	226	103
59.75	42	43	11	11	11	11	11	11	11	187	194	228	23	11	11	11	11	100	11	11	11	227	305	239	44	21	42	11	11	11	11	11	166	190	204	196	41	238	60	13	249	33	54	33	49	253	195	223	103
60	38	40	11	11	11	11	11	11	11	188	193	229	17	11	11	11	11	100	11	11	11	229	305	239	42	19	37	11	11	11	11	11	166	190	202	196	38	237	59	11	251	32	54	31	49	254	194	223	100
60.25	38	38	11	11	11	11	11	11	12	188	193	230	21	11	11	11	11	104	11	11	12	228	307	238	43	18	40	12	11	11	11	11	170	192	206	198	38	239	62	14	252	35	57	34	52	256	194	226	101
60.5	36	36	11	11	11	11	12	11	15	187	194	232	19	11	11	11	11	106	11	11	13	232	306	239	41	19	39	11	11	11	11	11	168	191	206	198	35	239	59	13	252	35	55	34	53	254	195	225	98
60.75	41	42	11	11	11	11	11	11	15	189	195	231	24	13	11	11	11	107	12	11	14	230	307	241	45	21	42	12	11	11	11	12	172	190	205	202	41	240	61	15	253	36	57	34	54	254	195	225	101
61	37	36	11	11	11	11	14	11	19	188	194	231	20	11	11	11	11	106	12	11	16	231	307	241	41	17	39	11	11	11	11	12	172	190	204	200	35	238	61	14	253	37	58	36	54	255	194	224	99
61.25	43	44	11	11	11	11	11	11	11	187	193	228	24	16	11	11	11	109	11	11	12	228	307	240	48	23	44	14	11	12	11	13	172	192	203	199	43	242	66	17	254	37	56	37	53	255	193	226	105
61.5	39	42	11	11	11	11	11	11	11	186	192	228	22	12	11	11	11	105	11	11	11	226	305	239	44	21	41	11	11	11	11	11	171	190	203	196	39	239	62	12	255	33	55	33	52	253	193	223	102
61.75	39	41	11	11	11	11	11	11	11	187	193	228	22	14	11	11	11	109	11	11	11	227	308	240	45	21	42	11	11	11	11	11	173	191	203	200	40	241	63	15	256	36	54	35	52	253	194	225	104
62	39	38	11	11	11	11	11	11	11	184	190	227	20	12	11	11	11	106	11	11	11	225	303	237	43	18	39	11	11	11	11	11	169	186	201	195	38	239	60	11	255	31	50	29	48	254	189	222	101
62.25	38	38	11	11	11	11	12	11	15	186	194	231	23	11	11	11	11	111	11	11	14	229	308	241	44	21	43	11	11	11	11	12	176	191	203	199	37	241	63	14	255	36	56	34	52	253	195	224	101
62.5	39	39	11	11	11	11	12	11	17	186	193	231	24	13	11	11	11	113	13	11	15	229	306	241	45	21	42	11	12	11	11	11	176	188	202	201	41	241	64	15	256	36	57	33	53	253	194	222	98
62.75	43	44	11	11	11	11	11	11	11	187	193	228	22	14	11	11	11	111	11	11	11	225	305	242	45	22	41	11	11	11	11	11	172	189	202	197	39	242	64	12	257	33	53	33	50	252	193	223	102
63	42	45	11	11	11	11	11	11	11	186	194	228	24	15	11	11	11	113	11	11	11	224	306	240	47	23	43	12	11	11	11	11	175	189	202	199	40	242	68	14	258	34	54	34	52	254	192	224	105
63.25	35	34	11	11	11	11	17	13	21	184	193	230	20	11	11	11	11	111	14	11	17	230	307	242	36	15	38	11	11	11	11	11	178	184	202	201	33	239	59	12	254	33	58	32	52	253	192	221	91
63.5	42	39	12	11	13	12	25	21	27	185	196	233	30	11	13	11	12	118	23	17	25	231	308	247	43	20	44	14	20	15	20	18	182	186	205	207	41	243	66	19	260	41	64	39	60	253	195	223	96
63.75	42	44	11	11	11	11	11	11	11	185	193	229	23	14	11	11	11	116	11	11	11	223	304	244	48	22	42	11	11	11	11	11	177	189	201	198	42	244	67	13	258	34	54	31	52	251	190	223	104
64	39	41	11	11	11	11	11	11	11	184	191	229	22	12	11	11	11	114	11	11	11	224	304	242	44	19	41	11	11	11	11	11	175	190	201	198	37	243	65	12	258	33	51	29	50	251	192	220	99
64.25	42	42	11	11	11	11	11	11	11	184	192	227	21	14	11	11	11	113	11	11	11	222	304	240	45	21	42	11	11	11	11	11	174	186	200	194	41	242	67	12	257	30	51	29	47	250	188	221	101
64.5	41	39	11	11	11	11	18	16	20	188	194	232	24	12	11	11	11	120	15	12	21	230	309	246	42	20	44	12	13	12	13	14	182	190	203	202	37	244	68	15	261	38	60	36	57	254	194	224	99
64.75	42	43	11	11	11	11	11	11	11	186	192	228	22	13	11	11	11	118	11	11	11	223	305	242	45	22	44	12	11	11	11	11	179	189	200	198	43	245	70	16	261	37	56	36	53	253	192	223	103
65	42	41	11	11	11	11	11	11	14	187	195	232	22	13	11	11	11	122	11	11	12	226	305	243	45	21	44	12	11	11	11	12	182	188	204	201	40	245	70	15	263	37	55	37	55	254	193	223	102
65.25	41	40	11	11	11	11	14	13	17	185	193	231	26	12	11	11	11	122	13	11	17	228	307	244	45	23	44	14	15	12	13	12	184	189	203	202	43	246	70	16	261	38	60	38	56	253	193	223	101
65.5	38	38	11	11	11	11	11	11	14	183	192	230	20	11	11	11	11	119	11	11	12	224	305	244	41	18	41	11	11	11	11	11	181	186	201	199	37	244	67	12	257	33	55	33	53	250	189	219	98
65.75	44	44	11	12	11	11	11	11	11	184	193	228	25	15	11	11	11	121	11	11	11	220	304	242	47	23	44	11	11	11	11	11	180	187	200	198	44	245	71	15	261	34	53	33	50	250	190	220	105
66	38	38	11	11	11	11	11	11	11	183	193	230	19	11	11	11	11	121	11	11	11	224	304	242	42	18	40	11	11	11	11	11	181	186	201	196	38	244	68	12	260	33	53	33	52	251	190	222	100
66.25	42	40	11	11	11	11	11	11	11	184	192	231	22	13	11	11	11	123	11	11	11	223	305	242	43	20	43	11	11	11	11	11	182	188	199	197	40	247	71	13	261	34	54	34	51	251	190	221	104
66.5	41	41	11	11	11	11	11	11	11	185	192	228	20	11	11	11	11	122	11	11	11	221	304	243	44	20	42	11	11	11	11	11	180	186	200	198	40	246	69	12	264	32	52	32	48	250	188	220	102
66.75	40	43	11	11	11	11	11	11	11	183	192	229	22	12	11	11	11	123	11	11	11	221	306	243	44	19	44	11	11	11	11	11	183	187	199	198	40	246	71	13	262	34	54	35	51	251	190	220	105
67	38	37	11	11	11	11	11	11	15	184	192	230	21	11	11	11	11	124	11	11	12	223	306	243	42	17	40	11	11	11	11	11	183	186	199	199	37	245	69	13	261	33	55	32	51	251	189	220	97
67.25	42	43	11	11	11	11	11	12	13	186	196	232	23	15	11	11	11	129	12	11	13	223	306	245	47	22	46	13	11	12	11	14	187	189	202	200	43	249	74	15	264	37	57	37	55	251	191	223	104
67.5	43	44	11	11	11	11	11	11	11	186	193	232	23	14	11	11	11	128	11	11	11	222	305	246	46	22	47	11	11	11	11	12	186	188	201	199	40	248	74	14	264	35	54	35	53	251	190	222	105
67.75	39	35	11	11	11	11	15	12	20	183	193	232	27	11	11	11	11	128	14	11	16	225	306	247	43	18	41	11	13	11	12	12	188	183	200	202	42	246	71	16	263	36	60	34	55	250	190	220	94
68	40	40	11	11	11	11	11	11	17	184	194	233	23	12	11	11	11	129	12	11	14	225	307	247	44	19	44	11	11	11	11	13	188	188	201	201	37	248	73	14	262	37	57	35	55	250	190	223	101
68.25	41	41	11	11	11	11	11	11	11	184	193	231	19	11	11	11	11	130	11	11	11	219	305	245	44	18	44	11	11	11	11	11	185	186	199	198	38	247	72	11	263	32	54	33	51	251	189	219	101
68.5	34	37	11	11	11	11	11	11	11	179	188	230	17	11	11	11	11	125	11	11	11	220	304	242	39	14	40	11	11	11	11	11	182	185	197	193	32	245	68	11	261	30	49	28	48	246	186	217	97
68.75	41	38	11	11	11	11	21	19	26	184	195	233	25	11	11	11	11	133	20	13	23	227	308	248	41	19	44	13	18	14	17	15	192	185	202	208	39	247	72	16	263	39	64	37	59	250	192	220	95
69	40	40	11	11	11	11	11	11	11	183	191	231	22	12	11	11	11	131	11	11	11	221	305	244	43	21	45	11	11	11	11	12	188	188	198	199	40	247	75	13	263	35	54	34	53	248	190	220	103
69.25	43	42	11	11	11	11	11	11	14	185	195	234	25	14	11	11	11	133	11	11	12	223	307	247	47	21	47	11	11	11	11	12	189	187	202	200	40	250	77	14	265	37	57	36	54	250	190	221	104
69.5	42	38	12	11	15	13	25	21	31	185	195	235	30	11	12	11	11	137	23	15	25	227	309	252	42	22	45	13	20	17	21	19	194	185	200	208	41	248	76	19	264	42	66	40	62	251	192	220	96
69.75	40	37	11	11	11	11	16	13	21	184	194	233	23	11	11	11	11	134	15	11	17	225	308	248	40	18	44	11	13	11	12	12	190	185	199	202	38	248	75	14	262	36	59	36	55	248	189	221	97
70	39	38	11	11	11	11	11	11	11	184	192	233	20	11	11	11	11	132	11	11	11	221	304	246	42	18	43	11	11	11	11	11	189	186	198	197	38	248	75	12	263	33	54	32	51	248	188	220	98
70.25	47	45	11	11	11	11	12	11	17	187	197	235	28	18	11	11	11	140	14	11	13	222	306	248	50	24	49	15	14	14	12	14	194	190	204	203	46	253	83	18	267	42	59	37	57	251	192	223	105
70.5	40	37	11	11	11	11	18	14	22	184	195	236	22	11	11	11	11	137	15	11	17	225	308	249	39	18	43	11	12	11	13	13	193	186	201	202	35	248	74	14	265	36	60	34	57	249	191	219	96
70.75	39	35	11	11	11	11	21	17	26	183	194	234	25	11	11	11	11	141	19	12	21	224	308	249	42	19	45	11	16	13	17	15	194	186	200	204	38	248	77	18	264	38	62	38	59	249	190	218	95
71	41	37	11	11	13	12	24	19	28	181	195	234	29	11	11	11	12	141	22	15	25	225	306	250	42	19	45	14	20	15	19	17	196	184	200	205	43	247	78	20	265	42	65	37	60	247	189	217	95
71.25	41	42	11	11	11	11	11	11	15	184	196	235	23	11	11	11	11	140	11	11	13	221	304	250	44	22	47	11	11	11	11	12	192	188	199	203	39	250	81	15	266	36	57	36	56	247	190	220	104
71.5	44	40	11	12	14	13	19	18	25	185	198	237	29	14	11	11	12	143	19	14	23	227	308	251	45	21	47	15	18	15	17	17	197	188	202	205	43	249	81	19	266	39	65	38	60	251	192	221	101
71.75	41	38	11	11	11	11	14	13	21	184	196	236	23	11	11	11	11	141	15	11	17	223	306	250	40	18	45	11	12	11	13	12	196	188	199	203	38	249	78	14	264	37	60	35	56	248	190	218	97
72	42	41	11	11	11	11	11	11	11	182	194	235	21	11	11	11	11	141	11	11	11	219	304	249	43	19	45	11	11	11	11	11	191	186	197	198	38	248	82	12	265	34	52	32	51	248	189	219	104
72.25	40	43	11	11	11	11	11	11	12	182	195	234	23	11	11	11	11	143	11	11	11	220	303	247	44	21	47	12	11	11	11	11	193	188	198	199	41	250	82	14	265	36	56	35	52	248	187	220	103
72.5	40	37	11	11	11	11	18	16	23	184	195	235	24	11	11	11	11	144	17	11	20	224	307	253	40	19	43	12	13	12	14	14	197	186	199	205	37	248	81	15	265	37	60	36	57	248	188	219	96
72.75	42	41	11	11	11	11	11	11	13	185	194	235	22	12	11	11	11	145	11	11	12	221	305	250	43	20	46	11	11	11	11	11	195	188	197	200	39	250	83	14	266	36	56	34	53	248	188	220	102
73	38	35	11	11	11	11	12	11	18	180	194	235	22	11	11	11	11	141	11	11	14	222	305	248	39	18	43	11	11	11	11	11	194	183	197	201	37	250	78	13	263	33	55	32	54	246	186	216	96
73.25	41	41	11	11	11	11	11	11	11	182	194	235	25	13	11	11	11	145	11	11	11	218	304	248	45	22	47	11	11	11	11	11	196	187	199	199	43	251	84	14	264	36	54	33	53	247	188	217	101
73.5	37	35	11	11	11	11	11	11	15	183	195	236	19	11	11	11	11	146	11	11	11	221	305	248	40	17	43	11	11	11	11	11	195	188	198	198	35	250	83	11	265	33	53	32	53	246	188	219	98
73.75	42	41	11	11	11	11	11	11	11	181	193	234	20	12	11	11	11	144	11	11	11	216	303	248	42	17	45	11	11	11	11	11	195	186	197	198	38	250	83	11	265	30	52	31	51	247	186	218	102
74	44	43	11	11	11	11	11	11	11	182	196	235	22	14	11	11	11	148	11	11	11	218	305	249	45	22	45	12	11	11	11	12	197	189	199	200	42	251	87	17	265	35	56	35	54	247	187	220	105
74.25	38	38	11	11	11	11	11	11	11	179	193	235	18	11	11	11	11	145	11	11	11	218	303	246	40	18	44	11	11	11	11	11	197	185	196	196	37	248	84	11	263	31	51	30	50	244	185	217	100
74.5	44	44	11	11	11	11	11	11	15	183	197	238	27	17	11	11	11	153	12	11	13	221	305	250	47	25	49	13	13	12	11	14	200	189	200	200	46	252	90	18	267	39	59	37	56	250	189	221	105
74.75	45	44	11	11	11	11	11	11	11	182	196	236	24	14	11	11	11	150	11	11	11	217	305	247	47	21	48	11	11	11	11	11	196	189	198	198	42	252	88	15	267	35	54	33	51	247	186	219	105
75	41	39	11	11	11	11	14	14	20	182	197	239	26	11	11	11	11	153	15	11	16	222	306	252	44	21	46	13	12	12	13	13	201	188	198	202	41	251	88	16	267	38	60	37	58	247	188	219	99
75.25	42	41	11	11	11	11	17	13	22	182	199	239	28	13	11	11	11	153	17	11	18	223	306	254	45	22	46	11	15	13	15	13	202	187	197	204	43	251	89	16	266	38	61	37	58	247	188	219	97
75.5	39	38	11	11	11	11	14	11	19	183	197	239	21	11	11	11	11	153	12	11	13	222	307	252	40	19	47	11	11	11	11	12	202	189	199	201	36	250	89	13	265	36	58	36	55	247	187	220	98
75.75	40	41	11	11	11	11	11	11	11	181	197	237	19	11	11	11	11	151	11	11	11	218	302	249	42	19	44	11	11	11	11	11	199	188	195	198	37	250	87	11	264	32	53	31	50	245	184	219	102
76	43	45	11	11	11	11	11	11	11	182	197	237	22	13	11	11	11	154	11	11	11	217	304	250	46	21	47	11	11	11	11	11	199	188	196	200	41	251	91	13	267	34	54	33	52	246	184	219	104
76.25	41	38	11	11	11	11	11	11	15	183	197	237	24	11	11	11	11	155	11	11	12	219	304	249	43	19	48	11	11	11	11	12	202	188	198	199	39	251	92	14	265	35	57	35	55	246	185	219	101
76.5	41	40	11	11	11	11	15	15	21	184	200	242	25	11	11	11	11	156	14	11	17	222	306	253	42	18	47	12	13	11	12	13	203	190	198	202	40	252	92	15	266	38	59	35	57	248	188	218	99
76.75	40	36	11	11	11	11	18	16	25	182	198	240	24	11	11	11	11	156	18	11	20	224	305	254	40	19	44	11	14	13	14	15	204	187	200	204	38	250	89	16	265	39	61	36	58	247	187	218	96
77	41	38	11	11	11	11	19	16	24	184	201	242	27	12	11	11	11	158	17	12	19	224	307	252	43	20	48	13	16	13	15	16	203	188	198	204	41	252	92	17	267	40	62	37	58	246	190	219	99
77.25	40	39	11	11	11	11	16	14	22	184	199	242	23	12	11	11	11	160	15	12	16	223	305	253	44	21	48	12	13	12	13	13	204	188	199	202	41	251	93	18	267	39	60	37	56	248	189	221	99
77.5	39	39	11	11	11	11	11	11	12	182	198	238	20	11	11	11	11	158	11	11	11	218	304	250	41	20	47	11	11	11	11	12	202	191	197	198	38	252	94	13	266	37	55	34	53	248	186	219	101
77.75	39	39	11	11	11	11	14	12	18	181	199	239	24	11	11	11	11	160	13	11	16	222	306	252	42	19	47	11	12	11	12	13	205	185	196	200	41	251	93	15	267	36	59	35	55	246	186	218	97
78	39	35	11	11	11	11	17	16	23	182	199	242	23	11	11	11	11	159	14	11	19	223	305	252	37	17	46	11	11	11	12	13	205	189	197	204	35	249	92	12	266	36	59	35	56	246	188	218	97
78.25	44	44	11	11	11	11	11	11	11	182	200	241	23	13	11	11	11	162	11	11	11	217	303	249	44	22	49	11	11	11	11	11	202	189	195	200	41	250	95	13	265	34	53	32	51	244	183	218	103
78.5	43	42	11	11	11	11	11	11	11	182	200	242	22	13	11	11	11	161	11	11	11	218	305	251	43	20	48	11	11	11	11	11	205	188	195	198	40	251	97	13	267	35	53	33	52	245	184	220	104
78.75	43	39	11	11	13	11	22	19	28	183	204	245	28	13	12	11	11	166	19	14	22	224	307	255	44	22	50	15	17	16	18	18	208	191	199	205	43	252	98	19	267	41	63	40	62	248	190	219	99
79	45	42	11	11	11	11	11	11	13	184	200	242	21	14	11	11	11	163	11	11	11	219	305	251	46	22	50	11	11	11	11	12	204	191	197	200	42	252	97	14	267	35	56	35	54	246	187	220	102
79.25	40	40	11	11	11	11	11	11	11	182	200	242	23	13	11	11	11	162	11	11	11	220	304	251	44	21	47	11	11	11	11	11	204	190	197	197	41	251	98	13	266	35	55	33	52	245	186	218	100
79.5	44	44	11	11	11	11	11	11	11	182	199	241	24	14	11	11	11	164	11	11	11	217	305	249	45	22	49	11	11	11	11	11	205	191	197	200	42	253	98	15	268	35	57	35	54	246	184	219	105
79.75	46	47	12	14	11	11	11	11	16	186	204	245	26	18	11	11	11	168	12	11	13	220	306	255	48	25	52	15	12	12	12	16	209	194	197	202	45	253	103	16	270	40	59	38	58	249	188	223	108
80	40	38	11	11	11	11	14	14	21	182	204	244	24	11	11	11	11	166	14	11	15	222	304	253	41	19	48	11	12	11	11	13	207	189	195	203	37	251	99	15	266	37	59	34	57	246	186	220	98
80.25	38	37	11	11	11	11	12	11	17	182	200	243	22	11	11	11	11	166	13	11	13	221	305	252	40	18	49	11	11	11	11	12	206	189	196	202	38	250	98	13	266	35	57	34	53	245	185	219	99
80.5	40	37	11	11	11	11	14	12	19	184	203	245	22	11	11	11	11	167	13	11	14	223	306	254	41	20	49	11	11	11	11	13	209	189	197	201	36	251	99	14	268	36	58	35	56	247	186	221	100
80.75	42	42	11	11	11	11	11	11	12	181	202	244	20	12	11	11	11	168	11	11	11	219	304	250	44	20	48	11	11	11	11	12	206	192	195	200	39	252	102	13	268	36	54	34	53	245	184	221	102
81	37	39	11	11	11	11	11	11	14	182	201	245	19	11	11	11	11	166	11	11	11	218	305	252	40	18	46	11	11	11	11	11	207	191	196	198	36	251	100	13	266	34	56	35	53	245	185	220	100
81.25	41	42	11	11	11	11	11	11	12	182	203	244	21	13	11	11	11	171	11	11	11	218	303	251	45	22	52	11	11	11	11	13	209	193	197	201	41	251	103	15	267	36	55	35	54	246	184	221	103
81.5	39	39	11	11	11	11	11	11	12	181	203	245	20	11	11	11	11	169	11	11	11	220	304	250	42	18	48	11	11	11	11	11	207	192	193	198	38	249	101	12	267	34	53	32	52	245	184	218	100
81.75	43	42	11	11	11	11	11	11	15	184	204	246	22	13	11	11	11	173	11	11	11	220	303	251	46	23	51	13	11	11	11	15	210	193	197	203	42	251	106	16	268	38	56	36	55	247	186	222	105
82	42	37	11	11	11	11	21	17	27	182	205	247	28	11	11	11	11	172	18	11	21	224	307	254	43	21	49	13	16	13	17	16	213	190	197	205	41	251	104	18	268	39	64	38	60	246	186	220	97
82.25	40	38	11	11	11	11	11	11	17	182	203	246	23	11	11	11	11	173	12	11	12	220	304	251	42	21	48	11	11	11	11	12	211	192	197	201	39	252	105	14	266	35	58	35	55	247	185	221	100
82.5	44	44	11	11	11	11	12	12	17	185	204	248	26	14	11	11	11	174	12	11	13	222	307	254	46	24	54	13	12	12	11	14	213	193	198	202	44	254	109	17	269	39	59	37	57	247	187	222	105
82.75	43	42	11	11	11	11	17	15	24	187	205	249	24	12	11	11	11	175	16	12	17	225	308	256	43	22	50	12	13	13	13	14	214	193	199	206	39	253	107	17	268	40	63	38	58	248	187	222	99
83	44	45	11	11	11	11	11	11	17	184	205	247	24	15	11	11	11	177	12	11	12	220	305	253	47	26	54	15	13	12	12	16	212	195	199	203	45	254	111	17	271	38	59	39	57	248	187	223	106
83.25	42	40	11	11	11	11	11	11	16	184	205	248	22	11	11	11	11	172	11	11	11	221	304	252	42	20	50	11	11	11	11	12	211	193	195	199	40	253	108	13	267	36	58	34	54	245	184	220	101
83.5	41	43	11	11	11	11	11	11	12	183	205	246	22	14	11	11	11	175	11	11	11	217	304	252	44	20	50	11	11	11	11	11	211	191	195	198	42	251	109	15	266	34	55	33	53	246	183	221	105
83.75	42	41	11	11	11	11	11	11	12	182	204	248	22	11	11	11	11	174	11	11	11	219	304	254	42	21	49	11	11	11	11	11	209	190	192	197	40	251	107	13	268	33	54	33	51	243	183	219	100
84	41	40	11	11	11	11	11	11	18	185	206	249	22	11	11	11	11	176	11	11	11	222	306	254	41	20	49	11	11	11	11	12	213	193	195	201	39	251	111	13	268	35	57	34	55	244	185	220	101
84.25	41	35	11	11	11	11	25	21	33	185	207	249	25	11	11	11	11	179	20	14	24	226	307	256	38	16	47	11	16	13	18	17	217	192	197	206	36	249	107	16	265	39	65	39	59	245	188	219	96
84.5	44	43	11	11	11	11	11	11	15	184	206	250	23	13	11	11	11	180	11	11	12	221	306	254	45	22	52	12	11	11	11	14	215	195	198	200	42	252	114	16	269	38	58	37	56	248	185	224	106
84.75	38	37	11	11	11	11	11	11	16	183	205	247	20	11	11	11	11	176	11	11	11	221	305	251	41	19	49	11	11	11	11	12	211	193	193	200	37	251	110	12	267	34	56	33	53	246	184	220	99
85	40	40	11	11	11	11	11	11	14	182	205	249	21	11	11	11	11	178	11	11	11	220	304	253	41	21	49	11	11	11	11	11	213	191	193	199	39	253	112	13	268	34	54	33	53	245	183	220	100
85.25	43	39	11	11	11	11	19	17	27	184	208	251	25	11	11	11	11	182	18	12	19	226	308	256	41	20	51	12	15	12	16	16	217	194	197	206	40	252	113	15	267	38	63	36	60	245	185	220	97
85.5	43	38	11	11	11	11	19	16	26	185	208	252	25	11	11	11	11	181	18	11	19	224	306	255	40	20	51	11	15	13	16	16	219	192	196	205	39	252	111	16	266	39	64	37	58	246	186	221	97
85.75	43	44	11	11	11	11	11	11	13	186	210	252	23	13	11	11	11	182	11	11	11	220	304	253	43	22	52	11	11	11	11	12	214	195	197	201	41	253	115	14	267	37	56	34	55	248	184	223	104
86	45	43	11	11	11	11	18	17	26	186	211	255	29	13	13	11	11	185	19	13	19	227	309	257	45	25	54	15	17	14	15	16	218	196	199	206	46	254	118	20	269	41	64	40	60	247	188	223	100
86.25	38	39	11	11	11	11	11	11	17	183	207	252	21	11	11	11	11	183	11	11	11	222	303	252	40	18	48	11	11	11	11	12	214	194	195	199	36	251	116	12	267	36	55	34	54	245	184	223	100
86.5	43	44	11	11	11	11	11	11	12	183	207	251	21	13	11	11	11	182	11	11	11	219	304	252	43	22	51	11	11	11	11	13	214	194	195	200	40	253	117	13	268	35	55	34	53	246	182	223	103
86.75	43	41	11	11	11	11	13	15	23	185	208	252	25	11	11	11	11	183	14	11	14	224	307	256	43	22	51	11	12	11	11	14	220	194	198	204	41	253	119	15	267	38	58	35	57	247	184	222	99
87	48	47	11	11	11	11	11	12	18	188	210	255	32	17	13	11	11	188	14	11	13	224	305	255	50	27	56	16	13	14	12	16	219	198	199	202	48	255	122	17	269	40	62	38	58	249	186	225	105
87.25	42	41	11	11	11	11	11	12	18	186	210	254	24	13	11	11	11	185	12	11	11	223	306	255	42	21	52	12	11	11	11	14	219	196	197	201	41	254	119	13	268	37	59	36	58	246	184	224	102
87.5	38	38	11	11	11	11	11	11	15	183	209	252	19	11	11	11	11	185	11	11	11	222	304	252	40	20	49	11	11	11	11	12	217	195	196	199	37	252	118	13	266	35	56	33	53	247	182	223	100
87.75	46	43	12	11	11	11	17	16	25	188	212	257	29	14	11	11	11	189	17	13	18	228	307	255	47	24	54	14	16	14	14	17	222	198	198	204	46	254	124	19	270	41	64	39	60	248	189	223	101
88	40	39	11	11	11	11	14	12	22	185	210	254	22	11	11	11	11	187	13	11	14	224	306	256	38	19	49	11	11	11	11	13	221	195	196	202	39	252	118	13	267	35	57	34	57	245	185	223	99
88.25	44	43	11	11	11	11	13	12	20	188	212	255	23	14	11	11	11	189	13	11	14	225	307	254	43	23	53	14	13	11	12	16	221	199	200	202	42	253	125	15	270	37	61	37	58	248	185	226	104
88.5	40	41	11	11	11	11	11	11	16	186	211	253	22	13	11	11	11	189	11	11	11	223	305	252	43	22	51	11	11	11	11	13	220	198	197	201	41	251	124	15	268	36	57	37	55	246	184	225	104
88.75	41	38	11	11	11	11	19	18	29	187	212	257	26	11	11	11	11	189	17	13	20	227	307	257	42	21	51	13	16	13	16	15	222	197	198	205	41	253	121	17	269	39	63	37	59	247	186	224	100
89	42	44	11	11	11	11	11	11	14	187	211	253	21	12	11	11	11	187	11	11	11	219	304	251	43	22	52	11	11	11	11	12	218	197	195	201	40	251	123	12	267	35	55	32	52	246	182	224	104
89.25	42	40	11	11	11	11	11	11	19	187	212	256	24	12	11	11	11	188	11	11	11	224	307	253	42	22	52	11	11	11	11	12	220	195	196	199	42	252	125	15	267	36	56	35	54	246	184	223	102
89.5	39	37	11	11	11	11	11	11	19	186	212	254	20	11	11	11	11	189	11	11	11	223	305	253	38	18	51	11	11	11	11	12	221	196	195	200	38	250	123	13	266	35	57	35	54	246	184	224	101
89.75	43	43	11	11	11	11	11	11	12	184	210	255	20	13	11	11	11	188	11	11	11	220	304	253	43	19	52	11	11	11	11	12	219	196	195	199	41	252	125	11	266	33	53	32	52	247	182	224	104
90	44	44	11	11	11	11	11	14	20	187	215	258	24	14	11	11	11	192	12	11	13	224	308	254	46	23	56	13	12	12	11	17	224	200	199	203	42	254	130	17	270	40	60	39	59	249	188	228	107
90.25	43	42	11	11	11	11	11	11	15	187	213	257	24	12	11	11	11	190	11	11	11	222	304	253	43	22	53	11	11	11	11	12	222	197	197	199	41	253	127	15	268	36	57	34	55	246	182	224	103
90.5	41	41	11	11	11	11	11	11	15	185	212	256	21	14	11	11	11	190	11	11	11	221	304	252	43	21	52	11	11	11	11	11	221	196	196	198	40	251	130	12	267	35	54	33	52	245	184	226	106
90.75	44	46	11	11	11	11	11	11	12	186	211	258	23	14	11	11	11	193	11	11	11	221	304	254	46	24	52	11	11	11	11	11	220	197	197	197	44	252	131	14	268	36	54	32	55	245	183	223	104
91	39	38	11	11	11	11	17	13	26	187	214	258	23	11	11	11	11	194	15	11	15	226	307	255	39	19	52	11	11	12	13	14	225	198	199	202	38	253	129	15	267	38	60	36	56	249	183	225	100
0	40	42	18	26	19	24	21	15	29	35	44	56	35	28	18	12	13	17	14	11	17	36	53	67	21	14	11	11	12	11	11	11	11	40	57	34	18	11	11	11	13	18	26	11	22	14	29	43	23
0.25	28	41	15	25	16	15	15	11	20	41	45	50	25	25	11	11	11	11	11	11	13	39	57	66	20	12	11	11	11	11	11	11	11	31	51	30	18	11	11	11	11	11	11	11	16	11	20	37	18
0.5	31	43	16	28	20	18	18	11	25	34	53	43	26	25	11	13	13	18	11	11	12	47	65	71	20	15	11	11	13	11	11	14	11	32	49	38	22	13	11	11	11	11	11	11	20	15	21	32	20
0.75	33	39	16	26	22	19	17	13	25	34	57	46	26	24	11	14	13	19	11	11	15	48	64	78	21	14	11	11	15	11	11	16	13	31	49	39	20	12	11	11	11	11	11	11	19	16	23	31	16
1	30	42	19	24	17	17	16	11	21	32	57	50	25	24	11	11	11	21	11	11	11	54	67	80	20	14	11	11	11	11	11	11	11	28	49	40	20	11	11	11	11	11	11	11	20	14	20	33	17
1.25	31	43	19	25	19	16	17	13	22	33	53	40	27	25	11	12	12	22	12	11	11	54	64	77	23	15	11	11	11	11	11	12	11	25	48	31	21	12	11	11	11	11	12	11	21	14	20	31	20
1.5	33	43	19	26	20	18	22	14	25	34	55	45	30	28	12	14	15	25	14	11	12	57	62	78	23	17	11	11	12	11	11	13	12	26	50	35	21	14	11	11	11	11	14	11	21	17	23	31	21
1.75	29	39	17	22	15	16	16	11	19	31	51	41	25	24	11	11	11	20	11	11	11	52	55	72	22	13	11	11	11	11	11	11	11	21	45	30	18	11	11	11	11	11	11	11	16	12	17	28	17
2	36	45	21	30	23	22	22	18	29	41	56	56	30	29	13	18	16	25	15	14	19	57	57	83	25	18	12	11	14	11	11	18	18	32	52	46	23	17	12	12	11	13	12	11	23	20	29	38	23
2.25	35	45	22	27	20	22	21	17	26	39	46	53	28	29	13	16	15	24	14	13	18	53	54	78	24	18	11	11	12	11	11	14	15	30	51	42	22	15	11	11	11	12	12	11	21	20	27	35	20
2.5	30	37	16	22	17	16	19	14	22	32	35	36	25	23	11	11	12	22	11	11	11	45	51	67	20	14	11	11	11	11	11	11	11	22	45	32	20	14	11	11	11	11	11	11	18	17	20	30	19
2.75	37	44	21	28	23	24	23	19	26	40	42	45	30	29	15	17	16	26	16	13	16	49	49	69	26	19	13	11	14	11	11	15	13	29	49	38	26	18	11	13	11	14	13	11	21	22	26	35	23
3	31	36	16	24	18	19	16	13	21	34	38	38	26	22	11	11	11	18	11	11	12	42	43	65	20	14	11	11	11	11	11	11	11	24	45	31	22	13	11	11	11	11	11	11	16	16	21	28	19
3.25	31	38	16	24	17	18	18	14	20	37	38	45	25	22	11	11	11	19	11	11	13	42	40	63	22	13	11	11	11	11	11	11	11	27	44	34	19	13	11	11	11	11	11	11	16	16	22	30	19
3.5	34	43	20	23	18	19	20	15	24	37	39	43	27	26	11	12	14	21	12	11	11	39	46	62	24	15	11	11	11	11	11	11	11	24	48	34	21	14	11	11	11	11	12	11	17	20	23	34	20
3.75	33	42	20	27	20	22	19	18	26	45	50	59	27	26	13	14	14	21	11	13	17	40	45	68	23	17	11	11	12	11	11	14	16	34	50	48	22	15	11	11	11	11	11	11	22	23	31	40	20
4	38	45	22	28	24	24	24	20	29	50	50	60	29	28	13	17	16	24	15	15	19	39	44	68	25	16	11	11	12	11	11	14	16	36	51	48	24	16	11	11	11	14	13	11	19	28	33	39	22
4.25	46	43	22	29	24	24	26	21	31	53	49	51	30	27	15	17	15	24	17	14	20	37	43	65	26	17	13	11	16	12	11	14	14	33	51	44	27	17	11	12	12	12	12	11	20	35	34	36	25
4.5	46	45	23	26	23	27	24	22	29	54	50	47	30	27	14	15	16	30	15	14	17	36	42	57	33	16	13	11	13	11	11	11	11	31	46	42	25	16	11	13	11	13	14	11	18	38	36	36	24
4.75	49	46	26	27	27	29	23	20	35	59	53	51	30	27	15	18	16	30	18	15	22	40	40	55	34	21	21	11	15	11	11	11	13	32	45	44	27	19	11	13	16	12	12	11	18	42	36	37	25
5	53	50	34	32	33	33	29	32	38	69	62	58	34	30	20	24	20	36	21	20	28	46	43	62	40	22	22	16	23	15	13	16	19	41	52	53	34	26	15	21	16	16	18	16	24	47	46	42	28
5.25	49	44	28	30	34	30	25	26	40	69	63	56	38	29	20	21	19	32	18	19	27	46	42	57	35	19	22	13	21	15	11	14	17	39	49	54	33	24	11	17	16	15	16	16	22	47	43	42	24
5.5	52	51	32	36	41	40	31	35	51	83	77	72	44	31	23	27	26	35	26	26	37	58	50	68	39	24	25	17	26	20	19	23	27	51	59	65	39	28	18	21	24	22	20	20	30	55	58	52	30
5.75	51	51	29	31	32	32	27	28	43	77	72	62	38	30	19	21	21	29	20	18	25	52	40	57	41	21	24	15	19	13	13	14	17	43	52	57	34	24	12	17	17	15	16	12	22	51	52	48	27
6	55	52	33	32	35	33	29	28	45	85	81	69	41	31	21	24	23	32	23	23	30	58	42	59	43	23	25	17	20	16	14	16	19	49	55	63	36	25	14	18	19	19	19	14	24	55	59	54	27
6.25	53	50	30	32	36	33	27	28	43	90	86	69	40	30	20	23	23	31	22	18	27	61	43	57	45	22	25	17	20	15	14	16	17	51	55	62	34	24	14	18	18	16	19	14	23	56	62	57	28
6.5	50	48	30	30	38	34	29	29	47	96	91	73	39	27	22	22	22	30	21	21	31	66	44	60	43	19	22	16	20	16	14	16	21	57	58	67	33	22	15	17	18	17	18	14	23	59	70	60	26
6.75	55	51	34	34	38	35	30	29	45	100	95	76	44	31	24	24	24	32	25	22	29	69	43	57	48	24	26	19	21	17	15	17	18	63	59	69	36	25	16	20	20	21	21	16	23	63	75	66	29
7	51	51	36	34	38	37	31	30	46	105	102	84	43	31	22	26	25	34	26	22	30	75	42	57	44	24	24	21	22	17	15	18	18	69	61	73	37	26	13	20	19	18	22	16	22	65	78	68	29
7.25	51	50	33	31	35	35	26	31	44	108	105	85	41	29	21	22	22	33	23	20	27	80	41	53	45	23	25	18	20	15	15	15	16	75	62	70	36	26	12	17	19	16	22	13	21	66	80	67	27
7.5	51	48	35	33	35	36	27	31	45	114	110	90	42	30	21	25	23	34	24	21	27	87	41	54	46	22	25	19	21	17	17	15	16	81	66	74	36	25	14	19	19	18	23	15	20	68	87	73	26
7.75	52	52	36	37	40	39	30	31	48	123	119	103	45	33	23	28	24	36	28	26	32	101	44	59	48	25	29	21	25	22	21	21	22	95	75	83	39	29	19	20	20	20	25	16	24	77	97	81	28
8	51	52	35	32	38	37	29	28	43	125	120	103	41	31	22	25	22	36	27	23	27	105	38	52	47	23	25	22	21	21	19	15	19	98	73	81	38	27	16	18	17	18	25	15	21	78	98	82	27
8.25	52	51	35	32	38	38	31	30	45	135	127	109	41	31	24	25	24	35	27	23	30	116	40	54	48	24	25	23	23	23	19	17	19	106	77	85	38	27	17	19	19	18	27	16	22	82	106	89	27
8.5	53	50	35	31	38	36	31	30	46	143	132	114	40	30	22	26	23	35	27	23	29	123	39	52	50	25	26	25	22	24	19	17	19	114	80	87	37	27	17	17	18	17	28	15	21	85	115	92	27
8.75	50	52	37	33	38	41	33	31	46	152	140	121	42	31	23	26	25	36	27	24	29	134	40	55	49	24	26	26	24	26	20	17	21	126	86	92	37	27	17	18	21	18	28	17	21	87	124	100	29
9	52	53	39	35	40	42	36	33	49	165	156	134	42	31	26	29	26	37	29	28	36	144	45	59	52	26	28	27	26	29	23	22	26	137	90	100	38	30	19	22	23	20	31	19	24	93	134	108	30
9.25	50	49	38	34	38	40	34	31	49	173	166	133	43	30	24	26	25	37	29	26	35	150	45	56	53	26	26	27	24	28	23	19	24	144	93	100	38	29	20	19	20	21	31	17	23	96	145	112	29
9.5	50	52	38	34	39	41	34	31	48	183	178	143	42	32	25	28	25	37	29	24	33	163	44	54	55	26	27	30	25	29	23	20	23	153	96	105	39	30	18	17	22	20	32	16	22	100	153	116	28
9.75	51	54	39	38	40	44	35	34	48	197	193	153	46	31	26	29	26	38	31	28	35	176	47	56	54	28	28	31	27	33	25	24	26	165	101	112	40	32	20	23	23	22	33	19	22	105	165	121	29
10	50	49	39	34	40	40	37	34	49	209	206	164	44	31	25	28	26	39	32	26	36	186	50	56	56	25	29	32	26	32	26	23	28	178	109	116	39	31	19	21	24	23	36	18	24	111	182	132	30
10.25	49	50	39	35	38	40	34	32	49	222	217	174	44	30	25	26	27	39	30	25	34	200	48	49	56	26	30	34	26	32	25	21	24	189	109	121	37	29	16	19	22	21	36	16	22	119	192	134	31
10.5	48	52	41	35	42	43	37	35	51	239	238	192	45	29	27	26	28	38	32	29	39	211	55	56	57	26	29	35	29	33	27	23	29	206	116	129	37	31	19	22	24	24	37	18	25	127	207	146	30
10.75	54	55	45	39	43	46	39	37	52	250	251	206	49	36	33	32	32	43	36	31	40	224	59	58	61	31	33	41	32	37	34	27	34	225	123	139	43	35	24	25	29	26	40	22	27	135	219	156	35
11	56	60	47	42	44	48	39	37	50	260	259	221	49	37	34	34	32	45	35	30	40	238	60	55	64	36	33	45	32	40	35	28	34	238	125	147	43	38	25	27	29	27	41	22	26	142	227	167	38
11.25	54	55	46	38	46	48	40	38	53	274	269	235	49	34	32	29	33	44	37	33	45	244	65	59	62	31	33	41	32	41	35	28	37	247	134	153	42	33	24	25	30	28	42	22	29	151	240	176	34
11.5	54	55	46	38	42	47	37	37	49	280	270	247	48	34	31	31	33	43	35	29	39	255	64	53	61	33	33	46	32	41	32	27	33	253	138	155	43	34	23	25	27	28	42	21	24	156	247	185	34
11.75	50	52	44	37	42	47	37	38	51	289	276	259	47	32	31	29	28	41	34	29	40	260	68	56	59	30	32	44	33	42	34	28	34	257	145	164	39	33	23	24	28	27	41	21	24	164	254	194	32
12	56	60	48	43	45	50	40	41	55	294	283	268	50	39	35	33	34	45	36	33	44	268	75	60	64	38	37	50	36	46	38	32	39	264	154	176	45	38	26	30	33	30	47	25	28	176	261	207	36
12.25	55	58	49	44	45	52	41	41	57	299	284	278	49	37	35	35	35	44	36	35	46	271	79	62	62	38	36	51	38	50	40	35	41	269	162	184	46	38	28	30	34	32	46	25	30	184	269	221	36
12.5	55	59	50	42	40	50	42	40	56	300	288	283	48	39	35	33	37	44	37	34	43	278	80	57	66	41	38	55	36	49	39	34	40	271	167	186	45	38	28	30	35	33	50	24	30	187	273	233	38
12.75	54	61	49	46	44	52	45	42	54	302	292	291	50	40	39	37	36	45	38	37	46	279	86	63	64	42	36	56	41	52	44	39	45	274	174	196	47	42	29	34	36	34	51	27	31	195	276	243	39
13	51	57	47	39	38	49	43	41	56	303	294	295	46	35	35	32	33	42	37	35	44	281	85	58	65	40	36	54	37	52	41	37	43	276	180	198	44	37	26	30	33	33	50	23	31	200	279	252	36
13.25	55	59	47	41	39	48	42	37	51	303	298	302	49	37	34	32	33	42	34	35	43	283	87	60	67	42	35	55	35	52	42	37	44	278	186	205	46	37	26	29	33	30	49	23	30	203	280	260	36
13.5	53	60	46	44	39	51	44	40	54	303	302	307	48	37	36	34	32	43	35	34	46	286	91	63	70	42	35	56	38	54	45	40	47	282	196	210	45	39	29	32	35	31	50	23	32	208	282	268	38
13.75	57	61	49	45	41	50	46	43	53	304	306	312	49	39	36	37	35	47	37	38	48	289	96	65	77	43	40	59	39	56	47	41	51	284	202	219	46	40	31	34	37	33	53	25	35	216	284	276	40
14	57	64	52	46	41	51	49	44	57	306	310	317	51	41	40	37	37	51	38	38	48	295	101	64	86	50	42	64	39	60	51	41	53	288	212	223	49	43	32	34	40	36	56	28	38	221	286	285	44
14.25	52	57	46	40	35	43	44	39	51	304	308	317	46	35	34	33	31	45	35	34	44	296	98	59	82	41	39	59	34	57	46	35	50	288	215	226	46	37	28	29	36	31	51	21	31	224	286	289	38
14.5	52	59	47	39	36	44	44	39	50	305	308	318	45	37	34	34	31	49	35	34	44	297	103	62	89	46	38	61	34	57	44	37	52	288	221	231	44	39	27	29	37	30	51	22	33	230	285	294	38
14.75	53	60	46	41	38	47	47	43	56	306	311	319	46	37	36	35	33	52	39	36	49	300	107	66	95	49	41	63	38	60	50	40	57	292	232	237	48	41	32	30	42	33	55	25	39	238	288	298	41
15	54	61	49	43	40	49	49	43	57	308	310	322	48	40	40	38	34	54	41	38	49	302	112	68	100	50	45	65	39	65	52	42	59	292	237	241	49	43	34	33	45	38	57	26	38	242	289	304	41
15.25	55	60	48	43	38	48	49	43	57	309	310	324	49	39	39	35	33	52	40	39	49	303	116	68	107	48	44	64	39	61	49	41	61	293	240	244	48	44	35	32	47	35	57	27	39	245	289	306	40
15.5	51	59	47	42	39	50	50	44	59	311	310	324	48	39	38	38	33	53	41	40	52	304	120	72	110	48	44	64	38	65	52	42	63	295	247	249	46	43	33	34	48	36	58	26	40	248	291	309	40
15.75	51	58	45	41	33	45	46	40	53	310	311	322	45	36	35	34	29	51	37	34	46	306	119	66	113	46	41	60	35	63	49	38	61	294	248	250	45	43	31	29	47	32	55	23	35	251	290	311	37
16	54	64	50	47	41	54	55	46	64	313	313	327	50	42	42	41	36	56	46	43	59	307	131	80	124	52	47	67	43	71	57	48	72	298	254	257	50	48	38	36	58	40	61	30	43	259	294	315	45
16.25	58	65	51	48	41	51	50	45	58	313	313	326	51	42	41	40	35	59	41	42	54	309	132	79	130	53	48	68	41	72	55	46	70	298	255	259	51	50	37	35	60	37	60	28	41	262	294	314	45
16.5	49	58	43	43	37	46	48	41	54	311	311	324	44	37	37	35	31	53	39	37	52	307	130	76	129	47	43	60	36	69	50	41	69	299	258	260	47	44	34	32	59	33	55	24	37	260	291	314	42
16.75	54	64	48	48	41	54	53	49	64	314	314	327	50	44	42	40	36	57	44	44	61	310	141	88	140	53	49	67	43	75	58	48	78	302	267	266	50	51	40	37	69	40	62	32	45	267	293	319	46
17	51	61	47	44	38	50	50	42	57	311	313	324	49	39	38	40	33	56	41	40	56	310	138	81	145	52	48	65	38	72	56	43	75	301	269	264	49	50	38	34	72	36	59	28	39	267	291	317	44
17.25	51	61	46	46	38	49	50	41	55	312	312	325	47	40	40	39	34	58	41	39	53	310	142	83	150	52	49	65	38	73	53	44	77	303	269	266	49	50	38	34	76	36	59	27	41	268	291	318	44
17.5	49	59	43	43	35	46	46	41	55	308	311	324	43	36	37	36	30	55	38	36	51	310	142	82	153	49	46	62	33	71	52	39	75	301	269	264	47	50	37	31	76	33	57	26	38	267	289	318	43
17.75	50	58	41	42	35	46	47	40	53	309	309	323	43	36	35	36	31	57	38	36	52	311	146	82	160	48	47	62	34	72	52	39	76	300	270	266	46	51	35	31	82	33	57	26	38	270	289	318	42
18	49	59	45	43	36	49	49	41	54	306	308	324	46	38	36	36	33	58	41	38	51	312	150	86	166	49	51	63	35	73	52	40	79	301	273	267	49	56	37	31	88	35	58	27	38	269	289	319	44
18.25	52	62	46	48	40	52	50	45	58	309	309	324	46	41	38	41	35	60	41	42	59	313	155	95	173	51	54	64	40	79	55	45	85	302	275	270	50	62	41	34	93	36	61	31	43	272	289	321	48
18.5	54	65	48	49	41	52	51	44	56	307	306	324	48	43	39	42	35	62	40	44	56	314	158	96	178	54	54	67	39	79	56	46	88	303	275	271	51	67	43	35	99	36	60	29	41	273	287	322	47
18.75	51	59	44	44	39	50	50	43	56	305	306	322	44	39	37	39	32	60	40	41	56	313	161	95	185	51	55	66	36	78	52	44	89	303	276	272	48	69	40	32	103	36	59	27	42	275	288	320	46
19	51	60	44	43	37	48	48	39	52	302	303	320	46	40	37	38	31	60	39	39	51	313	161	95	188	51	55	64	35	78	52	42	87	302	275	272	50	70	39	32	105	32	58	26	38	274	284	321	45
19.25	50	62	44	46	40	53	49	42	53	303	302	321	47	40	37	39	34	61	39	41	55	314	167	101	194	51	58	65	38	81	52	44	93	303	278	274	52	75	42	34	111	33	59	28	41	275	284	322	46
19.5	49	59	44	43	38	50	49	43	57	299	300	321	42	39	37	38	33	63	41	41	55	315	169	99	199	50	59	65	38	82	53	43	96	302	279	273	51	79	42	32	117	34	60	28	43	275	282	320	47
19.75	55	66	49	46	41	53	51	46	59	301	301	320	49	44	40	42	35	68	46	42	59	317	174	102	209	54	62	70	40	86	56	47	98	304	282	276	57	86	46	36	124	37	65	31	44	278	284	322	52
20	54	66	46	49	42	54	50	45	57	300	299	317	48	43	40	42	35	67	43	44	59	317	175	110	211	54	63	68	40	85	55	46	101	305	283	277	55	89	43	36	127	36	63	31	45	279	279	323	52
20.25	52	64	48	47	41	49	51	44	56	299	297	317	48	42	38	42	33	70	44	41	55	318	178	107	217	55	64	69	39	84	54	45	101	302	282	276	55	93	46	35	133	37	63	31	45	280	279	322	53
20.5	53	62	47	44	39	49	49	44	55	296	295	318	45	40	38	41	35	70	42	40	58	317	179	107	220	52	65	67	37	86	53	43	104	304	284	278	55	96	44	35	138	35	63	31	44	279	277	319	52
20.75	53	64	49	45	42	51	50	45	57	295	294	315	47	41	40	43	35	71	41	42	55	316	183	110	224	53	66	68	38	86	53	46	105	302	285	278	54	101	46	35	142	35	62	31	44	280	277	321	53
21	54	64	45	47	40	48	48	41	53	293	292	314	47	41	37	40	32	72	39	40	55	316	184	115	228	53	65	66	37	87	54	46	106	303	283	279	52	103	43	33	145	33	60	28	42	281	275	320	51
21.25	50	61	46	44	39	47	48	42	54	292	291	312	47	38	37	38	33	74	42	41	56	317	185	111	232	51	67	67	37	87	53	44	107	301	285	280	52	106	44	32	150	34	62	29	43	281	274	318	53
21.5	53	64	49	46	39	51	50	41	52	290	289	309	48	42	41	42	33	78	41	41	53	318	190	114	237	54	68	68	38	88	53	45	109	302	283	281	54	112	44	34	157	37	63	29	45	282	271	319	55
21.75	53	63	48	46	41	52	49	42	55	291	286	309	48	40	39	42	34	79	41	42	58	317	192	118	240	53	69	68	39	90	54	46	113	300	284	283	54	117	45	34	161	33	62	30	44	282	271	318	55
22	50	61	45	44	40	46	47	42	53	289	284	308	46	39	37	40	33	78	41	40	54	317	192	116	242	52	71	66	38	87	53	45	113	300	283	280	54	121	44	35	167	35	63	28	44	281	269	317	57
22.25	51	64	46	47	42	51	48	42	51	286	285	306	49	42	40	43	34	81	41	42	56	317	196	121	247	53	73	67	41	90	54	49	116	302	284	284	56	125	48	36	171	35	62	30	45	283	267	316	56
22.5	51	63	46	45	42	47	48	41	54	284	282	306	47	40	39	41	34	86	42	41	58	318	197	120	249	52	75	68	39	91	53	45	117	301	282	284	55	130	47	34	176	36	65	30	45	286	268	315	59
22.75	48	61	43	41	39	46	46	41	51	283	281	305	45	38	36	39	33	85	40	40	54	316	199	119	253	50	73	67	37	87	52	41	119	298	281	284	54	132	45	33	180	33	62	27	44	283	267	313	57
23	51	64	46	43	41	49	49	43	55	284	281	305	46	40	40	42	35	90	43	42	56	318	202	126	256	54	76	69	39	90	55	45	123	300	282	287	56	140	50	36	186	36	65	30	48	287	267	313	61
23.25	53	64	47	46	41	49	46	43	51	283	279	304	48	42	38	43	37	91	42	43	56	318	202	129	258	54	75	70	39	88	53	47	123	299	279	288	56	146	50	36	193	34	64	30	45	285	263	311	59
23.5	50	62	47	44	42	49	48	43	52	281	278	301	50	42	40	42	34	93	42	41	56	317	205	129	260	54	76	69	39	92	54	45	125	300	279	289	56	150	50	36	196	35	64	30	45	285	263	311	60
23.75	55	66	48	46	41	51	50	45	52	281	278	301	51	44	41	44	36	98	43	44	58	319	208	133	262	56	81	72	41	91	57	47	130	299	278	290	58	156	52	39	202	38	66	32	48	288	262	310	61
24	51	62	46	44	40	49	47	43	51	280	276	299	47	42	39	42	35	99	42	41	56	318	208	133	263	53	80	69	39	91	53	46	131	299	276	291	57	156	50	34	205	36	65	28	47	288	258	309	61
24.25	49	60	45	42	38	49	47	42	51	278	274	296	48	39	36	41	33	98	41	41	56	317	208	132	265	53	79	69	38	89	53	44	131	297	275	289	55	163	49	34	207	35	63	29	46	287	260	305	60
24.5	51	62	48	44	41	49	46	42	52	277	272	296	49	41	38	43	35	101	42	43	55	317	214	136	267	55	80	70	40	91	53	46	134	297	273	290	58	167	52	37	212	37	64	30	45	288	258	306	61
24.75	50	62	44	44	40	47	45	39	49	276	271	294	49	41	37	39	33	104	41	39	52	317	211	137	266	53	81	69	38	91	52	44	135	296	273	290	56	170	50	35	216	35	63	27	44	288	255	302	59
25	58	69	52	52	47	56	50	47	53	278	274	298	56	49	44	49	40	110	48	47	60	320	220	149	271	60	88	74	45	98	60	52	143	298	273	298	62	182	58	42	225	40	69	33	50	293	258	306	65
25.25	49	59	45	45	43	49	47	44	53	276	269	292	48	41	38	42	34	106	43	44	58	316	218	144	270	52	87	69	40	91	55	48	140	294	270	294	57	181	55	37	225	35	66	29	48	291	256	302	61
25.5	53	64	50	49	47	56	51	46	58	275	270	292	52	45	42	45	36	110	46	47	63	319	221	151	272	56	87	73	44	96	60	53	146	295	270	297	61	190	61	41	229	38	68	35	51	292	256	303	64
25.75	52	62	48	46	44	49	45	44	50	272	267	292	51	45	40	43	36	110	43	42	52	317	220	146	272	55	86	72	39	92	55	46	142	292	267	295	59	190	58	38	232	36	67	30	46	290	252	301	61
26	50	60	47	46	45	53	52	46	58	270	268	289	49	42	40	42	36	111	45	48	62	316	224	151	272	53	89	71	42	95	59	48	150	292	268	296	56	196	62	40	236	36	68	32	50	292	255	299	65
26.25	49	61	47	44	45	49	49	46	56	272	265	290	48	39	37	42	36	114	45	44	60	314	223	153	271	52	90	68	40	90	57	48	152	293	266	297	56	198	59	37	239	36	65	31	50	293	252	297	64
26.5	54	63	48	47	44	51	46	42	50	270	266	291	52	43	38	44	36	119	42	43	54	317	225	152	272	57	91	72	42	93	56	47	150	289	264	295	60	204	62	39	242	36	66	30	48	292	249	296	64
26.75	52	64	48	47	47	51	49	46	57	270	264	288	52	42	40	47	37	121	46	47	59	315	227	156	275	56	93	73	43	95	58	50	154	289	264	298	60	209	68	42	246	38	70	32	51	294	251	297	66
27	51	63	48	46	46	52	49	43	54	270	263	287	51	43	40	43	36	122	43	44	56	314	227	159	274	57	93	71	41	93	57	48	154	287	262	298	60	213	66	40	249	36	66	32	48	292	248	294	66
27.25	50	61	46	45	45	49	47	45	54	267	260	285	50	42	40	44	36	124	44	44	56	313	228	157	274	55	95	72	40	93	56	46	156	286	260	299	60	216	66	41	251	36	66	30	51	291	247	293	65
27.5	51	62	48	46	48	54	51	50	59	268	261	284	52	41	40	45	39	125	48	47	62	313	230	163	275	54	98	70	44	96	60	51	161	286	261	303	61	219	70	43	252	38	69	33	54	293	248	291	68
27.75	51	63	44	45	43	49	42	40	49	264	259	284	50	42	36	42	35	126	40	41	52	310	229	161	274	53	93	70	39	92	56	46	158	284	256	298	58	223	68	39	252	33	64	28	46	291	243	290	64
28	50	62	46	45	45	53	48	45	56	265	258	284	52	43	39	45	37	131	45	45	58	311	232	166	275	55	100	72	42	94	59	49	163	282	258	300	59	225	73	41	256	35	67	31	50	294	246	290	67
28.25	49	59	43	43	46	50	47	43	56	262	256	280	49	39	37	41	35	128	44	44	57	311	233	165	274	52	98	69	41	94	57	47	163	282	256	300	55	228	72	38	258	34	65	30	48	293	240	286	65
28.5	49	61	42	43	43	46	43	42	52	262	255	281	49	39	37	42	32	131	42	40	52	309	231	166	274	52	95	68	40	89	55	45	165	279	253	299	57	231	72	36	257	35	64	28	48	291	241	286	65
28.75	48	60	44	42	42	47	44	41	51	260	256	279	50	40	34	40	34	133	41	40	52	309	233	166	277	52	97	69	38	89	54	46	165	278	252	299	56	234	74	37	261	34	63	28	46	292	238	285	63
29	51	66	46	47	47	52	50	46	57	262	255	282	55	44	41	44	36	138	45	45	59	309	238	173	277	56	103	72	45	95	58	50	172	281	253	302	61	240	79	43	263	37	68	31	51	293	242	286	70
29.25	51	65	47	46	50	56	55	50	64	262	256	280	54	44	39	45	40	138	48	50	66	307	240	176	278	54	110	73	47	98	61	52	176	279	252	304	60	241	84	45	265	38	69	35	55	294	241	284	73
29.5	51	64	46	46	46	51	47	43	55	260	253	278	53	42	38	43	37	143	43	43	54	308	237	175	278	58	104	72	42	93	57	48	172	275	248	303	59	243	83	41	265	36	64	31	49	292	239	284	68
29.75	51	62	46	44	46	49	46	43	53	258	252	277	52	41	37	42	34	140	43	42	55	306	237	173	278	54	106	72	41	92	58	47	174	275	247	302	58	244	83	40	266	35	63	30	47	291	237	282	68
30	52	64	44	45	48	49	45	43	56	259	251	278	54	44	37	44	36	145	44	44	54	307	240	178	279	56	107	72	42	93	56	49	176	273	247	303	59	246	86	40	268	36	66	30	47	292	236	282	70
30.25	52	64	46	48	48	52	47	43	56	258	253	278	54	43	39	47	37	145	42	45	55	305	242	181	278	57	109	74	45	95	61	51	180	273	246	303	60	248	89	43	267	35	67	32	48	291	236	280	70
30.5	49	62	44	43	47	52	48	45	57	257	251	276	53	40	38	45	36	147	43	46	58	304	243	182	277	55	113	72	42	95	60	47	181	274	244	303	57	249	86	41	268	34	66	31	51	293	234	278	69
30.75	50	63	45	43	47	50	44	42	55	255	250	275	52	40	36	43	34	149	43	44	53	303	242	180	277	54	111	69	41	92	58	48	180	269	243	303	58	251	87	38	269	34	63	28	47	291	233	278	66
31	52	64	44	43	46	50	43	41	54	254	249	274	51	41	37	42	36	153	43	42	52	302	243	184	279	56	114	71	41	93	56	47	184	269	243	303	57	253	89	40	269	33	64	30	49	291	232	276	68
31.25	51	63	47	44	47	50	45	43	55	254	246	274	53	42	36	43	36	155	42	43	56	302	244	186	279	56	115	72	43	94	59	49	185	269	242	303	59	254	92	41	270	35	66	30	48	292	232	278	70
31.5	54	66	49	49	50	54	48	46	56	256	249	275	57	46	40	47	39	158	46	47	56	302	248	188	281	59	120	74	47	99	60	52	189	269	242	305	62	256	99	45	271	39	67	32	53	293	234	276	72
31.75	53	65	47	48	49	53	44	43	54	254	247	273	54	44	39	47	37	156	43	47	57	299	247	189	279	59	118	74	44	96	59	52	190	266	238	305	58	257	99	44	270	36	65	31	51	291	228	274	69
32	50	63	45	44	46	49	44	42	54	252	245	270	52	41	36	43	34	160	42	42	52	298	247	186	277	55	120	71	38	93	57	47	189	265	238	303	57	257	97	38	271	34	64	29	47	290	230	273	70
32.25	49	62	44	45	47	51	44	43	55	249	245	272	53	42	35	43	34	162	42	44	52	297	249	190	278	56	123	72	43	94	59	48	192	264	237	303	59	258	101	42	270	35	65	29	48	289	230	274	70
32.5	51	64	46	45	48	49	45	43	54	253	245	270	55	43	38	45	36	166	45	43	54	295	250	190	279	58	123	73	42	97	59	49	195	264	237	304	60	258	102	40	272	35	67	29	50	288	228	271	72
32.75	51	64	45	44	45	52	43	44	54	250	245	269	54	42	37	43	35	165	42	42	54	295	251	194	278	57	126	71	40	94	58	47	195	262	236	305	60	259	103	40	272	34	65	30	50	290	229	270	72
33	51	63	48	46	50	53	50	47	59	253	246	271	57	44	38	49	40	168	46	48	58	296	253	194	281	59	132	75	45	99	60	52	199	263	236	305	61	260	108	43	275	37	68	33	54	291	228	270	76
33.25	51	63	44	45	48	51	45	46	55	250	241	269	54	43	38	45	36	171	44	44	55	294	252	195	278	57	131	72	43	95	58	49	198	260	233	306	59	261	111	41	273	36	66	30	48	289	228	269	72
33.5	55	67	47	48	52	54	47	44	57	250	243	270	57	46	41	50	39	172	46	47	58	292	254	199	281	61	134	75	45	98	61	53	202	260	234	307	62	264	112	45	273	37	68	34	51	290	226	270	75
33.75	55	69	48	56	56	59	50	46	58	250	243	271	61	53	44	54	42	173	44	50	57	292	255	199	280	65	136	80	52	104	65	56	204	261	233	308	65	266	124	52	276	39	70	37	55	289	226	270	77
34	56	70	50	51	53	56	47	46	53	249	243	269	57	48	42	50	39	176	44	45	54	290	255	201	279	62	136	77	47	99	61	54	204	259	232	307	62	264	118	45	274	37	67	32	51	290	222	266	73
34.25	48	62	41	43	45	50	42	40	52	246	238	266	51	41	35	43	33	172	40	41	50	289	252	196	277	57	135	72	42	92	56	47	203	256	228	303	56	262	116	39	273	32	64	27	48	287	221	266	68
34.5	53	66	49	48	51	54	47	46	56	247	242	267	57	46	40	46	37	182	46	47	55	289	255	203	279	59	142	74	45	99	60	52	207	257	233	305	63	265	120	43	276	37	69	33	53	290	224	266	75
34.75	53	67	49	50	52	55	50	49	59	250	241	268	57	48	42	48	42	183	48	49	57	288	258	205	279	60	149	76	47	100	64	53	211	257	231	309	63	266	124	47	279	39	71	34	56	291	225	267	76
35	60	74	53	56	56	60	47	47	55	246	242	268	61	51	44	54	41	185	45	50	56	287	258	206	279	67	143	80	51	102	66	56	209	256	228	308	66	267	128	48	277	37	67	34	54	287	221	265	74
35.25	48	60	41	43	45	48	41	41	52	243	237	261	51	41	33	40	33	182	42	42	51	284	256	202	278	56	147	70	40	92	58	47	210	252	226	304	56	262	120	37	275	33	63	29	47	285	220	262	70
35.5	52	64	46	48	49	53	46	44	51	244	238	265	55	46	38	46	37	184	44	46	53	284	257	206	279	59	148	74	45	97	60	50	211	252	227	305	61	266	126	43	276	34	65	33	50	287	220	263	74
35.75	52	64	47	46	47	51	45	44	53	244	238	264	55	45	39	45	36	189	45	43	52	283	261	206	277	58	153	75	42	94	59	50	212	252	226	304	60	266	125	43	277	36	66	30	52	289	220	262	72
36	50	63	45	44	45	49	43	41	52	243	235	264	51	42	37	44	34	189	43	41	51	282	259	204	278	57	152	72	41	94	58	48	213	250	223	304	58	266	126	40	276	33	64	30	49	285	217	259	70
36.25	59	72	53	56	53	55	43	42	48	241	236	265	58	52	42	53	40	190	41	44	49	278	257	208	278	65	149	78	46	97	59	51	215	248	223	307	62	268	136	47	275	35	65	32	48	284	215	257	72
36.5	52	63	45	47	48	51	40	41	49	241	234	262	52	45	36	44	34	190	40	43	50	278	258	207	277	57	153	72	43	94	59	51	216	247	221	307	56	267	131	40	275	32	63	29	50	285	217	258	70
36.75	47	60	43	42	46	50	43	43	51	241	234	261	52	43	36	42	34	191	43	44	52	278	259	208	277	56	161	72	44	95	59	50	219	247	221	305	57	267	135	41	277	33	65	29	50	285	216	260	72
37	50	61	44	45	48	52	45	42	53	240	234	261	53	44	39	44	36	195	43	43	50	278	263	212	279	59	165	73	45	95	61	50	219	246	220	305	59	267	137	43	279	34	66	30	51	285	217	258	74
37.25	53	67	49	48	49	57	46	48	58	243	237	262	57	49	40	48	38	200	46	49	55	277	265	214	280	62	166	75	47	98	62	55	225	248	223	310	62	270	141	45	279	36	68	34	53	286	217	257	75
37.5	54	65	46	48	49	53	45	43	53	242	233	261	54	45	41	47	38	200	45	43	51	276	262	214	280	61	168	76	44	96	60	50	224	245	223	308	61	268	140	42	279	35	66	32	53	286	217	258	74
37.75	50	63	43	43	46	49	41	41	51	239	232	259	53	43	37	41	34	201	42	42	48	275	262	212	277	59	169	72	42	94	58	48	224	244	219	305	57	269	139	39	277	35	64	28	50	286	215	255	71
38	49	63	45	46	46	52	44	42	52	241	232	260	52	44	38	44	35	202	44	43	49	274	264	215	280	58	174	73	43	96	60	49	228	243	219	305	60	269	144	41	279	34	66	30	52	285	216	257	74
38.25	50	61	44	43	44	51	44	42	53	238	232	259	51	41	37	43	34	203	41	44	52	270	262	216	277	56	174	72	44	94	60	50	227	240	219	305	58	266	145	40	278	34	64	31	52	283	213	254	75
38.5	55	64	48	49	47	52	41	41	49	238	232	261	57	46	40	48	37	205	40	42	48	271	262	216	279	62	171	74	45	98	59	49	228	242	218	307	61	270	150	43	278	34	65	31	48	284	212	253	75
38.75	55	70	51	51	49	53	44	43	50	239	233	261	58	52	43	49	39	209	44	44	49	270	264	217	279	63	175	77	46	97	60	51	231	241	219	307	61	270	153	44	278	36	65	33	52	283	214	253	74
39	45	59	44	42	43	51	45	43	56	239	230	257	50	41	36	42	35	207	42	45	53	267	266	218	279	55	188	71	45	95	60	48	232	238	216	305	56	268	148	40	279	34	65	31	53	285	214	252	76
39.25	50	61	43	43	41	48	40	38	46	237	228	256	52	40	37	42	33	210	39	41	47	267	262	218	277	57	179	71	41	93	56	46	229	237	214	305	55	266	150	37	276	31	61	27	49	283	211	250	73
39.5	50	60	44	42	43	49	42	39	50	236	228	256	52	41	36	42	34	211	41	40	48	268	263	216	277	57	183	71	42	93	56	47	231	236	215	305	58	267	153	39	277	33	63	30	49	281	210	249	74
39.75	48	61	44	44	45	51	44	41	53	236	228	256	50	45	37	42	35	212	42	44	53	266	262	222	276	57	188	73	43	94	60	50	234	236	214	307	57	266	154	40	277	33	64	31	53	281	211	249	74
40	46	57	41	40	40	46	41	40	49	234	226	254	47	41	36	39	32	217	40	38	45	264	262	220	276	54	188	70	39	90	55	44	234	234	212	305	56	266	154	37	276	32	63	28	49	281	211	248	72
40.25	48	59	42	42	43	48	42	40	51	234	227	253	50	41	36	42	33	218	40	40	49	264	263	220	276	57	191	70	41	93	58	48	235	234	213	304	55	267	156	39	276	33	64	28	49	281	211	247	73
40.5	49	60	44	43	43	51	44	43	52	235	228	255	51	43	37	44	32	219	43	42	51	264	264	223	277	57	195	73	44	94	59	50	238	234	213	307	58	268	160	39	278	33	66	30	53	282	210	249	75
40.75	50	63	43	45	45	51	45	43	53	235	228	256	53	47	36	45	36	221	42	43	50	262	265	223	278	59	197	74	45	95	61	50	239	233	213	307	58	270	166	40	278	34	66	31	54	281	209	250	75
41	53	64	47	47	49	58	49	48	58	238	230	257	56	47	40	48	40	223	46	49	60	261	266	228	279	60	203	77	49	100	66	54	243	235	213	309	60	269	169	44	281	38	68	35	59	282	213	250	80
41.25	55	64	46	48	46	53	44	43	48	233	227	256	54	48	41	46	36	226	40	43	50	260	265	225	277	63	198	76	46	97	62	49	240	232	213	308	59	269	171	44	276	37	65	31	53	281	209	249	76
41.5	53	62	44	50	47	56	46	43	52	234	228	256	56	47	40	47	37	222	42	48	55	260	265	227	276	60	205	74	49	99	64	54	242	231	212	307	61	269	176	44	279	37	65	33	54	281	208	246	76
41.75	56	67	46	50	46	54	45	45	52	235	229	255	54	48	42	48	38	227	42	46	54	260	266	228	279	60	204	76	47	99	62	53	243	232	213	309	59	269	174	41	279	35	66	35	54	282	209	248	76
42	51	65	45	49	46	54	43	43	51	233	227	255	55	47	40	47	37	228	41	44	52	258	265	230	276	59	208	75	48	97	60	53	243	230	210	308	58	268	179	43	278	34	63	34	54	280	207	245	75
42.25	49	61	40	44	42	52	43	40	50	232	224	253	52	44	38	43	35	227	41	43	51	257	264	228	275	58	211	73	46	95	59	50	244	229	208	306	56	267	179	42	277	34	62	31	53	279	207	246	76
42.5	61	69	53	58	50	61	46	46	51	234	227	257	59	55	46	54	42	233	43	50	54	255	266	232	279	68	208	85	52	102	65	59	246	231	211	310	62	271	188	48	279	41	66	37	57	280	207	246	78
42.75	49	58	44	44	46	52	44	43	54	235	225	253	51	42	38	42	36	233	44	46	53	256	265	229	277	56	217	73	44	94	62	51	246	228	209	308	55	267	176	39	276	34	65	33	58	281	209	246	78
43	47	57	40	42	38	48	39	38	48	230	221	250	48	41	35	39	34	231	40	38	44	253	265	230	275	55	213	70	40	91	56	47	243	227	206	306	53	266	178	37	275	32	61	29	52	279	205	243	74
43.25	52	62	45	48	45	55	46	43	53	233	224	253	54	48	41	48	36	234	41	46	53	254	266	232	276	61	218	75	48	97	63	53	247	226	207	308	56	268	188	43	276	35	64	33	56	278	205	245	76
[truncated: 12,601 more rows]
[truncated: 51 more columns]
