# Supplementary material for: Visualization and Curve-Parameter Estimation Strategies for Efficient Exploration of Phenotype Microarray Kinetics
Source: PLoS One. 2012 Apr 20;7(4):e34846. doi: 10.1371/journal.pone.0034846 (PMC3334903; doi:10.1371/journal.pone.0034846)
Supplement: File S2 — Raw measurements from dataset 2 in CSV format. (CSV) [file pone.0034846.s002.csv]

Hour	A01	A02	A03	A04	A05	A06	A07	A08	A09	A10	A11	A12	B01	B02	B03	B04	B05	B06	B07	B08	B09	B10	B11	B12	C01	C02	C03	C04	C05	C06	C07	C08	C09	C10	C11	C12	D01	D02	D03	D04	D05	D06	D07	D08	D09	D10	D11	D12	E01
0.00	45	69	11	14	15	11	19	11	23	38	45	43	27	13	15	12	19	14	16	11	16	27	41	65	29	18	11	15	11	11	11	14	21	32	57	28	31	24	17	20	11	11	27	21	25	19	32	34	28
0.25	38	47	11	15	11	11	20	13	21	22	35	45	27	11	14	12	12	16	11	11	11	34	46	31	22	18	12	14	11	11	11	21	15	31	60	26	28	22	14	17	11	11	21	14	19	18	28	34	25
0.50	33	45	11	13	11	11	21	11	20	20	31	41	24	11	14	11	14	19	11	11	12	30	54	34	21	16	11	13	11	11	13	21	18	21	57	27	29	20	14	16	11	12	20	14	30	19	34	33	24
0.75	28	46	11	14	11	11	16	11	17	19	28	39	18	11	11	11	11	16	11	11	11	26	58	37	14	13	11	11	11	11	11	17	13	15	54	25	21	16	11	11	11	11	16	12	25	16	31	33	19
1.00	34	50	11	15	11	11	24	14	25	24	37	39	26	14	16	15	14	20	13	11	17	35	58	42	23	20	15	16	11	11	15	24	21	23	60	31	31	25	19	17	11	15	21	20	31	23	36	36	28
1.25	27	43	11	11	11	11	16	11	15	16	26	31	21	11	11	11	11	15	11	11	11	26	55	40	19	15	11	11	11	11	11	16	13	22	52	25	29	19	14	13	11	11	17	11	24	16	26	28	23
1.50	26	44	11	11	11	11	21	12	20	19	35	37	19	11	11	11	11	15	13	11	16	27	58	35	14	11	11	11	11	11	11	17	17	21	53	26	21	14	11	11	11	11	18	11	28	16	29	27	20
1.75	32	44	11	13	11	11	23	13	22	22	34	36	28	16	14	14	15	19	13	11	16	29	51	34	28	21	14	17	12	12	14	20	21	25	56	29	38	27	21	20	11	17	21	18	30	21	33	30	32
2.00	27	45	11	11	12	11	21	13	22	25	41	49	23	11	11	11	11	16	14	11	15	29	59	40	20	14	11	12	11	11	14	18	22	27	56	36	27	17	14	15	11	13	21	15	29	22	36	35	26
2.25	27	45	11	12	11	11	17	11	15	21	33	40	22	13	11	11	11	13	11	11	11	26	50	40	25	17	12	11	11	11	11	16	17	24	54	32	31	21	16	15	11	13	18	15	24	22	31	33	28
2.50	27	46	11	14	12	11	13	11	11	22	28	37	23	16	11	11	12	14	11	11	11	24	47	46	27	21	14	13	11	11	11	17	16	26	52	29	34	23	17	15	11	13	17	15	24	25	28	28	28
2.75	28	47	11	17	12	11	11	11	11	23	31	38	25	17	11	13	11	15	11	11	11	25	43	45	32	20	17	14	11	11	11	19	17	24	53	31	38	26	20	18	14	15	17	15	23	24	31	32	32
3.00	29	45	12	14	15	11	24	19	26	31	45	55	26	13	11	13	14	20	19	14	21	32	61	40	26	18	12	16	13	13	17	20	25	28	60	38	31	20	15	18	11	20	23	19	31	29	40	35	30
3.25	26	45	11	14	11	11	14	13	16	26	35	43	23	14	11	11	11	13	12	11	11	25	45	40	27	19	13	13	11	11	11	16	16	23	52	31	32	21	17	15	11	13	17	16	24	25	32	31	29
3.50	28	46	11	14	11	11	15	11	13	30	34	42	25	19	11	12	11	13	12	11	12	26	42	40	29	23	15	15	11	11	11	16	15	24	52	30	34	25	21	18	12	16	19	16	24	28	34	31	31
3.75	28	47	11	15	12	11	20	14	19	39	44	48	25	18	11	13	13	16	15	12	15	30	51	40	28	19	13	14	11	11	13	16	20	30	55	34	34	24	19	20	11	19	24	15	29	40	41	33	31
4.00	29	49	11	17	11	11	14	11	12	46	43	47	27	19	11	13	12	15	11	11	12	32	43	43	33	21	18	15	11	11	11	17	17	29	53	33	39	25	22	18	14	18	21	16	28	37	47	32	31
4.25	25	47	12	17	11	11	17	12	15	51	53	48	22	16	11	11	11	15	13	11	14	35	49	41	31	20	17	13	11	11	12	16	19	30	54	31	36	23	18	15	13	24	19	13	32	45	53	29	28
4.50	25	45	12	17	11	11	13	11	11	52	56	47	22	16	11	11	11	16	11	11	14	43	45	39	39	20	19	15	11	11	11	14	20	31	53	30	42	25	16	13	12	27	19	12	30	52	48	27	28
4.75	26	47	14	22	11	11	16	11	14	68	59	54	22	19	11	12	11	23	13	13	22	46	44	41	45	20	23	15	11	11	17	17	23	37	53	32	45	27	17	14	18	30	22	15	33	55	53	31	27
5.00	29	50	20	27	12	11	19	15	19	73	60	60	26	22	11	14	13	27	18	17	26	47	48	40	52	25	27	22	12	11	20	22	31	44	58	35	51	34	20	19	20	37	28	16	36	68	60	30	31
5.25	30	50	20	28	12	11	18	14	18	82	66	64	27	25	13	13	11	29	16	19	29	51	50	40	50	22	29	20	11	11	22	19	33	49	54	34	53	36	19	17	24	37	31	17	35	66	64	31	30
5.50	32	54	30	38	15	15	22	18	23	86	74	77	28	29	14	18	16	35	19	24	35	57	56	45	52	30	33	26	14	14	32	26	36	57	58	40	55	43	21	21	29	41	37	19	39	72	77	34	36
5.75	31	50	29	37	14	13	17	14	16	85	70	74	29	34	15	15	11	34	15	24	32	52	47	41	54	32	37	33	11	13	36	28	35	57	55	37	55	43	24	20	34	40	38	18	36	72	84	31	34
6.00	37	57	35	43	17	14	19	18	17	94	75	82	35	41	18	21	17	37	16	29	33	58	49	48	60	38	42	38	16	16	47	36	37	61	57	40	61	51	27	25	38	47	44	24	35	75	86	33	40
6.25	33	54	34	42	16	15	21	18	22	105	89	89	30	37	14	18	16	39	17	32	36	67	51	45	54	35	39	39	16	17	53	39	40	65	61	46	52	45	24	21	36	46	48	24	40	82	106	37	36
6.50	34	52	36	43	15	15	19	19	21	114	99	94	32	39	15	20	15	41	16	33	37	76	52	46	55	37	42	43	16	17	57	42	40	69	62	45	55	45	25	22	38	47	51	24	39	83	121	35	39
6.75	33	50	36	40	15	14	21	18	22	123	113	99	29	41	12	18	14	40	18	31	37	83	54	44	50	36	39	46	16	15	60	41	39	72	62	44	50	43	22	20	36	45	56	21	40	86	125	31	36
7.00	33	51	36	38	14	12	15	15	17	129	122	104	28	40	11	18	13	38	13	31	32	91	53	46	49	36	39	46	15	14	62	43	37	74	58	45	53	41	22	18	37	47	55	19	37	82	133	28	37
7.25	37	52	39	41	17	16	18	19	20	139	135	110	35	43	14	21	15	42	19	35	37	102	57	50	58	41	44	55	20	18	70	49	41	82	63	50	58	46	27	22	41	53	65	24	42	89	147	35	41
7.50	37	55	42	40	17	17	19	19	21	146	149	112	34	45	13	23	17	43	19	35	39	112	59	52	60	42	45	57	21	17	75	53	42	88	66	54	58	43	29	23	43	58	69	26	44	93	157	37	41
7.75	36	56	46	44	17	17	18	19	20	154	159	106	33	46	15	22	17	46	20	37	39	122	61	53	63	47	46	62	20	17	80	57	43	90	65	55	58	43	28	23	44	62	76	26	45	93	167	35	43
8.00	37	55	49	54	22	20	31	25	32	168	170	108	37	46	21	25	21	53	29	44	46	134	72	54	65	50	48	64	26	23	88	62	51	99	75	62	61	46	27	27	45	64	87	30	57	109	172	39	44
8.25	35	56	50	53	18	20	22	23	24	173	179	116	33	49	18	22	17	52	24	40	44	142	72	56	65	51	50	64	20	18	86	65	47	100	73	58	58	43	24	24	45	69	89	26	52	107	181	35	41
8.50	35	54	51	52	16	17	20	20	21	177	186	110	32	51	15	22	16	51	22	38	43	150	72	56	68	54	55	66	20	19	89	66	45	105	73	59	57	43	26	23	45	75	92	25	52	107	188	36	40
8.75	36	56	55	61	25	24	32	28	34	186	187	115	37	52	25	25	20	59	33	49	53	158	82	61	72	59	55	73	28	25	100	75	55	115	80	68	62	48	26	27	44	81	105	30	65	124	188	42	42
9.00	36	59	56	57	18	18	21	21	21	190	198	116	34	54	23	23	17	57	24	44	48	166	79	60	74	60	63	74	22	19	98	75	47	124	75	59	61	49	27	22	48	87	105	26	58	117	201	33	40
9.25	35	58	58	56	16	16	17	20	19	194	202	127	33	56	24	21	15	56	22	43	48	170	80	60	76	62	63	77	21	18	99	78	44	132	75	57	62	50	25	22	50	91	109	23	61	119	206	32	43
9.50	38	59	63	65	21	23	26	24	28	203	208	145	34	60	30	24	19	60	27	54	57	180	87	64	82	70	65	83	24	21	109	87	53	142	83	65	66	54	27	25	52	101	119	29	72	130	208	37	42
9.75	39	62	64	64	20	19	20	24	23	206	216	156	36	62	31	23	19	60	24	55	54	187	89	67	83	72	68	87	23	22	110	90	54	153	82	63	69	56	29	26	56	105	123	28	71	129	219	37	44
10.00	37	61	64	66	19	19	21	23	22	211	223	164	35	60	32	23	19	61	24	59	59	192	92	70	84	71	69	90	23	22	114	96	53	162	86	64	69	56	29	25	59	111	128	29	76	135	221	41	41
10.25	38	61	68	68	26	25	34	31	37	217	220	170	39	62	40	26	25	66	34	68	71	197	103	75	86	87	70	97	32	28	121	99	64	162	91	74	74	59	28	30	61	117	138	33	88	151	218	42	47
10.50	38	64	69	69	23	20	27	25	28	223	229	179	36	61	39	25	20	66	31	67	68	201	102	74	87	86	72	100	26	22	123	101	62	175	90	67	75	61	28	27	64	123	143	30	86	149	229	36	45
10.75	37	64	72	70	23	20	28	25	29	226	232	184	36	61	42	26	20	65	32	71	72	205	107	78	85	89	72	103	27	22	123	104	65	181	92	70	77	62	26	26	68	129	146	29	90	154	233	39	42
11.00	37	61	75	70	18	19	22	23	24	231	240	193	33	61	42	25	19	65	31	73	73	211	107	80	84	89	76	108	24	21	125	109	66	193	93	67	79	63	27	23	69	133	149	30	92	156	239	37	42
11.25	39	64	78	75	21	21	24	24	27	234	246	198	36	66	47	26	21	70	34	79	77	218	113	85	87	93	81	115	26	24	127	115	71	201	97	70	83	68	31	26	76	139	158	32	96	161	243	41	43
11.50	41	66	83	73	24	21	28	26	29	238	244	199	38	63	50	27	22	68	36	85	79	220	119	88	86	97	80	116	27	24	128	111	74	202	100	74	86	68	29	26	79	145	162	31	103	170	243	42	44
11.75	38	64	84	73	21	21	24	26	28	242	252	208	38	66	52	26	20	69	34	86	81	226	120	86	87	101	83	123	26	23	130	116	75	212	99	67	88	71	30	27	85	150	166	31	106	171	250	38	45
12.00	41	71	90	78	28	27	35	32	38	250	256	213	42	69	60	32	27	74	42	93	90	233	130	95	91	106	85	127	33	31	136	122	85	218	111	80	95	76	32	32	91	158	175	36	119	183	252	47	47
12.25	38	67	88	75	21	21	23	24	24	251	259	221	36	66	57	25	20	68	36	91	85	235	120	90	86	102	85	127	26	22	131	123	80	226	104	67	93	70	28	26	92	158	174	29	114	179	257	36	43
12.50	41	71	89	76	21	21	24	25	26	254	264	224	36	69	61	28	20	69	35	94	87	238	125	96	88	104	86	130	26	24	134	128	85	232	108	71	95	72	30	27	96	163	179	32	116	184	261	40	44
12.75	43	74	93	79	26	25	35	32	35	258	264	228	39	70	67	31	24	72	42	104	92	243	135	99	89	108	86	134	32	26	138	127	94	232	117	79	99	74	32	30	100	171	187	36	128	195	260	45	48
13.00	42	73	93	79	20	23	25	25	24	259	271	236	40	72	68	32	21	70	36	101	91	245	129	100	91	109	90	138	29	26	137	133	92	245	115	72	104	74	34	29	106	176	188	35	128	191	269	43	48
13.25	42	77	97	80	24	26	33	30	34	264	273	244	41	73	74	30	25	73	42	107	95	249	139	105	89	113	89	138	30	26	141	135	98	246	121	79	107	75	31	29	109	181	193	35	138	203	269	44	48
13.50	42	77	96	80	22	23	28	26	28	266	276	249	40	72	76	31	24	74	37	107	94	251	138	105	91	114	89	140	28	25	141	135	98	252	122	76	109	74	33	30	113	186	195	34	140	202	273	42	48
13.75	47	80	100	82	24	25	29	28	29	268	278	252	42	74	81	34	26	77	40	110	97	255	142	109	94	115	92	145	31	28	144	141	102	257	127	75	114	77	36	31	119	190	200	37	146	204	277	44	51
14.00	41	78	98	81	24	25	33	31	34	272	277	255	42	70	82	30	26	74	43	114	100	255	148	108	90	116	87	143	31	28	141	135	110	251	128	81	112	76	31	31	119	191	203	36	153	215	273	44	48
14.25	44	81	99	79	21	22	25	26	28	272	280	260	42	74	85	32	25	75	37	112	99	258	145	112	93	118	91	149	29	25	143	141	109	262	132	74	118	75	36	29	126	197	204	35	154	212	280	44	49
14.50	41	80	100	81	23	24	29	27	29	277	281	263	41	74	88	32	23	76	40	118	101	261	151	113	90	117	89	147	28	25	141	138	111	262	136	77	117	75	31	28	127	199	208	35	160	220	279	39	46
14.75	43	83	99	82	24	21	25	26	23	276	281	264	39	74	90	33	23	76	37	119	101	259	151	116	92	117	90	148	26	25	143	139	112	264	140	74	119	76	32	26	130	201	211	32	161	221	281	39	47
15.00	45	85	104	84	23	24	28	28	27	279	287	272	42	76	95	32	26	78	40	124	106	266	155	122	94	118	92	152	30	28	145	145	119	271	146	79	122	78	33	31	136	209	217	38	170	225	284	44	49
15.25	45	87	103	85	24	25	32	30	31	282	287	277	41	77	99	34	26	80	42	125	109	267	162	124	93	120	92	152	30	28	146	145	125	271	150	80	122	79	35	32	140	211	220	37	175	231	283	46	51
15.50	44	87	102	85	26	26	35	32	38	285	287	278	44	78	102	34	26	82	46	129	112	269	168	125	91	119	90	152	35	28	147	143	132	269	154	84	123	79	34	31	142	215	223	38	183	239	283	46	50
15.75	43	87	104	87	25	26	34	33	34	284	289	283	42	77	107	35	25	82	44	128	112	273	170	130	93	121	92	153	32	28	148	145	132	273	158	82	124	79	32	30	147	218	226	38	186	241	283	45	50
16.00	45	88	105	87	29	28	39	34	40	288	290	283	44	78	111	37	30	83	50	132	119	273	175	131	92	123	94	155	37	32	150	145	140	273	163	88	127	82	34	34	151	222	227	39	193	249	282	48	51
16.25	45	89	105	87	26	27	35	32	35	286	292	287	43	80	113	38	27	83	43	129	115	275	174	133	95	123	95	157	31	30	150	149	138	277	165	81	128	81	34	31	153	225	232	38	195	247	285	44	51
16.50	45	91	105	88	26	25	33	30	35	288	292	290	43	81	117	36	27	85	45	131	118	276	177	138	95	123	95	155	33	29	149	149	146	279	170	82	130	83	35	32	156	228	233	39	197	250	286	44	51
16.75	48	95	108	92	27	26	33	31	32	288	291	292	44	84	121	38	29	88	45	132	119	278	179	141	96	125	97	159	33	30	150	152	147	282	176	82	133	84	35	32	164	232	237	39	201	252	288	45	52
17.00	46	93	107	93	30	31	42	38	44	290	292	293	45	80	125	38	31	87	52	134	126	279	188	142	92	123	93	157	38	33	154	150	156	281	182	91	130	83	32	33	162	234	239	40	207	259	285	50	51
17.25	49	96	108	93	30	29	37	35	39	288	293	297	46	81	129	38	32	89	49	135	125	280	187	146	96	123	95	159	35	31	155	155	158	281	184	87	133	84	35	33	168	236	241	42	209	258	287	49	51
17.50	48	95	106	91	26	24	29	28	29	286	290	294	42	81	130	37	29	86	44	134	121	279	182	146	95	124	97	158	31	28	151	154	157	283	184	80	133	82	34	30	169	237	241	38	212	257	287	44	52
17.75	49	98	109	92	26	27	33	32	34	289	293	299	44	83	135	38	30	88	49	135	127	281	187	149	96	126	95	162	33	31	154	157	163	285	192	85	137	87	35	32	176	242	244	42	218	260	287	47	51
18.00	51	103	112	95	30	28	32	33	31	291	289	298	48	85	139	43	33	89	49	140	127	283	191	154	99	127	99	163	34	32	154	157	165	286	195	83	138	88	38	34	180	243	248	41	219	260	288	46	55
18.25	48	100	109	93	27	26	36	33	36	289	291	299	46	83	139	41	30	88	53	136	131	283	194	152	96	126	97	161	34	32	154	157	168	285	198	84	136	85	35	32	180	244	249	40	224	263	286	45	52
18.50	49	102	110	96	30	27	36	33	36	290	294	301	48	85	142	43	33	93	55	142	133	285	195	158	97	128	98	162	36	33	156	160	172	287	204	88	139	87	36	34	185	249	250	42	228	267	290	48	54
18.75	52	105	111	99	33	32	44	41	47	292	294	301	49	85	145	46	37	94	62	145	143	285	205	157	96	127	97	163	40	38	160	160	181	285	208	96	139	88	34	36	186	249	252	46	232	270	288	53	55
19.00	50	107	113	99	33	31	44	41	45	293	294	302	52	88	149	49	39	94	64	147	143	288	206	158	98	130	100	166	41	38	159	163	185	287	213	94	142	91	38	39	191	252	253	48	235	273	289	52	55
19.25	50	106	113	98	29	27	35	33	36	290	293	302	50	86	152	47	35	96	59	145	140	287	199	161	100	129	101	167	35	37	158	164	183	289	213	87	144	90	41	37	194	253	256	47	236	273	292	49	55
19.50	52	108	112	99	30	27	34	34	35	292	294	301	49	87	153	50	37	95	57	146	141	286	200	166	100	129	101	166	36	36	158	166	186	289	218	87	145	90	39	35	196	254	256	48	238	273	291	52	56
19.75	52	109	113	98	31	29	38	37	39	293	296	305	50	86	154	51	38	97	62	149	145	289	206	168	101	130	100	167	37	38	160	167	192	290	221	88	144	91	38	37	198	256	259	48	242	275	292	48	55
20.00	54	110	114	102	33	30	39	39	40	293	295	304	52	88	158	54	39	99	66	150	148	288	211	171	101	132	104	168	39	39	161	168	194	291	224	90	146	94	38	38	202	257	261	48	245	277	293	50	56
20.25	52	111	114	101	34	32	44	40	43	294	296	306	53	88	159	57	42	100	70	151	152	289	214	170	102	133	103	171	42	41	163	166	199	290	228	93	147	93	40	40	206	258	260	52	247	279	292	52	60
20.50	53	113	116	103	33	30	36	34	37	293	295	304	51	89	158	57	41	98	65	152	150	287	214	176	101	131	105	168	37	38	162	171	199	292	231	87	147	92	37	36	207	259	263	50	248	279	293	49	57
20.75	55	114	117	105	34	33	42	38	42	295	298	306	51	89	163	59	42	102	71	154	157	290	216	177	102	133	106	173	39	39	163	173	204	291	233	92	150	94	39	38	212	263	265	54	253	283	295	51	56
21.00	53	115	116	105	35	33	45	40	47	296	298	306	53	90	163	59	44	102	73	156	160	289	222	176	100	132	103	169	42	42	164	171	209	291	235	96	147	93	35	38	212	262	265	56	253	283	293	53	58
21.25	53	116	115	105	31	30	37	35	36	293	296	303	53	90	163	60	42	101	67	155	156	288	217	181	102	132	106	170	37	38	164	174	208	292	236	88	150	93	39	37	215	264	267	53	253	282	292	47	57
21.50	53	117	114	107	32	30	37	35	37	293	296	304	52	89	166	62	43	101	68	156	157	290	219	185	102	132	104	171	38	40	164	176	211	293	238	87	152	93	38	39	218	264	266	54	254	284	295	48	57
21.75	52	118	115	105	32	33	40	38	42	295	298	305	52	90	168	64	45	102	75	156	164	291	224	182	102	134	106	171	40	42	167	177	215	292	241	92	151	94	39	39	221	265	269	56	258	284	295	52	56
22.00	54	120	116	108	32	32	38	36	36	295	299	304	53	90	169	66	44	103	74	160	162	290	222	183	104	135	108	174	39	43	169	181	218	294	244	90	154	96	41	40	223	267	270	59	259	286	297	53	58
22.25	54	120	116	108	31	31	38	36	38	295	298	304	51	89	168	65	44	102	72	160	163	289	223	186	101	133	106	173	38	41	166	180	218	294	244	89	152	94	37	38	224	267	268	57	259	285	295	51	56
22.50	55	121	117	110	35	35	45	39	44	298	299	306	54	93	172	68	49	105	79	162	168	291	231	189	103	135	107	176	41	43	170	182	223	294	250	94	155	96	40	40	227	268	271	60	261	287	295	53	59
22.75	57	124	121	114	36	37	45	41	43	299	301	310	56	95	174	72	51	108	81	166	170	293	231	193	105	136	111	176	42	45	173	186	227	296	253	94	156	98	41	42	231	272	273	64	262	290	298	54	60
23.00	52	121	117	108	34	34	44	40	41	298	299	307	52	89	172	70	49	105	81	163	172	292	232	189	101	134	106	174	40	42	170	182	228	293	252	92	154	94	36	40	228	268	271	60	261	288	297	50	56
23.25	53	123	117	110	35	34	44	39	42	298	300	308	51	90	173	72	48	105	82	165	173	291	235	192	101	133	108	176	41	44	170	184	228	295	251	93	154	95	37	41	232	270	273	64	262	288	296	53	56
23.50	58	127	118	112	35	34	40	35	39	297	300	307	53	93	175	75	52	106	81	166	171	293	233	197	107	137	110	178	41	44	170	187	231	295	255	87	158	98	41	42	235	271	273	64	261	289	299	51	60
23.75	58	127	119	113	35	37	42	37	39	298	299	307	53	94	175	79	52	107	81	166	175	292	236	199	106	138	112	179	40	44	170	190	232	296	256	89	160	99	40	42	237	272	273	64	263	288	297	49	59
24.00	54	128	118	114	38	39	50	42	49	300	301	308	53	94	178	79	54	109	89	171	179	292	240	198	104	138	107	178	46	48	175	191	238	296	258	97	158	99	38	45	237	272	274	66	265	291	298	55	60
24.25	59	131	122	116	38	40	47	39	42	300	302	308	57	97	179	81	55	112	85	169	181	294	241	205	109	139	113	180	43	48	176	193	238	298	261	93	162	102	41	46	242	273	277	68	266	292	299	53	61
24.50	57	133	122	116	44	45	58	50	56	305	304	310	57	97	181	83	59	112	98	175	187	297	245	202	104	139	111	181	51	54	179	195	242	298	263	102	162	101	40	47	243	275	277	74	267	293	299	61	61
24.75	56	135	124	119	44	43	54	47	54	303	304	311	55	98	182	84	59	113	95	175	188	296	248	206	104	140	112	182	50	52	179	196	244	298	266	102	162	103	40	48	243	275	278	73	268	295	301	60	61
25.00	55	134	120	116	38	38	46	37	41	300	300	308	53	95	180	83	55	108	86	173	183	293	243	209	105	138	112	180	43	47	176	195	241	297	263	90	162	98	38	43	245	275	275	68	266	291	300	52	58
25.25	57	136	123	118	41	43	53	42	47	303	304	311	55	98	184	86	59	114	95	178	187	297	248	208	107	140	114	183	48	52	179	198	245	299	265	94	165	102	41	48	248	275	278	74	267	294	300	55	60
25.50	59	138	124	120	43	44	51	42	47	304	304	310	57	100	183	90	60	115	97	179	191	296	246	211	109	142	116	184	48	53	182	202	248	302	267	98	166	105	43	51	250	278	279	76	271	296	301	58	61
25.75	57	140	124	120	44	43	55	43	50	305	305	311	55	98	183	92	61	116	102	179	192	297	249	210	107	140	114	185	51	54	183	202	249	300	268	98	167	103	41	50	250	277	279	77	269	296	301	58	62
26.00	58	140	124	120	45	45	57	43	50	303	305	313	57	99	184	92	62	115	100	178	192	297	250	211	108	141	116	184	52	54	181	202	248	299	270	94	168	104	41	52	250	277	279	77	269	295	303	56	59
26.25	58	141	123	122	47	45	58	46	53	305	305	313	55	99	185	94	63	115	103	181	194	297	253	214	107	142	114	184	51	55	184	204	253	300	269	98	166	103	39	51	251	277	279	78	269	296	303	60	59
26.50	59	144	127	121	48	45	53	41	48	304	305	310	55	101	186	94	62	117	100	181	193	298	251	220	109	140	117	186	49	55	183	207	253	301	269	94	169	104	41	51	252	279	281	79	269	296	302	57	59
26.75	59	144	123	124	47	44	56	44	50	304	305	311	54	101	186	96	62	119	102	182	194	297	252	220	108	142	118	184	51	55	183	207	254	300	272	93	169	104	39	52	253	277	280	80	269	297	302	58	59
27.00	60	144	125	123	49	46	56	45	52	306	306	311	56	102	188	98	63	118	106	184	199	299	254	221	109	142	119	186	53	57	186	210	257	303	272	97	174	104	42	54	255	280	281	85	271	298	304	62	61
27.25	62	148	127	127	50	49	57	44	51	307	306	312	59	105	189	102	67	121	108	186	200	298	255	224	113	145	120	188	57	58	187	211	257	303	272	96	175	107	43	58	256	279	282	86	271	300	303	62	64
27.50	61	149	126	124	51	47	57	43	50	306	304	313	57	103	188	100	65	120	107	186	197	297	255	226	112	144	117	187	54	58	185	213	255	302	271	94	175	106	42	57	255	279	281	84	270	298	303	58	63
27.75	61	149	129	127	52	52	68	53	62	307	309	315	57	104	191	105	70	122	117	191	205	301	259	224	109	142	119	189	62	63	191	214	260	303	274	102	171	107	40	58	258	277	282	89	270	299	304	66	63
28.00	60	151	130	129	56	53	67	53	62	309	309	315	57	106	192	106	72	122	116	190	206	301	262	228	112	144	117	190	61	62	191	216	260	302	275	105	175	109	42	60	261	281	282	89	270	301	305	67	62
28.25	60	154	131	129	60	57	74	58	69	308	309	315	60	108	194	110	76	125	123	193	209	302	264	227	112	147	119	190	67	68	193	218	263	305	276	108	177	111	42	65	262	280	282	94	272	300	304	70	67
28.50	60	153	129	130	57	54	68	52	61	309	309	315	59	107	193	108	73	123	118	191	208	302	262	229	113	145	122	189	61	64	192	219	263	305	276	100	176	110	42	62	261	279	283	92	273	300	303	65	62
28.75	63	156	131	129	56	52	62	48	55	309	309	314	60	105	194	110	73	125	114	191	206	301	260	233	115	148	123	193	59	63	193	219	262	305	273	94	181	111	44	65	264	281	283	92	273	300	307	64	65
29.00	60	155	131	133	59	55	69	53	64	311	311	317	60	109	194	113	74	128	121	194	209	302	264	233	112	147	125	192	63	67	196	223	264	306	275	100	180	112	42	65	266	282	284	95	274	302	308	66	62
29.25	59	157	130	132	59	52	66	50	58	308	308	315	59	109	195	113	73	125	118	194	207	301	263	235	113	147	122	190	61	65	193	222	263	304	275	95	180	109	43	65	265	281	283	94	274	300	307	64	63
29.50	62	159	132	135	62	55	66	50	59	308	308	315	58	109	195	113	75	125	118	195	210	300	264	238	115	148	126	193	63	64	193	224	263	305	274	96	181	112	44	65	265	281	283	96	273	301	306	65	65
29.75	63	161	134	133	64	59	73	56	66	310	311	316	59	110	200	117	79	128	125	196	214	303	268	235	115	148	127	194	68	69	197	226	267	306	276	99	185	111	42	70	266	283	284	98	275	302	307	68	64
30.00	61	161	132	131	62	56	72	53	64	310	309	317	57	110	197	118	77	127	126	197	213	302	267	237	114	147	123	194	66	70	197	227	266	306	274	99	183	112	42	68	267	281	283	98	275	302	306	69	63
30.25	64	162	135	136	65	58	74	57	67	311	309	320	60	112	200	119	79	130	127	198	216	303	268	241	115	148	125	194	67	71	199	228	266	306	276	99	184	111	43	69	269	280	284	100	276	302	307	68	63
30.50	63	165	136	138	71	66	87	70	81	312	313	319	62	113	200	124	86	133	137	200	221	304	272	241	115	151	126	196	78	78	202	231	269	309	278	110	184	116	42	77	269	282	283	105	275	304	308	77	67
30.75	66	167	136	137	69	62	75	58	66	312	312	318	62	112	201	124	83	133	130	200	217	304	270	247	120	152	129	197	70	73	202	232	269	308	276	100	188	116	46	74	268	281	285	104	276	303	310	71	66
31.00	63	167	135	136	69	62	76	57	69	311	311	318	59	112	202	124	81	133	132	201	218	304	271	247	115	149	127	198	69	73	201	230	270	309	277	100	188	115	43	72	270	283	285	103	278	304	309	72	63
31.25	61	167	135	137	70	61	80	62	72	312	311	320	59	113	201	125	83	133	133	202	218	302	272	245	116	151	126	196	72	73	201	232	269	307	276	100	187	112	41	73	270	282	284	105	276	303	310	71	63
31.50	62	167	136	135	69	62	79	59	71	312	311	318	60	114	202	125	83	132	133	200	219	303	269	244	116	150	126	196	73	74	202	234	269	308	277	99	189	115	41	76	269	282	284	105	277	303	308	71	61
31.75	61	168	136	137	70	62	79	63	72	311	312	320	58	112	202	127	83	133	134	200	220	303	272	247	115	150	128	196	73	74	203	233	270	308	277	99	188	113	42	76	270	281	283	104	276	303	308	71	62
32.00	64	174	138	140	77	72	91	72	84	315	314	321	62	116	205	134	90	136	144	206	226	305	275	249	117	153	128	199	83	82	206	237	273	308	280	109	191	117	43	83	273	282	284	113	280	306	311	80	67
32.25	64	173	140	141	75	66	83	63	76	313	313	320	63	116	205	133	88	137	140	206	223	306	273	253	120	154	133	200	77	81	205	239	273	311	280	101	195	118	46	82	273	284	285	112	280	306	310	75	67
32.50	62	172	135	138	75	64	82	63	72	313	311	319	59	116	204	131	86	138	137	204	221	302	270	253	116	153	130	197	75	76	205	238	270	308	277	96	193	116	42	80	272	282	284	108	277	303	310	72	65
32.75	62	174	138	142	76	66	81	64	75	313	314	319	60	115	206	136	88	135	140	206	225	304	272	253	119	152	130	199	77	78	205	239	271	308	279	98	192	117	42	81	272	282	286	111	279	304	311	75	64
33.00	62	175	141	140	79	69	89	70	83	315	314	321	61	116	206	135	91	136	143	208	226	306	275	252	118	153	132	200	82	82	209	241	272	309	280	103	195	117	43	87	273	283	284	114	280	307	310	78	66
33.25	63	178	141	143	81	71	93	74	86	315	315	322	62	118	208	139	94	139	147	210	227	306	277	255	119	155	133	200	84	85	210	242	272	309	281	106	195	119	42	90	274	284	286	117	280	306	311	81	65
33.50	62	178	137	142	80	69	90	71	83	315	314	321	59	117	206	136	90	138	145	207	224	305	274	254	117	152	131	200	81	82	208	242	272	309	279	101	194	117	41	86	273	282	284	115	280	304	309	79	64
33.75	64	179	140	144	80	70	88	71	82	314	314	321	60	120	209	139	93	140	147	210	228	306	275	257	119	153	135	200	82	85	211	245	272	310	281	101	196	119	45	89	276	282	285	119	280	306	310	81	65
34.00	65	182	142	146	85	73	94	74	88	316	315	323	63	120	211	143	96	142	148	213	229	309	275	261	120	156	136	203	86	89	212	248	275	311	282	104	198	121	44	92	275	285	285	120	283	308	312	82	67
34.25	67	181	143	145	85	75	93	73	89	316	315	321	63	121	211	144	97	144	152	212	230	307	276	260	121	156	135	203	87	88	213	247	275	312	282	103	199	121	45	95	275	284	285	122	283	308	312	83	68
34.50	64	182	143	146	86	72	89	71	84	314	312	321	62	119	212	142	96	141	149	212	227	306	274	262	120	155	136	203	84	86	213	247	273	309	280	100	200	121	44	92	275	283	285	121	281	306	310	80	66
34.75	62	183	140	143	85	72	89	70	82	313	312	321	59	119	209	144	96	142	147	210	227	306	274	262	120	154	134	201	83	87	210	245	272	309	280	96	198	118	41	91	274	284	284	120	280	305	311	81	64
35.00	65	184	142	147	88	75	93	72	87	315	314	322	63	122	211	147	100	144	153	213	229	307	273	262	123	157	137	203	88	91	214	249	274	311	283	102	201	121	47	95	276	285	286	125	284	306	311	86	67
35.25	64	185	143	147	89	76	99	78	93	315	316	322	62	121	212	147	100	143	155	213	232	306	276	262	120	155	135	204	92	92	214	249	273	312	282	102	199	121	43	98	275	283	286	123	281	307	312	84	65
35.50	64	188	143	147	93	79	99	80	92	316	316	322	61	121	212	150	101	145	156	214	232	308	275	263	122	157	136	204	90	92	215	251	274	311	284	101	201	121	44	99	277	285	286	125	285	308	311	85	67
35.75	65	190	147	151	96	84	108	89	103	318	317	325	67	127	217	154	107	149	163	218	235	310	280	264	123	160	137	208	100	99	220	253	276	313	287	110	204	125	45	105	276	284	287	132	284	309	313	93	69
36.00	64	188	144	148	92	78	99	78	93	315	316	321	61	123	215	151	100	146	157	216	231	308	275	266	121	157	137	206	91	93	217	250	273	310	283	101	204	121	44	100	276	283	285	126	282	306	310	86	66
36.25	70	193	148	154	99	86	109	88	105	318	318	327	67	128	218	157	108	151	166	220	237	309	279	268	125	163	142	208	102	100	222	255	277	314	287	110	208	127	47	107	278	285	288	133	287	310	314	95	69
36.50	64	190	146	150	97	82	107	86	102	318	317	325	61	125	215	154	106	148	165	217	235	309	278	267	121	158	136	206	98	98	219	254	274	313	285	105	204	122	44	105	275	284	285	132	282	307	312	90	66
36.75	67	194	148	152	99	84	108	87	102	318	317	325	65	125	216	157	108	152	165	217	236	311	278	269	124	161	140	207	100	101	220	256	277	314	287	106	208	127	45	109	278	285	288	135	287	311	313	94	68
37.00	68	194	148	152	100	84	104	84	99	316	316	323	62	126	217	159	108	150	165	220	235	309	276	270	126	160	142	208	99	99	220	256	275	312	285	104	209	126	48	108	277	285	287	134	285	309	312	94	69
37.25	66	197	148	151	100	84	105	84	100	316	314	324	64	129	218	161	108	151	166	220	234	308	276	272	126	160	142	211	100	101	221	256	274	312	285	103	211	127	46	109	279	286	288	134	286	308	313	92	70
37.50	64	195	146	150	100	83	103	83	99	315	312	321	62	124	216	157	107	147	163	217	233	309	276	271	123	159	139	206	96	98	220	254	273	310	282	98	209	124	41	107	276	284	285	132	283	307	311	90	64
37.75	65	198	148	153	103	87	107	88	105	317	316	323	65	128	218	162	111	152	167	220	237	310	277	273	125	162	143	208	102	103	221	256	274	313	287	102	210	127	47	112	278	285	287	137	285	309	314	93	68
38.00	67	198	147	153	103	86	105	86	103	315	314	322	64	126	217	162	111	151	166	220	234	308	275	272	126	160	141	210	100	101	220	256	274	313	284	100	210	126	44	113	277	283	286	137	285	309	313	93	67
38.25	66	199	149	152	106	89	112	91	109	317	314	324	64	129	220	165	113	155	172	222	239	310	278	274	125	162	143	210	105	105	224	258	276	313	287	104	212	129	44	116	279	286	287	141	286	310	313	98	67
38.50	67	200	149	156	108	90	110	90	109	318	316	323	64	129	219	167	114	153	170	221	236	311	277	275	126	162	145	211	104	106	223	259	274	313	286	103	213	128	46	116	278	284	287	140	284	312	313	97	69
38.75	67	202	151	156	107	92	113	93	111	318	318	326	64	129	221	168	114	156	174	222	239	311	277	275	126	162	143	210	107	108	225	261	276	313	288	104	214	127	47	119	280	286	289	144	288	311	314	100	67
39.00	70	204	153	158	112	99	125	103	121	320	318	326	68	131	223	171	120	159	181	226	242	313	280	276	126	165	145	211	113	113	228	263	278	315	291	109	215	131	46	125	280	286	288	147	290	313	315	105	70
39.25	67	204	151	155	111	94	116	94	112	317	315	323	66	130	221	169	117	154	172	223	236	309	278	275	127	163	144	210	107	109	225	260	275	312	288	102	215	129	46	120	279	284	286	142	286	311	312	99	68
39.50	69	205	152	159	116	100	128	107	128	319	318	325	66	132	224	173	123	159	183	226	243	312	280	275	128	164	144	214	118	116	228	263	277	313	292	114	214	132	46	128	280	285	287	148	287	311	313	108	72
39.75	73	209	155	162	117	100	120	100	121	318	318	326	68	135	226	176	123	162	181	228	243	312	281	282	131	169	149	218	115	116	231	264	276	314	291	106	221	135	52	128	282	289	289	148	288	314	313	107	75
40.00	70	208	155	160	118	103	131	109	131	318	318	326	71	134	223	178	126	161	186	228	244	313	281	277	128	166	146	215	124	120	231	265	277	315	293	113	217	134	49	134	279	286	287	152	289	314	314	110	73
40.25	70	209	152	159	116	99	120	99	119	318	316	324	65	132	223	176	122	159	180	226	240	310	278	278	129	166	146	213	113	116	229	263	276	313	288	104	218	132	48	128	279	287	286	149	287	311	313	106	71
40.50	72	211	154	161	119	101	122	103	124	319	316	325	71	135	226	179	125	162	182	230	243	312	280	282	131	168	150	217	117	119	232	265	277	314	291	107	222	135	52	134	281	287	290	152	289	314	314	110	75
40.75	70	210	154	160	120	104	126	106	128	319	319	325	67	135	227	179	126	164	185	229	243	313	279	281	130	167	149	214	118	119	231	266	278	316	292	107	219	133	48	132	280	286	288	153	288	314	316	113	71
41.00	72	213	154	164	122	104	126	105	128	319	317	325	70	137	227	182	128	164	185	229	243	313	281	282	132	170	151	217	119	119	232	266	276	315	292	106	222	136	50	133	281	288	288	153	288	313	315	113	72
41.25	73	213	158	162	123	109	133	114	136	320	319	326	69	137	226	183	130	165	188	231	245	313	281	281	131	170	149	217	125	123	233	268	277	316	296	111	223	135	49	137	280	286	289	156	291	313	314	116	74
41.50	69	215	156	163	125	108	133	112	135	318	318	325	70	138	228	184	130	165	189	233	245	313	281	281	131	169	151	217	124	126	235	267	278	317	296	110	222	135	51	138	282	287	289	157	290	314	315	117	72
41.75	71	216	156	164	126	107	130	109	135	318	318	326	69	136	227	184	132	164	189	230	244	312	280	284	132	169	150	217	122	125	234	267	276	315	294	105	223	136	50	139	281	287	289	158	288	313	315	116	73
42.00	69	217	156	162	126	109	131	110	134	320	316	326	68	134	226	185	133	165	189	229	244	312	280	282	131	168	150	215	124	123	232	266	275	315	293	105	222	136	48	138	282	286	288	158	289	313	313	116	70
42.25	73	220	159	167	131	116	142	123	145	322	319	326	73	139	229	189	137	168	195	235	250	315	282	282	132	171	150	219	131	131	236	269	279	315	297	117	224	139	49	145	280	287	289	163	291	314	316	124	75
42.50	75	219	160	168	132	118	145	122	148	323	320	328	75	141	231	193	139	171	199	236	250	315	285	282	133	172	152	219	136	133	238	271	279	317	297	116	226	141	53	150	282	287	288	163	290	315	316	127	78
42.75	77	221	157	168	135	116	136	115	136	320	318	327	74	140	231	191	137	167	193	234	247	313	281	287	133	171	154	220	128	128	235	270	277	318	295	107	227	138	52	146	283	286	288	163	289	315	316	123	76
43.00	73	217	157	168	132	115	135	115	139	319	318	326	71	138	230	190	137	166	194	233	246	314	281	284	133	169	151	220	127	130	236	269	276	316	294	105	226	135	49	145	280	288	289	163	289	314	315	123	73
43.25	73	219	157	165	131	117	138	117	142	320	317	326	72	139	229	189	138	169	197	232	249	312	280	284	132	169	151	219	130	131	236	269	277	316	295	109	226	135	49	148	281	287	288	164	290	313	316	127	74
43.50	76	220	158	165	134	120	140	121	145	322	318	328	75	141	231	192	139	170	199	235	249	316	281	283	132	172	152	220	134	132	239	270	278	317	296	110	228	137	50	150	281	287	289	165	290	316	315	128	77
43.75	73	220	155	165	134	119	142	122	142	319	318	327	72	138	229	193	138	167	198	233	246	313	280	283	130	169	151	219	133	132	238	269	275	316	295	108	225	136	47	150	281	286	287	164	289	314	315	130	76
44.00	72	220	154	163	133	119	136	118	139	318	316	325	70	136	228	192	138	166	196	232	244	312	280	282	130	169	151	219	130	131	234	267	274	315	294	103	227	136	47	149	280	284	286	163	287	312	314	129	75
44.25	78	225	159	168	139	124	142	122	142	320	317	327	75	140	230	195	142	171	198	235	248	314	282	285	133	172	154	220	135	135	238	270	276	315	297	108	230	137	50	154	281	286	289	168	289	314	315	134	79
44.50	78	223	156	165	138	121	140	121	138	319	317	325	76	140	231	195	143	169	198	233	246	313	281	285	134	171	153	220	133	134	237	270	274	316	295	104	229	138	48	152	278	286	289	167	288	314	315	137	78
44.75	79	224	158	169	140	126	144	120	139	320	315	326	77	139	231	196	143	169	199	234	247	312	280	285	133	172	153	220	136	136	238	270	276	316	296	106	231	138	49	153	280	287	288	169	289	314	315	138	79
45.00	81	226	162	171	144	130	152	131	147	321	319	327	79	143	233	199	148	174	207	237	250	315	285	286	133	174	154	223	143	142	241	273	279	318	300	115	232	139	51	160	283	287	288	174	291	315	315	145	82
45.25	81	228	160	170	146	136	157	137	150	321	320	328	81	144	232	202	149	175	210	239	254	315	285	285	134	174	153	223	149	146	242	274	279	317	301	120	230	141	50	162	281	287	288	176	291	315	315	151	86
45.50	80	226	159	168	142	133	148	125	139	320	317	326	80	139	233	201	146	171	204	236	249	313	282	286	133	172	154	222	139	140	240	271	278	316	298	106	232	140	49	160	281	287	289	173	288	315	316	147	83
45.75	79	225	157	166	144	134	154	135	146	321	318	326	80	139	230	200	146	174	208	238	251	313	283	284	132	172	151	220	145	141	239	271	276	315	301	111	230	136	47	162	280	286	287	174	289	314	315	151	82
46.00	80	227	157	168	146	135	150	130	140	319	318	326	82	140	232	203	148	173	208	236	248	313	281	285	133	173	152	222	143	144	240	271	275	317	299	106	231	139	49	163	280	288	287	174	289	314	316	151	83
46.25	83	228	159	170	146	137	149	128	136	321	317	324	80	143	231	203	148	173	206	237	247	313	283	287	133	173	155	222	142	141	239	272	276	315	299	106	232	138	48	162	281	286	289	174	289	313	314	155	84
46.50	86	232	161	173	151	145	158	140	145	322	320	328	85	142	233	207	155	179	212	239	254	316	285	286	135	175	155	224	150	150	241	274	279	318	303	116	236	142	52	169	282	288	289	180	292	316	315	163	89
46.75	88	231	160	171	149	144	150	131	137	321	317	326	90	144	235	209	154	177	211	237	250	314	282	285	140	176	159	225	149	151	241	274	278	316	299	107	235	143	56	170	282	288	288	181	290	316	316	164	92
47.00	89	233	160	172	151	145	153	133	136	320	320	327	89	144	234	208	152	178	212	238	248	314	283	287	137	176	158	224	147	149	243	272	278	318	300	108	237	143	53	170	281	288	291	179	291	315	316	166	90
47.25	88	234	164	174	156	152	166	148	151	322	318	327	86	144	235	212	157	178	215	240	255	315	287	286	135	175	155	225	158	153	244	274	279	318	303	120	235	143	49	176	282	289	290	184	290	316	315	172	89
47.50	87	233	161	171	156	153	161	141	143	322	319	327	88	146	235	211	158	179	215	241	253	315	286	287	137	175	156	224	155	154	243	274	278	316	303	115	236	143	50	173	280	288	290	184	290	315	315	175	91
47.75	89	236	162	175	158	157	168	149	149	322	320	329	89	145	236	214	160	180	221	242	255	316	287	287	136	175	157	226	159	159	246	275	280	317	304	121	237	143	52	179	281	287	288	187	290	317	316	179	94
48.00	91	234	163	175	158	159	167	149	148	322	319	329	88	145	236	213	160	180	220	242	253	317	287	286	134	176	157	226	159	158	245	273	278	317	303	117	237	142	51	178	282	288	288	185	291	315	317	182	93
48.25	89	236	160	173	156	157	157	138	136	319	318	326	90	143	235	213	158	179	214	239	249	313	285	287	136	175	156	226	153	153	243	272	276	317	301	108	238	141	51	174	280	287	290	183	289	315	315	182	92
48.50	91	237	163	174	160	166	169	150	147	323	320	329	92	146	237	215	162	183	222	244	255	314	287	287	136	177	157	226	160	162	247	274	278	317	305	116	238	144	51	180	281	288	288	187	291	315	316	188	95
48.75	94	235	162	173	159	165	163	143	140	322	319	328	91	145	235	214	159	181	219	241	251	313	285	287	134	176	157	224	157	158	245	275	277	316	304	112	237	143	50	177	280	287	289	187	291	316	316	192	92
49.00	96	239	161	177	162	167	162	141	138	322	319	325	94	147	236	218	163	180	219	242	251	312	286	289	137	177	159	227	154	159	246	273	278	317	302	109	240	144	53	180	281	289	288	188	290	315	315	196	97
49.25	94	238	162	175	163	173	167	148	142	321	319	328	93	146	236	217	164	181	221	240	252	314	285	289	135	177	159	227	160	161	246	274	279	318	304	111	240	143	52	181	280	286	289	190	291	316	317	199	96
49.50	94	237	163	175	162	176	166	148	141	321	320	327	96	145	236	218	163	181	222	241	253	314	286	286	136	177	157	224	160	161	245	273	277	317	305	111	240	143	50	185	280	288	288	189	290	316	318	202	96
49.75	95	238	162	176	166	185	173	157	148	322	319	328	93	146	237	219	167	183	225	243	257	315	286	288	135	175	154	227	165	163	248	275	279	318	306	119	238	144	49	186	280	287	288	191	290	316	316	208	95
50.00	98	239	164	175	165	185	166	149	139	322	320	327	99	147	238	220	167	184	222	242	253	314	286	289	138	179	159	227	162	164	246	273	278	317	304	110	241	147	52	185	280	287	290	192	291	316	317	210	99
50.25	97	240	163	177	168	193	177	163	149	322	319	328	96	147	236	223	170	185	228	244	256	315	288	288	137	178	156	226	171	168	248	274	280	317	307	125	239	145	50	190	279	287	288	194	289	316	315	217	100
50.50	101	242	165	178	170	195	171	156	141	322	319	328	99	149	238	223	171	185	227	245	255	315	287	289	139	181	160	228	167	168	249	276	280	317	305	113	243	146	53	188	282	290	290	196	290	316	316	218	102
50.75	97	241	160	173	166	196	167	148	135	320	318	326	100	145	237	223	167	183	223	241	250	312	284	289	138	176	158	225	161	165	246	273	278	315	304	107	241	143	51	185	280	286	288	191	289	316	316	217	100
51.00	100	240	160	174	167	197	168	150	136	320	317	327	100	147	237	223	167	183	224	241	252	313	285	288	137	176	157	227	162	165	246	275	278	317	303	109	241	144	53	188	280	288	288	192	291	314	315	223	100
51.25	100	241	161	177	172	200	169	153	138	321	319	327	101	147	239	225	170	187	225	244	252	313	286	289	137	176	159	228	166	169	247	273	276	316	304	110	242	145	52	189	281	289	289	194	289	315	316	226	103
51.50	100	241	161	175	169	202	168	150	136	320	319	327	102	148	237	225	170	184	225	242	251	312	284	286	139	176	159	228	165	168	247	274	278	316	304	107	242	145	51	191	281	287	288	195	288	314	315	226	103
51.75	103	245	163	178	174	206	174	157	138	323	319	328	102	148	238	226	172	185	228	244	252	314	287	289	138	176	160	228	166	171	249	275	279	318	304	110	244	145	52	193	281	289	289	197	291	316	316	232	104
52.00	105	245	166	181	176	208	179	166	146	324	321	329	108	150	240	230	178	190	232	247	256	316	289	289	140	179	162	229	176	177	252	275	280	319	309	118	245	148	54	199	282	289	291	200	290	317	317	236	109
52.25	106	247	165	180	176	208	177	159	140	324	319	329	106	150	239	228	175	188	230	246	254	313	287	289	141	180	161	230	170	174	251	276	279	317	308	112	243	148	53	194	281	290	291	199	292	315	316	237	107
52.50	108	246	166	180	177	213	182	167	146	323	320	328	109	152	240	230	178	189	235	248	256	315	289	289	140	182	162	230	177	178	252	277	280	318	309	119	244	149	55	200	282	288	290	203	290	316	318	242	113
52.75	109	248	167	181	181	214	183	167	145	322	322	330	109	152	239	232	180	192	237	248	257	315	290	290	141	181	163	232	179	180	254	278	282	320	310	117	246	150	56	202	283	291	290	203	291	318	319	243	112
53.00	109	247	163	180	179	213	177	162	139	322	320	329	108	150	238	230	178	189	232	245	253	314	286	290	140	179	161	229	172	178	251	275	280	317	307	112	245	147	53	199	280	288	289	203	289	314	316	244	109
53.25	107	247	164	181	180	217	187	173	147	321	319	329	108	150	238	231	179	190	238	247	257	315	290	287	137	177	159	229	180	181	253	277	280	318	310	122	244	146	51	203	279	288	288	203	289	317	316	248	109
53.50	113	250	165	181	181	216	179	164	138	322	321	327	116	153	242	233	182	191	236	248	255	312	287	291	144	183	164	230	177	182	251	277	280	317	308	112	247	150	57	203	282	290	290	205	291	316	317	249	113
53.75	111	248	162	178	180	215	178	162	135	321	319	328	111	149	238	231	180	188	233	244	251	312	286	290	140	179	162	229	174	179	249	277	278	316	306	110	245	147	51	201	281	288	288	202	289	314	316	250	109
54.00	115	250	165	183	184	220	182	166	139	322	320	328	114	153	242	235	184	191	236	248	255	316	288	291	145	182	165	230	180	184	254	278	280	318	308	114	248	149	57	205	283	291	289	207	290	315	317	255	113
54.25	110	248	165	179	184	220	183	170	141	322	320	329	112	150	240	235	181	192	238	247	256	314	288	288	139	180	162	230	180	183	252	275	280	317	310	114	246	148	53	206	279	289	289	206	289	316	317	254	109
54.50	113	249	165	180	185	222	186	170	142	323	320	330	113	150	240	236	183	192	239	247	255	314	290	289	140	179	162	230	182	184	252	278	281	318	310	114	245	148	54	206	281	289	288	207	289	317	317	257	110
54.75	113	250	167	181	188	225	191	175	144	324	322	329	116	153	242	238	186	195	240	249	258	316	291	290	143	181	162	231	186	187	255	277	280	320	312	117	249	149	54	209	281	289	290	211	290	318	318	260	113
55.00	114	251	164	181	188	224	190	176	145	323	321	329	113	151	241	238	186	193	241	248	257	315	290	290	140	180	162	231	184	187	254	278	280	319	312	118	246	147	53	210	281	289	289	210	289	317	315	262	109
55.25	114	251	164	181	189	224	190	176	142	321	320	328	114	150	240	237	187	192	242	248	256	315	290	290	138	180	161	228	186	187	252	277	279	316	312	119	246	148	51	211	280	288	289	210	287	317	316	263	109
55.50	115	252	166	183	190	228	195	182	148	324	321	331	118	152	243	239	188	196	246	250	259	314	292	288	141	183	163	233	191	193	255	279	282	317	313	121	250	151	55	215	281	289	289	213	289	317	317	268	112
55.75	116	250	164	179	190	227	190	179	143	323	321	328	116	152	239	240	188	192	242	248	257	314	289	289	140	181	161	230	189	190	253	277	280	318	311	117	248	149	52	214	279	288	290	210	289	317	316	266	109
56.00	118	254	167	183	193	229	192	179	144	324	321	331	120	154	242	242	189	196	244	250	257	314	291	291	143	182	163	232	189	193	254	280	282	319	312	117	250	151	56	216	282	290	290	214	290	318	318	269	111
56.25	118	251	163	180	190	224	189	174	138	322	319	329	116	152	240	238	189	193	242	247	254	311	289	292	141	180	161	228	185	188	252	277	280	316	310	113	247	147	53	212	281	289	289	211	288	314	316	270	108
56.50	116	252	164	181	191	227	191	177	141	322	320	329	117	150	240	240	189	194	243	248	255	314	290	288	138	178	161	230	188	191	254	277	280	317	312	114	247	148	51	215	280	289	290	214	288	317	316	271	107
56.75	119	252	164	181	192	227	190	174	137	323	319	328	120	150	240	242	188	194	242	247	254	312	289	291	141	179	162	230	185	192	252	278	280	317	309	112	248	147	53	214	279	288	290	213	288	313	317	270	107
57.00	119	254	164	182	195	229	193	177	140	321	321	330	119	151	241	242	191	195	247	248	255	314	291	292	140	181	162	231	189	193	253	278	280	316	312	115	249	148	54	217	280	289	289	214	289	316	317	274	108
57.25	121	254	167	185	198	231	199	187	148	324	322	331	125	155	243	247	195	198	248	253	260	315	292	291	143	184	164	232	196	197	257	280	282	319	313	123	250	152	56	221	281	289	289	218	290	318	318	277	114
57.50	120	257	169	188	201	235	202	191	151	323	323	331	125	158	244	247	198	201	252	253	261	315	295	291	144	182	165	233	199	202	259	281	284	318	315	126	251	153	56	225	281	292	291	221	291	318	318	279	113
57.75	120	255	168	183	201	233	202	188	148	323	322	329	125	154	245	247	198	199	250	252	259	315	293	290	144	182	164	232	198	201	256	280	282	319	314	124	251	152	55	222	280	289	289	220	289	318	318	279	112
58.00	117	256	165	184	198	229	199	184	142	322	322	329	123	153	242	246	196	198	248	251	257	314	290	290	141	181	162	233	196	199	255	278	281	317	313	118	250	147	53	222	280	289	288	218	288	317	317	278	109
58.25	118	256	167	182	199	231	195	179	138	323	320	328	125	153	243	246	196	197	247	249	256	313	289	290	142	181	165	231	194	198	256	278	280	318	313	117	250	149	55	221	281	290	290	218	289	317	316	279	109
58.50	115	255	165	182	199	230	200	185	142	322	321	330	124	152	240	246	195	198	249	251	257	313	290	289	138	182	162	232	195	199	256	277	280	317	312	117	250	148	52	222	280	288	288	218	287	317	316	279	108
58.75	120	258	170	187	205	235	208	193	152	325	323	330	128	157	245	251	203	202	254	255	262	315	295	291	143	185	166	235	204	209	259	282	283	319	315	129	252	153	57	229	280	291	289	225	289	318	317	282	114
59.00	119	258	164	182	200	232	196	180	138	323	321	329	127	156	242	247	200	199	248	250	254	312	290	292	145	181	166	232	195	202	256	278	282	316	312	115	250	151	57	224	279	290	291	223	288	317	317	281	107
59.25	117	256	167	184	204	232	207	188	147	324	321	329	126	154	242	249	201	202	252	252	258	314	293	289	141	181	163	233	201	205	257	279	282	317	314	123	250	148	52	227	279	290	290	223	288	317	316	282	109
59.50	117	259	166	184	204	233	206	186	145	323	319	328	126	153	242	249	200	199	253	253	260	315	293	291	140	182	163	233	200	204	257	280	280	316	314	125	249	149	52	228	279	289	291	222	287	317	316	283	109
59.75	118	258	167	188	207	236	207	187	146	324	322	330	131	156	244	252	203	201	254	255	260	315	295	293	145	184	166	234	205	208	259	280	283	317	316	123	253	153	56	230	279	289	292	224	289	318	318	285	112
60.00	121	260	169	187	209	236	208	187	146	324	323	331	132	158	245	253	206	204	255	253	260	316	295	293	147	187	167	235	205	209	259	282	284	319	317	122	254	153	57	232	281	290	292	227	289	319	318	287	111
60.25	116	258	165	185	206	233	206	185	144	324	322	330	128	154	242	252	201	200	253	251	258	313	291	290	141	181	163	233	204	207	257	280	282	316	316	120	250	150	53	230	278	290	289	224	287	317	317	286	107
60.50	118	260	167	185	207	237	204	180	141	325	323	330	133	158	244	253	205	202	254	254	257	314	292	292	144	186	167	234	201	209	259	279	282	317	314	118	253	153	58	230	279	291	290	227	289	317	317	288	109
60.75	117	259	166	186	208	233	203	179	139	324	321	329	134	156	244	252	204	201	252	252	257	313	291	293	146	185	167	234	202	208	256	278	281	317	313	115	253	152	57	231	278	290	290	226	288	316	317	288	108
61.00	119	260	168	188	212	237	212	188	148	323	319	329	135	157	244	253	208	204	258	255	259	314	294	293	143	184	165	234	210	213	259	280	282	316	316	130	251	152	55	233	278	290	290	229	287	318	315	289	110
61.25	117	260	164	185	209	234	203	176	138	322	319	329	135	154	244	253	204	201	254	251	256	313	292	290	144	184	164	233	201	210	256	279	281	315	313	113	253	153	55	232	279	288	288	225	284	317	315	288	108
61.50	116	258	169	185	212	235	212	185	147	325	321	331	136	158	243	255	209	203	257	254	260	313	294	291	141	182	166	235	210	214	258	281	282	317	314	123	253	151	55	234	279	288	289	227	287	317	315	291	111
61.75	115	259	166	184	210	234	209	178	141	323	321	330	134	155	243	254	207	201	256	253	257	314	293	291	141	182	165	235	206	212	258	280	282	317	315	118	253	150	56	233	278	289	289	226	288	316	316	291	108
62.00	116	259	168	187	214	236	214	186	148	325	321	331	136	157	245	255	208	204	258	254	261	313	295	292	142	183	164	234	212	215	259	280	283	317	316	123	254	152	55	238	277	289	290	229	287	320	316	292	111
62.25	118	260	170	189	217	238	217	188	151	324	322	330	137	158	246	257	212	205	261	256	261	314	294	292	144	187	167	235	216	219	261	283	283	317	317	127	254	155	57	241	277	288	290	232	286	318	314	293	112
62.50	117	259	168	186	215	234	213	182	143	324	321	329	137	156	245	257	210	204	258	254	259	315	293	292	144	185	166	235	210	216	260	281	282	314	316	122	254	154	56	237	279	291	290	229	288	318	316	293	111
62.75	119	258	170	189	215	238	213	184	146	323	323	330	138	157	245	258	212	207	260	254	259	314	294	294	144	186	166	236	213	217	260	281	284	317	316	121	255	152	57	239	278	291	290	230	288	318	317	295	110
63.00	117	259	167	187	217	236	214	184	147	324	321	330	138	157	245	258	212	205	261	254	258	313	295	293	144	184	163	234	214	219	260	281	281	315	316	122	253	152	54	239	278	290	290	231	288	316	317	295	109
63.25	114	258	165	184	216	237	214	181	142	324	323	331	137	157	243	258	211	206	259	254	258	314	294	292	143	182	164	233	212	217	261	282	282	314	317	119	254	151	56	237	277	288	290	229	286	318	319	297	106
63.50	116	259	168	188	218	237	214	180	143	323	322	331	140	159	244	260	214	206	261	255	259	315	294	293	144	186	167	235	213	217	261	282	283	315	315	119	257	152	55	239	279	291	291	230	287	317	317	297	108
63.75	117	260	168	188	220	238	213	179	142	324	322	330	142	160	246	260	215	207	260	255	258	313	295	294	145	185	167	236	214	221	260	282	284	315	314	117	255	153	56	241	278	290	291	230	287	316	315	298	112
64.00	118	259	169	187	220	237	213	178	139	323	321	330	142	159	246	261	216	207	260	255	255	313	293	293	146	187	168	236	214	220	258	282	283	315	316	120	255	153	59	241	278	291	291	229	289	317	316	300	110
64.25	119	261	168	189	221	238	219	184	145	323	322	331	141	160	246	260	218	209	264	255	260	315	296	292	145	186	168	235	218	223	260	282	285	315	317	123	256	154	58	243	278	290	290	231	288	318	317	300	110
64.50	118	259	169	192	224	240	222	186	149	324	324	331	140	159	248	261	220	209	265	256	261	314	297	291	145	186	168	236	221	225	262	283	283	316	317	128	257	154	56	245	278	290	291	231	287	317	317	300	114
64.75	114	258	168	187	221	237	214	178	141	324	322	330	138	160	245	260	216	207	262	255	257	312	293	293	145	183	168	236	215	221	259	282	284	315	315	118	256	153	57	244	279	288	290	231	288	318	315	301	109
65.00	116	261	167	189	221	236	214	178	138	324	321	330	142	160	245	261	217	207	262	255	256	312	293	292	146	187	170	235	218	221	259	280	281	313	314	116	259	154	57	246	278	289	292	228	286	318	317	301	113
65.25	118	261	168	190	224	239	220	184	146	324	320	329	138	159	245	262	219	208	263	257	259	315	295	291	143	184	167	235	220	225	261	282	283	315	317	128	256	154	55	246	278	291	290	231	285	316	315	302	112
65.50	115	256	166	187	221	237	214	176	138	323	320	330	136	155	244	262	214	206	262	252	257	312	291	291	144	183	165	234	213	222	259	281	282	313	315	117	254	150	54	241	276	288	287	226	284	317	315	301	105
65.75	115	258	167	186	223	236	214	176	139	322	320	330	137	157	244	262	217	207	264	253	255	311	292	292	144	185	167	235	215	224	259	280	281	314	314	115	256	152	55	244	278	290	290	227	284	316	315	303	108
66.00	118	259	168	189	226	239	216	178	140	324	322	330	141	162	247	265	220	209	263	256	259	311	295	294	148	186	170	237	218	226	261	281	282	315	315	119	259	156	59	246	277	289	290	230	286	317	318	302	110
66.25	117	258	170	188	226	239	221	182	145	325	324	332	139	159	246	264	221	211	267	258	260	314	297	294	146	185	167	236	223	228	261	283	284	315	319	125	257	154	56	247	278	290	292	230	287	319	318	305	110
66.50	118	259	165	187	226	237	215	174	137	323	321	330	139	158	245	263	219	208	263	252	255	313	294	294	146	184	167	235	219	226	260	281	282	313	315	118	257	153	58	245	277	288	289	227	283	317	315	305	108
66.75	118	257	167	188	224	239	216	177	138	322	321	332	138	158	245	264	221	209	265	255	255	314	295	293	147	184	168	235	221	227	260	282	283	312	315	118	257	154	57	246	278	289	291	228	285	317	317	306	109
67.00	117	256	168	189	225	239	215	177	137	322	320	329	138	159	244	265	221	209	264	253	257	312	293	295	146	184	167	236	221	227	259	281	283	313	315	117	257	154	56	247	278	289	288	228	284	316	316	306	109
67.25	118	257	168	189	229	241	224	184	148	324	321	330	137	160	247	266	224	211	268	257	261	314	297	292	144	186	167	237	228	232	263	284	284	313	317	131	257	155	57	249	278	287	290	231	285	318	314	306	108
67.50	114	254	167	189	228	241	221	182	147	324	323	331	138	159	245	265	223	212	267	255	260	312	296	291	144	185	166	237	226	230	261	280	284	313	317	124	257	153	55	249	275	289	289	229	285	317	316	307	108
67.75	114	256	166	189	226	239	216	176	141	323	322	331	136	157	245	265	222	211	267	255	258	313	296	291	144	184	168	235	224	231	263	281	283	312	316	121	256	153	56	248	276	289	289	227	284	318	315	308	108
68.00	118	258	169	190	229	242	214	177	140	324	322	331	140	163	248	268	226	212	269	258	258	313	296	294	148	188	170	239	225	231	263	282	284	313	317	119	260	157	61	252	277	289	291	229	286	318	316	311	112
68.25	115	255	169	190	230	240	218	182	145	324	322	332	137	160	246	266	225	213	268	256	259	315	297	293	146	186	168	237	228	232	262	283	283	312	318	126	257	155	58	251	278	289	289	230	287	319	314	310	109
68.50	117	256	171	191	231	242	221	185	148	324	322	331	140	161	246	266	226	214	271	258	260	313	297	291	146	187	168	237	229	235	263	284	284	312	317	131	258	154	58	253	275	287	288	230	286	319	315	310	113
68.75	118	256	169	189	229	240	214	175	141	324	323	331	137	162	246	268	224	212	268	258	257	313	295	294	149	188	171	238	226	232	262	283	283	312	316	120	259	156	61	251	276	290	290	229	284	318	316	311	111
69.00	114	253	165	187	226	237	210	175	137	322	321	331	135	158	245	266	224	211	266	254	255	311	294	293	144	183	167	235	222	230	261	281	281	310	315	118	257	152	55	250	276	286	289	226	282	316	316	309	106
69.25	116	255	171	191	231	242	218	184	148	323	322	331	136	161	246	267	229	214	271	258	260	313	298	292	146	185	168	237	231	236	263	284	285	311	316	128	257	154	57	254	274	288	288	230	285	317	315	309	112
69.50	112	253	167	188	227	240	215	178	141	324	321	332	134	158	245	267	225	211	269	256	258	312	297	292	142	184	166	237	225	231	261	282	282	311	317	120	256	153	55	251	273	287	287	225	284	316	314	309	106
69.75	114	254	167	188	227	241	213	177	142	323	321	331	134	157	245	267	226	212	270	255	258	314	296	292	144	184	168	235	227	234	262	281	282	309	316	121	257	152	56	251	275	288	288	225	283	316	314	310	106
70.00	114	253	170	189	230	242	218	183	146	323	321	330	136	159	244	268	229	213	272	259	259	314	297	293	143	186	168	236	231	237	264	283	283	310	318	129	257	153	56	255	275	287	289	228	284	319	315	310	108
70.25	115	254	167	190	228	242	215	181	144	324	320	331	135	159	245	268	227	213	271	257	258	311	297	294	143	185	169	236	230	236	263	283	282	309	317	123	256	154	55	253	275	288	288	228	285	317	314	312	108
70.50	115	254	169	190	229	243	214	180	143	324	323	332	136	162	247	270	227	213	272	257	259	312	298	294	148	186	170	237	230	236	263	284	284	310	317	123	258	156	58	253	276	287	289	228	284	316	315	314	109
70.75	113	252	166	189	227	240	209	174	137	321	320	329	135	160	246	268	225	211	267	253	256	311	295	293	145	184	168	235	226	234	259	282	280	307	313	117	258	151	55	252	272	286	287	225	283	316	315	312	106
71.00	116	254	169	191	226	241	211	177	136	322	321	331	135	161	247	270	227	214	271	256	256	312	297	295	146	186	170	236	228	235	262	283	283	309	316	120	259	153	58	255	275	287	289	226	283	318	315	314	108
71.25	116	254	168	192	227	242	213	178	139	323	322	331	138	163	248	271	227	215	272	257	258	312	297	294	147	187	171	239	228	237	262	282	283	309	316	120	260	155	59	255	275	287	289	226	283	316	315	315	111
71.50	118	255	172	193	230	246	217	183	147	325	322	333	140	162	247	271	231	217	273	259	262	312	297	293	148	187	169	240	236	242	265	285	284	309	317	129	259	156	60	257	276	287	288	230	286	318	315	315	111
71.75	116	254	170	191	228	244	214	179	143	323	321	331	137	163	245	271	228	215	272	258	258	313	297	294	146	186	168	239	234	239	263	282	283	306	318	127	258	156	58	256	274	287	288	228	283	317	313	314	111
72.00	113	252	167	189	226	242	211	175	136	322	321	331	134	162	246	270	226	213	270	257	256	312	296	293	145	187	168	236	231	238	262	282	281	307	314	117	259	153	58	256	274	286	287	226	281	315	314	315	107
72.25	115	253	170	191	229	246	219	186	149	323	322	330	139	161	248	271	229	218	274	260	263	313	298	292	148	188	169	239	237	243	265	285	282	308	317	130	259	157	61	259	275	286	286	229	284	318	313	314	113
72.50	117	253	167	191	227	244	211	177	138	323	322	331	135	162	246	272	225	213	271	258	258	310	296	295	146	187	170	238	231	240	262	283	283	305	316	118	259	156	57	256	274	287	287	226	283	316	315	315	110
72.75	115	254	169	191	226	245	216	180	144	323	324	333	136	162	247	273	226	217	274	258	259	312	298	294	147	187	170	239	236	242	264	284	283	307	317	122	259	156	58	257	273	287	290	228	284	317	315	316	109
73.00	115	253	167	191	226	244	209	176	138	321	323	333	135	162	247	272	226	216	272	257	257	311	297	293	148	187	170	239	232	240	263	284	281	305	316	120	260	155	60	259	272	285	287	225	283	316	316	316	109
73.25	117	254	170	193	229	247	220	185	149	325	324	333	140	165	249	273	229	220	275	259	263	314	301	294	148	189	172	240	238	246	265	285	284	308	318	129	259	159	61	260	274	286	288	229	284	318	314	317	113
73.50	116	253	170	190	225	245	209	176	137	321	322	331	138	164	248	273	223	216	273	257	257	310	296	293	149	187	171	239	234	241	262	284	282	306	315	121	261	156	61	256	274	286	287	226	283	317	315	316	110
73.75	115	252	169	191	225	247	209	176	136	323	322	332	135	162	248	273	225	217	274	257	257	312	297	295	147	188	171	239	232	241	263	281	281	305	315	120	259	156	60	258	273	285	286	225	282	316	314	316	108
74.00	116	254	171	190	226	245	210	176	139	322	323	332	135	163	247	272	224	217	275	258	259	311	298	294	147	188	171	240	233	244	264	283	283	304	314	121	260	155	61	258	274	286	287	224	283	316	315	317	110
74.25	115	253	168	189	224	244	209	175	136	321	321	331	135	161	245	273	224	215	273	257	257	311	298	294	146	187	171	238	230	241	262	282	280	303	315	120	260	155	58	258	273	285	286	224	281	316	313	317	106
74.50	115	254	169	191	226	245	210	177	138	322	323	332	136	163	246	274	225	217	275	258	258	311	297	293	148	188	170	240	234	243	264	283	281	303	315	119	260	156	59	260	273	286	287	225	283	317	314	316	109
74.75	116	253	170	193	227	248	213	181	142	323	324	332	140	164	250	275	224	220	276	261	261	312	301	297	148	191	173	241	238	247	266	286	284	304	317	127	261	159	63	263	274	287	288	229	285	318	315	319	111
75.00	116	253	171	193	226	247	215	183	147	323	322	333	135	165	247	272	226	217	277	260	259	312	298	293	145	187	168	239	235	247	263	285	282	301	316	130	258	157	57	260	272	284	285	229	284	319	314	317	110
75.25	115	253	170	193	226	248	211	178	140	323	323	332	136	164	248	275	224	220	276	259	260	312	298	296	148	189	172	241	234	246	265	285	282	303	315	123	262	156	61	261	273	285	286	226	282	317	315	318	110
75.50	112	251	169	191	228	247	217	183	147	322	322	333	136	162	245	273	225	219	277	260	261	310	298	292	145	186	168	238	239	247	264	285	282	303	316	131	258	156	57	261	272	283	283	227	281	317	313	317	110
75.75	114	250	167	191	223	246	207	175	133	322	322	332	134	161	246	272	222	216	274	258	256	310	296	292	145	185	170	238	232	245	263	283	281	300	314	120	260	154	58	259	273	284	285	224	281	317	313	318	108
76.00	111	251	167	191	224	247	211	176	136	323	322	332	133	162	245	273	223	218	275	257	259	310	297	294	144	184	170	239	232	245	263	283	282	301	314	122	260	155	57	260	272	285	285	226	283	316	312	318	105
76.25	114	251	169	193	226	248	211	180	141	324	323	333	135	165	247	275	224	221	278	260	259	312	299	294	148	189	172	241	236	248	266	285	283	300	314	125	262	157	61	260	273	286	287	227	284	319	315	318	108
76.50	114	253	171	193	225	248	212	179	141	323	324	332	135	164	247	275	224	219	279	261	259	311	299	293	149	187	172	240	235	247	265	285	283	300	316	124	261	156	60	262	273	284	286	227	284	318	314	318	109
76.75	114	252	172	193	227	249	215	182	147	323	322	332	138	164	248	275	225	220	278	261	261	313	300	293	148	188	171	241	236	250	266	285	282	300	317	129	260	158	60	264	273	284	286	229	284	318	314	318	111
77.00	114	251	170	191	226	249	213	180	142	323	323	333	133	164	246	274	224	218	278	259	259	311	297	292	146	188	170	240	234	249	265	284	283	299	316	125	261	156	60	263	270	283	285	227	283	318	314	319	110
77.25	115	252	171	193	226	250	213	180	142	323	323	333	135	164	248	275	223	220	278	260	260	311	300	294	149	188	173	240	236	248	265	286	282	299	315	125	261	155	60	264	271	284	286	226	283	317	314	319	108
77.50	119	252	173	194	229	252	218	185	150	325	325	334	139	167	247	276	227	222	281	262	264	313	301	293	149	189	175	242	238	253	268	286	284	300	317	133	261	158	62	265	273	286	287	229	284	319	312	318	113
77.75	116	253	170	193	224	250	209	176	137	322	322	332	136	164	248	275	222	221	278	261	258	311	299	295	149	190	172	241	233	248	265	283	281	297	315	123	262	158	59	263	272	286	285	224	280	316	314	319	111
78.00	113	250	170	192	225	250	213	178	143	323	324	332	134	162	247	276	224	219	278	259	260	311	299	294	145	186	170	240	236	247	265	285	281	297	315	127	259	155	58	262	270	284	285	223	282	318	313	318	106
78.25	111	250	167	190	223	248	211	175	139	321	322	331	132	160	245	273	221	219	276	258	258	310	298	293	145	185	170	237	232	247	263	282	280	296	314	121	259	154	57	262	269	283	285	224	281	317	312	317	103
78.50	113	251	171	194	225	252	212	179	142	323	323	333	137	165	248	276	223	221	278	261	260	311	301	294	151	189	173	242	236	251	266	286	282	296	314	127	263	158	63	263	271	285	286	226	283	318	315	320	110
78.75	114	252	171	194	226	250	212	179	140	322	322	333	135	165	248	275	224	222	279	261	259	311	299	294	149	188	172	242	234	250	265	285	283	296	316	124	261	157	62	264	271	286	283	227	282	316	314	319	109
79.00	115	253	170	192	224	250	208	174	138	321	322	333	136	166	248	276	224	222	278	259	259	310	298	295	149	188	174	242	235	251	264	284	280	295	314	124	262	157	63	266	270	285	286	227	282	317	314	319	108
79.25	114	253	172	193	227	252	213	181	142	322	325	333	138	166	248	278	225	224	280	261	262	309	301	295	150	191	175	242	236	251	267	286	283	296	314	127	262	158	63	266	271	285	285	229	284	317	314	320	112
79.50	114	250	171	194	224	251	214	178	143	322	323	332	134	165	246	275	222	222	279	260	260	311	300	294	144	188	171	240	237	251	265	285	281	294	315	128	261	155	59	264	269	284	285	225	281	318	314	320	109
79.75	115	251	172	193	227	252	215	182	144	323	322	332	138	166	249	276	223	224	279	262	261	312	302	296	149	188	173	242	238	254	266	286	283	294	317	130	263	160	62	267	271	284	286	227	284	318	313	319	113
80.00	110	251	170	192	225	250	212	178	141	322	322	332	133	162	247	274	223	220	276	260	259	311	300	293	146	186	170	239	237	251	265	284	280	292	313	128	259	155	58	264	269	282	283	226	280	317	311	318	109
80.25	114	252	172	193	224	253	212	176	141	321	322	332	135	167	249	277	223	222	279	261	259	311	300	295	150	189	173	242	235	251	266	284	282	292	315	126	263	158	63	266	270	285	285	225	282	317	313	320	109
80.50	109	248	167	192	222	251	207	175	137	320	321	333	132	162	246	276	220	221	277	260	258	310	298	293	144	184	169	238	231	250	265	283	278	290	313	122	259	154	57	264	270	284	283	222	280	318	313	318	104
80.75	113	250	171	192	224	253	211	177	140	322	323	334	134	165	247	275	222	223	278	260	259	310	301	296	148	188	171	240	234	251	265	286	280	291	314	124	262	157	63	265	271	283	285	225	282	316	313	319	109
81.00	114	252	172	193	225	254	213	180	145	322	324	333	136	166	247	276	223	224	280	262	262	310	302	295	148	187	173	242	235	254	265	288	282	293	315	130	262	156	62	266	271	284	285	226	282	316	313	320	108
81.25	115	250	170	193	226	255	214	181	144	321	322	332	136	165	247	278	223	225	279	261	262	311	301	294	147	188	171	242	237	253	266	285	280	290	314	129	262	157	60	265	268	283	285	228	282	317	313	320	109
81.50	114	251	172	194	226	253	213	182	146	321	323	333	135	166	247	276	224	225	279	262	262	310	299	294	147	188	171	241	238	254	267	285	281	291	315	131	261	159	61	266	269	283	283	227	283	318	312	320	110
81.75	113	251	169	191	225	250	207	175	136	320	320	331	134	164	246	275	222	222	278	259	257	308	298	294	147	187	172	239	231	251	264	283	279	289	313	123	261	155	60	264	267	283	285	222	280	316	312	318	106
82.00	113	251	171	193	224	252	207	175	138	321	322	332	133	165	248	275	222	223	278	261	259	309	301	295	148	187	173	242	233	251	265	285	281	287	314	123	262	156	60	265	269	284	285	224	281	316	312	319	108
82.25	115	250	172	194	228	256	217	184	150	322	322	333	136	166	248	277	223	225	282	264	263	311	302	293	147	188	172	240	239	256	268	286	280	288	315	138	262	159	60	268	269	284	284	229	284	318	312	320	110
82.50	113	252	169	193	224	254	208	175	137	321	321	331	133	166	246	277	221	223	278	260	258	309	300	294	147	187	173	240	232	251	265	283	279	287	315	124	264	157	62	266	268	284	285	224	280	316	313	319	108
82.75	114	251	172	193	225	255	211	179	144	323	324	332	134	166	248	278	222	225	281	261	262	311	301	296	149	190	173	243	238	254	266	286	282	286	313	128	263	159	64	269	269	284	285	225	284	317	312	321	109
83.00	113	251	173	194	226	254	210	177	140	322	323	334	133	165	249	278	222	226	280	263	259	309	301	298	150	188	174	244	233	254	266	286	282	286	314	128	263	158	62	268	269	285	284	226	283	318	312	321	108
83.25	112	250	171	194	225	253	209	177	139	324	324	335	134	168	249	278	222	223	279	262	261	310	301	295	149	189	175	242	234	254	266	286	281	286	313	124	263	158	63	268	269	284	285	224	283	318	313	321	108
83.50	113	250	170	193	224	253	207	174	138	321	321	332	133	166	247	278	220	223	277	261	258	308	300	294	149	188	173	242	233	253	265	283	278	284	312	123	263	156	60	266	268	283	284	222	280	317	312	319	108
83.75	113	248	171	192	225	254	215	182	146	322	322	331	134	164	246	275	223	226	281	263	261	310	300	293	145	188	169	240	235	255	267	286	280	284	314	134	261	157	58	266	266	282	282	227	282	317	311	319	109
84.00	111	248	170	195	226	253	211	177	142	321	322	333	134	164	247	276	223	226	280	261	260	311	302	295	148	188	171	243	235	255	265	286	281	284	314	131	262	158	60	267	267	283	284	225	282	318	312	319	110
84.25	112	251	170	194	225	254	213	178	142	322	323	332	134	166	247	277	222	224	282	261	260	311	303	295	146	188	171	243	236	256	267	284	281	283	314	132	262	156	59	265	267	282	284	226	281	318	312	319	109
84.50	113	250	171	194	224	254	209	177	141	323	323	333	135	166	247	276	221	226	283	261	261	309	302	295	150	188	174	242	233	256	266	287	279	282	314	127	263	159	62	268	268	284	284	226	283	319	313	320	109
84.75	107	248	169	193	221	253	207	174	136	320	321	331	131	162	247	276	219	223	279	260	257	307	301	293	145	186	170	239	232	253	264	284	278	281	311	123	261	156	58	265	266	283	282	223	281	316	311	318	104
85.00	111	248	169	193	224	254	209	177	142	322	322	332	134	166	248	276	222	226	280	260	261	309	302	293	148	188	173	241	234	255	267	285	281	280	312	127	263	158	62	268	267	283	283	224	282	318	311	319	109
85.25	113	250	172	193	226	254	213	178	141	321	323	334	134	165	248	277	222	225	282	262	261	310	303	293	146	189	172	242	236	257	266	286	279	281	312	131	262	157	60	267	267	283	284	226	282	318	313	320	108
85.50	116	250	174	197	228	257	217	184	149	322	323	333	138	169	248	279	226	226	283	266	266	312	304	293	150	191	173	245	239	259	269	288	281	281	313	139	265	159	62	270	267	284	284	228	283	318	312	321	112
85.75	116	251	174	196	228	257	216	184	150	322	322	333	136	167	249	277	224	228	283	264	264	311	303	293	149	189	172	243	239	258	268	288	282	280	314	140	262	159	62	269	266	283	283	228	282	319	310	320	110
86.00	110	249	170	192	223	255	206	176	137	319	321	332	131	164	247	279	221	224	280	262	260	308	299	293	149	187	173	242	234	256	265	284	279	279	311	125	263	156	61	269	268	284	283	222	281	316	313	320	107
86.25	112	250	170	192	223	254	206	173	137	320	321	330	131	165	248	276	220	223	278	261	259	307	301	295	147	187	173	241	230	255	265	283	279	278	311	123	263	155	61	268	266	283	283	222	279	316	312	319	106
86.50	112	251	172	196	227	255	213	181	145	322	321	333	133	167	248	277	223	226	281	262	261	310	303	295	148	187	171	243	236	258	267	287	281	278	314	136	262	156	60	268	267	282	283	226	282	318	312	319	109
86.75	111	249	171	193	226	255	212	180	142	320	320	333	132	166	247	277	222	226	280	262	261	311	301	293	146	187	171	241	236	257	268	285	280	276	314	133	261	158	58	269	264	285	284	224	281	318	312	319	108
87.00	111	247	170	193	224	255	214	180	145	320	321	332	132	165	247	276	223	225	281	261	263	308	302	291	144	185	171	242	234	256	266	284	279	276	312	134	260	155	59	266	266	282	282	224	282	318	309	318	106
87.25	112	249	171	195	225	256	212	179	144	322	322	333	134	168	248	277	222	228	282	262	264	309	303	293	148	188	172	244	237	259	268	285	279	276	313	131	262	160	63	270	266	282	283	226	281	318	311	320	110
87.50	112	249	169	191	223	255	205	175	137	320	322	332	131	166	246	275	220	225	281	261	260	309	301	293	147	188	172	243	232	255	265	285	278	274	312	123	261	155	62	268	266	284	284	221	279	317	312	318	106
87.75	110	251	171	194	223	256	210	177	141	321	322	333	133	169	249	279	221	227	283	262	261	310	303	294	150	188	173	244	234	259	267	286	280	275	313	130	263	160	63	270	267	285	284	224	280	318	313	320	107
88.00	113	249	171	194	224	254	206	174	135	320	321	332	133	167	247	279	221	225	279	260	260	308	301	294	148	189	174	242	232	256	265	285	279	273	310	124	264	157	63	268	264	282	283	222	280	316	310	319	108
88.25	112	251	170	194	224	254	208	174	138	320	323	333	134	167	249	278	221	227	281	262	259	308	302	294	149	190	174	245	232	257	265	287	278	272	311	126	264	158	62	270	265	283	284	223	280	317	311	318	107
88.50	112	248	171	195	225	255	214	181	147	320	322	331	133	165	246	277	220	225	283	264	263	309	300	293	145	187	170	242	236	257	267	286	278	272	312	134	262	158	59	269	264	281	282	225	280	317	310	318	106
88.75	110	248	169	194	222	255	204	172	135	319	322	331	133	165	246	277	219	226	279	260	259	308	301	295	149	188	172	243	231	255	267	284	278	270	310	127	264	156	62	270	265	283	284	223	279	317	310	320	106
89.00	112	250	173	194	226	259	213	181	145	321	323	334	135	171	249	278	222	229	283	262	264	309	305	294	149	190	176	244	238	258	267	287	280	272	312	132	264	159	64	271	265	283	284	226	282	319	311	319	109
89.25	116	252	176	199	228	258	216	184	150	322	323	333	138	169	251	279	223	231	284	266	267	310	304	295	151	191	175	247	238	260	270	288	281	272	312	139	265	160	65	271	267	284	286	229	284	319	312	319	110
89.50	110	250	170	192	222	255	208	175	140	321	323	333	131	166	246	277	220	228	280	263	261	309	302	293	147	189	173	244	233	257	265	286	279	270	311	127	262	158	60	268	265	283	285	224	281	317	310	319	105
89.75	112	250	171	195	225	255	211	181	143	321	321	333	133	167	248	277	220	228	284	263	262	308	303	293	147	189	171	243	235	258	267	287	280	269	310	135	264	157	59	269	263	282	284	225	280	317	310	317	106
90.00	109	247	169	192	221	255	205	173	137	319	322	331	132	166	246	276	220	226	280	260	260	307	300	294	147	187	173	242	232	256	266	284	277	265	310	126	263	157	59	268	264	283	283	222	279	317	311	320	105
90.25	113	248	172	194	225	257	209	177	141	319	324	334	133	167	249	278	221	228	282	263	262	306	304	294	148	190	173	245	233	258	266	287	280	267	310	131	263	159	62	271	264	284	284	223	280	317	311	319	105
90.50	113	249	172	195	225	256	209	177	141	320	322	333	132	167	248	279	220	229	282	262	263	307	304	296	151	190	175	244	234	259	267	287	280	267	309	131	264	159	63	271	265	284	283	223	282	316	310	319	107
90.75	112	248	170	195	223	255	210	176	140	320	323	332	131	165	246	277	220	228	281	261	263	309	303	294	147	189	173	244	234	256	265	285	278	266	310	131	262	157	61	269	263	282	283	223	281	317	310	319	105
91.00	111	247	170	196	224	257	208	178	141	321	324	333	133	169	248	278	221	228	283	263	262	309	302	296	149	188	175	244	234	259	266	286	279	266	310	132	263	158	61	270	264	284	284	223	282	318	311	320	107
0.00	23	53	13	18	18	25	19	13	24	40	56	58	36	26	11	11	18	11	18	11	13	34	52	76	17	14	11	11	11	11	11	11	11	38	55	29	14	11	11	11	11	11	21	26	21	16	32	33	22
0.25	24	53	11	18	17	20	17	13	23	37	45	48	24	21	11	11	11	11	12	11	11	44	58	58	16	18	13	11	11	15	11	11	11	25	53	31	15	11	11	11	11	11	11	17	11	15	26	33	17
0.50	20	50	15	17	16	17	17	13	22	37	39	43	21	17	11	11	11	11	11	11	12	40	58	62	16	17	11	11	11	11	14	11	11	18	50	27	13	11	11	11	11	11	11	17	11	15	24	30	16
0.75	23	53	17	22	16	18	16	13	18	36	37	40	23	22	11	11	11	11	11	11	11	39	33	66	16	18	11	11	11	11	14	12	11	19	49	33	16	11	11	11	11	11	11	16	11	16	25	32	17
1.00	30	58	21	28	22	23	23	21	26	40	41	48	29	27	15	16	15	16	16	14	17	42	36	72	22	21	17	11	14	13	18	18	14	26	55	35	22	17	11	14	11	13	11	20	12	22	30	38	23
1.25	28	53	16	27	19	19	18	13	19	35	37	44	23	24	11	14	12	11	11	11	12	36	30	76	21	19	11	11	11	11	13	13	11	20	49	30	19	16	11	11	11	11	11	16	11	17	22	31	18
1.50	22	50	14	18	14	15	17	15	24	33	34	37	19	17	11	11	11	11	11	11	13	31	31	57	16	12	11	11	11	11	11	11	11	18	46	27	15	11	11	11	11	11	11	12	11	16	20	27	15
1.75	26	52	19	22	18	18	18	16	23	34	38	42	22	21	11	11	14	12	13	11	16	35	32	64	19	15	13	11	11	11	13	12	12	22	48	32	18	12	11	11	11	11	11	17	11	20	24	29	18
2.00	25	51	17	21	17	19	20	17	26	45	48	58	20	21	11	12	12	12	13	14	19	41	36	68	18	13	11	11	11	11	13	13	14	25	52	38	17	11	11	11	11	11	11	16	11	19	29	35	17
2.25	30	52	18	24	19	20	20	19	23	44	47	56	21	22	11	12	12	11	11	14	18	40	33	65	19	16	11	11	11	11	12	12	13	26	51	40	18	12	11	11	11	11	11	16	11	21	27	36	18
2.50	33	57	21	29	23	23	23	23	25	49	51	60	27	25	13	16	17	15	15	18	22	44	34	69	22	18	15	11	13	11	15	17	18	29	56	43	22	17	11	13	11	12	13	20	14	25	32	38	22
2.75	34	56	22	29	22	23	22	22	26	44	46	54	26	24	15	16	16	15	15	17	20	42	30	62	24	19	15	11	15	11	15	14	15	28	53	39	22	18	11	12	11	13	11	18	12	25	29	34	22
3.00	31	53	19	27	22	21	22	23	29	53	57	65	25	20	12	14	16	16	17	20	26	47	37	64	21	17	14	11	14	12	14	15	21	33	56	43	22	14	11	11	11	13	11	18	16	25	34	37	20
3.25	34	54	23	28	22	23	23	23	27	52	53	62	27	24	12	18	17	16	17	18	23	44	32	63	22	18	13	11	15	12	16	15	15	31	53	40	22	14	11	11	11	12	12	18	13	25	30	36	22
3.50	34	54	21	27	23	22	23	22	26	53	53	60	25	23	13	17	16	14	16	18	19	44	33	60	22	18	14	11	13	14	14	14	17	30	53	40	21	15	11	11	11	11	13	15	12	26	33	32	23
3.75	33	55	24	29	23	24	27	23	28	64	61	65	26	25	14	19	19	18	17	19	24	45	36	60	24	17	14	11	15	13	12	13	18	33	56	45	23	18	11	12	11	14	16	16	17	32	42	36	22
4.00	34	57	28	32	23	25	25	22	26	72	62	66	26	26	14	19	18	19	17	20	25	49	34	60	27	18	16	12	14	11	14	14	18	36	56	45	27	19	11	12	11	16	16	16	20	40	49	36	24
4.25	31	54	27	37	25	23	25	23	27	73	72	68	26	26	13	17	19	23	19	22	26	53	35	58	30	20	18	12	15	12	14	14	20	38	56	46	33	24	11	11	13	24	11	15	27	42	52	37	22
4.50	31	57	33	40	22	21	21	20	26	86	75	69	27	29	12	17	15	27	17	21	30	58	33	56	40	23	26	13	14	11	13	16	22	39	53	46	39	32	11	11	17	26	12	12	29	53	54	36	22
4.75	34	60	36	49	22	25	26	24	28	91	77	71	28	33	12	18	17	37	21	26	34	58	35	55	46	22	28	11	15	11	18	20	28	44	55	49	42	39	11	11	23	31	20	15	34	59	63	36	24
5.00	39	63	42	54	26	26	28	25	29	100	80	78	29	40	15	21	21	41	23	28	40	61	39	59	52	27	35	20	17	15	25	21	33	51	57	51	43	41	12	15	30	37	28	16	35	66	61	37	25
5.25	37	59	44	55	24	26	26	22	27	97	88	80	29	39	13	19	18	41	19	29	41	64	38	59	50	26	34	20	15	13	24	19	34	55	55	53	45	40	11	13	29	37	29	15	33	70	76	36	25
5.50	38	60	46	56	26	28	32	27	34	104	95	90	30	43	16	20	21	47	24	38	48	68	46	60	52	28	39	25	17	18	35	26	40	62	61	56	49	42	13	16	35	40	35	19	35	81	83	35	28
5.75	41	61	49	59	27	28	27	24	29	116	92	93	32	46	18	21	21	46	22	36	47	66	44	62	52	31	39	29	17	17	39	32	38	63	58	58	47	43	14	16	36	40	39	19	32	76	75	34	28
6.00	46	63	50	62	32	32	30	30	30	109	95	96	35	49	21	26	25	51	23	39	47	73	47	59	55	37	43	37	20	21	49	37	40	67	60	62	51	47	17	20	38	44	43	22	33	90	89	36	33
6.25	44	62	52	61	31	32	33	30	33	112	106	105	34	52	19	25	24	52	25	43	49	79	51	61	54	36	43	39	21	20	55	40	41	72	60	69	47	46	15	19	40	44	44	20	35	95	102	38	33
6.50	44	62	53	60	30	33	33	30	35	113	120	109	36	50	19	25	25	52	26	42	50	90	54	61	55	37	45	42	23	21	58	43	42	74	60	71	47	47	18	19	40	45	50	21	34	98	109	38	33
6.75	43	59	53	59	30	33	33	29	35	117	129	114	35	50	15	24	23	54	26	46	49	99	54	59	56	35	43	46	23	19	62	46	43	79	62	75	46	47	15	17	39	45	52	20	36	98	114	36	30
7.00	42	60	56	58	29	31	30	29	32	122	137	116	35	50	17	25	22	52	24	42	47	103	58	60	57	38	42	48	22	19	62	46	43	81	62	82	48	46	16	20	39	43	55	19	35	101	119	37	31
7.25	45	63	61	58	31	34	33	32	35	130	145	122	37	52	18	27	25	53	25	46	50	112	63	62	61	41	44	51	23	22	70	51	46	87	66	88	48	48	18	19	40	48	60	20	38	106	129	40	32
7.50	46	65	63	61	31	34	34	32	34	137	154	122	36	52	21	27	24	53	25	44	52	120	65	64	63	46	45	56	24	23	75	54	44	91	66	89	50	46	18	19	43	51	66	20	40	108	137	37	34
7.75	47	67	65	64	33	35	33	32	33	141	158	115	38	53	23	30	26	56	26	44	50	131	67	67	69	53	48	60	25	23	77	53	43	92	66	89	51	51	18	22	45	55	67	21	41	112	139	34	36
8.00	47	66	69	65	34	35	36	35	39	151	170	125	38	55	28	29	25	60	30	49	58	140	75	73	72	57	51	63	28	24	85	61	48	102	74	103	52	50	20	22	48	60	78	23	46	115	152	42	33
8.25	45	65	70	69	31	37	35	33	37	155	176	126	36	58	29	29	26	61	29	46	58	146	75	72	73	62	55	63	27	24	84	64	49	101	73	107	53	50	19	22	47	63	84	24	48	120	160	39	33
8.50	47	69	74	73	31	37	33	33	35	164	185	125	38	62	31	29	25	64	29	47	59	154	79	77	75	68	59	67	25	24	85	65	48	107	74	113	52	53	19	21	46	68	88	20	48	123	161	40	33
8.75	45	67	75	75	34	38	38	35	40	170	187	126	39	64	34	28	27	68	29	51	66	163	86	82	74	62	61	72	27	25	94	76	50	115	79	119	57	52	21	21	50	73	95	22	54	127	170	44	33
9.00	49	70	79	78	34	38	36	34	38	177	199	133	40	68	37	28	27	66	29	50	65	171	85	80	80	67	63	74	27	25	98	77	50	124	78	121	60	56	19	23	54	81	100	22	57	133	178	42	35
9.25	47	70	78	78	35	38	35	33	35	183	202	138	40	68	39	28	27	70	27	52	69	177	85	79	80	67	67	81	28	26	101	80	50	132	77	122	60	59	21	25	54	86	104	23	57	133	180	39	37
9.50	49	71	82	81	35	39	38	36	40	189	208	155	40	69	43	28	27	74	31	57	75	184	94	88	84	69	69	82	30	27	109	86	53	148	83	128	61	61	22	23	60	93	113	25	64	141	190	42	36
9.75	51	74	86	86	36	40	36	35	39	197	217	163	42	68	47	30	29	77	32	59	78	192	95	89	86	76	72	86	29	27	112	90	55	159	83	130	64	63	22	26	64	100	120	25	67	146	195	42	38
10.00	47	71	86	85	35	39	36	34	37	199	220	173	41	71	46	29	28	78	31	63	81	196	99	89	85	76	73	88	30	27	114	94	56	168	87	134	63	67	23	24	65	104	124	24	70	147	199	44	37
10.25	46	69	87	88	34	38	38	36	42	201	220	183	36	71	50	28	28	80	33	67	89	202	103	95	83	76	72	91	30	27	117	96	58	179	89	134	63	65	20	21	70	106	130	25	76	150	203	44	34
10.50	50	74	92	94	37	41	39	38	42	210	231	188	42	72	53	32	29	84	37	72	92	208	108	95	87	85	77	97	32	28	121	100	61	189	95	139	68	72	23	26	74	116	137	27	80	158	209	47	39
10.75	48	73	97	94	34	39	37	36	41	214	235	194	39	72	56	31	28	82	37	75	94	212	112	99	86	91	77	100	30	26	123	104	63	197	95	139	69	72	22	23	77	119	139	26	83	161	212	43	35
11.00	50	74	99	95	34	38	36	35	40	218	241	198	39	74	58	32	27	79	38	77	95	216	111	99	85	94	79	103	29	27	123	103	64	202	94	138	72	76	20	23	79	124	145	25	87	165	217	42	36
11.25	50	75	102	97	36	41	40	36	43	222	244	206	42	76	64	32	30	82	40	84	100	224	117	102	86	93	83	109	33	29	127	110	70	212	99	141	77	79	24	26	85	132	151	27	92	171	222	44	37
11.50	49	73	103	99	37	41	41	40	44	225	243	215	42	76	66	33	28	81	41	88	107	228	122	105	87	92	82	112	33	30	131	114	74	219	104	145	79	81	23	25	89	136	158	28	98	177	226	47	36
11.75	50	74	107	97	36	42	39	36	42	231	252	216	43	76	67	33	30	81	40	91	106	231	123	107	88	98	84	116	32	29	130	114	75	225	103	143	80	83	22	26	93	142	160	27	100	179	229	46	39
12.00	52	79	113	101	39	45	42	40	49	237	255	226	43	80	73	36	32	84	44	98	112	238	129	114	91	102	88	121	35	31	134	121	83	233	109	146	87	88	25	27	98	147	168	30	108	186	234	48	40
12.25	50	77	113	100	37	40	39	36	43	241	261	227	42	79	74	34	30	83	41	98	110	238	126	110	92	105	86	121	33	29	132	118	80	235	108	143	87	87	24	27	100	151	170	26	108	188	239	43	38
12.50	49	79	111	100	36	40	38	37	43	243	263	235	42	77	75	32	31	83	41	102	114	243	132	116	89	106	86	125	32	29	135	121	85	240	111	144	92	84	25	26	102	156	174	27	112	192	240	44	39
12.75	53	82	118	101	39	43	41	40	45	249	266	242	44	81	80	36	31	85	43	108	119	245	138	118	90	109	88	128	35	30	138	125	90	245	117	147	96	88	26	29	108	162	179	30	119	197	244	50	38
13.00	50	83	118	101	37	39	37	35	39	252	270	244	43	79	82	36	29	85	41	107	116	249	136	116	91	110	89	129	33	30	138	125	90	247	115	139	97	88	26	28	111	166	183	28	119	199	247	40	39
13.25	54	87	121	103	41	43	43	39	48	257	276	251	45	84	85	38	34	90	45	115	123	255	143	125	93	113	92	134	35	32	141	129	97	253	124	145	105	91	28	30	117	171	188	31	131	205	252	48	42
13.50	53	87	122	104	40	45	42	39	47	259	275	255	44	83	89	38	33	90	46	117	124	254	145	127	92	113	91	135	37	32	141	133	100	254	127	147	106	88	26	30	120	176	191	31	132	207	252	46	40
13.75	54	90	125	106	41	44	42	41	46	264	279	259	47	85	91	38	35	93	47	119	126	259	148	130	95	114	92	140	37	33	143	134	103	258	128	144	111	91	27	30	125	182	196	33	137	213	256	44	43
14.00	52	88	124	104	37	41	40	38	47	263	278	263	44	83	91	36	31	91	44	120	127	258	153	133	92	112	89	137	35	30	142	133	106	259	132	145	112	89	24	27	126	183	197	29	142	213	258	46	40
14.25	53	90	123	104	37	40	38	37	42	267	283	266	44	84	95	37	32	90	45	119	127	262	149	134	92	112	91	139	34	29	142	133	106	261	133	142	114	91	26	28	128	187	200	30	142	217	260	42	40
14.50	53	93	126	105	41	43	42	39	46	272	286	269	45	85	100	40	35	94	45	126	132	264	158	139	95	115	94	144	37	33	145	137	112	263	140	144	117	93	29	31	136	191	206	34	151	223	265	49	43
14.75	54	93	125	107	40	41	42	36	44	275	287	271	47	87	103	40	32	95	45	125	131	266	158	137	95	117	93	144	36	31	143	135	112	265	139	141	120	96	27	32	138	194	207	30	154	225	265	42	43
15.00	56	95	129	109	39	43	41	41	46	277	289	276	46	88	106	41	35	96	47	130	136	269	163	142	96	116	94	146	36	33	146	139	118	267	148	145	122	94	27	30	143	200	212	33	161	228	268	47	43
15.25	56	96	129	110	40	44	42	39	48	282	292	279	47	86	109	40	36	97	49	132	139	272	167	146	96	117	95	147	37	34	148	140	124	267	151	146	125	96	29	30	147	205	217	33	167	233	269	47	43
15.50	52	96	126	110	39	44	43	41	49	280	290	283	46	86	112	40	35	96	49	136	143	271	169	148	94	115	92	145	35	33	148	141	127	270	156	146	124	93	27	28	148	206	218	33	172	234	269	47	41
15.75	55	99	127	111	42	43	44	42	49	285	293	286	46	88	114	41	35	97	50	138	145	274	173	152	94	117	93	148	36	34	148	143	129	270	160	145	128	96	28	31	152	209	222	33	177	237	270	48	42
16.00	56	99	128	112	40	45	46	42	52	287	291	288	48	89	118	41	36	99	51	142	147	276	177	154	94	116	95	148	37	36	150	144	134	271	165	146	129	97	29	31	157	214	225	33	183	239	272	49	41
16.25	57	102	129	114	43	45	45	42	50	289	295	289	49	89	121	43	36	101	51	143	150	277	180	157	96	118	96	151	38	36	150	145	136	273	171	148	130	99	28	31	161	217	228	34	185	242	274	49	42
16.50	58	103	131	116	44	46	47	44	52	292	295	293	49	90	125	47	37	102	53	142	152	278	181	160	97	119	98	151	38	36	152	146	141	273	174	148	132	98	28	31	164	220	230	35	191	244	275	49	43
16.75	58	107	131	119	43	46	47	44	50	292	296	292	53	93	129	48	39	106	56	147	154	281	184	160	101	123	100	154	40	39	154	149	145	276	179	145	138	104	34	36	168	225	233	36	195	248	276	48	48
17.00	57	104	132	117	43	45	47	44	53	294	294	295	50	91	131	46	38	104	57	146	157	280	187	163	95	120	96	152	40	37	153	148	148	275	182	148	134	98	31	32	171	226	235	35	200	250	274	49	44
17.25	58	106	134	117	44	46	46	42	51	296	296	296	50	91	134	48	38	105	58	148	158	281	189	165	97	121	98	153	40	39	154	151	151	274	187	149	133	101	30	33	175	229	238	34	204	251	276	48	44
17.50	57	107	131	118	42	44	43	40	50	297	297	298	50	92	136	49	36	105	58	146	158	281	189	167	97	122	96	151	37	37	154	149	152	275	186	147	133	101	29	32	175	230	238	35	205	254	275	45	43
17.75	61	111	135	121	45	47	48	43	53	297	297	300	55	93	141	52	40	107	61	149	164	283	194	171	99	123	101	154	39	40	157	152	160	278	194	149	136	104	31	34	182	235	242	37	210	255	277	51	45
18.00	61	112	136	123	46	47	48	46	52	301	297	301	54	96	145	54	39	111	63	150	164	284	196	175	100	125	102	158	40	40	159	155	161	281	196	146	138	106	32	35	185	237	245	36	216	257	277	49	47
18.25	56	111	134	122	44	46	48	44	54	299	297	300	52	94	146	54	38	109	63	150	168	283	198	174	98	123	100	156	38	40	158	154	165	277	200	149	137	103	31	34	187	237	245	37	218	258	278	50	45
18.50	59	114	138	123	47	48	48	45	54	299	298	303	54	94	149	57	40	109	66	152	171	285	200	179	100	126	102	158	40	41	160	156	168	280	204	150	141	107	32	36	190	241	248	39	222	259	280	52	48
18.75	58	114	136	124	45	48	49	46	54	299	295	302	53	92	153	57	39	110	70	154	173	285	204	181	98	123	102	156	40	42	163	158	171	279	207	149	139	104	31	34	192	244	248	37	225	260	279	51	43
19.00	61	118	139	128	49	51	54	49	60	301	298	303	56	97	157	60	43	113	73	159	178	286	206	184	102	125	105	161	41	43	166	161	178	282	212	153	143	108	33	37	195	246	253	40	228	263	279	55	46
19.25	60	118	138	127	46	50	48	43	53	301	300	303	56	95	158	61	41	113	71	156	175	286	204	183	100	127	104	159	41	41	164	158	175	281	212	147	145	109	33	37	199	247	252	40	230	262	280	47	47
19.50	61	119	138	128	47	49	49	46	52	303	298	306	56	95	161	64	43	114	75	158	178	287	209	188	101	128	104	162	41	44	165	161	182	282	216	147	146	109	33	37	203	247	253	41	233	264	280	49	46
19.75	63	123	143	129	48	52	53	48	57	303	301	306	56	98	164	65	44	116	78	161	183	289	214	191	103	127	105	163	44	47	170	164	189	283	221	152	149	111	33	39	205	252	256	46	237	265	282	54	49
20.00	62	125	142	131	48	51	51	48	57	303	302	306	58	99	166	69	45	117	78	163	185	288	215	192	103	129	105	164	43	46	172	166	191	282	223	153	149	113	34	40	209	252	257	46	241	266	281	55	50
20.25	62	125	141	130	47	52	53	49	59	303	300	308	57	100	167	69	43	118	81	163	187	288	216	194	102	128	104	165	43	46	173	165	196	283	226	153	149	110	33	38	209	253	259	46	243	266	282	55	47
20.50	63	126	143	133	50	54	54	49	56	306	303	306	58	102	171	73	46	118	81	165	187	290	217	196	104	132	106	167	43	48	175	170	198	284	229	153	152	116	34	42	214	257	261	46	246	269	283	54	51
20.75	64	129	146	134	52	55	54	50	60	306	302	309	57	102	176	75	48	119	84	169	191	292	221	199	104	130	109	166	44	49	177	171	203	285	234	155	153	114	36	41	215	259	263	48	250	270	284	56	49
21.00	60	128	141	133	49	54	53	50	59	305	302	308	55	100	173	73	45	119	83	168	192	289	221	199	102	128	106	165	43	48	173	171	206	283	233	154	150	111	35	40	217	257	262	47	249	270	282	55	46
21.25	63	130	145	136	51	56	54	48	57	306	304	306	60	102	175	77	46	121	85	167	192	290	222	202	107	130	108	165	45	49	178	171	207	284	235	152	154	115	37	43	222	260	264	49	252	272	283	54	50
21.50	64	132	144	138	51	56	53	47	57	305	303	309	59	102	177	77	49	121	86	169	194	291	226	203	104	131	107	167	45	48	180	174	211	287	237	152	154	115	35	43	223	260	265	50	253	272	284	51	49
21.75	61	131	145	136	51	57	56	49	60	307	304	307	58	102	179	77	48	122	89	170	196	292	228	205	103	129	107	167	44	49	181	176	212	285	239	154	154	113	35	41	227	261	266	51	253	272	284	51	47
22.00	64	131	145	136	50	55	55	47	55	307	303	306	57	102	178	78	47	121	90	171	197	291	225	204	104	132	108	168	43	49	181	173	213	283	239	147	155	116	34	43	227	262	266	50	257	274	284	49	50
22.25	64	134	145	137	51	56	54	49	57	308	304	309	57	102	180	81	49	122	91	171	199	292	231	209	105	132	106	168	44	49	181	178	217	285	242	153	155	114	34	43	228	264	266	52	257	275	285	53	47
22.50	64	136	146	140	54	61	60	53	63	310	304	309	58	105	181	85	50	124	95	175	202	292	234	211	105	133	110	169	46	53	185	181	221	286	245	157	157	116	36	44	231	265	268	54	261	276	285	55	49
22.75	66	141	149	143	58	62	61	53	67	312	306	310	61	106	185	88	53	128	99	179	206	293	236	214	109	135	112	173	49	57	189	184	224	289	249	161	161	119	39	48	237	267	270	58	262	278	287	57	52
23.00	62	137	146	141	54	58	57	49	62	309	304	308	55	103	184	84	51	125	96	175	204	292	236	212	104	131	107	167	43	52	186	181	225	286	246	156	156	115	34	45	235	265	270	54	261	277	286	54	48
23.25	62	138	145	142	57	62	62	50	64	310	305	310	57	103	184	88	52	125	99	177	207	291	236	213	104	131	109	169	48	54	186	183	227	286	248	157	159	117	37	44	239	265	270	57	263	278	286	54	48
23.50	65	143	148	144	57	60	59	50	61	312	305	311	59	106	185	89	52	126	99	179	207	294	239	218	107	134	111	171	46	54	188	187	228	289	250	155	160	118	33	47	241	267	271	58	263	279	287	52	49
23.75	66	144	150	144	56	61	59	50	64	311	307	308	60	106	187	91	54	130	102	179	208	292	239	217	109	136	112	175	46	52	189	186	229	287	252	154	164	121	37	49	240	269	271	59	266	279	288	52	51
24.00	63	145	148	143	60	62	62	52	68	310	306	311	58	105	188	92	54	128	104	181	212	292	244	222	105	133	111	173	49	56	190	190	233	288	253	162	163	120	36	46	243	269	271	61	265	279	287	57	49
24.25	67	148	151	148	63	65	66	54	69	315	308	313	62	111	192	95	57	132	107	185	215	294	247	226	108	136	115	176	52	59	193	192	239	291	255	165	165	123	39	51	245	272	273	63	269	281	290	55	51
24.50	66	151	152	147	63	65	67	55	72	314	307	311	59	109	192	97	58	132	110	186	217	296	247	225	107	136	115	174	52	59	196	193	239	290	256	167	164	122	38	51	247	271	275	64	270	281	291	58	51
24.75	66	150	152	149	64	65	70	57	75	315	308	313	60	109	194	100	61	134	112	188	219	296	249	228	109	137	115	176	52	60	198	195	241	291	259	167	166	124	39	52	250	273	276	67	270	282	291	59	51
25.00	65	152	151	148	61	65	64	51	69	313	310	312	60	109	192	99	57	132	108	185	217	295	247	228	109	136	114	175	50	56	196	193	239	289	256	167	165	122	35	51	247	271	274	65	270	282	288	57	50
25.25	67	152	152	150	66	66	69	55	76	315	310	311	61	110	194	103	59	133	112	189	220	296	249	230	109	138	117	177	52	60	199	197	242	289	258	172	167	124	38	54	250	272	276	68	271	282	290	60	51
25.50	69	157	155	152	68	70	70	57	76	316	309	313	63	112	197	104	63	136	115	190	221	298	251	234	111	139	117	179	53	62	201	201	243	292	258	177	171	125	40	56	253	273	276	72	271	283	293	60	51
25.75	66	156	154	152	67	70	71	56	78	316	310	313	61	114	197	106	62	135	116	192	223	298	253	234	108	139	116	179	54	62	202	201	247	291	257	178	171	124	37	54	252	274	275	72	273	282	292	59	51
26.00	66	157	152	153	68	69	73	55	79	315	310	312	60	110	197	107	62	135	118	191	224	297	254	233	109	138	116	177	53	62	203	202	246	291	259	181	169	125	36	53	255	274	276	72	272	283	292	59	50
26.25	67	158	153	154	71	72	74	57	80	317	311	314	63	114	199	108	63	138	118	193	225	298	253	237	111	139	117	178	54	63	205	203	249	292	259	184	171	125	38	58	256	273	277	72	272	284	291	61	52
26.50	69	162	154	156	71	71	75	57	78	317	310	313	63	115	201	111	66	139	120	192	226	298	253	238	113	140	120	182	56	65	207	205	250	291	259	186	173	129	38	59	257	276	278	74	273	283	292	60	53
26.75	68	162	156	156	72	74	75	57	81	317	311	314	63	115	202	113	66	139	121	195	227	299	256	240	111	139	119	181	56	64	207	208	251	292	260	194	173	127	38	59	259	276	279	76	272	284	292	59	52
27.00	69	164	157	156	75	73	75	59	84	318	312	314	64	116	202	113	68	140	121	196	228	299	258	240	113	138	121	182	57	63	206	209	252	293	261	197	175	127	38	61	259	275	278	78	273	284	293	59	52
27.25	69	166	157	157	74	75	76	61	83	318	312	315	66	117	202	117	68	143	124	196	230	299	258	242	112	143	119	183	58	66	209	208	252	294	260	199	176	130	39	63	260	276	278	78	273	285	294	60	55
27.50	66	165	155	158	75	73	76	58	82	318	312	314	62	116	201	114	67	139	124	198	229	300	258	242	112	141	122	182	57	67	209	209	254	293	259	201	176	129	39	61	259	276	278	79	272	284	293	56	52
27.75	67	168	158	158	77	77	80	64	88	319	314	315	64	116	203	118	71	143	128	199	231	299	260	245	114	141	122	183	61	68	211	212	257	293	261	213	175	129	39	64	262	278	279	81	273	286	294	64	52
28.00	67	169	157	159	80	77	84	65	94	321	313	316	64	119	206	119	71	145	131	203	235	299	263	248	113	142	124	184	61	69	214	215	258	294	262	218	178	129	41	63	262	279	282	83	276	288	295	65	53
28.25	69	172	158	162	81	79	82	66	95	320	315	316	64	120	206	122	73	146	132	203	236	300	264	248	114	141	122	184	63	71	214	217	258	294	262	224	179	130	38	65	263	278	281	84	276	289	296	66	54
28.50	69	173	160	162	81	79	83	64	94	321	314	316	65	121	207	122	74	146	132	204	236	302	264	249	114	142	123	185	64	70	215	217	259	294	263	229	179	131	40	66	263	278	280	86	276	286	296	66	53
28.75	70	172	158	163	82	81	84	65	93	322	315	319	65	121	207	123	74	148	133	203	237	302	265	252	115	144	124	185	62	72	217	220	259	293	262	234	182	132	40	68	266	278	280	85	276	287	296	65	53
29.00	72	176	160	165	85	84	88	70	99	323	315	318	67	123	209	128	77	150	136	205	240	302	266	252	114	148	126	188	66	74	219	222	260	295	263	239	182	134	41	70	267	280	282	90	278	288	297	69	57
29.25	70	178	159	163	86	81	85	66	94	321	315	317	66	124	208	127	76	150	137	205	238	301	265	255	115	145	126	186	65	73	218	221	260	294	263	240	183	133	41	72	265	278	280	89	277	288	295	66	55
29.50	71	176	161	165	85	83	87	67	96	322	315	319	64	123	211	130	77	150	136	206	240	301	265	257	117	146	126	187	67	73	219	223	261	294	262	244	183	134	40	71	266	279	282	89	275	288	297	64	55
29.75	71	180	163	167	90	85	91	71	102	322	315	317	66	124	211	131	78	151	141	209	240	301	269	257	118	146	128	189	67	74	222	225	262	295	264	249	185	136	43	74	268	279	281	93	276	290	296	70	55
30.00	70	179	162	166	87	85	89	70	101	323	315	317	65	122	211	131	77	153	139	207	243	301	266	256	116	145	127	189	66	73	220	223	262	293	263	252	184	133	39	72	266	278	281	91	274	288	296	69	53
30.25	72	182	164	168	93	87	94	74	106	324	316	318	67	126	214	134	80	154	145	211	244	303	268	260	117	149	128	189	70	77	225	228	264	297	266	257	187	137	42	76	270	278	283	96	279	290	298	70	57
30.50	70	183	162	168	93	89	95	75	109	325	314	318	67	128	213	136	82	155	145	210	245	303	270	260	117	148	130	190	71	77	226	231	264	297	264	259	186	137	42	74	269	280	283	96	279	290	299	72	56
30.75	73	185	165	171	93	90	95	75	107	324	317	319	68	129	215	140	85	157	148	212	247	306	270	262	117	149	132	193	71	80	226	232	267	296	265	261	190	139	43	80	271	281	283	99	280	290	299	71	57
31.00	74	187	166	170	95	91	96	75	109	324	316	319	67	128	215	138	84	158	147	211	246	302	271	263	119	150	131	192	72	80	227	231	265	296	266	264	189	138	42	80	270	280	285	99	280	291	300	73	56
31.25	71	186	163	169	99	93	96	75	110	324	318	321	68	128	215	140	85	157	149	213	246	304	271	264	120	150	131	193	73	80	226	232	265	296	265	265	190	140	43	81	269	280	283	100	278	291	298	74	57
31.50	70	186	163	169	96	88	96	74	111	325	316	318	64	127	214	139	85	156	149	211	245	303	270	264	117	147	131	189	72	80	228	231	265	294	266	267	189	137	40	77	270	279	281	98	279	289	298	71	54
31.75	70	188	162	170	97	91	98	77	113	325	316	319	66	128	216	140	84	159	152	213	247	303	270	263	118	150	132	190	74	79	228	232	266	295	264	269	191	139	42	84	271	280	283	100	279	291	300	75	56
32.00	69	188	166	172	101	95	102	83	120	325	316	320	65	130	216	144	88	161	154	216	250	303	272	266	119	150	133	193	77	82	231	236	266	298	268	272	192	138	43	83	273	281	284	104	280	291	299	76	54
32.25	74	193	169	174	103	97	101	81	118	327	318	320	68	132	218	145	89	162	155	216	250	305	272	269	121	153	135	194	77	84	234	238	268	297	267	270	193	142	43	86	272	282	283	105	280	293	300	77	56
32.50	71	192	165	173	100	95	100	80	116	325	318	321	66	131	217	147	89	162	155	216	250	304	269	268	121	151	133	192	76	80	230	237	267	296	267	271	192	140	39	86	272	279	282	103	280	291	299	72	54
32.75	71	195	168	174	103	96	102	82	118	326	318	321	66	131	218	147	90	164	156	217	251	304	271	270	121	152	132	194	76	83	232	238	269	297	269	272	193	141	43	87	273	280	283	105	280	292	299	74	56
33.00	70	194	168	174	104	96	104	82	122	326	317	319	66	133	218	148	91	163	158	215	252	305	271	269	120	151	136	194	79	85	232	238	269	296	268	272	194	139	41	87	271	280	283	106	281	293	300	78	55
33.25	72	195	170	175	106	100	107	85	125	328	318	320	68	133	220	153	94	166	162	221	252	307	273	270	122	152	136	196	80	87	235	243	268	297	268	275	198	142	43	90	273	281	284	108	283	293	301	81	56
33.50	71	197	169	175	106	100	106	83	125	326	317	319	67	133	218	151	92	165	160	219	251	306	273	272	121	151	136	194	81	85	234	242	269	297	269	275	195	142	41	89	272	281	283	108	280	293	300	78	54
33.75	72	198	170	177	108	99	107	86	126	326	318	321	67	134	219	154	93	166	162	219	253	306	271	273	124	153	136	197	80	86	235	242	267	296	269	274	196	143	41	93	274	282	283	110	281	293	300	81	56
34.00	75	201	171	180	112	104	110	89	131	328	319	322	71	137	219	158	99	170	167	222	255	308	273	276	125	155	138	197	84	90	236	246	271	298	270	277	199	146	46	97	275	282	285	114	285	295	304	83	60
34.25	73	200	171	177	111	100	110	88	129	328	318	322	69	135	221	155	96	170	165	221	255	308	272	275	124	155	139	197	83	89	238	245	269	297	270	275	200	147	42	97	273	281	285	114	281	294	301	82	58
34.50	73	202	170	178	112	103	110	89	131	328	318	323	69	136	220	157	98	171	167	221	255	306	273	275	123	155	139	198	84	90	238	247	269	296	271	276	199	146	42	96	274	282	285	112	283	293	301	80	56
34.75	71	201	170	177	113	103	108	88	127	327	317	318	67	136	221	158	98	171	165	221	254	307	271	275	123	155	138	196	83	90	238	245	269	297	268	274	201	146	41	97	273	281	282	114	282	293	301	78	57
35.00	74	204	173	179	117	107	115	93	136	327	319	322	69	136	222	162	101	174	170	224	256	307	273	276	125	156	140	198	88	93	241	248	270	298	272	277	201	147	45	99	276	282	286	117	282	294	301	83	56
35.25	71	205	171	180	116	105	114	92	136	327	317	322	67	136	221	162	99	173	170	224	256	306	272	277	124	156	139	197	85	91	240	250	269	297	271	277	200	144	44	98	275	280	284	117	282	295	301	85	54
35.50	74	207	173	182	119	108	117	94	137	329	319	323	71	140	223	165	103	176	171	226	258	307	273	281	127	159	141	201	88	93	242	251	271	297	273	278	204	149	44	103	274	282	286	120	286	295	302	87	60
35.75	75	208	174	182	122	110	119	98	142	329	318	322	69	140	224	166	105	177	173	228	259	309	275	280	127	159	142	203	92	96	244	251	273	299	275	278	204	149	44	105	275	284	286	122	286	296	303	90	57
36.00	74	208	173	181	117	107	117	96	140	327	319	321	67	140	222	165	103	175	171	224	257	307	273	280	123	157	140	201	89	95	243	250	269	297	273	278	203	148	42	105	274	282	285	121	284	294	301	87	56
36.25	79	212	176	183	125	114	123	100	146	330	320	325	73	143	227	170	108	179	179	229	260	312	276	282	131	161	145	205	94	99	246	255	272	299	274	280	208	152	46	108	276	284	286	126	287	296	305	91	60
36.50	73	208	174	182	122	110	123	98	145	328	319	322	69	140	224	168	106	178	177	228	257	309	274	281	126	158	141	201	92	97	242	254	270	298	274	279	205	150	44	107	275	281	286	124	285	295	301	91	56
36.75	76	212	176	184	125	114	124	102	148	330	321	322	72	142	225	173	109	182	178	229	260	310	276	283	129	162	144	203	93	100	245	254	271	298	275	280	208	152	45	112	276	282	287	127	286	296	303	92	60
37.00	74	214	177	186	125	116	124	100	147	329	319	323	70	142	227	170	111	181	180	229	259	309	274	284	129	161	143	202	94	99	246	254	271	299	275	279	208	151	44	111	276	282	286	127	285	297	302	91	58
37.25	75	215	176	185	126	114	127	103	148	329	319	324	69	143	225	174	109	182	182	229	260	309	276	285	129	162	145	205	94	99	246	255	272	299	277	280	210	152	45	113	274	283	285	127	286	295	303	91	58
37.50	71	213	173	182	125	112	122	100	146	328	318	321	67	141	223	171	109	181	179	226	259	309	275	280	126	159	142	201	94	98	246	255	269	298	273	277	208	150	43	113	275	281	284	125	284	294	301	86	56
37.75	74	217	177	187	129	117	127	105	153	330	319	322	70	142	226	173	111	185	183	230	260	309	275	282	129	162	145	205	98	101	248	257	270	298	275	277	209	152	44	115	277	283	286	128	285	297	303	93	57
38.00	73	216	178	185	128	116	126	101	147	328	319	322	71	143	226	177	113	185	179	228	258	309	273	284	129	164	145	204	95	101	247	255	268	297	275	277	211	152	44	118	274	281	283	128	285	294	302	90	58
38.25	77	220	178	188	132	121	132	107	154	331	320	323	73	146	228	179	115	188	184	231	261	311	275	285	132	165	148	207	99	104	248	258	270	299	277	280	211	156	47	120	275	283	286	132	287	297	302	96	60
38.50	77	218	180	188	132	122	130	107	156	330	318	323	72	145	227	180	116	186	185	233	261	312	276	285	131	163	147	207	99	105	249	257	271	300	278	280	211	155	44	122	276	283	286	133	285	297	304	94	59
38.75	77	221	183	189	135	122	132	108	157	331	319	323	72	146	228	181	117	190	187	232	263	310	275	287	132	165	148	207	101	106	250	260	272	300	279	280	213	155	45	123	276	284	286	135	288	298	303	99	60
39.00	78	221	181	193	142	127	138	116	166	332	320	323	74	148	230	184	122	190	191	235	265	313	278	286	133	166	150	209	106	111	252	262	274	301	279	282	217	158	50	128	278	284	287	139	289	298	305	103	60
39.25	76	222	180	189	135	124	133	108	158	329	318	321	73	146	228	183	119	190	187	232	261	308	275	286	132	165	147	207	101	106	249	259	271	298	277	279	213	156	45	127	275	283	286	133	287	296	302	96	59
39.50	76	222	182	190	140	127	139	115	165	330	318	323	74	144	228	185	121	191	192	235	263	311	277	287	132	166	150	210	107	110	251	260	271	300	279	282	214	157	45	126	277	284	285	138	289	298	303	104	58
39.75	81	227	185	194	144	131	143	118	165	332	321	325	78	149	233	190	125	195	194	238	267	313	278	290	138	170	153	213	110	114	255	264	274	302	281	281	220	160	50	133	279	287	287	144	291	299	305	104	64
40.00	76	225	182	190	140	127	141	117	166	331	319	324	73	148	228	186	124	193	193	236	266	312	278	286	135	167	149	210	106	109	252	262	272	300	280	282	215	156	46	129	276	284	286	139	288	296	304	105	60
40.25	78	226	182	192	142	129	140	115	164	331	319	325	75	149	229	188	124	194	193	237	265	310	277	288	135	168	150	210	107	113	252	262	272	299	280	280	218	159	45	132	277	284	285	141	288	297	303	103	60
40.50	80	228	183	194	144	131	142	118	167	332	320	324	77	151	231	189	129	197	195	238	265	311	278	287	135	169	153	211	108	114	253	263	272	300	280	282	218	158	48	135	277	284	287	142	289	298	305	106	62
40.75	79	228	184	193	147	132	144	120	170	331	321	323	78	152	232	192	128	196	196	239	266	312	279	289	135	171	154	211	111	114	252	263	275	300	280	282	220	160	48	135	277	284	287	145	291	298	305	109	64
41.00	81	230	185	195	146	133	144	120	170	332	321	325	77	152	233	193	128	197	197	240	266	314	280	289	136	171	152	212	111	116	254	264	273	300	281	283	221	161	48	139	279	285	287	146	291	299	305	109	64
41.25	79	230	186	195	148	135	147	125	173	331	320	325	78	151	232	194	132	198	199	241	266	313	281	288	138	171	154	214	111	116	254	266	274	302	282	281	222	160	48	139	279	285	288	146	290	300	306	111	62
41.50	79	231	186	196	154	140	149	127	176	334	320	326	81	154	233	196	133	201	201	242	267	312	280	288	138	172	156	213	116	120	257	267	274	301	284	282	222	163	51	143	278	285	288	151	291	299	306	113	63
41.75	81	232	186	194	150	137	147	124	175	332	321	324	80	153	233	195	132	201	200	239	267	312	279	288	137	173	155	214	113	119	256	267	274	302	283	280	223	162	48	142	279	285	287	150	291	298	306	113	62
42.00	80	233	186	196	150	138	148	124	176	330	320	323	81	152	232	197	133	201	201	240	265	311	279	288	137	172	154	214	113	119	255	264	272	300	282	281	221	163	47	146	278	284	287	150	288	298	305	114	62
42.25	82	234	187	197	154	142	154	128	180	334	321	325	84	154	234	200	136	203	203	243	268	312	280	289	138	173	156	215	116	122	258	265	274	301	283	284	224	165	49	147	278	284	288	153	292	300	306	118	63
42.50	82	237	187	199	154	143	154	132	182	333	322	326	85	155	234	201	137	205	205	244	268	312	282	289	139	174	155	215	118	123	258	267	273	302	285	283	226	162	50	150	278	286	287	153	291	300	308	119	64
42.75	81	236	188	198	157	143	155	130	180	332	321	325	86	157	236	202	138	205	206	243	268	313	281	290	141	173	159	217	120	122	258	266	273	302	284	282	228	165	51	155	280	286	287	154	292	300	305	117	65
43.00	79	235	185	198	160	144	155	134	182	332	320	325	85	155	234	203	138	205	206	244	267	313	280	289	138	174	156	215	120	126	257	266	273	300	285	281	227	164	50	151	278	286	287	155	290	298	305	119	61
43.25	82	237	187	196	157	143	156	132	180	331	321	324	84	156	234	202	138	206	208	244	267	311	280	290	138	171	156	215	118	124	257	266	272	299	283	283	225	164	50	151	277	285	286	154	291	299	306	121	62
43.50	81	236	189	199	159	144	157	134	184	333	323	326	86	155	234	201	139	206	208	245	268	313	281	289	140	174	156	217	120	124	258	267	274	302	285	280	228	164	50	155	278	285	287	156	291	299	306	121	63
43.75	80	236	187	196	158	144	156	132	183	332	321	324	84	154	233	202	139	206	206	245	266	313	281	289	137	172	155	215	118	124	257	266	271	300	283	282	224	164	46	154	277	285	285	156	291	297	307	123	62
44.00	79	237	188	197	158	145	157	131	183	329	319	324	86	154	233	205	138	205	209	244	268	310	279	290	138	172	155	215	118	124	257	265	272	299	282	281	225	162	46	155	277	284	284	155	290	298	305	123	61
44.25	83	241	189	200	163	147	159	137	185	333	321	325	90	159	238	207	143	210	210	246	268	312	282	289	142	176	159	217	125	129	259	268	273	301	285	283	230	168	49	162	278	287	287	160	290	298	305	129	65
44.50	80	239	188	197	161	146	157	135	184	331	321	323	87	155	234	206	142	208	209	245	267	312	280	289	140	174	157	216	120	127	258	265	271	301	284	280	228	165	48	160	276	284	287	160	289	297	306	126	63
44.75	82	241	190	199	164	151	162	138	188	332	321	324	90	156	235	210	145	210	212	248	267	312	281	290	140	175	157	217	124	130	259	267	274	299	286	282	230	166	49	163	280	286	288	162	292	298	306	130	63
45.00	83	243	190	201	170	155	166	146	194	335	320	324	93	158	237	211	151	214	217	250	271	314	283	289	142	177	160	217	129	136	262	270	274	303	288	283	230	168	51	167	280	287	288	166	294	300	307	138	64
45.25	82	242	190	199	169	154	166	145	192	334	321	326	92	156	237	210	148	213	215	250	271	313	282	290	141	176	160	217	129	133	261	269	274	301	289	283	229	168	50	164	277	287	289	166	293	301	307	141	64
45.50	82	245	189	199	170	154	165	142	191	333	320	325	93	156	237	211	148	212	217	248	269	313	283	289	140	177	160	219	128	133	260	267	274	302	287	281	229	167	48	165	278	286	287	165	292	299	307	139	64
45.75	80	241	189	198	166	151	162	142	191	332	321	324	90	156	234	212	145	211	214	247	268	311	281	290	140	174	157	216	125	130	260	267	274	301	285	280	228	165	46	166	276	284	285	162	290	298	304	140	60
46.00	83	242	189	199	166	152	167	142	193	332	320	323	93	159	235	213	149	211	217	248	269	312	280	290	141	176	159	219	127	132	259	268	272	301	285	281	230	166	48	170	278	285	287	166	290	298	305	145	63
46.25	85	242	189	200	171	155	167	145	193	335	320	325	93	157	235	211	149	212	218	249	268	312	283	291	140	178	158	217	130	133	260	270	274	299	288	281	232	166	49	170	278	284	289	167	292	298	306	145	63
46.50	85	246	190	202	177	161	173	151	198	333	321	327	97	159	239	217	156	216	222	253	271	313	284	292	141	180	163	219	136	141	263	270	275	302	290	283	234	171	52	175	280	286	289	171	293	302	307	154	65
46.75	83	245	189	199	173	158	169	148	195	334	320	324	94	157	234	215	153	216	219	250	270	312	282	289	141	177	159	217	132	137	262	269	274	300	287	282	231	166	49	172	277	286	287	168	291	298	306	151	63
47.00	89	246	191	202	174	159	171	149	196	333	321	325	98	161	237	217	155	217	221	250	271	314	283	291	143	179	162	220	131	137	263	270	275	299	288	282	233	167	50	176	279	286	287	169	291	297	306	157	66
47.25	86	247	189	202	177	163	174	153	201	334	321	324	97	160	239	219	158	217	223	252	271	313	284	292	142	179	162	220	136	141	263	269	273	302	290	285	234	169	50	178	279	285	288	173	292	300	307	165	64
47.50	86	248	190	202	175	160	174	154	201	333	321	325	98	160	237	217	158	217	223	253	270	313	283	292	142	178	161	219	134	140	263	270	274	301	289	283	233	169	49	175	277	286	288	173	292	298	306	165	65
47.75	89	248	192	203	178	163	177	155	204	334	321	326	100	162	239	219	160	219	225	251	272	312	284	291	144	180	163	220	134	143	263	270	275	301	291	283	235	169	50	179	279	286	289	175	293	300	307	170	68
48.00	91	249	191	205	179	164	175	155	203	335	321	325	101	161	239	220	160	220	225	251	271	312	283	290	145	179	163	222	136	146	263	269	275	301	291	283	234	170	50	181	279	286	288	174	292	299	306	174	66
48.25	90	249	191	204	178	165	177	155	201	333	322	325	102	161	238	221	161	220	224	253	271	313	284	290	146	180	161	221	136	143	262	269	274	302	289	282	234	170	50	184	279	286	289	175	292	299	306	176	65
48.50	92	249	191	202	183	166	178	156	204	333	322	326	103	161	238	221	162	220	227	253	272	311	283	291	145	182	164	222	139	145	266	271	274	302	291	285	235	170	49	184	278	289	287	176	293	300	307	183	69
48.75	93	250	192	203	180	166	176	157	204	333	322	325	104	162	239	224	160	220	226	252	272	312	284	291	145	181	164	223	137	145	263	269	275	300	288	281	236	170	50	185	278	286	287	175	292	300	307	185	68
49.00	93	251	192	206	183	166	178	155	203	335	321	325	105	162	240	225	163	221	227	254	271	313	284	292	146	183	166	222	139	145	264	270	274	301	290	282	237	173	51	188	279	287	287	176	293	299	307	187	71
49.25	95	251	193	205	184	169	180	159	206	333	321	325	104	164	240	225	164	223	228	254	271	312	285	291	145	183	165	223	139	148	263	270	276	300	291	283	235	172	49	189	279	288	287	177	292	300	307	194	69
49.50	94	251	193	205	183	170	180	161	206	334	322	325	105	161	239	226	165	223	228	254	272	313	285	292	144	180	164	222	138	148	263	270	275	300	290	282	236	171	49	188	277	286	288	179	292	299	306	199	70
49.75	93	251	192	204	184	171	181	160	208	333	321	324	106	161	240	228	165	222	227	254	272	312	284	292	145	182	164	220	142	149	264	270	274	301	289	282	236	171	50	190	278	286	288	179	292	300	307	202	70
50.00	96	254	194	205	185	172	183	164	208	334	321	326	108	163	241	228	168	225	229	254	273	312	285	292	147	183	166	222	142	149	265	271	276	301	291	284	237	172	51	193	278	287	288	180	293	300	308	207	71
50.25	92	252	191	206	188	174	186	166	211	334	321	325	106	162	237	228	168	226	231	257	274	310	285	291	144	182	165	222	145	153	264	271	275	301	291	283	238	171	52	195	278	286	288	183	292	300	307	213	70
50.50	100	254	196	207	191	175	186	167	209	333	323	327	111	166	242	229	170	227	233	256	274	312	286	293	148	183	168	224	145	154	266	271	276	301	291	284	238	174	51	196	280	286	286	184	292	299	308	215	73
50.75	97	254	193	205	187	173	183	163	208	334	321	324	108	162	239	230	167	225	230	253	272	311	284	293	147	181	164	223	144	149	264	270	275	300	291	282	238	171	49	195	278	285	286	182	292	298	306	216	72
51.00	99	253	193	207	188	174	184	164	206	333	321	324	110	162	239	231	168	227	232	254	272	311	284	293	147	181	165	222	145	152	264	270	274	300	292	281	238	174	50	199	277	286	287	182	291	299	306	220	75
51.25	101	255	194	207	190	175	185	168	209	334	324	326	113	164	240	232	171	227	233	255	275	312	287	293	147	183	167	224	144	153	266	271	275	300	292	283	239	172	50	201	278	287	288	184	293	298	307	225	74
51.50	98	253	190	207	189	176	187	166	208	333	321	324	110	162	239	230	171	225	233	254	271	311	284	290	145	181	165	222	142	151	264	268	273	298	291	281	238	170	49	199	277	285	286	182	290	298	305	225	74
51.75	102	256	196	208	195	178	189	169	211	335	323	327	114	166	241	234	175	228	234	256	273	311	287	294	149	185	168	224	147	156	266	273	276	300	293	284	242	174	51	203	277	288	288	187	293	300	308	231	76
52.00	105	257	196	209	195	182	194	174	212	335	324	326	115	166	242	235	175	230	237	257	275	313	288	294	150	185	170	225	151	160	267	272	278	301	294	283	243	175	54	205	279	288	289	190	293	302	309	236	79
52.25	104	258	194	210	195	182	192	173	210	336	322	325	116	165	243	237	176	230	238	259	275	312	286	295	150	186	170	224	149	160	267	272	275	301	292	283	239	177	53	207	279	287	289	188	293	300	308	237	80
52.50	105	258	192	208	198	181	192	175	212	335	322	325	116	165	242	236	177	232	238	259	277	314	287	292	148	185	169	225	151	161	269	272	276	301	294	282	240	176	51	207	278	288	289	189	294	301	309	242	79
52.75	106	259	197	211	199	185	195	177	214	335	324	326	119	169	243	240	177	235	241	261	279	313	287	295	151	187	170	227	154	164	267	273	278	302	294	284	243	175	53	209	281	288	290	192	295	303	309	246	82
53.00	107	258	197	208	197	183	192	175	209	334	324	326	118	168	241	239	177	233	238	256	275	310	287	292	150	185	170	225	151	163	266	273	277	299	292	283	243	176	52	210	278	287	288	191	293	299	308	244	81
53.25	104	258	195	207	199	182	194	177	211	335	321	326	117	164	241	237	181	233	240	259	275	310	287	293	148	183	168	224	155	163	267	272	275	300	292	283	240	173	51	209	277	287	289	192	292	301	308	248	80
53.50	109	259	194	210	200	187	196	179	211	336	323	326	120	167	243	240	181	232	240	260	277	313	289	295	150	187	171	227	156	164	268	273	278	300	293	282	242	176	55	213	278	288	288	193	293	301	308	249	83
53.75	106	258	193	209	199	185	194	176	208	334	322	326	118	166	241	239	179	232	238	258	273	311	285	291	149	185	168	224	152	163	266	271	275	300	292	281	240	174	51	213	276	286	287	191	292	299	307	250	79
54.00	113	262	197	213	202	187	197	179	211	336	324	326	124	170	245	243	183	235	243	260	278	313	288	294	153	188	173	228	156	167	268	273	279	301	296	284	245	178	56	216	279	288	288	196	293	301	307	254	85
54.25	108	259	195	209	201	186	198	181	211	335	321	324	121	166	242	241	182	235	243	257	276	313	289	293	150	186	172	225	156	165	268	273	276	299	293	282	243	176	52	215	278	287	288	195	292	302	308	256	83
54.50	111	260	196	210	201	187	198	182	211	335	322	326	122	168	242	242	183	236	242	258	276	311	289	293	151	187	170	227	156	167	268	273	277	300	294	283	244	177	52	217	277	286	287	194	292	300	308	259	84
54.75	112	263	195	212	207	192	202	186	212	335	323	326	126	168	244	244	185	237	245	260	278	314	289	296	152	188	171	228	159	170	269	274	279	302	295	283	245	178	54	219	278	289	289	199	294	302	308	262	86
55.00	112	263	196	211	205	190	201	184	210	336	324	326	124	168	243	243	187	236	245	261	277	312	289	294	152	187	171	227	158	169	268	273	276	299	295	283	244	177	52	219	277	288	289	197	293	300	308	263	85
55.25	109	261	195	213	207	193	203	187	211	335	322	327	123	167	242	244	186	237	245	260	278	313	289	292	149	185	170	225	161	172	268	274	277	302	295	283	244	175	54	220	278	287	289	200	292	301	308	265	84
55.50	113	262	196	212	207	194	202	188	210	336	323	326	124	170	244	244	187	238	246	260	279	313	289	295	152	187	172	226	159	172	268	275	278	300	295	283	247	177	55	221	278	287	289	199	292	302	308	267	86
55.75	114	261	196	211	206	193	204	187	209	334	322	325	126	167	241	245	187	237	245	261	278	310	289	295	151	187	171	228	159	171	267	274	276	299	295	280	243	178	52	222	277	287	288	198	292	300	308	268	84
56.00	117	263	197	213	210	195	204	188	210	335	324	328	130	170	244	248	190	240	248	260	280	313	291	296	153	188	173	229	162	173	269	275	278	300	295	284	247	179	55	225	277	289	288	202	293	302	307	270	88
56.25	115	264	194	210	208	194	205	188	207	335	323	326	128	166	241	246	188	237	247	260	278	311	289	294	152	188	171	226	159	172	268	273	278	299	294	282	244	176	53	223	278	287	287	200	292	299	306	269	85
56.50	113	262	194	211	207	195	204	186	207	335	322	326	126	169	241	246	188	237	246	260	278	311	288	294	150	186	171	227	160	172	267	274	277	299	294	280	244	175	52	225	276	287	289	199	290	300	307	271	82
56.75	116	264	194	212	210	196	204	188	206	334	323	326	131	168	242	248	189	238	246	260	278	310	288	293	153	186	172	227	161	172	267	272	277	298	293	282	245	178	53	229	276	287	287	201	291	300	307	272	86
57.00	115	262	196	211	213	196	209	191	210	335	322	326	130	169	242	247	192	240	249	261	280	312	290	294	151	187	172	227	167	176	270	275	278	300	295	281	246	178	54	229	277	288	289	202	292	301	308	274	82
57.25	116	264	196	213	213	200	213	194	209	336	323	328	134	171	245	249	195	241	250	262	281	313	291	296	152	189	174	228	169	180	272	276	280	301	297	284	247	179	57	231	278	289	291	206	293	302	309	276	85
57.50	121	265	199	214	216	202	211	195	210	335	323	327	133	174	245	250	197	242	251	263	282	312	291	297	155	191	176	229	169	180	270	276	280	300	296	285	249	179	57	231	279	290	290	208	294	302	310	278	87
57.75	120	264	197	212	214	200	211	194	210	337	324	328	134	172	244	250	195	242	251	262	283	313	289	295	154	189	174	228	166	179	269	274	280	300	296	283	248	179	55	232	278	288	288	207	292	301	310	279	83
58.00	118	263	196	212	215	198	211	193	206	336	323	325	133	169	242	249	195	240	251	261	282	312	290	294	151	189	172	227	167	178	269	275	278	300	295	282	247	176	52	230	277	289	289	205	291	301	308	277	82
58.25	121	264	195	212	216	201	211	196	208	334	323	325	133	170	245	251	196	240	251	262	280	312	291	293	151	188	173	229	169	180	269	274	278	298	294	281	247	178	55	234	277	288	290	208	292	301	308	277	83
58.50	117	263	195	212	217	199	211	195	206	334	322	326	134	170	242	251	197	241	252	261	282	312	291	295	150	187	171	227	167	181	268	273	277	298	294	281	248	177	52	234	276	288	288	205	291	302	308	278	83
58.75	124	267	199	215	220	204	216	200	213	336	324	328	140	174	245	254	200	244	255	263	285	313	291	298	155	192	178	231	170	184	271	276	279	300	297	285	249	183	56	236	279	289	290	210	294	303	308	282	88
59.00	124	265	195	213	217	202	212	195	207	335	322	326	136	172	244	253	197	242	251	262	281	312	290	296	153	189	172	229	168	181	269	275	277	298	295	281	246	180	54	236	276	289	288	208	289	302	308	280	85
59.25	122	266	195	213	218	203	215	197	208	335	325	328	136	171	241	252	199	241	254	263	281	311	290	295	153	190	172	229	169	183	269	275	277	297	295	282	247	177	53	237	275	288	288	209	291	302	306	283	82
59.50	122	266	195	213	218	203	215	198	206	336	322	327	136	172	244	253	198	244	252	262	282	311	290	294	152	189	174	229	170	183	268	276	277	297	296	283	246	178	54	236	277	286	287	209	288	302	308	283	84
59.75	126	268	198	213	221	205	216	198	210	336	324	327	139	173	245	255	202	244	256	264	285	312	292	297	155	191	176	231	172	185	271	275	278	299	297	282	248	181	56	237	279	289	291	210	291	305	309	284	87
60.00	128	269	200	216	223	208	216	200	208	337	325	327	142	175	246	257	204	246	257	263	286	313	293	296	158	193	179	231	175	188	270	278	280	300	296	283	251	185	57	241	278	290	291	212	293	302	309	286	88
60.25	126	267	196	213	221	204	217	195	205	334	323	328	139	172	243	256	199	244	255	263	284	311	290	294	155	190	175	229	171	185	269	275	279	295	295	281	249	180	53	241	276	288	287	210	290	301	306	286	84
60.50	126	268	197	215	222	207	217	195	208	336	324	328	142	175	245	257	203	246	255	264	285	311	291	296	156	192	178	231	173	186	269	275	278	297	295	282	250	182	56	242	277	291	288	213	290	303	309	287	87
60.75	128	270	199	216	223	209	216	196	206	334	325	325	143	173	245	258	206	244	257	264	284	312	291	295	158	192	177	231	175	190	270	275	280	295	295	282	252	186	56	246	277	288	289	210	290	302	308	287	89
61.00	126	267	196	215	225	208	220	198	209	336	322	327	143	173	245	257	205	245	257	265	284	311	292	295	155	189	176	230	176	188	270	275	278	297	296	282	249	180	53	243	276	289	289	213	291	302	308	292	84
61.25	124	268	197	213	223	206	217	194	204	335	323	328	142	172	244	257	204	244	256	262	285	310	292	296	156	189	177	230	174	188	269	275	277	295	296	282	249	178	54	243	276	287	287	211	289	301	306	289	84
61.50	124	268	195	214	227	210	220	197	209	335	321	326	143	172	243	258	207	246	258	265	286	310	290	295	153	191	176	230	177	190	270	276	278	296	296	280	248	180	56	245	276	290	288	216	289	303	307	292	82
61.75	122	267	196	213	224	209	218	192	206	335	322	327	144	171	243	258	205	245	256	263	284	311	292	294	154	189	176	230	174	189	269	274	277	295	294	280	249	179	51	243	275	288	288	212	289	301	308	291	83
62.00	123	267	197	214	227	212	218	196	206	336	322	328	145	175	243	258	208	246	260	265	286	311	291	297	154	190	176	230	178	191	270	276	280	295	297	282	252	182	56	246	276	288	288	215	289	303	308	294	83
62.25	125	269	199	215	227	213	219	197	210	336	322	328	146	174	246	260	209	249	261	265	287	312	293	295	156	191	179	232	178	194	270	278	280	296	296	282	253	182	56	246	277	288	289	218	290	304	308	294	85
62.50	124	269	198	216	227	212	217	196	207	337	324	328	145	173	246	260	209	249	259	265	288	311	293	297	156	191	179	232	178	193	271	276	279	297	298	283	251	181	56	248	277	289	289	217	291	304	309	295	85
62.75	126	268	198	215	229	213	218	196	208	336	323	326	148	176	247	261	211	249	260	265	285	311	293	297	157	193	179	234	182	193	271	278	280	296	297	282	251	182	58	248	276	289	288	218	290	304	310	297	86
63.00	123	270	195	216	228	212	216	194	207	335	324	327	148	175	244	261	210	248	261	264	287	311	292	296	157	190	178	232	179	193	269	276	280	294	297	281	251	182	56	248	274	288	289	217	289	303	308	298	86
63.25	123	269	197	217	229	212	216	195	206	335	323	327	147	173	243	262	211	248	261	265	288	312	292	295	156	191	177	232	180	195	270	277	278	295	295	279	250	181	55	248	275	289	288	218	289	304	308	297	85
63.50	125	271	198	216	229	214	216	194	207	335	324	327	149	176	246	262	212	249	262	265	288	311	294	297	158	193	179	233	181	196	272	276	281	295	297	283	251	182	55	250	276	290	290	217	290	303	307	299	86
63.75	127	269	199	219	231	215	216	194	207	335	322	327	152	178	246	264	213	251	261	265	287	310	294	298	160	194	181	235	182	197	271	277	280	295	298	282	253	186	58	252	277	289	289	219	289	303	307	300	90
64.00	125	270	198	217	230	214	217	196	205	335	323	326	151	176	246	263	213	249	263	266	289	311	294	296	159	192	179	233	181	198	271	277	279	294	297	279	252	184	58	253	277	290	289	220	291	304	308	301	87
64.25	122	270	197	217	232	214	214	194	207	336	325	328	150	174	245	262	212	249	262	264	289	312	294	297	158	192	179	231	182	198	271	278	279	293	296	281	250	181	57	252	277	288	290	219	289	302	308	301	84
64.50	125	271	198	217	231	216	216	197	207	335	324	329	153	176	246	263	216	251	264	267	289	310	293	297	160	195	181	232	184	200	271	279	280	294	297	282	252	184	58	253	277	289	291	221	290	304	308	302	87
64.75	124	270	198	219	233	215	216	196	205	336	323	330	154	176	244	264	216	250	264	265	289	311	292	296	158	192	179	231	184	200	271	277	281	294	297	282	254	184	57	255	275	289	289	220	288	304	308	302	84
65.00	125	272	199	217	233	216	215	195	204	336	324	327	153	176	246	264	214	251	262	265	289	312	294	296	159	193	182	234	183	200	271	277	280	292	298	281	253	185	55	255	275	289	288	220	289	304	309	302	86
65.25	124	271	199	216	233	216	215	195	208	335	323	328	152	175	246	265	217	252	265	266	289	310	294	297	157	195	181	232	184	200	273	278	280	293	297	281	254	183	58	254	277	290	289	220	288	305	308	305	86
65.50	123	268	197	214	229	212	212	191	203	335	322	327	151	173	243	262	213	249	263	264	287	311	290	295	156	193	179	231	180	199	269	275	279	290	295	280	250	180	53	254	273	287	288	219	286	302	307	303	83
65.75	121	269	196	215	230	214	213	193	204	335	324	328	151	174	244	264	217	250	263	264	288	311	293	295	157	193	178	232	183	201	271	278	279	291	294	278	251	182	55	254	275	288	289	217	286	303	308	305	83
66.00	126	272	200	218	233	216	215	194	205	336	325	327	154	178	247	267	217	253	266	266	290	311	293	297	161	194	183	234	187	204	271	278	279	291	296	281	253	185	57	258	275	290	289	219	289	305	309	305	88
66.25	125	272	198	219	232	214	214	194	207	336	325	328	156	178	245	267	218	255	267	267	292	312	294	298	160	193	182	235	186	203	272	279	281	290	297	281	253	185	58	257	277	290	290	220	289	305	308	308	86
66.50	125	270	197	218	231	215	212	191	200	336	324	328	155	176	245	265	217	252	265	263	290	311	294	296	159	195	180	234	184	203	271	278	277	289	295	281	254	183	56	258	276	288	287	217	288	301	307	307	82
66.75	126	273	199	217	231	215	213	190	204	335	322	328	156	177	245	268	219	253	264	264	290	312	293	296	161	195	180	232	185	204	271	278	279	290	295	280	254	185	58	258	276	288	289	216	287	302	307	307	88
67.00	125	271	199	217	229	215	213	193	203	335	324	327	157	178	245	267	218	252	265	264	289	311	293	298	159	195	181	235	187	206	271	277	279	289	295	279	253	182	56	259	275	288	288	217	288	304	309	308	88
67.25	124	269	199	216	233	216	214	194	206	335	325	329	158	176	245	267	220	253	268	265	291	311	294	298	158	195	181	235	186	207	272	279	281	290	297	282	253	184	58	258	274	288	288	218	288	304	307	309	86
67.50	123	270	199	218	230	215	215	193	204	334	324	329	157	177	244	268	221	253	266	265	290	310	294	297	157	193	181	232	186	206	271	277	280	287	295	281	253	184	56	258	274	288	288	219	287	304	307	310	83
67.75	125	271	199	218	228	216	213	193	203	335	323	328	155	176	245	268	220	253	267	267	289	311	292	296	159	195	181	233	187	207	272	278	279	287	295	280	253	183	57	260	274	287	289	217	287	303	307	310	87
68.00	127	273	202	220	230	217	215	194	206	336	325	330	158	180	247	269	224	255	269	266	292	312	296	298	163	197	184	235	191	209	273	280	279	290	298	281	256	186	59	262	276	291	290	220	289	304	308	311	86
68.25	123	271	198	219	231	217	214	195	207	336	324	328	155	178	245	268	224	254	269	267	292	312	295	298	161	194	182	233	191	210	273	279	279	288	297	281	254	184	59	262	275	290	289	219	289	305	309	311	86
68.50	123	270	198	218	227	215	213	194	205	335	323	327	155	178	246	268	221	253	268	266	292	311	295	297	160	194	186	232	189	209	272	278	279	287	295	279	253	184	57	260	274	288	290	217	287	303	308	311	84
68.75	124	273	199	220	231	216	214	195	205	337	324	328	157	181	246	269	225	257	270	268	293	311	297	298	162	197	185	236	192	212	274	279	279	288	297	280	255	187	58	264	276	288	289	219	287	305	309	312	87
69.00	120	269	196	218	227	214	211	192	203	335	323	327	152	177	245	267	222	254	267	267	291	309	293	296	158	195	181	233	190	209	271	279	278	284	294	279	253	183	55	262	274	286	287	215	285	303	306	312	83
69.25	125	271	199	219	230	215	215	194	206	335	324	327	155	178	245	270	225	255	270	267	292	309	293	296	162	195	182	234	191	211	271	278	279	286	296	279	255	184	58	262	273	288	290	219	287	304	307	310	86
69.50	120	269	198	217	226	215	212	192	201	334	324	326	152	176	245	268	221	254	267	265	292	308	293	296	160	194	181	233	188	210	271	276	278	283	294	279	254	182	53	261	273	288	287	215	287	302	305	310	85
69.75	122	269	196	216	229	215	213	193	202	335	323	328	154	179	245	268	224	252	270	265	292	311	294	295	160	196	183	234	191	211	270	277	280	284	294	278	254	185	57	264	275	287	288	217	287	304	306	312	84
70.00	121	268	199	217	228	215	214	194	206	335	322	328	153	176	245	269	225	256	271	266	292	310	295	296	161	195	182	233	192	212	272	279	279	285	295	279	255	185	57	264	274	287	289	217	286	305	307	314	86
70.25	122	271	199	219	227	215	213	193	202	335	325	328	154	178	244	270	225	254	270	266	293	310	295	297	162	195	184	235	192	214	271	278	279	285	295	281	254	184	58	264	273	287	288	217	288	303	307	312	87
70.50	123	271	200	217	229	217	215	194	208	336	325	327	154	180	247	269	226	256	272	266	293	312	295	297	163	198	185	236	194	216	273	280	279	282	296	281	256	186	61	266	274	288	289	219	286	305	308	314	86
70.75	121	268	197	218	227	215	208	190	201	334	323	328	153	176	244	269	224	254	268	265	292	307	293	294	160	194	182	234	190	213	269	278	278	281	293	278	254	185	56	266	273	286	287	213	284	300	306	312	83
71.00	122	271	199	219	228	215	213	191	201	336	324	329	153	179	244	270	225	254	270	267	293	309	296	296	162	196	184	237	193	216	271	279	279	281	294	279	256	186	58	264	273	288	288	215	286	304	305	314	85
71.25	125	271	200	220	228	216	214	192	204	334	325	327	156	180	246	271	227	258	270	266	294	310	295	297	163	197	185	237	194	216	272	279	278	282	295	278	256	186	60	267	274	288	289	217	287	305	308	316	89
71.50	124	271	200	219	229	216	214	193	206	335	324	329	155	179	248	270	227	257	273	267	295	310	296	297	163	197	186	237	195	216	272	281	279	281	296	281	257	185	60	267	274	290	290	217	286	305	309	317	88
71.75	121	270	200	218	228	217	213	195	204	335	323	329	154	180	244	272	226	257	273	266	294	310	295	298	161	197	184	235	194	217	272	279	279	282	295	281	254	185	58	265	273	288	287	215	285	305	307	315	85
72.00	123	268	199	219	227	214	211	191	203	336	324	327	152	179	244	270	225	257	272	266	294	311	295	296	163	197	185	237	194	217	273	278	278	280	294	278	256	184	59	266	274	288	288	216	285	304	307	315	85
72.25	121	269	201	218	227	216	213	193	204	336	322	327	151	179	244	271	226	255	272	267	295	310	294	295	162	196	184	235	196	218	274	279	278	279	294	279	256	184	57	266	274	287	288	217	286	305	307	315	84
72.50	122	269	198	220	228	214	211	192	202	334	324	328	154	181	246	273	226	257	273	266	293	310	295	296	162	197	185	236	196	218	273	277	278	278	294	279	257	185	59	268	274	286	286	216	286	304	306	316	86
72.75	123	269	200	218	227	216	214	195	205	333	325	328	155	182	248	272	226	258	274	269	296	311	296	298	164	199	187	238	199	222	272	280	279	280	296	280	257	187	61	270	273	289	289	217	287	304	307	317	86
73.00	122	268	198	219	227	215	211	190	201	335	324	327	153	180	246	271	223	258	273	267	295	310	294	296	163	197	186	237	197	220	273	279	277	277	293	279	256	185	61	268	272	287	286	215	285	304	306	317	84
73.25	123	269	200	221	229	219	215	195	207	335	325	331	155	181	248	273	227	259	274	268	298	311	298	298	165	199	187	239	200	223	274	281	280	279	297	282	257	186	63	269	275	288	289	219	287	308	310	317	85
73.50	124	268	201	219	228	214	214	192	202	335	324	328	153	179	246	272	224	257	272	267	296	310	297	298	164	198	186	237	198	222	272	279	277	276	293	278	257	186	61	267	273	286	287	215	285	304	308	317	86
73.75	123	269	199	220	227	214	212	193	203	335	324	330	154	181	246	275	223	257	274	267	297	310	295	297	164	199	186	238	197	222	271	278	278	276	293	280	256	186	60	269	271	286	286	217	285	304	308	317	86
74.00	125	270	201	220	229	216	212	193	202	335	325	330	154	183	247	275	224	259	274	267	295	310	295	296	165	199	188	239	200	222	273	279	279	276	295	280	258	186	62	270	274	287	288	217	285	304	307	317	88
74.25	121	266	198	219	226	215	210	189	200	334	322	329	151	179	246	272	222	257	272	266	294	309	294	296	164	196	185	237	197	222	271	277	277	273	293	278	255	185	59	269	271	286	286	213	285	305	305	315	85
74.50	123	268	198	219	227	215	212	191	199	335	324	329	153	181	244	275	222	259	272	267	295	310	296	298	165	199	188	239	198	223	273	280	278	273	293	280	257	187	61	269	273	285	288	217	285	303	307	317	86
74.75	125	268	201	222	227	216	211	193	206	335	324	328	154	183	247	275	226	259	275	270	297	311	298	298	166	199	188	240	201	223	274	280	280	274	296	282	258	188	63	269	275	287	288	216	286	305	307	317	87
75.00	121	266	199	219	228	216	213	193	204	335	325	330	154	180	245	274	223	258	274	268	294	310	296	298	163	196	186	237	201	226	273	282	279	272	295	281	255	186	60	271	274	285	284	216	285	305	306	318	85
75.25	125	270	200	223	227	216	214	192	204	335	325	329	155	183	248	274	223	260	274	269	297	312	297	298	168	201	189	240	200	225	275	281	278	272	292	281	258	190	64	272	272	285	287	215	286	305	308	319	87
75.50	119	264	199	218	228	214	212	192	204	334	323	329	150	177	244	273	221	257	274	266	296	309	295	295	161	197	185	236	201	226	273	280	278	270	294	280	256	185	60	269	272	285	286	217	285	305	306	317	81
75.75	121	266	199	218	226	213	209	190	200	334	324	329	152	180	244	274	220	258	272	265	295	309	294	296	163	197	186	237	198	223	273	278	277	270	292	278	256	186	58	271	272	283	283	214	284	304	305	317	86
76.00	119	266	199	218	225	213	208	190	203	334	325	328	150	180	243	274	222	259	275	266	296	310	296	296	163	197	188	237	200	225	271	280	278	271	292	279	256	187	61	272	273	285	285	214	284	305	306	317	85
76.25	122	267	202	222	229	216	214	195	204	335	325	330	153	182	247	275	224	260	276	269	296	311	297	298	167	200	189	239	202	225	276	282	278	271	294	281	258	188	61	272	273	285	286	216	286	306	306	318	85
76.50	123	270	199	221	228	215	211	192	205	335	324	329	153	183	245	275	222	261	276	269	295	310	297	296	168	199	189	238	200	226	274	282	278	270	293	280	258	188	60	271	273	285	286	216	284	305	305	319	86
76.75	124	267	201	220	227	215	212	193	205	335	325	329	154	182	247	275	222	260	275	268	297	310	299	297	169	200	188	240	203	226	275	281	279	270	293	281	258	186	62	271	272	285	285	215	285	307	305	318	88
77.00	122	267	200	219	227	215	211	192	202	335	325	328	152	180	246	274	223	259	275	266	297	310	296	297	167	198	189	238	201	226	273	280	278	267	293	280	255	187	59	270	271	284	284	216	285	304	305	318	85
77.25	125	267	200	219	226	215	210	191	203	334	324	330	154	182	246	275	222	262	276	268	298	309	296	297	167	200	189	239	200	228	274	282	279	268	293	280	258	188	62	271	271	284	285	215	285	304	306	318	86
77.50	124	267	202	222	228	215	213	195	205	335	325	331	153	184	247	275	224	262	278	269	300	310	299	297	169	200	190	239	204	229	276	282	279	268	295	282	258	190	62	272	275	287	286	216	287	305	308	321	87
77.75	124	268	201	221	228	214	211	191	202	334	326	329	153	183	247	276	222	261	276	267	297	308	298	299	170	201	190	241	204	228	273	280	278	266	293	279	260	189	62	273	272	285	285	216	286	305	306	319	88
78.00	120	266	201	221	227	213	212	191	202	335	323	331	152	183	246	275	222	259	276	266	297	309	298	296	168	199	190	240	201	228	274	280	277	265	292	279	258	187	60	271	272	283	285	216	284	305	306	319	85
78.25	119	264	199	219	224	213	210	191	202	333	324	329	149	181	243	273	221	258	274	264	295	309	297	296	166	199	188	236	201	226	272	278	277	263	291	278	256	185	58	270	269	283	284	212	284	304	306	318	81
78.50	124	266	202	221	226	214	211	192	203	334	325	329	153	183	247	276	222	262	277	270	299	308	298	298	170	201	190	240	203	230	273	281	279	266	294	280	259	188	61	273	271	284	285	216	285	305	308	319	86
78.75	122	266	202	220	228	215	212	193	204	335	324	328	153	183	246	276	222	262	276	269	298	310	298	298	168	200	190	240	202	230	273	282	278	262	292	279	259	187	62	273	271	283	284	216	284	304	307	320	86
79.00	121	265	200	221	226	214	210	191	200	334	325	330	152	182	245	275	221	260	274	267	298	309	296	298	169	199	190	240	200	229	273	280	276	262	293	278	258	186	62	271	270	283	284	213	285	306	306	320	85
79.25	122	265	201	221	227	215	212	193	204	335	325	330	154	183	248	277	224	261	278	269	299	309	299	298	169	202	191	241	204	232	275	282	278	264	293	280	260	189	62	275	272	285	285	216	286	305	307	320	87
79.50	121	265	199	220	226	213	211	192	201	334	324	328	150	182	246	276	220	262	275	267	297	308	297	297	168	200	189	239	202	232	274	282	276	261	292	278	256	186	61	270	271	282	285	213	284	305	306	319	86
79.75	121	266	202	222	225	214	213	193	205	335	324	330	153	183	247	275	222	262	279	269	299	307	298	298	170	198	190	240	203	232	275	282	279	262	293	280	259	189	63	272	271	282	284	215	285	306	306	321	86
80.00	119	264	199	218	225	211	209	191	202	335	323	330	149	180	245	274	220	259	276	270	297	306	295	296	167	200	188	238	200	230	273	281	275	259	293	279	256	186	58	272	270	280	281	215	282	305	305	319	84
80.25	123	267	201	224	227	214	212	193	204	334	324	329	153	183	248	278	223	262	277	270	299	308	297	298	171	200	191	241	204	233	275	282	279	259	292	279	260	188	64	273	271	283	284	214	284	306	306	320	87
80.50	120	263	198	219	224	211	207	188	200	333	325	329	150	180	245	275	219	261	276	267	296	308	296	295	167	200	189	237	199	230	272	279	275	257	291	277	257	187	60	272	270	281	283	211	283	304	304	320	83
80.75	123	267	200	222	228	215	212	192	202	334	324	327	153	182	247	276	221	261	276	266	299	309	298	298	172	202	191	241	202	233	273	281	276	259	293	278	259	190	63	273	271	283	283	214	284	306	305	320	87
81.00	121	264	200	222	228	215	212	193	205	335	324	332	154	184	248	277	223	263	279	270	299	308	299	299	171	201	191	240	205	236	274	282	279	258	292	278	259	191	64	274	270	284	284	215	286	306	306	321	85
81.25	120	263	200	220	228	213	212	193	205	334	325	329	152	181	244	274	222	262	277	269	298	307	298	298	171	200	190	240	203	234	276	280	276	256	292	278	259	188	62	272	273	282	284	216	284	306	306	319	83
81.50	120	265	199	222	227	215	213	191	203	335	325	332	151	184	244	276	221	261	278	269	298	308	297	296	169	200	192	239	203	234	275	283	277	256	292	279	257	189	61	274	271	282	284	216	284	306	306	321	86
81.75	119	264	200	220	225	211	207	186	198	334	323	327	151	180	245	275	220	261	275	266	297	307	299	296	170	201	190	240	198	232	273	281	274	253	290	276	258	189	61	273	269	282	283	213	283	304	304	320	86
82.00	121	267	202	222	227	211	211	187	200	335	324	330	154	185	247	278	219	263	275	267	299	308	299	298	173	201	193	242	200	233	274	281	276	254	293	276	260	190	63	274	270	282	283	214	283	305	307	319	87
82.25	120	264	201	221	226	214	211	191	205	334	323	329	151	183	248	276	222	263	278	269	299	308	298	296	172	201	191	240	201	235	274	282	277	253	292	277	259	189	62	272	269	282	284	214	285	305	305	320	87
82.50	121	265	200	222	227	212	209	190	202	333	324	328	151	183	248	276	220	262	276	268	298	308	297	296	173	202	193	240	200	233	274	280	277	252	291	276	259	189	61	274	268	281	283	214	283	304	306	320	87
82.75	120	265	201	222	227	214	211	192	204	334	324	330	153	182	248	277	223	264	278	268	299	307	299	297	171	203	191	239	203	236	275	283	277	253	292	277	261	190	63	274	270	283	283	215	285	305	306	321	87
83.00	124	268	203	224	227	216	211	193	204	333	325	329	154	186	248	279	221	264	278	269	300	308	299	297	175	202	194	244	201	235	276	281	279	253	292	278	259	190	63	275	271	283	284	214	285	306	307	320	89
83.25	122	266	201	222	227	213	210	190	202	334	325	330	153	185	246	277	222	264	279	268	299	308	299	298	176	204	193	242	202	236	275	283	276	251	292	277	261	191	64	274	271	282	284	214	284	306	306	321	88
83.50	118	264	200	221	225	212	210	187	200	333	324	328	152	182	246	275	221	262	277	267	298	308	299	296	173	202	192	241	200	233	275	281	274	250	291	273	259	189	62	273	269	281	282	212	283	305	306	320	84
83.75	118	261	197	219	226	212	211	191	202	335	324	331	149	181	245	275	220	264	278	269	297	306	298	296	170	200	190	239	200	235	275	281	277	249	293	276	259	186	62	274	269	281	283	214	283	305	306	320	83
84.00	120	263	201	222	227	211	211	190	203	334	323	330	150	181	246	274	221	263	277	268	298	307	298	297	173	200	192	241	202	235	277	282	276	250	291	276	258	188	60	273	269	282	282	213	283	306	306	320	85
84.25	120	264	199	220	226	212	210	188	203	333	325	329	151	183	245	274	221	262	279	268	299	308	298	297	173	200	191	240	200	235	277	282	278	249	292	276	259	189	60	272	269	281	282	215	284	306	305	321	85
84.50	120	265	200	222	227	213	211	192	201	334	326	329	152	185	245	278	220	262	280	269	300	307	297	298	175	202	193	242	201	236	276	282	278	247	291	277	260	190	61	273	268	282	283	215	285	305	306	321	87
84.75	120	263	200	220	223	213	207	188	199	331	323	328	150	182	245	275	220	263	277	266	298	308	297	296	174	200	192	239	198	234	274	280	275	246	290	275	259	189	57	273	268	280	282	211	283	304	305	320	83
85.00	120	264	199	220	225	211	209	190	203	333	323	329	151	184	245	275	220	264	280	267	301	307	299	296	174	200	193	242	199	235	274	281	277	245	290	276	257	189	61	273	269	280	283	214	283	306	306	320	84
85.25	120	264	200	222	227	214	211	190	201	334	323	330	152	184	246	275	220	263	279	269	299	307	298	297	176	203	194	240	201	236	274	282	275	245	291	276	258	190	61	274	268	282	282	213	284	305	306	320	86
85.50	124	265	202	223	227	212	213	194	204	333	324	330	152	185	245	278	223	266	279	270	299	308	300	298	178	204	195	242	202	238	277	282	278	246	293	278	261	190	64	275	270	284	283	216	284	307	307	321	88
85.75	120	265	202	223	226	214	212	191	203	333	323	331	154	184	247	276	222	265	278	269	300	308	299	298	177	203	196	241	201	235	275	283	277	244	292	276	259	191	63	274	270	282	283	214	284	306	305	321	85
86.00	119	264	200	223	227	214	211	189	202	333	324	328	150	184	245	275	222	263	278	268	298	307	298	297	176	202	194	241	199	236	277	282	276	244	291	273	259	190	62	275	269	282	282	212	285	304	305	320	85
86.25	119	265	200	222	223	211	205	185	198	331	324	329	153	185	244	277	220	263	278	268	298	308	295	296	178	202	193	243	197	235	275	282	276	243	289	273	259	190	61	274	268	280	283	211	282	304	304	320	85
86.50	119	264	200	222	227	215	212	194	205	333	324	331	152	185	246	276	222	265	279	269	301	306	300	298	178	201	195	241	199	237	277	283	277	242	291	274	261	190	61	274	271	281	281	213	285	306	306	320	86
86.75	119	262	199	222	226	212	212	191	203	333	323	330	150	184	245	276	219	264	280	268	299	307	298	296	177	203	193	242	201	237	277	281	276	242	290	274	260	190	61	273	268	280	282	214	282	306	305	320	83
87.00	118	261	197	222	227	213	209	191	203	332	323	330	152	183	244	274	221	264	278	270	299	307	297	295	176	201	193	239	202	237	275	281	278	240	289	274	258	190	61	275	268	282	282	215	283	305	305	320	82
87.25	117	262	198	221	227	214	209	192	202	332	323	330	151	184	244	276	221	264	278	268	299	308	297	295	178	203	193	242	200	238	276	282	276	240	290	273	260	192	63	275	269	281	283	215	283	304	305	320	84
87.50	118	263	200	220	225	213	209	186	200	332	324	329	152	185	244	277	219	263	278	267	298	307	300	298	179	202	194	242	198	236	275	282	274	239	289	273	258	191	63	275	269	282	283	213	283	304	303	320	85
87.75	120	264	201	224	226	214	209	189	201	334	324	330	151	186	248	276	220	264	278	268	301	308	300	297	182	204	194	242	200	238	277	282	276	241	291	274	259	192	64	274	269	282	283	214	284	306	305	321	87
88.00	118	263	200	221	226	213	208	188	200	332	325	329	150	185	247	276	218	264	279	267	299	307	297	296	179	204	193	242	198	237	274	280	276	238	289	271	260	190	60	275	268	281	281	211	283	303	302	320	84
88.25	121	263	200	224	226	213	209	189	201	332	326	328	153	185	246	278	219	265	278	267	298	307	299	297	182	203	195	241	197	237	276	281	276	237	290	272	261	192	61	274	269	281	282	214	283	304	304	320	87
88.50	119	262	199	221	225	213	209	191	201	332	322	329	150	184	246	275	219	264	278	269	300	306	298	296	179	202	194	242	199	237	274	280	274	237	288	272	259	190	60	274	269	281	281	213	283	305	304	320	83
88.75	119	263	198	221	223	214	205	187	198	331	323	329	149	185	242	276	219	264	277	267	298	307	299	294	179	201	194	241	198	235	274	280	274	235	288	271	258	189	60	274	267	281	281	212	283	305	304	319	83
89.00	121	263	201	223	226	216	211	192	203	335	325	331	153	186	246	276	222	265	280	268	301	307	299	298	184	204	197	243	200	239	276	282	278	236	290	273	261	192	64	277	270	284	283	213	284	306	306	319	87
89.25	123	266	203	225	229	218	212	193	205	333	324	330	154	187	247	280	223	267	281	271	302	306	300	298	184	205	200	244	202	240	280	285	277	238	292	274	261	193	64	276	270	282	283	216	286	305	304	320	89
89.50	119	264	200	222	224	215	207	188	201	333	324	328	152	186	244	278	220	266	280	268	300	306	297	296	184	204	195	244	198	237	276	281	275	233	289	272	260	193	63	274	268	281	282	212	282	305	305	321	87
89.75	118	262	201	222	225	216	209	191	204	332	324	331	152	185	247	278	222	264	281	268	300	305	299	298	183	204	197	242	201	237	279	282	277	234	289	273	260	191	62	276	268	281	282	214	283	306	304	319	85
90.00	120	263	200	220	224	217	207	187	198	332	324	328	150	186	245	276	218	264	278	267	298	306	297	295	185	202	196	241	199	235	276	281	274	232	288	270	258	192	61	274	266	280	281	211	282	304	304	319	85
90.25	120	264	201	223	226	218	210	191	201	333	325	330	151	187	245	277	221	265	280	267	299	306	298	295	186	206	198	244	199	238	277	283	275	232	288	272	258	191	61	275	268	281	282	214	284	304	305	320	85
90.50	120	264	202	225	226	220	211	191	202	333	325	329	153	186	248	276	220	265	279	268	300	307	299	298	186	205	198	243	198	240	276	283	275	233	288	272	261	192	62	276	268	282	283	213	284	304	305	319	86
90.75	119	263	201	223	226	219	209	188	201	333	324	329	150	184	245	277	219	264	279	267	299	306	299	297	184	204	197	242	197	238	277	281	275	230	287	272	260	192	61	276	267	280	282	210	283	304	303	319	85
91.00	121	264	201	224	227	222	211	190	203	332	324	329	154	187	246	277	220	267	280	268	299	306	298	297	187	205	198	243	199	240	277	282	275	231	287	270	261	192	63	276	269	281	282	213	282	304	304	322	87
0.00	18	60	11	11	11	11	11	11	11	24	37	47	36	15	11	11	11	11	11	11	11	29	35	48	23	15	11	11	11	11	11	11	11	30	48	25	29	21	14	11	11	19	14	21	28	12	33	37	21
0.25	18	60	11	11	11	11	11	11	11	15	21	32	28	14	11	11	11	13	11	11	11	39	36	42	25	16	11	11	11	11	11	11	11	33	44	23	29	21	12	11	11	11	11	16	20	11	23	30	21
0.50	17	59	11	11	11	11	11	11	11	12	15	28	24	12	11	11	11	11	11	11	11	34	43	40	22	12	11	11	11	11	11	11	11	25	41	22	28	19	11	11	11	11	11	11	18	11	22	25	20
0.75	18	62	11	11	11	11	11	11	11	13	15	29	24	13	11	11	11	11	11	11	11	31	47	41	25	13	11	11	11	11	11	11	11	20	41	23	28	19	12	11	11	11	11	12	19	11	20	28	23
1.00	18	62	11	11	11	11	11	11	11	16	17	32	26	13	11	11	11	12	11	11	11	31	37	42	25	15	11	11	11	11	11	11	11	20	43	25	27	19	13	11	11	12	11	15	21	12	21	30	23
1.25	15	58	11	11	11	11	11	11	11	11	14	27	20	11	11	11	11	11	11	11	11	26	23	35	20	12	11	11	11	11	11	11	11	16	39	20	24	16	11	11	11	11	11	12	16	11	19	25	20
1.50	19	56	11	11	11	11	11	11	11	13	15	28	23	12	11	11	11	11	11	11	11	27	22	35	23	13	11	11	11	11	11	11	11	17	40	21	28	19	12	11	11	11	11	12	16	11	19	26	22
1.75	18	53	11	11	11	11	11	11	11	14	16	30	21	12	11	11	11	11	11	11	11	28	22	35	24	13	11	11	11	11	11	11	11	17	39	23	27	18	12	11	11	11	11	11	16	11	20	26	23
2.00	18	51	11	11	11	11	11	11	11	15	18	30	19	11	11	11	11	11	11	11	11	28	21	33	22	12	11	11	11	11	11	11	11	18	40	24	26	17	12	11	11	11	11	13	15	12	20	26	22
2.25	20	52	11	11	11	11	11	11	11	16	18	31	21	13	11	11	11	11	11	11	11	30	22	32	24	12	11	11	11	11	11	11	11	19	40	24	28	19	12	11	11	11	11	11	16	11	21	27	24
2.50	21	52	11	11	11	11	11	11	11	17	18	29	21	12	11	11	11	11	11	11	11	30	19	30	24	14	11	11	11	11	11	11	11	18	39	23	28	20	14	11	11	11	11	12	17	13	23	26	26
2.75	24	52	11	12	11	11	11	11	11	18	20	34	23	15	11	11	11	11	11	11	11	31	22	29	28	15	11	11	11	11	11	11	11	20	40	24	29	21	15	11	11	11	11	13	18	15	26	26	29
3.00	22	51	11	11	11	11	11	11	11	18	22	34	22	15	11	11	11	11	11	11	11	31	20	29	28	16	12	11	11	11	11	11	11	21	41	25	30	20	14	11	11	12	11	14	19	16	25	26	28
3.25	26	57	11	14	11	11	11	12	11	25	25	40	25	18	11	11	11	11	11	11	11	34	26	33	28	19	16	13	11	11	11	11	12	26	44	28	35	25	16	13	13	16	12	17	19	18	29	29	30
3.50	25	55	11	12	11	11	11	11	11	29	27	36	26	18	11	11	11	11	12	11	11	35	20	28	30	20	16	13	11	11	11	11	11	25	47	29	33	23	20	17	14	17	14	19	23	22	34	31	32
3.75	27	55	11	15	11	11	11	11	11	33	28	37	26	17	11	14	11	11	11	11	11	33	20	28	34	20	17	14	11	11	11	11	11	27	45	29	36	28	23	20	17	19	14	18	21	34	39	30	32
4.00	27	55	11	17	11	11	11	11	11	43	33	42	23	19	11	11	11	11	11	11	11	33	25	31	33	19	18	13	11	11	11	11	11	26	45	29	35	25	19	15	13	18	14	14	20	31	44	30	33
4.25	23	52	11	13	11	11	11	11	11	42	40	41	18	16	11	11	11	11	11	11	11	35	21	28	32	17	18	11	11	11	11	11	11	26	42	26	36	22	18	11	13	20	11	11	23	33	46	27	28
4.50	23	55	11	18	11	11	11	11	11	52	46	44	23	17	11	11	11	14	11	11	11	41	21	26	41	21	20	16	11	11	11	11	14	29	43	28	42	26	20	14	17	28	11	13	28	48	49	29	31
4.75	26	55	13	20	11	11	11	11	11	56	48	49	22	20	11	11	11	16	11	11	14	42	24	29	48	18	22	14	11	11	11	11	14	32	44	30	43	28	18	13	18	29	15	12	32	52	53	27	30
5.00	30	58	17	23	11	11	12	11	11	64	50	57	28	24	11	13	11	23	11	15	20	44	27	32	52	25	27	17	11	11	16	13	22	39	47	35	47	35	22	17	24	33	24	15	37	60	60	29	33
5.25	31	58	18	30	12	12	13	13	13	67	60	60	28	29	11	16	11	26	13	19	23	51	28	29	54	27	33	21	11	11	23	17	26	47	48	37	50	38	25	20	29	37	26	19	40	63	67	33	36
5.50	31	59	23	35	11	12	12	12	12	74	61	69	27	31	11	15	11	31	11	19	26	48	32	33	52	28	34	24	11	11	25	20	28	51	47	37	47	38	21	15	28	35	30	16	39	62	76	29	36
5.75	33	58	26	35	12	11	13	11	12	82	69	76	29	33	11	15	11	31	12	22	28	48	31	32	52	30	36	29	11	11	36	26	29	55	49	41	47	42	24	19	34	39	35	20	41	70	76	33	36
6.00	31	55	28	38	12	11	13	14	12	84	70	78	26	36	11	16	11	32	12	23	29	51	35	32	52	33	35	32	11	11	45	29	29	57	49	41	46	42	23	18	33	37	39	18	39	73	87	30	37
6.25	34	57	31	41	13	13	15	14	16	90	80	82	31	36	12	17	12	36	12	26	32	61	37	34	57	34	41	37	14	14	50	33	34	63	53	46	51	46	26	20	36	43	41	22	41	74	100	32	40
6.50	35	59	35	42	16	15	17	17	15	97	92	93	31	40	12	17	12	39	14	30	34	69	42	36	58	38	42	43	15	15	56	38	36	68	55	52	53	48	26	21	39	43	46	23	42	78	109	33	42
6.75	38	59	35	44	16	16	17	17	17	108	109	101	33	41	15	21	13	38	17	31	35	78	44	39	62	39	43	46	17	17	60	42	38	70	54	56	55	48	29	23	40	44	49	24	42	83	119	35	44
7.00	34	59	37	44	17	15	16	16	17	113	117	106	32	43	12	20	14	39	15	30	36	89	49	41	57	38	41	48	15	15	64	41	37	75	55	57	56	48	25	20	40	44	50	20	40	83	126	31	41
7.25	34	60	38	42	16	17	16	17	16	122	125	103	32	43	12	18	13	41	16	32	36	92	50	42	59	41	42	50	17	15	68	43	39	80	58	61	55	46	24	20	39	45	55	22	38	84	135	31	40
7.50	36	61	41	44	18	15	18	18	18	131	136	103	31	44	13	21	12	42	17	32	37	99	53	44	62	40	44	55	17	15	71	49	40	85	60	68	58	43	27	21	40	51	60	23	42	92	145	34	43
7.75	34	61	42	43	17	14	15	16	16	134	140	96	33	41	12	19	14	42	17	33	36	106	56	48	64	40	39	54	15	13	71	50	38	87	58	71	56	40	25	19	38	54	64	21	40	92	150	32	39
8.00	38	62	45	49	18	18	19	21	18	147	156	107	34	45	17	23	17	48	22	36	41	117	61	52	69	46	46	62	21	18	80	60	44	96	66	82	60	47	30	25	44	62	76	27	47	99	160	38	46
8.25	38	62	46	49	17	17	19	18	18	147	158	106	33	46	17	23	16	50	21	35	40	126	67	55	72	46	48	64	17	16	76	59	42	96	66	86	59	44	26	22	42	63	80	21	44	101	165	35	41
8.50	37	63	47	50	17	18	19	20	19	160	169	101	33	47	18	23	17	51	24	35	43	132	68	56	74	50	51	68	20	18	84	65	44	102	69	93	63	47	30	23	45	69	86	25	48	107	170	37	44
8.75	35	63	48	54	18	17	17	18	18	162	172	110	31	49	17	21	17	51	22	36	44	141	72	60	75	49	53	68	19	16	86	66	43	108	70	96	59	46	26	21	43	73	91	24	47	109	175	36	42
9.00	40	65	52	55	18	18	17	19	19	165	175	124	34	52	23	22	17	53	22	36	45	147	75	64	80	52	55	74	18	17	90	68	44	114	71	102	62	50	28	23	44	75	95	23	47	110	180	34	42
9.25	39	66	53	58	19	18	20	21	20	177	189	135	37	58	25	24	19	55	26	40	50	156	77	66	85	55	59	82	24	22	97	76	48	126	75	107	65	54	33	29	48	84	106	29	56	118	185	37	48
9.50	37	65	55	60	18	17	18	20	18	178	186	147	35	56	25	21	15	55	22	43	48	163	81	70	86	57	59	81	19	17	98	74	45	135	74	111	62	52	27	21	47	88	110	25	57	121	191	33	43
9.75	37	65	57	62	17	16	17	19	17	188	199	159	33	55	28	22	15	54	21	45	52	169	83	71	85	58	61	86	20	17	101	80	47	147	78	117	62	55	29	23	52	91	117	26	63	126	198	38	44
10.00	37	65	58	64	17	19	19	19	19	195	207	168	33	58	31	22	16	56	24	49	55	177	86	75	87	63	65	91	23	18	107	85	49	158	82	120	65	59	30	25	54	99	124	27	69	131	202	39	47
10.25	38	67	63	66	17	19	19	20	20	199	209	176	35	58	32	22	16	60	24	55	57	185	92	78	86	65	66	96	23	20	109	89	50	167	84	124	66	61	30	25	59	104	130	27	74	134	207	37	44
10.50	39	69	66	69	18	20	19	21	20	206	214	185	35	59	35	23	18	61	25	60	61	193	95	82	87	70	70	99	23	21	111	92	53	177	88	128	69	60	29	25	62	109	133	27	76	138	215	39	46
10.75	39	68	66	68	19	20	19	21	19	208	217	191	36	60	37	22	17	61	28	62	64	198	100	82	88	72	71	103	23	20	115	92	54	184	91	128	70	59	29	25	65	113	137	26	77	141	216	35	46
11.00	39	69	70	69	18	20	20	21	20	216	227	198	36	60	38	25	18	64	30	67	67	203	102	85	89	77	76	109	23	22	116	98	58	195	93	131	72	61	32	27	68	118	144	29	85	149	223	41	47
11.25	39	67	71	70	18	18	19	21	19	218	225	205	33	59	38	24	17	64	27	70	68	209	105	88	87	78	77	111	21	17	118	96	58	198	94	133	74	61	28	23	70	123	148	26	85	150	225	37	44
11.50	38	69	74	71	16	17	18	21	19	222	232	212	35	62	40	25	18	65	29	74	70	214	107	91	88	80	78	117	21	19	121	102	60	210	96	132	78	63	28	25	76	127	155	27	91	156	230	38	45
11.75	40	69	77	71	18	19	20	21	21	230	239	219	35	61	44	27	19	66	29	76	73	220	111	94	87	88	82	121	23	19	123	107	65	218	101	135	82	65	32	25	81	132	159	28	95	162	234	43	46
12.00	40	72	81	71	19	20	20	23	21	229	236	225	38	64	47	26	18	67	31	81	77	224	117	99	88	91	83	123	23	20	125	106	68	222	104	134	85	67	30	25	84	137	162	28	98	166	237	38	47
12.25	41	72	84	72	21	21	20	22	22	240	247	233	36	65	50	28	19	69	32	85	79	230	117	100	89	95	84	129	25	22	128	110	73	231	107	136	90	69	31	27	90	142	168	30	107	171	242	43	49
12.50	40	72	87	73	20	20	21	24	23	241	249	238	37	64	51	29	19	68	32	87	81	233	122	104	87	97	85	131	24	21	128	114	76	237	111	135	90	69	31	26	93	146	173	29	111	175	247	41	49
12.75	42	74	89	74	21	21	22	23	23	241	247	243	37	66	54	27	19	69	32	89	81	237	127	105	89	101	83	133	24	19	128	114	78	239	114	135	95	71	31	27	95	149	174	29	111	179	247	39	46
13.00	42	77	88	73	20	21	21	22	22	244	250	246	39	66	55	27	19	69	31	91	83	241	130	108	90	102	84	136	24	20	129	114	79	244	115	135	97	71	31	25	99	156	178	27	114	183	250	39	47
13.25	42	77	91	74	19	21	22	23	23	251	259	256	37	65	58	29	19	70	34	97	84	243	131	110	89	104	84	138	26	19	131	120	86	251	121	135	101	72	31	25	104	160	185	31	120	188	254	40	48
13.50	46	81	95	77	21	24	24	25	26	257	263	261	41	70	64	32	23	72	35	101	87	249	136	114	93	109	88	144	29	24	133	125	92	258	126	137	106	75	34	30	110	166	191	34	128	196	257	43	50
13.75	42	81	95	76	21	22	25	26	24	260	267	265	40	69	66	30	21	74	34	103	89	251	137	117	92	111	87	145	27	22	133	125	95	260	130	138	110	74	34	29	114	171	193	34	131	201	261	44	51
14.00	42	82	94	76	22	22	23	24	24	259	265	268	38	69	68	28	21	72	35	106	90	252	142	120	91	110	87	142	24	21	134	125	96	260	130	136	109	75	31	25	115	174	195	30	134	202	261	41	48
14.25	44	84	96	78	22	23	24	25	23	265	270	274	41	70	71	30	21	73	36	108	93	255	143	123	92	114	89	149	29	24	135	129	103	266	137	138	112	76	34	29	121	180	199	34	141	207	266	45	52
14.50	43	83	97	77	23	22	23	26	24	265	269	277	37	69	76	30	23	75	36	111	93	257	150	126	91	114	88	146	24	22	135	128	105	267	141	136	114	74	32	25	123	182	203	33	141	211	267	42	49
14.75	44	85	96	79	21	22	24	25	25	271	277	280	41	72	78	31	23	76	36	116	95	259	150	128	92	117	89	149	29	25	137	130	108	271	146	138	118	78	35	30	130	187	207	34	149	217	268	44	52
15.00	47	88	98	82	22	23	27	28	26	272	278	285	44	73	83	33	25	77	37	117	97	262	154	131	96	117	91	153	29	27	138	133	114	275	151	138	121	79	37	33	134	193	211	35	155	223	270	44	54
15.25	46	89	96	80	22	22	24	25	25	273	275	286	43	74	86	33	22	76	35	119	97	263	158	133	94	117	90	151	27	24	137	132	115	272	154	136	120	79	35	31	136	192	213	32	155	224	271	40	52
15.50	46	91	99	82	24	23	25	28	26	275	276	288	43	75	89	32	22	78	36	121	100	265	160	140	94	117	90	152	26	24	136	133	118	274	159	136	121	79	34	29	139	198	217	32	158	228	273	43	52
15.75	45	89	98	80	21	23	25	24	25	275	276	290	41	72	90	30	21	77	36	121	100	267	164	140	92	114	90	152	26	22	137	131	120	274	163	137	118	78	31	26	141	200	217	32	162	232	275	41	50
16.00	46	93	100	82	24	24	27	28	27	281	283	295	42	77	96	35	25	81	39	124	107	269	167	142	96	118	92	155	30	25	140	138	128	282	171	140	124	82	37	31	149	205	224	38	171	238	277	47	53
16.25	46	92	101	84	24	24	27	26	27	281	281	294	42	77	100	33	25	79	39	125	108	272	171	146	94	118	92	155	28	24	141	135	128	278	174	138	124	81	32	30	149	209	223	35	172	240	277	43	51
16.50	48	96	101	85	25	26	28	28	26	282	281	299	44	78	103	34	23	81	39	127	110	271	174	150	98	119	92	156	30	26	142	139	134	281	179	139	126	82	36	31	154	213	226	34	177	245	278	44	54
16.75	46	96	100	85	23	24	28	28	28	286	284	301	43	78	106	33	26	80	38	127	112	272	174	148	97	120	94	156	29	25	142	140	138	283	183	139	127	80	36	31	158	214	231	37	182	248	278	46	54
17.00	48	98	101	87	24	26	28	29	30	287	284	302	44	78	110	36	26	83	40	128	114	274	178	154	97	120	94	156	30	27	144	143	142	284	189	140	129	85	35	32	162	218	232	38	185	253	279	48	55
17.25	46	97	100	86	24	24	29	28	29	284	281	301	41	76	112	33	25	82	39	129	115	276	182	156	95	117	92	156	28	23	144	141	144	282	193	138	124	82	33	28	160	218	233	34	184	253	279	43	49
17.50	48	100	102	87	25	26	28	29	30	285	284	305	42	79	118	34	26	83	41	130	117	277	184	156	96	121	93	158	30	25	143	143	149	284	197	138	127	81	35	30	167	222	235	36	191	256	280	45	52
17.75	47	102	103	87	24	25	27	30	29	288	286	306	44	79	119	35	26	84	41	131	121	278	185	158	97	120	95	160	31	28	145	145	153	285	203	140	131	84	36	31	171	228	239	37	198	261	281	50	54
18.00	47	102	100	85	23	25	28	28	28	286	285	306	44	77	121	34	27	82	41	130	119	277	188	160	95	119	92	159	29	25	145	143	154	285	203	137	130	83	34	31	171	226	240	35	198	261	280	44	53
18.25	48	104	107	91	31	32	40	35	42	286	289	306	50	82	132	37	32	88	52	136	128	282	196	169	98	124	96	162	38	33	151	151	165	285	211	147	133	87	36	37	179	230	245	42	209	267	278	52	55
18.50	50	106	109	92	31	31	42	37	43	285	289	305	53	82	136	40	34	90	53	139	134	281	199	173	98	125	95	162	39	35	152	151	173	287	216	148	134	88	35	37	182	234	248	42	214	269	278	51	56
18.75	49	110	107	94	29	30	32	32	35	287	287	308	46	82	136	39	29	90	49	135	130	282	201	175	99	125	99	162	34	31	151	151	168	288	217	142	134	88	35	34	185	235	249	40	212	271	284	49	55
19.00	49	109	107	92	25	27	31	31	33	288	286	309	46	82	135	38	26	88	47	137	130	282	199	173	98	123	97	162	30	28	147	149	170	288	221	141	136	86	36	32	185	237	247	39	215	271	284	47	54
19.25	51	109	109	93	28	28	33	32	36	291	289	311	46	83	141	41	29	90	50	138	134	281	205	176	99	126	98	164	33	30	151	154	175	290	226	141	137	88	37	34	188	241	249	40	220	273	282	49	54
19.50	50	109	106	94	25	25	32	30	31	291	290	311	47	82	141	40	28	89	49	138	135	281	201	175	99	124	98	166	34	29	150	154	179	290	228	142	138	87	35	34	192	243	252	41	223	274	283	50	56
19.75	55	112	110	95	33	32	42	38	44	288	291	309	53	85	150	42	34	95	61	142	142	284	211	186	100	128	98	166	38	33	156	157	188	289	234	151	138	89	36	37	194	243	255	44	230	275	281	54	57
20.00	50	113	109	96	28	28	34	31	35	292	290	311	46	83	148	42	31	94	55	141	141	282	207	182	99	125	98	165	33	31	152	158	186	292	234	141	138	88	34	33	196	246	256	41	230	276	284	50	55
20.25	54	115	111	100	33	34	41	39	45	289	292	309	53	87	153	46	36	95	62	145	148	285	215	189	100	129	101	169	39	35	157	162	195	292	241	151	141	92	37	39	200	247	257	46	236	277	285	54	57
20.50	53	116	111	98	31	29	40	37	40	293	293	310	51	85	153	47	33	95	61	146	147	285	214	186	100	128	101	170	38	36	157	162	196	292	244	144	143	92	37	38	203	248	261	46	238	278	284	51	57
20.75	52	116	110	100	34	32	43	38	47	290	291	308	55	86	156	48	36	97	66	147	152	285	217	193	100	129	100	170	40	39	159	163	201	290	246	150	142	91	36	40	204	250	260	48	241	278	285	54	58
21.00	56	121	113	102	33	32	38	36	40	294	294	313	54	88	158	52	35	99	63	151	151	288	219	193	103	131	106	174	38	37	160	166	201	295	250	147	146	94	39	40	209	251	262	50	244	281	289	53	59
21.25	53	120	113	102	36	33	44	41	47	292	295	310	56	88	161	52	38	100	68	150	156	289	224	197	103	132	102	172	43	40	163	168	206	294	253	150	146	95	39	40	211	254	264	52	249	281	285	58	59
21.50	51	121	110	101	29	29	36	34	39	294	293	311	52	84	159	49	33	96	63	150	151	287	223	195	100	128	101	171	35	33	157	165	204	291	254	143	144	92	35	35	211	252	264	47	247	279	288	50	55
21.75	50	119	110	101	31	31	38	35	40	294	294	310	53	86	160	51	35	97	68	151	154	286	223	195	100	128	102	172	36	35	159	167	209	292	255	144	143	91	36	37	214	254	264	49	250	280	286	52	56
22.00	52	123	113	102	33	33	42	38	44	291	295	309	51	84	162	53	37	100	69	154	159	288	229	204	102	128	100	171	38	37	162	168	213	292	258	150	144	92	34	36	215	255	264	50	253	283	288	56	58
22.25	50	122	112	102	34	32	45	38	46	293	294	308	54	85	163	53	38	97	72	154	160	287	228	201	99	130	100	171	40	39	163	172	215	291	260	148	145	92	34	39	216	254	266	53	256	281	285	55	56
22.50	55	126	115	106	33	34	42	40	44	297	296	312	58	89	166	58	39	101	75	156	163	290	230	204	105	133	105	176	41	41	166	175	220	296	262	150	149	97	41	41	222	258	269	55	260	284	290	55	60
22.75	53	127	114	105	33	34	41	38	41	296	297	312	54	89	167	59	38	102	73	158	164	289	232	205	104	132	106	175	39	39	164	176	221	294	263	146	149	95	38	40	224	257	268	55	260	285	291	54	57
23.00	54	127	116	106	37	37	47	42	49	295	298	309	56	89	170	60	43	103	78	160	167	291	235	209	101	133	103	175	43	44	168	178	227	297	266	153	149	95	37	41	225	260	269	59	262	285	289	59	60
23.25	55	129	111	107	30	30	34	33	37	299	295	312	53	87	167	61	36	100	72	157	165	289	234	206	103	132	104	174	37	36	162	178	222	296	265	142	151	94	38	38	226	259	268	52	262	284	292	51	58
23.50	57	134	116	110	34	35	39	37	39	299	298	314	54	90	171	66	41	105	78	162	169	291	238	210	108	134	109	179	40	40	165	181	228	297	268	146	152	97	40	40	229	262	272	57	266	287	294	58	60
23.75	56	133	116	109	35	36	40	38	42	301	298	315	55	89	173	67	43	105	78	163	172	291	238	210	107	133	109	180	40	42	168	183	232	299	271	146	155	99	41	41	231	262	273	61	270	290	293	58	60
24.00	54	133	115	112	33	36	41	39	42	299	299	314	55	90	171	66	43	106	79	164	173	292	240	212	106	133	108	178	40	43	168	184	232	298	270	146	153	97	39	42	231	261	273	59	271	288	292	56	58
24.25	53	134	115	112	34	35	41	38	44	300	297	313	54	89	170	67	40	106	82	165	175	292	243	215	105	132	108	178	40	41	169	185	233	298	271	146	155	98	37	40	231	262	272	61	269	289	295	56	58
24.50	57	136	117	114	40	40	48	43	51	301	301	312	58	93	176	70	45	108	87	168	179	293	245	220	105	135	109	180	46	48	173	189	239	298	274	153	157	99	38	45	234	263	275	64	273	291	294	61	61
24.75	56	135	118	113	34	37	45	39	45	301	300	314	55	91	175	71	44	107	84	168	179	293	245	219	106	134	110	181	42	44	170	190	240	299	273	147	155	99	39	43	233	264	274	63	275	291	295	58	58
25.00	56	140	117	115	35	37	39	37	40	302	300	314	54	92	173	75	44	106	82	168	179	293	244	216	108	136	113	182	41	43	169	193	239	300	273	147	159	100	42	45	237	263	275	65	276	291	295	62	63
25.25	59	141	119	117	40	43	50	46	52	303	303	314	61	96	179	75	52	113	94	172	186	295	250	226	109	138	111	183	49	53	176	195	247	301	275	153	160	101	40	49	240	266	275	69	279	293	296	63	63
25.50	57	141	116	114	35	38	40	39	41	303	300	315	55	93	177	78	44	108	85	169	181	292	246	222	109	136	112	182	41	45	171	195	243	300	276	147	161	101	41	44	241	266	275	69	278	292	297	64	62
25.75	57	142	121	118	39	42	50	42	49	302	302	315	58	94	181	78	48	112	94	174	187	295	251	227	108	138	112	184	46	48	177	196	249	301	277	149	161	101	40	46	242	265	276	68	279	294	296	62	62
26.00	58	145	121	120	38	40	45	40	43	304	301	316	58	95	181	82	49	113	93	175	186	296	252	227	110	138	114	186	45	48	174	198	248	302	276	147	164	102	42	47	243	267	277	69	281	295	298	63	62
26.25	59	146	121	120	40	44	50	43	49	304	303	317	60	97	182	83	51	113	97	175	192	296	253	231	110	138	115	186	47	49	177	199	253	302	277	150	162	104	41	49	245	267	278	71	282	295	298	65	62
26.50	59	149	124	121	41	45	49	44	49	305	303	318	59	98	184	86	52	113	97	179	191	296	256	232	112	141	116	188	46	49	178	201	253	304	277	150	165	104	41	49	245	267	278	72	284	296	299	69	61
26.75	58	150	123	123	42	43	51	44	50	306	305	318	60	98	183	87	53	115	98	180	192	297	255	234	111	140	116	186	48	51	179	202	257	302	276	147	165	103	41	51	249	268	277	74	284	296	300	69	63
27.00	56	147	118	119	39	40	44	38	42	305	301	317	55	96	180	85	51	112	93	178	190	295	255	231	110	136	115	185	44	49	174	202	253	302	275	145	165	99	41	48	246	269	278	73	282	295	299	69	60
27.25	62	154	124	123	42	45	51	43	49	309	304	320	62	98	188	92	55	116	101	182	195	298	257	235	113	142	119	189	51	53	179	207	257	303	279	148	171	106	45	54	251	269	280	78	285	297	300	76	65
27.50	60	153	122	122	42	45	50	41	49	307	303	317	59	98	184	90	53	116	99	182	194	297	257	234	112	139	117	188	48	52	179	206	256	303	278	148	168	104	42	51	249	269	279	74	284	297	300	81	62
27.75	59	156	125	125	42	46	51	43	49	308	305	317	60	100	186	94	56	118	103	182	196	297	258	238	113	142	118	189	50	56	182	209	259	304	279	146	171	105	44	53	250	269	280	79	287	297	301	89	65
28.00	59	154	125	125	49	50	59	48	57	308	306	317	61	100	189	96	58	117	108	185	200	298	263	240	111	142	118	191	55	58	184	210	263	305	280	152	169	106	41	57	251	268	281	81	288	299	300	91	63
28.25	61	159	126	126	46	50	57	47	57	309	307	319	63	102	189	98	57	120	109	186	201	299	264	243	115	143	120	191	54	56	184	213	264	305	281	151	174	108	42	58	255	269	281	83	288	299	301	96	65
28.50	58	157	124	125	45	47	52	42	50	309	304	318	58	101	188	98	57	118	105	183	198	297	262	242	112	141	119	190	50	54	182	213	261	303	280	146	171	107	41	55	252	269	279	82	287	299	301	96	63
28.75	57	157	124	127	48	49	54	44	53	311	306	318	58	101	188	98	57	119	111	186	204	300	264	245	112	141	119	189	50	55	185	215	265	304	281	147	170	106	40	56	254	270	280	83	287	299	301	102	61
29.00	62	163	129	129	50	52	57	49	55	309	308	321	62	105	190	101	61	122	112	190	204	300	266	246	115	145	123	194	56	59	186	218	264	306	283	149	175	108	43	60	258	270	280	87	289	302	303	106	63
29.25	59	160	126	128	50	53	61	49	61	310	306	318	61	103	192	101	59	121	114	188	206	300	267	248	112	145	120	192	56	61	188	218	267	305	282	149	173	107	40	61	257	270	281	86	289	300	302	110	63
29.50	59	163	127	127	49	50	58	47	57	311	306	320	57	101	190	103	60	121	112	189	205	299	267	248	114	141	120	192	54	57	188	219	266	305	282	147	174	106	40	59	257	269	280	86	289	299	303	113	63
29.75	61	164	126	129	52	50	57	45	56	310	307	319	58	104	191	107	64	121	114	190	205	299	266	247	115	145	122	195	56	60	187	221	266	306	281	149	176	109	44	60	260	271	279	89	289	300	303	120	65
30.00	60	165	130	131	54	56	61	50	61	310	308	320	61	106	193	110	64	125	118	193	209	301	271	250	115	145	122	195	59	62	191	224	269	306	284	149	177	109	42	64	263	272	282	92	290	301	303	137	63
30.25	63	169	132	133	56	58	65	53	64	312	309	321	64	106	195	111	66	127	120	196	212	302	271	254	117	147	125	197	59	65	194	227	269	309	285	150	180	111	45	66	263	272	282	94	291	302	306	148	65
30.50	61	169	129	133	56	58	65	52	65	312	308	321	61	105	195	112	65	126	119	194	211	302	270	254	115	145	123	196	59	62	192	225	270	307	285	149	179	109	41	66	261	272	282	94	290	303	303	157	64
30.75	60	171	131	135	57	57	66	51	63	312	309	323	61	107	197	113	67	125	121	195	212	301	272	255	117	146	125	198	61	66	193	228	270	307	287	150	181	109	44	67	263	271	284	96	292	302	303	167	64
31.00	61	170	129	133	62	63	74	59	75	310	309	318	65	107	199	113	70	127	128	196	216	302	271	258	114	147	124	197	68	71	196	227	272	310	286	155	180	110	41	72	264	271	280	98	290	302	302	182	67
31.25	60	171	130	135	57	56	67	54	65	311	309	321	61	107	195	115	68	126	124	195	212	302	272	256	116	145	124	198	62	67	193	229	270	307	287	149	183	111	43	68	266	271	284	98	289	303	304	181	64
31.50	60	173	130	135	57	58	65	54	66	313	308	322	61	108	198	116	69	128	123	197	214	301	271	258	116	147	127	199	63	67	192	230	270	307	285	148	183	113	43	70	265	273	282	96	288	302	305	190	64
31.75	65	175	135	139	65	67	76	62	77	315	311	321	65	110	200	120	73	132	131	199	221	303	277	261	119	149	127	199	67	73	198	234	274	309	291	155	184	112	43	75	265	273	284	103	293	304	305	205	65
32.00	65	174	136	137	67	67	79	63	81	314	310	320	66	110	200	119	76	131	134	201	222	303	275	263	116	149	126	201	70	75	200	234	274	309	288	157	185	112	41	78	265	272	283	104	292	305	305	213	66
32.25	63	177	135	138	64	66	74	61	76	314	311	322	65	111	202	120	74	131	131	200	219	303	274	262	117	148	128	201	68	71	198	236	274	309	290	151	186	113	42	76	267	273	282	102	292	304	306	213	66
32.50	60	176	133	136	61	61	68	57	69	313	307	322	60	108	198	121	72	129	129	197	217	302	272	262	114	146	128	198	64	67	195	233	271	308	287	146	184	110	40	73	266	271	281	100	290	302	305	213	61
32.75	61	179	133	137	60	62	69	58	70	312	307	321	60	111	199	123	71	130	132	199	218	302	273	264	118	147	127	199	64	70	197	236	273	307	289	147	185	111	42	74	266	273	281	100	292	303	305	220	63
33.00	62	180	135	138	67	69	79	63	79	314	310	321	64	110	202	127	76	133	136	202	222	304	274	265	117	151	128	202	70	77	201	238	276	309	289	152	188	115	42	80	267	274	281	105	292	304	307	231	65
33.25	62	182	133	138	66	67	79	63	80	313	311	320	62	111	203	126	76	131	138	203	222	304	274	264	118	151	128	203	70	76	201	239	274	308	291	152	187	115	42	80	268	272	281	106	293	303	305	234	64
33.50	64	184	134	142	67	66	73	61	77	315	309	324	62	113	203	128	78	133	136	203	221	304	274	267	117	151	131	202	70	74	199	241	275	310	289	148	190	116	43	78	269	272	282	107	292	304	308	233	65
33.75	64	186	138	144	69	69	78	65	78	316	312	323	67	112	205	133	80	136	140	206	224	306	277	268	121	154	133	206	73	79	202	244	277	311	292	149	193	118	46	84	270	274	284	110	294	305	310	240	69
34.00	67	187	139	146	75	75	86	70	88	316	314	322	67	115	208	134	82	138	145	208	228	305	277	272	121	154	134	207	77	82	207	244	278	311	293	156	193	118	47	87	272	275	284	113	295	307	309	252	69
34.25	64	187	138	145	71	73	84	68	85	316	313	323	63	116	205	133	81	138	146	207	228	304	274	270	120	152	133	207	78	80	206	245	276	311	293	151	192	117	43	86	271	273	285	114	295	305	308	253	67
34.50	65	188	138	145	71	69	79	67	83	316	311	324	64	113	208	137	82	136	142	207	225	306	274	272	121	155	135	208	74	80	205	247	277	309	294	154	195	118	47	88	272	272	284	114	294	305	310	254	67
34.75	63	188	138	143	77	76	90	75	94	316	311	321	66	114	208	135	84	139	148	206	229	306	276	273	119	153	132	207	80	85	207	246	277	310	294	155	195	117	41	92	271	273	283	118	294	306	307	266	66
35.00	64	190	142	147	78	79	91	76	94	316	314	324	68	118	212	139	88	141	151	210	231	308	277	275	121	156	135	210	83	86	209	250	279	312	297	153	196	119	46	95	272	275	286	118	297	308	311	268	68
35.25	64	191	139	146	75	74	82	69	88	314	310	322	63	116	209	139	84	137	145	209	227	306	275	274	122	153	134	209	77	79	203	248	275	309	293	149	195	117	43	88	272	274	283	114	295	304	307	269	67
35.50	66	193	139	147	75	74	84	71	90	316	311	324	63	117	209	142	85	141	148	210	227	308	275	276	123	155	137	211	79	83	205	249	274	312	295	149	197	119	46	91	274	273	283	117	293	306	310	272	69
35.75	64	194	139	147	77	75	84	71	89	317	309	323	63	117	208	141	86	138	148	209	229	307	275	275	121	155	135	208	79	83	205	250	276	310	295	149	197	119	43	92	272	272	283	119	295	304	309	275	66
36.00	64	195	139	147	79	78	85	72	92	317	310	325	65	121	210	144	87	139	149	209	229	305	275	276	122	157	139	210	82	86	208	251	277	310	295	147	199	120	47	95	274	274	284	119	296	306	309	279	67
36.25	64	196	141	149	79	79	88	75	94	317	310	324	64	119	212	147	90	143	151	212	230	305	278	278	124	157	139	211	82	87	210	252	277	310	298	150	200	122	45	96	275	273	285	121	296	306	311	281	67
36.50	66	196	140	150	80	79	87	74	95	318	312	324	65	118	212	149	90	142	153	213	229	306	275	275	123	156	137	212	84	88	209	254	276	309	295	152	201	121	46	100	275	274	284	125	297	306	309	279	69
36.75	63	196	140	149	79	79	88	74	95	317	311	324	63	117	212	147	90	142	151	212	232	308	274	277	121	156	137	210	84	87	209	252	276	311	296	150	201	120	44	99	273	272	284	124	295	306	309	283	68
37.00	66	199	141	152	83	79	90	77	97	318	311	323	64	119	214	148	91	142	153	213	231	306	276	276	125	157	137	213	86	89	210	254	277	310	297	150	201	121	43	101	273	274	283	124	296	305	310	286	67
37.25	68	199	146	152	93	91	105	87	113	317	315	323	70	123	217	153	99	148	165	218	238	309	280	281	124	160	140	216	95	100	216	258	280	313	302	159	205	125	48	109	275	274	285	133	299	310	310	293	72
37.50	64	200	142	151	85	83	92	80	102	317	311	323	64	120	213	151	94	144	156	214	232	307	278	280	123	158	138	212	86	91	212	255	277	311	297	149	203	121	44	101	274	274	282	127	297	305	309	290	67
37.75	68	203	143	152	86	86	95	83	105	317	313	325	67	123	215	154	96	146	158	215	236	308	278	281	125	159	140	214	90	93	213	257	277	312	299	149	204	124	46	107	275	276	285	130	297	306	311	289	68
38.00	68	204	146	155	92	88	99	86	109	318	313	326	68	124	216	158	98	150	164	218	236	309	279	283	126	160	142	217	91	96	216	258	278	313	300	151	208	125	47	110	276	276	286	131	299	307	310	291	70
38.25	67	205	143	154	89	88	97	83	106	319	312	325	66	122	215	157	97	149	162	216	237	307	277	281	126	159	142	216	91	95	214	259	278	311	300	151	206	125	46	109	275	275	284	132	298	307	309	293	69
38.50	65	204	144	153	90	88	100	83	109	319	314	324	64	122	215	158	99	146	163	218	237	307	276	281	124	160	140	218	93	97	216	259	277	311	301	151	206	123	47	109	275	276	284	135	299	306	310	292	69
38.75	65	206	144	155	91	88	98	84	111	317	312	326	67	123	215	159	100	147	162	217	235	308	278	283	126	161	142	217	92	98	215	260	277	311	300	149	208	125	47	112	276	274	284	133	298	306	309	295	70
39.00	67	207	145	155	92	91	100	87	111	318	313	324	66	121	216	160	102	149	163	219	237	308	278	284	126	162	141	219	95	100	216	260	277	312	301	151	209	123	45	114	277	275	285	135	298	306	310	294	67
39.25	67	210	147	156	94	92	104	88	116	319	312	324	66	125	218	164	103	150	167	220	238	311	281	286	127	161	144	219	97	99	217	262	276	312	301	151	209	127	47	114	276	274	285	136	298	305	312	295	70
39.50	68	210	149	159	101	100	111	98	125	321	314	325	70	127	221	166	108	154	173	223	243	312	281	286	128	164	145	222	103	107	223	263	281	314	306	157	211	128	49	122	277	275	288	142	302	308	313	298	72
39.75	72	212	149	160	100	97	107	92	119	321	313	325	70	129	220	169	107	153	171	223	240	310	280	286	132	166	149	223	103	107	220	264	280	314	303	155	214	131	52	122	277	277	286	143	301	308	311	297	75
40.00	68	210	145	157	97	94	105	91	117	318	312	325	66	123	218	168	105	149	169	222	237	308	278	286	126	162	142	220	98	103	219	261	276	312	301	151	211	128	45	119	276	274	283	139	298	307	309	296	69
40.25	67	212	148	157	102	98	110	97	123	320	314	326	68	126	219	170	106	152	172	224	240	311	280	286	126	162	145	222	101	105	221	264	280	314	302	153	212	126	45	124	276	275	285	142	301	309	313	297	69
40.50	72	215	148	160	103	100	108	96	123	319	314	326	68	129	221	172	110	156	174	224	241	310	279	286	128	164	146	224	103	108	223	266	279	314	304	156	214	129	50	124	278	275	284	144	302	308	312	297	73
40.75	72	216	151	162	106	105	119	103	130	319	315	325	71	129	221	174	112	156	181	226	244	311	283	289	129	166	147	224	108	114	224	266	281	316	306	156	216	132	50	130	278	274	286	147	302	309	312	301	72
41.00	70	216	147	159	102	100	111	97	123	319	314	325	67	129	221	172	111	154	175	222	240	308	279	287	128	163	145	223	103	108	223	265	279	313	304	151	214	127	47	128	276	276	285	144	299	308	310	298	71
41.25	74	218	151	163	109	107	117	103	132	320	315	326	70	131	224	176	114	158	180	227	245	312	282	290	130	165	149	225	107	112	225	265	281	314	305	156	217	129	48	131	278	277	287	149	301	309	313	302	71
41.50	72	218	150	161	108	104	115	101	127	320	312	326	69	131	222	177	114	156	181	225	243	310	281	288	130	165	147	224	106	112	222	266	280	314	305	152	216	130	48	132	278	276	285	147	301	308	311	299	71
41.75	71	218	149	163	106	104	115	103	127	319	313	327	68	127	221	177	114	156	180	224	244	311	281	287	129	164	144	224	107	113	223	266	279	314	306	152	214	129	47	131	275	275	285	149	301	306	313	300	71
42.00	74	220	150	161	107	107	116	103	125	320	313	325	69	130	222	178	116	157	180	225	243	311	280	287	131	166	146	225	109	113	224	268	279	313	305	153	219	131	49	136	278	277	285	151	301	308	313	299	73
42.25	78	223	153	165	114	113	128	111	134	322	316	326	75	135	226	182	122	162	189	231	250	313	285	290	133	170	151	228	117	122	230	270	282	317	309	159	221	137	52	142	279	278	287	158	304	311	314	305	76
42.50	76	223	150	163	111	108	120	108	125	320	314	326	70	132	226	181	119	160	185	227	244	312	281	289	130	167	150	227	113	118	226	269	279	314	305	155	219	134	51	139	279	276	286	154	302	309	312	302	75
42.75	76	222	150	162	110	109	120	106	122	321	316	327	69	130	226	183	119	159	184	228	245	311	280	288	131	166	151	228	113	118	226	269	280	313	308	155	219	131	51	140	277	277	286	155	303	307	313	303	74
43.00	76	222	150	163	112	111	119	108	122	320	313	326	70	129	224	183	118	159	184	227	245	310	282	289	131	167	148	225	114	118	226	268	279	314	306	153	220	131	49	141	276	275	285	154	304	309	312	303	73
43.25	80	225	154	167	118	116	125	113	126	322	314	328	72	134	227	187	122	163	187	230	247	311	284	290	131	169	151	229	116	120	229	269	279	315	309	155	221	133	49	145	278	276	286	158	303	309	314	304	75
43.50	80	226	154	167	118	117	128	112	126	321	314	327	73	135	226	186	125	163	189	230	248	311	284	292	133	169	150	229	119	124	232	272	282	314	309	155	221	137	49	148	280	278	287	162	303	308	312	306	75
43.75	78	224	151	165	117	116	126	111	125	319	314	328	71	132	225	186	123	161	188	230	246	311	283	291	130	168	149	229	116	122	229	267	280	314	308	155	220	132	47	145	278	275	285	157	302	309	313	305	72
44.00	79	225	149	166	118	116	124	113	121	319	312	326	71	131	225	185	122	162	189	230	246	309	282	289	130	168	149	226	117	123	227	267	278	313	307	150	221	131	46	149	278	276	284	157	301	307	312	305	74
44.25	81	226	152	167	121	120	130	117	126	320	316	327	72	135	228	189	126	163	194	231	248	311	283	290	131	168	150	230	121	126	232	269	281	316	309	154	223	134	49	152	279	276	286	162	303	310	313	307	76
44.50	88	230	154	167	123	122	130	118	124	321	314	326	75	136	230	192	127	164	193	232	247	312	284	292	136	172	152	229	122	127	230	270	282	314	309	156	226	138	52	156	277	277	287	164	304	309	313	308	79
44.75	85	229	152	167	122	122	133	119	124	320	315	327	73	134	227	193	128	164	195	233	249	312	284	289	131	169	152	231	123	130	232	271	281	315	310	155	224	135	49	155	279	277	287	164	304	309	313	308	78
45.00	85	229	150	168	124	122	131	118	121	319	312	326	71	134	226	192	129	165	193	232	247	311	283	290	133	170	152	231	121	129	230	269	280	314	308	155	225	136	49	156	277	276	285	165	303	306	313	307	79
45.25	84	229	150	167	124	123	132	117	121	320	313	326	71	133	226	194	129	164	194	232	247	310	283	291	132	169	150	230	123	129	230	270	279	314	309	152	226	135	48	156	277	274	284	165	302	308	313	309	80
45.50	84	231	152	168	124	125	133	121	121	319	313	327	72	134	229	195	132	164	195	233	248	310	283	289	133	169	152	232	126	131	232	270	280	315	311	151	226	135	49	158	278	277	286	167	304	306	312	309	79
45.75	86	229	151	168	127	127	133	122	123	319	313	327	73	133	227	197	133	165	196	233	247	311	285	292	132	170	150	234	124	131	232	269	280	314	309	153	226	135	51	161	277	276	286	166	303	308	312	309	80
46.00	85	231	153	167	126	130	137	122	125	319	314	326	72	134	229	195	133	165	198	233	250	310	286	291	130	170	150	232	128	134	233	272	281	313	311	154	226	134	47	163	279	276	286	169	303	307	314	310	79
46.25	91	234	155	172	131	133	140	127	125	322	315	328	77	138	229	200	136	170	200	235	251	313	285	293	136	172	155	234	130	136	234	271	282	315	311	154	228	139	53	166	281	279	287	171	305	310	314	311	83
46.50	87	233	151	168	131	131	139	125	124	320	316	326	73	135	229	198	134	164	201	234	253	310	284	291	131	168	150	231	128	138	234	270	281	313	310	154	225	134	49	165	278	276	285	170	304	308	311	309	81
46.75	91	237	158	173	138	142	150	135	135	321	316	326	80	139	232	202	140	172	206	237	256	313	287	294	133	172	153	236	138	145	237	273	284	317	313	161	229	139	51	174	281	278	287	179	305	311	313	314	87
47.00	90	235	154	170	134	140	148	132	130	321	316	327	78	136	230	202	139	170	206	237	253	313	284	293	133	172	151	233	136	142	236	271	281	314	313	160	228	139	48	174	278	277	287	177	306	310	312	315	86
47.25	93	237	155	173	135	138	145	132	126	322	315	328	80	138	232	204	140	171	205	236	252	313	287	292	136	172	156	235	133	141	237	272	282	315	312	155	231	140	50	172	279	277	287	176	305	309	315	312	85
47.50	92	237	156	173	140	145	152	138	132	321	317	327	81	138	232	205	142	173	209	237	256	313	286	293	132	171	154	236	139	149	238	275	283	317	314	160	230	138	51	178	280	278	287	180	307	312	314	316	88
47.75	95	237	155	171	137	140	142	130	122	319	315	327	79	138	230	205	140	170	205	235	251	312	287	291	134	172	154	234	135	141	235	272	281	315	312	154	228	137	50	175	278	277	286	175	303	309	313	311	86
48.00	96	238	156	174	140	145	147	133	125	320	314	329	80	140	232	206	142	171	207	237	252	312	287	292	135	174	155	236	136	146	237	273	282	316	313	155	231	139	51	177	279	277	288	179	305	309	314	312	89
48.25	94	238	154	171	141	148	150	138	128	321	314	327	82	139	232	206	145	172	210	236	253	312	287	293	134	171	154	235	139	147	239	272	281	315	313	159	231	140	49	181	278	277	286	182	306	310	313	314	89
48.50	95	239	156	174	142	150	153	139	129	321	316	326	84	140	233	209	143	174	212	239	253	313	287	292	135	175	156	237	142	150	239	273	284	316	314	157	231	139	51	183	279	279	287	182	307	310	314	314	89
48.75	96	240	155	174	143	149	150	136	124	321	315	327	82	138	232	210	146	173	211	237	252	311	287	292	137	174	156	238	140	147	237	273	282	314	313	154	232	139	52	181	279	279	287	180	305	309	314	313	90
49.00	97	242	157	170	144	152	155	140	129	321	315	327	84	139	232	209	146	172	211	237	253	310	287	292	134	172	153	236	144	150	239	273	282	314	313	158	230	141	48	184	279	277	288	183	305	308	312	315	92
49.25	101	243	157	177	146	154	153	141	125	323	316	329	88	141	235	215	150	176	212	241	253	312	288	292	137	176	157	240	143	153	241	275	283	315	315	160	235	141	54	185	280	279	288	185	307	311	316	315	93
49.50	100	241	157	173	147	158	159	146	130	323	318	327	86	141	233	213	150	176	214	240	256	312	288	294	136	174	156	238	146	156	241	274	283	316	316	158	234	141	51	188	279	278	288	189	305	310	314	318	93
49.75	100	243	156	175	150	160	158	144	128	322	316	327	87	141	233	214	149	176	216	241	256	313	288	294	134	175	156	237	146	155	242	273	282	315	316	158	233	141	50	189	279	276	287	187	306	311	315	316	91
50.00	101	244	156	175	147	160	157	145	125	321	317	328	88	141	234	216	150	176	215	240	252	312	287	294	137	174	155	238	145	156	240	273	283	315	315	156	233	140	52	189	280	277	288	186	306	310	314	316	93
50.25	105	246	160	176	152	167	164	151	133	323	316	327	92	142	236	217	154	179	220	241	258	314	289	295	137	176	158	240	151	162	244	275	283	316	316	161	237	140	53	194	280	278	288	193	308	312	315	318	96
50.50	104	245	156	176	151	165	158	145	124	323	316	328	90	141	236	219	153	175	217	240	253	311	287	292	139	176	158	240	147	157	240	273	282	315	316	155	236	140	54	192	279	279	287	188	306	311	315	316	98
50.75	105	248	157	177	153	169	161	149	128	322	316	330	92	142	236	220	156	179	219	241	257	312	290	294	138	176	160	240	149	160	242	275	284	316	316	158	236	141	54	195	280	279	288	189	308	310	315	317	97
51.00	102	246	155	174	149	169	159	146	121	321	315	328	89	139	233	219	153	175	218	238	254	309	288	293	133	174	156	237	147	158	241	273	281	315	315	154	235	139	49	191	277	277	287	189	306	309	313	315	94
51.25	107	249	159	178	156	179	166	154	131	323	317	327	95	144	237	222	158	181	223	243	258	313	289	295	138	178	158	241	154	165	244	275	285	316	316	160	237	142	54	199	280	278	288	195	309	311	315	318	98
51.50	103	246	155	176	154	177	162	150	126	321	316	327	91	141	233	221	156	178	220	240	256	310	290	294	136	176	157	240	151	162	241	274	283	315	316	156	235	140	52	199	279	278	286	193	307	309	313	315	98
51.75	112	248	157	179	156	181	164	152	125	323	316	328	96	144	237	224	159	179	222	242	256	312	288	294	138	176	160	241	153	163	242	274	282	314	316	158	239	143	55	201	280	278	287	193	306	310	314	317	97
52.00	111	249	158	177	158	185	167	156	129	322	317	329	98	144	238	225	160	179	223	243	256	313	291	296	138	178	158	241	154	166	244	277	285	316	317	158	238	144	54	203	280	278	288	195	307	310	315	320	97
52.25	112	249	158	178	159	188	164	155	127	322	315	329	98	142	236	226	160	180	222	241	257	311	288	293	140	177	158	241	155	165	243	275	284	315	315	158	237	144	52	202	279	279	288	195	306	310	314	319	97
52.50	112	250	160	180	165	196	175	163	135	323	319	329	100	145	239	227	165	182	229	244	261	313	291	294	138	179	158	244	163	173	248	276	286	318	318	163	239	145	54	209	280	279	288	202	309	312	315	322	100
52.75	112	251	157	178	160	193	166	155	125	323	315	328	97	144	235	226	162	180	224	243	255	311	290	293	137	176	158	241	155	167	242	274	283	315	316	156	238	141	53	205	278	278	286	195	306	310	315	319	98
53.00	113	252	162	180	169	203	180	166	135	324	318	327	103	148	237	230	165	187	232	245	261	313	292	296	138	179	161	244	164	176	249	276	285	317	318	167	240	146	54	214	278	278	289	204	310	312	314	321	101
53.25	112	250	159	178	164	202	175	162	131	323	317	328	98	145	237	228	166	183	227	244	258	312	290	296	135	176	158	243	162	174	246	274	285	316	319	160	239	142	51	210	280	278	287	202	307	309	315	321	98
53.50	113	251	159	178	166	204	173	161	130	321	317	327	101	145	236	228	165	182	229	244	259	314	290	294	137	176	157	243	162	172	247	275	285	317	316	158	239	145	51	210	278	278	288	202	308	311	314	321	98
53.75	116	253	161	180	172	211	181	169	136	324	317	328	105	146	239	231	171	186	234	247	260	313	292	297	137	178	159	245	167	179	248	278	286	317	319	167	241	146	52	215	280	277	289	207	308	312	315	321	99
54.00	114	250	159	179	167	208	177	165	131	323	317	327	101	143	237	229	167	182	230	244	259	314	291	294	135	176	157	244	164	175	246	275	285	316	317	160	237	144	50	214	278	278	287	204	308	310	314	319	96
54.25	113	253	156	179	166	209	171	161	124	322	316	329	103	144	236	231	167	181	231	243	257	311	291	294	139	177	159	244	161	174	246	275	284	314	317	157	239	143	53	212	278	279	287	201	308	310	315	320	97
54.50	116	255	161	181	174	216	182	173	136	324	318	328	107	147	240	233	173	186	236	249	262	313	293	298	139	179	160	246	171	182	250	278	288	316	319	167	243	147	55	220	281	280	288	210	310	311	314	322	100
54.75	119	253	160	181	170	214	176	166	127	323	319	331	104	147	240	235	171	187	233	247	260	313	292	294	141	179	161	245	165	178	248	278	286	316	318	160	242	145	54	216	281	280	288	205	309	311	316	323	99
55.00	118	255	162	181	178	218	183	173	136	324	318	329	108	148	237	236	173	188	237	248	263	313	293	297	139	180	161	245	172	185	251	278	285	317	319	165	240	147	54	222	280	279	288	209	309	312	315	323	100
55.25	117	254	159	180	174	217	181	169	130	322	316	328	106	147	237	235	173	184	234	245	261	312	292	295	138	180	158	243	169	181	248	276	286	316	318	161	241	143	51	221	276	278	288	207	306	311	314	322	97
55.50	118	255	160	181	170	217	177	169	126	323	317	328	106	147	239	236	172	186	234	245	258	312	292	294	140	178	160	244	168	181	247	278	284	315	317	158	242	144	54	220	279	279	288	207	307	312	314	321	97
55.75	121	257	162	183	177	222	184	175	134	323	318	329	112	149	239	237	175	189	239	248	260	314	294	299	140	181	161	247	172	185	250	277	287	315	319	164	242	147	54	224	280	280	289	210	310	312	316	322	100
56.00	120	257	160	183	177	221	182	172	128	323	318	330	111	149	240	242	176	188	236	247	259	313	292	295	142	184	165	248	174	185	249	277	286	314	318	160	245	148	60	225	281	281	289	210	310	311	317	321	100
56.25	118	257	159	182	175	222	180	171	127	323	318	330	110	147	239	239	174	189	236	246	259	311	293	296	142	180	164	246	172	185	247	277	285	315	317	160	243	147	56	224	280	279	288	209	310	311	314	322	97
56.50	115	255	159	183	177	221	180	169	125	323	316	329	111	146	239	238	176	188	237	248	260	311	292	296	139	178	160	245	170	183	248	277	284	315	316	159	242	144	51	224	278	277	288	208	308	310	315	320	96
56.75	119	257	158	183	178	224	181	171	128	323	317	330	111	148	240	240	177	188	238	247	259	312	292	297	141	180	162	245	174	186	248	278	286	315	317	158	245	147	55	227	281	280	289	210	308	311	316	322	98
57.00	117	257	159	181	179	225	181	172	128	325	316	330	111	147	237	241	176	189	238	246	260	312	292	296	139	179	159	244	172	185	248	277	285	314	317	157	242	146	53	227	279	279	288	210	308	311	315	321	96
57.25	117	259	160	183	181	225	182	172	126	324	317	328	111	147	239	243	180	188	239	249	258	312	293	296	142	180	163	248	174	186	249	277	286	314	317	159	244	146	54	229	279	280	287	212	310	309	314	321	98
57.50	117	259	162	184	181	227	183	172	125	323	315	328	112	148	239	245	179	187	239	247	257	312	294	296	142	179	162	247	174	187	249	277	285	315	319	159	244	146	54	227	279	279	288	212	309	311	316	321	97
57.75	114	256	156	180	182	228	188	171	131	324	317	328	113	147	238	242	178	188	241	247	260	312	293	296	137	178	158	245	176	191	250	277	284	314	319	160	243	145	52	231	277	277	286	214	307	310	315	322	96
58.00	113	258	156	180	181	227	181	168	124	323	315	329	112	145	238	244	177	187	239	245	258	311	292	295	138	176	161	246	176	186	247	275	284	313	317	156	242	143	52	228	277	277	287	212	308	309	314	321	93
58.25	118	258	163	183	188	233	193	177	137	325	318	329	119	148	241	247	184	193	245	250	262	313	296	298	140	181	161	248	183	197	251	278	287	316	320	169	246	149	55	235	277	278	289	221	310	313	314	323	100
58.50	112	258	156	180	184	230	187	169	129	323	318	328	115	146	239	244	180	188	243	248	258	311	293	295	138	177	158	246	178	191	249	276	285	314	318	157	243	145	51	233	277	279	286	215	308	309	313	322	96
58.75	117	262	160	185	186	231	187	171	128	324	316	328	119	149	242	247	183	192	244	247	258	311	296	298	143	181	164	247	178	192	249	277	286	314	317	159	245	147	54	235	280	280	288	215	309	310	315	321	97
59.00	116	262	160	184	187	232	188	171	129	324	319	331	119	149	242	247	183	192	244	249	259	311	296	297	143	182	163	249	182	195	250	278	286	314	318	161	247	147	54	236	279	280	289	219	310	311	314	321	99
59.25	115	259	159	182	186	234	189	171	128	323	318	329	118	148	240	247	184	190	245	248	260	311	294	296	138	181	163	247	181	194	249	277	285	313	318	159	243	146	53	238	278	279	288	218	308	311	315	322	95
59.50	114	259	159	182	188	234	190	171	128	324	316	330	121	149	240	248	185	191	244	249	259	312	295	296	141	180	161	247	182	197	251	278	286	313	318	163	245	146	53	237	278	279	289	220	309	311	314	321	98
59.75	113	259	157	181	188	233	189	166	125	322	317	329	119	148	238	248	183	189	245	248	258	311	294	294	140	178	161	246	182	196	249	279	286	313	317	158	243	146	54	237	279	278	286	218	307	309	314	321	96
60.00	119	263	160	186	191	237	190	168	127	324	317	330	123	151	243	252	189	194	247	251	260	311	296	299	144	182	165	251	184	200	252	278	286	313	318	160	248	149	55	241	282	280	289	220	309	310	315	322	99
60.25	114	261	159	183	190	235	190	168	126	323	317	328	121	149	240	250	187	192	246	249	259	311	295	296	142	179	162	248	183	199	251	278	285	313	317	158	245	146	54	239	279	279	288	220	309	311	315	322	97
60.50	114	260	158	183	190	235	188	168	125	322	315	328	121	147	239	250	186	192	244	248	259	310	295	296	141	178	162	245	181	197	248	276	284	313	317	158	245	145	53	238	277	277	286	217	307	309	315	321	94
60.75	115	261	158	185	191	236	190	168	126	324	317	331	121	149	241	253	188	193	248	248	259	312	294	297	141	181	163	248	185	200	251	278	285	313	318	159	245	147	54	241	279	280	288	220	309	310	315	322	97
61.00	114	261	159	184	193	237	192	169	127	323	317	329	122	150	241	253	189	192	248	251	259	311	296	295	141	181	163	250	186	203	253	278	287	313	319	160	245	148	55	244	278	279	289	223	310	311	315	322	98
61.25	116	262	159	184	197	240	195	170	132	324	318	328	125	149	242	251	191	195	252	249	261	312	294	297	141	182	163	250	189	204	252	279	286	313	318	162	247	148	56	246	278	280	288	224	309	311	315	322	98
61.50	113	261	159	183	196	238	194	168	129	324	317	328	125	148	240	252	188	192	249	249	261	311	294	297	139	179	161	249	187	203	250	279	285	309	318	159	246	146	53	246	277	279	289	222	309	309	314	322	94
61.75	116	261	159	185	197	239	194	171	129	323	317	329	127	150	240	254	192	195	252	252	261	311	295	297	142	182	164	250	191	205	253	278	285	313	318	162	249	148	55	247	278	279	289	223	309	311	315	322	98
62.00	114	260	160	183	196	240	192	167	127	323	317	328	125	149	241	254	192	193	250	249	260	312	294	297	141	180	163	250	190	204	253	279	285	311	317	159	245	148	55	246	278	278	288	220	309	311	315	323	97
62.25	115	263	162	186	198	239	194	168	129	324	318	330	125	149	240	254	192	195	252	251	261	312	296	297	141	179	164	249	190	206	254	280	286	311	318	159	246	147	53	248	278	278	289	223	308	309	314	322	97
62.50	111	261	158	184	197	237	191	165	125	321	317	328	125	148	241	252	193	193	250	250	260	310	293	295	141	178	162	248	189	205	251	278	286	309	317	157	246	145	53	248	277	278	285	219	307	309	315	320	94
62.75	113	262	158	186	197	239	189	165	124	323	317	329	125	149	240	255	193	194	250	251	259	310	295	296	140	180	163	250	189	206	251	278	285	309	316	158	247	146	53	248	277	278	286	219	307	309	313	321	97
63.00	115	263	161	186	201	240	192	167	126	323	317	330	126	151	241	259	196	198	253	250	258	312	298	297	143	182	166	251	192	207	252	279	286	310	318	162	250	146	56	248	279	279	288	219	309	311	315	321	98
63.25	115	262	160	187	200	241	191	166	124	324	318	330	125	150	240	258	196	196	253	252	260	311	296	298	143	181	165	251	192	209	253	279	286	309	317	159	248	148	55	250	279	278	287	217	308	310	315	321	97
63.50	112	260	159	184	202	240	194	167	128	322	319	328	125	147	241	257	196	196	252	251	260	312	294	298	140	181	161	249	194	210	253	277	286	310	317	160	246	147	52	250	277	276	288	219	308	310	314	321	96
63.75	114	262	163	185	204	241	196	170	132	325	319	330	128	152	243	258	200	198	255	251	262	312	296	298	143	182	162	251	196	213	254	280	287	309	320	164	248	151	55	252	279	279	288	220	308	311	315	322	100
64.00	115	264	159	186	204	241	191	168	125	323	317	331	122	152	242	258	197	197	254	251	258	311	296	297	144	182	166	252	195	211	252	279	286	309	318	159	248	148	55	250	280	278	288	218	307	309	314	322	97
64.25	115	258	162	185	206	242	196	171	133	322	317	330	125	151	242	258	200	199	256	252	263	311	296	298	140	180	163	251	197	215	255	280	286	309	317	166	249	148	53	254	276	276	288	221	307	311	314	323	98
64.50	114	261	160	186	205	241	190	167	126	324	318	329	124	152	241	259	200	198	255	253	259	310	297	297	143	181	166	251	197	212	252	279	284	309	317	160	249	149	55	253	278	278	287	218	307	310	314	322	97
64.75	117	263	161	188	207	242	191	166	128	325	319	331	126	154	245	261	202	200	257	253	261	310	298	299	145	184	167	254	198	214	254	281	286	307	319	160	251	151	59	254	280	279	288	219	309	311	315	322	101
65.00	114	262	162	188	208	245	196	170	132	325	319	331	126	152	242	261	201	202	258	253	263	312	298	298	142	183	166	253	201	217	255	282	287	309	320	165	250	150	56	255	277	279	288	220	310	312	315	324	100
65.25	113	260	160	185	207	241	192	168	129	322	318	329	122	150	240	260	201	197	258	253	261	311	295	298	141	179	163	250	198	215	254	279	285	306	318	160	247	147	53	254	275	275	287	219	305	310	313	322	96
65.50	112	260	159	185	207	243	192	167	130	323	319	328	123	151	240	259	201	198	256	254	261	311	296	298	140	180	161	249	199	216	255	279	285	307	318	162	249	147	53	255	276	276	288	218	307	310	315	322	96
65.75	113	258	160	186	207	243	191	168	128	323	318	329	122	151	242	259	201	199	257	254	261	311	298	298	143	182	164	252	200	218	254	279	287	309	318	160	249	148	55	255	277	276	288	219	306	310	315	322	97
66.00	113	260	161	187	210	242	191	168	128	323	319	331	122	151	243	261	204	199	259	253	262	311	299	299	142	180	165	252	201	218	254	278	287	307	317	161	249	148	55	256	276	277	287	220	307	310	314	322	94
66.25	113	261	159	185	209	243	190	167	127	324	318	331	123	152	241	262	203	200	259	253	260	310	296	298	143	181	166	252	201	218	255	280	286	307	317	161	249	147	53	258	277	275	287	219	307	310	314	322	96
66.50	113	259	161	187	209	243	191	169	129	323	320	330	124	152	242	263	204	201	260	254	262	311	300	298	142	182	165	252	203	221	256	280	286	306	318	163	249	149	54	258	278	276	288	219	307	310	314	322	98
66.75	116	265	164	189	213	246	193	170	129	325	320	331	127	156	245	267	210	203	262	256	262	312	300	299	147	186	168	257	206	223	258	283	287	306	318	167	252	153	61	261	279	278	288	221	308	311	316	322	102
67.00	111	261	163	187	212	246	194	168	131	324	319	331	123	153	243	264	208	203	262	255	263	311	298	299	142	182	168	255	205	221	256	282	288	308	318	164	250	149	55	259	277	276	288	220	307	311	314	323	96
67.25	112	258	160	185	209	240	187	165	126	322	318	331	121	151	241	263	205	200	258	252	260	311	297	298	143	179	164	252	202	220	252	279	286	303	316	160	250	148	54	258	275	274	286	215	306	309	315	321	95
67.50	110	257	159	185	211	241	190	167	128	324	317	328	122	152	241	264	206	201	261	252	263	311	298	298	141	181	164	254	204	221	255	279	285	304	317	164	250	148	54	260	276	274	287	218	305	310	313	321	96
67.75	118	260	165	191	214	246	197	173	137	324	319	331	127	156	244	265	210	204	264	257	263	313	299	300	145	183	167	255	210	226	258	282	288	307	319	171	251	153	57	262	278	276	289	223	307	312	315	324	101
68.00	117	260	166	190	215	247	198	173	136	325	320	330	124	155	243	267	211	204	265	257	265	312	301	301	144	184	168	256	213	227	259	282	288	306	319	169	251	152	58	263	277	276	289	222	308	312	316	324	101
68.25	114	259	162	188	213	243	188	168	127	324	317	329	123	154	243	267	207	201	260	256	259	310	299	298	143	183	167	254	206	221	255	280	285	301	316	161	252	148	57	261	276	274	287	216	305	309	316	322	97
68.50	114	257	163	189	213	247	195	171	136	323	319	329	126	152	244	266	212	204	266	256	264	312	300	299	142	182	165	254	212	228	258	282	288	305	319	167	250	150	57	264	276	273	287	220	307	311	315	322	98
68.75	115	259	162	188	210	242	188	166	127	322	318	331	124	153	243	269	209	201	262	254	260	310	298	299	144	183	166	253	207	224	255	281	286	302	317	159	251	150	55	263	275	275	287	215	305	309	314	321	96
69.00	112	257	160	187	211	241	188	165	128	324	318	330	122	152	242	267	211	202	263	255	261	310	299	299	143	183	166	255	208	224	256	280	287	301	316	162	250	150	55	262	277	273	286	217	304	311	315	322	96
69.25	113	257	163	188	211	244	187	166	127	323	318	332	124	154	242	269	211	202	262	253	260	310	299	299	145	185	166	254	208	224	255	281	286	301	316	163	251	149	57	263	276	274	287	216	305	310	314	322	97
69.50	112	258	162	188	211	244	188	167	126	323	317	331	124	153	245	268	211	203	264	255	261	309	299	298	142	182	168	256	210	226	257	281	285	301	316	161	252	150	55	263	278	274	288	217	305	309	315	321	96
69.75	113	256	162	189	211	244	188	167	127	323	317	330	122	153	244	270	211	203	263	256	261	310	298	299	145	183	167	255	210	226	256	281	285	300	317	162	252	150	57	264	278	274	287	217	306	310	314	322	97
70.00	114	256	163	188	215	246	194	170	133	323	320	329	124	153	243	269	213	203	267	255	264	311	300	298	143	182	165	254	214	230	259	281	286	300	318	167	250	150	55	265	276	274	288	220	305	311	313	323	97
70.25	113	258	162	189	214	245	193	169	131	322	320	330	124	155	244	271	213	204	267	255	262	312	300	301	144	183	167	256	214	230	259	282	286	300	319	164	250	151	56	266	279	274	289	219	305	312	314	323	99
70.50	113	256	162	190	213	245	192	167	128	323	319	331	124	154	244	270	211	204	267	255	262	311	299	301	145	185	168	256	213	230	259	282	287	299	317	162	252	151	57	266	277	274	288	218	306	311	315	323	97
70.75	114	257	163	189	213	246	189	169	130	323	320	331	124	154	245	270	214	207	266	256	263	310	301	299	145	184	167	256	212	230	258	281	287	299	317	163	251	151	57	265	276	275	287	217	306	310	315	323	97
71.00	114	257	162	189	209	245	189	166	128	323	319	330	123	156	244	271	211	205	267	256	261	311	299	299	145	185	167	255	213	230	258	282	286	298	316	162	251	150	56	267	276	274	287	216	305	309	313	321	97
71.25	114	256	164	190	212	246	189	168	128	324	317	332	124	155	244	272	213	206	266	257	261	310	301	301	146	184	169	258	213	231	258	281	286	299	317	164	252	150	59	266	276	273	287	218	305	310	314	322	97
71.50	113	256	163	189	212	246	191	168	132	324	320	330	123	154	243	271	211	205	268	257	263	310	299	299	144	183	168	257	215	231	258	281	287	297	317	163	252	150	56	268	276	273	286	217	304	311	313	322	96
71.75	111	255	162	187	211	245	189	168	129	322	318	329	124	153	242	271	212	206	267	256	262	310	300	299	143	183	166	256	215	232	256	282	284	297	316	165	252	151	55	268	275	272	286	217	303	310	313	322	98
72.00	112	255	164	190	210	246	189	168	128	325	320	332	122	157	244	272	212	208	269	257	261	310	299	299	144	185	168	257	215	233	257	282	288	297	317	165	253	152	60	268	277	275	286	219	305	311	315	322	98
72.25	113	255	162	190	212	246	189	168	130	323	319	331	122	156	243	273	211	207	269	256	261	311	299	300	146	183	170	258	214	233	258	282	285	297	317	163	253	152	57	269	276	274	286	217	305	310	313	322	97
72.50	114	256	164	191	212	246	187	169	129	324	318	332	124	157	244	273	211	207	269	255	263	310	301	300	145	185	168	257	215	232	260	281	285	296	316	163	252	152	58	269	275	275	286	217	305	310	315	322	99
72.75	114	256	166	189	213	248	194	171	132	323	320	331	125	154	246	272	212	207	272	257	263	311	301	299	144	184	167	258	219	238	260	282	286	297	317	169	252	153	58	271	277	272	287	219	304	311	313	322	100
73.00	113	256	163	190	211	248	194	169	132	323	320	331	125	155	245	275	212	208	271	258	264	311	300	300	145	185	169	258	218	237	262	282	287	297	318	166	253	153	57	272	276	273	288	216	305	312	314	322	99
73.25	112	255	160	188	207	245	186	165	124	323	317	330	122	153	242	272	208	204	268	256	260	309	300	298	143	181	165	257	215	231	257	281	284	292	315	160	251	150	57	270	274	271	284	215	300	310	313	322	94
73.50	114	256	164	191	213	248	192	170	130	323	320	332	125	157	243	275	210	210	273	257	263	310	301	300	147	184	170	259	219	235	261	283	287	294	317	167	254	153	60	274	277	272	287	218	304	310	314	323	99
73.75	113	256	164	192	212	249	191	170	131	325	322	331	125	157	245	275	211	207	271	256	263	310	301	301	145	185	169	257	219	237	259	280	285	294	317	167	253	152	57	273	276	275	286	217	303	311	314	322	96
74.00	111	254	160	188	209	247	185	166	125	322	316	332	121	156	243	275	208	207	268	255	261	310	300	298	144	182	167	258	215	234	257	281	284	290	315	162	251	149	59	269	276	272	283	213	303	308	313	321	96
74.25	113	256	163	191	211	248	192	170	132	324	320	331	124	156	245	275	211	208	273	258	265	311	302	300	144	185	170	260	218	237	262	282	286	294	316	167	253	153	60	273	275	273	285	219	302	311	314	323	98
74.50	114	255	164	192	210	249	189	166	128	323	319	331	122	157	245	276	208	207	271	257	261	310	301	300	146	185	170	258	218	237	258	282	286	291	316	163	253	152	58	273	275	274	285	216	305	310	315	322	98
74.75	111	255	162	189	208	247	188	166	130	323	319	330	122	155	242	274	207	208	273	257	262	310	300	298	142	183	167	258	214	238	259	281	285	290	317	161	251	151	57	272	275	273	286	217	302	311	313	322	95
75.00	113	255	166	190	211	249	195	172	136	323	319	330	124	157	247	274	211	209	273	258	265	310	303	301	145	185	167	260	220	241	263	283	287	292	317	173	254	153	57	272	276	273	284	220	304	313	313	323	98
75.25	112	256	162	191	209	247	188	167	126	325	319	332	123	155	243	275	208	207	271	258	260	309	299	299	145	183	170	258	216	237	260	283	285	289	314	163	253	152	58	273	274	273	284	216	303	310	314	321	97
75.50	111	254	163	190	209	248	189	167	129	324	319	330	120	153	243	274	208	207	272	257	262	310	299	299	142	184	167	259	216	238	259	282	285	289	316	165	252	151	57	272	275	271	285	217	303	310	313	321	95
75.75	112	256	163	193	210	249	188	168	128	324	319	332	124	157	245	277	209	210	273	259	263	308	302	300	147	186	170	259	218	238	260	281	286	289	316	165	253	154	61	275	276	273	285	215	304	309	314	321	99
76.00	114	255	162	192	210	249	189	168	126	323	318	330	124	159	246	277	208	210	272	258	262	310	301	300	147	184	170	260	216	238	259	283	285	288	316	165	255	152	59	275	275	273	283	216	302	310	315	319	99
76.25	113	256	164	192	211	250	190	170	134	325	319	332	124	157	245	278	209	212	275	259	264	310	302	300	147	185	170	260	219	241	261	285	287	288	315	167	253	153	59	276	275	273	284	218	302	311	313	323	100
76.50	113	255	164	191	211	250	192	168	131	324	321	332	122	158	244	277	209	210	275	258	263	310	300	300	145	186	168	260	218	242	263	284	286	285	315	165	254	153	58	274	274	274	284	218	300	311	314	323	100
76.75	113	254	163	190	211	250	191	169	131	322	319	330	123	156	245	276	207	209	273	257	263	310	302	301	146	184	168	259	218	241	261	282	284	287	317	166	252	151	58	275	274	272	284	217	303	311	314	322	96
77.00	107	251	160	188	207	248	186	165	127	324	319	329	120	155	245	276	205	208	272	255	262	308	301	300	143	182	167	256	212	239	260	280	284	284	315	162	251	149	56	273	274	271	282	213	301	308	313	321	94
77.25	112	255	167	191	213	252	196	172	136	323	320	331	124	157	246	276	210	211	277	259	265	311	304	302	144	185	168	260	220	244	264	285	285	287	316	172	253	152	58	276	274	272	285	219	303	311	312	323	98
77.50	113	256	164	191	208	248	188	165	127	323	317	332	122	157	245	278	207	208	273	258	262	309	303	300	147	185	170	261	214	241	261	281	283	281	315	165	254	153	57	276	274	273	284	214	302	310	314	322	95
77.75	113	256	165	192	210	252	191	168	130	324	320	331	125	158	245	279	208	212	276	258	263	309	304	301	148	187	174	260	218	243	263	284	285	284	316	167	255	154	62	276	276	274	285	217	302	310	312	322	99
78.00	110	252	162	189	209	249	190	168	131	323	319	331	122	154	244	276	209	209	275	258	265	308	301	299	143	183	166	258	218	242	261	282	283	284	315	167	253	150	56	275	273	270	282	215	301	310	312	322	95
78.25	115	257	163	192	209	249	186	167	127	322	318	332	124	158	247	279	207	211	274	258	261	308	303	301	147	186	170	262	215	242	260	284	284	281	315	165	255	153	61	273	275	273	283	215	301	309	313	321	98
78.50	112	254	167	192	212	252	194	172	136	324	319	331	125	158	246	276	212	212	277	261	265	310	302	300	146	186	170	261	220	247	263	284	286	283	315	172	254	154	60	278	274	271	285	219	302	312	312	324	99
78.75	113	254	164	191	209	249	186	164	126	323	318	332	121	158	244	279	206	211	273	259	262	307	301	299	146	185	170	260	215	242	259	281	284	278	314	165	253	151	59	276	273	273	283	214	301	309	314	321	98
79.00	110	255	163	190	208	248	185	165	126	323	317	331	120	157	243	276	206	210	274	259	260	309	300	300	144	184	169	261	216	241	260	281	284	280	312	163	252	150	58	274	273	271	282	213	301	308	314	321	96
79.25	111	252	164	190	210	250	192	169	131	323	318	328	121	156	245	277	208	212	276	259	265	309	302	301	145	184	169	260	218	243	262	282	284	280	314	168	255	153	56	275	273	271	283	217	303	311	311	322	96
79.50	111	254	165	191	211	251	191	168	130	323	320	331	122	159	245	279	208	213	276	260	263	310	300	301	146	184	169	259	217	245	263	284	286	278	316	169	254	153	57	276	273	272	283	218	302	310	313	323	99
79.75	114	255	165	193	210	253	190	168	130	324	320	332	124	158	244	280	208	215	277	260	263	310	304	302	148	188	172	263	218	245	262	284	287	280	315	167	255	155	62	278	276	274	285	216	303	310	314	323	100
80.00	112	253	166	191	211	251	190	169	131	323	320	332	125	157	245	278	209	213	276	260	265	310	302	302	146	186	171	260	219	246	262	285	285	279	316	169	254	154	59	277	273	273	284	218	302	312	313	322	98
80.25	109	253	162	190	207	251	186	165	126	323	318	329	121	155	243	277	205	210	274	257	261	309	301	299	143	184	168	260	214	244	259	283	282	275	314	164	254	153	58	277	272	270	282	213	302	308	312	321	93
80.50	111	253	165	192	210	251	190	169	133	324	320	331	123	158	244	278	208	214	279	259	263	309	302	300	145	184	170	260	217	247	264	285	285	277	315	170	253	152	58	277	272	272	283	217	302	309	313	322	96
80.75	113	253	165	192	211	253	191	168	129	323	319	332	122	158	245	281	208	213	278	259	264	309	303	301	146	185	171	263	218	246	263	283	284	276	314	168	256	154	61	278	273	275	283	216	303	311	314	322	98
81.00	112	254	167	193	214	253	197	172	136	322	320	330	126	160	246	279	210	215	279	261	266	310	304	301	146	186	170	263	222	249	265	283	287	277	315	173	255	156	61	279	274	273	283	221	300	312	311	323	101
81.25	111	252	166	193	212	253	194	171	132	323	319	330	123	160	246	278	209	214	278	259	266	309	303	303	145	184	169	262	219	246	263	285	286	275	314	171	255	154	58	277	273	274	282	218	301	311	312	323	98
81.50	109	252	162	190	209	251	188	166	128	322	320	332	122	157	246	280	206	214	276	261	262	309	303	302	146	186	170	262	216	245	262	282	285	273	313	166	254	153	58	276	273	273	283	215	302	310	313	322	96
81.75	109	254	162	190	208	252	186	163	125	322	317	330	118	156	243	277	206	211	276	257	260	308	303	299	146	184	171	261	214	245	259	282	282	271	313	163	253	152	59	277	270	272	281	214	300	309	312	320	96
82.00	110	252	163	191	207	251	186	164	125	321	318	331	118	156	244	279	205	212	275	257	261	309	302	299	144	184	168	261	213	242	259	282	284	270	313	163	253	151	60	276	272	271	282	212	302	308	311	321	94
82.25	113	254	164	192	211	254	190	169	132	322	319	331	124	159	247	281	207	215	278	259	264	309	303	301	148	186	172	263	217	248	263	283	285	272	314	170	255	153	59	279	272	272	282	218	302	311	312	322	99
82.50	112	255	165	192	209	255	186	166	126	323	320	332	123	158	247	280	206	215	278	260	264	310	303	302	147	187	172	262	216	246	262	283	284	272	311	166	255	154	61	279	272	274	283	214	301	310	313	321	95
82.75	111	252	167	192	211	253	191	169	134	322	319	331	124	158	244	278	210	213	277	260	265	309	303	300	147	186	169	261	218	250	264	285	285	270	313	171	255	154	57	279	272	272	282	217	300	311	310	322	100
83.00	110	252	164	194	208	255	189	167	130	323	319	332	122	158	245	280	207	214	278	261	264	308	303	302	146	187	172	263	216	248	263	284	286	269	314	168	255	154	59	279	272	273	282	215	301	309	312	321	97
83.25	111	252	165	192	211	255	192	168	131	323	320	331	124	159	246	281	209	217	279	261	264	309	304	301	146	187	169	264	218	249	263	284	285	269	314	168	255	154	58	279	273	271	284	217	301	311	313	321	99
83.50	113	253	165	193	209	253	188	165	127	323	320	332	122	160	245	280	206	214	279	258	262	308	303	300	148	186	172	262	216	247	262	283	283	268	312	165	256	153	61	279	271	274	282	214	301	310	314	320	98
83.75	109	251	162	190	206	253	185	164	126	321	318	330	119	157	244	277	204	213	276	258	261	308	302	300	146	183	169	262	212	245	260	282	283	266	313	163	253	151	57	277	270	271	281	211	300	309	312	320	95
84.00	111	253	166	194	210	256	191	167	130	324	319	332	124	160	248	281	208	216	279	260	264	308	305	303	149	188	174	265	216	248	264	285	284	268	313	167	256	155	62	279	274	271	283	215	302	310	313	322	99
84.25	110	254	165	191	211	255	190	168	132	322	322	332	125	159	246	279	208	215	279	260	263	308	303	300	147	187	170	263	218	248	264	285	285	266	314	167	255	155	61	279	273	271	283	216	302	309	311	323	99
84.50	115	253	168	194	212	256	195	171	136	323	321	331	126	161	248	281	209	218	281	263	266	310	304	302	146	189	170	264	220	251	265	286	285	269	315	174	256	156	62	280	271	271	282	219	302	312	313	323	100
84.75	111	253	163	193	210	255	191	169	133	321	319	330	122	158	246	279	208	215	280	261	265	308	300	300	145	185	168	262	218	250	264	283	284	265	312	172	254	153	59	279	269	272	282	215	299	310	311	321	99
85.00	110	253	162	193	207	254	184	164	125	323	320	332	120	158	245	280	205	214	276	259	262	308	303	299	147	184	171	262	215	247	261	284	284	261	312	164	254	154	60	280	271	271	280	214	299	309	312	321	96
85.25	113	252	166	194	212	257	196	173	138	321	317	330	124	159	246	279	209	217	280	262	266	309	304	303	145	186	171	264	219	252	265	284	285	265	314	179	255	154	61	279	270	272	282	219	300	310	312	323	99
85.50	107	253	162	191	207	252	185	164	124	321	318	332	119	158	243	280	203	212	277	259	261	307	302	300	145	184	168	260	214	245	262	283	281	261	311	162	254	152	59	277	270	271	280	213	301	307	311	320	95
85.75	112	253	164	193	208	256	187	166	128	323	319	332	121	159	242	281	205	217	278	260	262	307	303	299	148	187	172	264	214	249	264	285	284	261	313	165	255	154	61	278	271	274	280	214	301	309	313	321	98
86.00	111	253	164	192	208	254	186	164	126	323	319	332	120	159	245	280	207	215	277	260	262	306	302	301	147	187	170	265	215	249	262	283	283	260	313	165	254	155	59	279	270	272	280	213	299	308	311	321	97
86.25	109	251	164	192	209	255	188	165	130	322	319	331	121	158	245	279	204	216	278	259	263	307	303	301	145	186	168	263	215	249	264	285	283	259	313	166	255	151	59	277	270	271	282	214	299	311	311	321	96
86.50	110	252	164	192	209	255	189	167	130	320	319	330	124	159	245	279	207	216	279	260	264	308	303	301	147	186	171	263	217	251	264	283	284	259	312	168	256	153	60	280	268	271	282	214	300	310	311	322	96
86.75	111	252	165	194	211	255	190	168	131	321	320	333	125	159	245	280	205	217	280	262	266	308	303	301	145	186	170	264	217	251	264	285	285	259	312	170	255	154	60	279	270	271	282	216	299	310	310	321	98
87.00	111	254	166	194	209	256	186	166	127	322	318	332	121	160	243	281	206	215	277	259	264	307	304	301	148	185	171	265	214	248	263	283	283	258	311	166	257	154	60	280	271	273	281	214	301	308	311	320	96
87.25	109	253	164	192	208	256	185	167	126	322	318	331	121	158	244	280	206	215	279	260	262	307	304	300	147	186	171	263	215	248	263	285	284	257	312	166	255	153	59	279	270	272	280	211	300	308	311	321	96
87.50	111	255	164	194	209	255	186	165	125	320	318	332	120	159	245	281	206	217	279	259	263	306	303	302	148	188	171	264	214	249	261	284	283	255	312	166	257	154	61	278	270	272	281	211	300	308	311	321	97
87.75	108	254	164	190	207	255	185	163	127	322	318	330	121	158	244	279	204	215	279	261	264	307	303	298	145	186	170	263	215	249	263	283	284	255	311	164	255	154	60	278	270	269	281	212	298	309	310	321	95
88.00	114	255	168	194	212	258	193	171	132	323	321	332	125	161	247	281	209	220	281	264	266	308	305	304	148	190	173	267	219	251	266	286	284	258	314	171	256	157	63	281	273	272	284	218	303	311	312	323	100
88.25	110	253	166	193	210	257	192	169	132	323	321	332	125	161	245	280	207	217	281	262	264	307	305	301	145	188	172	264	219	252	264	284	284	255	312	171	256	155	59	281	270	272	282	216	300	311	310	321	99
88.50	110	250	165	191	208	256	190	167	129	321	320	331	123	157	244	279	206	217	281	260	264	307	304	300	145	185	170	263	215	251	265	284	284	254	312	168	255	152	59	278	269	272	281	216	299	310	309	322	94
88.75	109	253	164	193	207	256	186	165	127	322	319	332	122	159	246	281	203	217	280	261	263	307	304	301	148	188	172	265	214	251	263	285	284	254	311	167	257	155	58	280	269	272	280	214	301	310	310	321	96
89.00	112	253	166	194	208	256	188	168	129	323	320	333	122	160	246	281	206	218	281	261	265	307	305	301	147	189	173	266	217	251	265	285	284	252	311	168	256	156	62	280	270	272	281	214	300	310	311	320	98
89.25	112	254	168	195	208	258	188	167	127	323	320	334	123	161	246	281	205	218	279	262	264	309	305	302	150	189	175	267	218	251	264	284	283	253	312	169	257	158	65	281	271	274	282	215	300	310	312	321	98
89.50	109	253	167	194	209	257	187	167	127	321	320	332	121	161	245	282	205	219	280	261	264	307	305	302	148	188	172	265	215	250	263	286	284	250	310	167	256	156	61	281	270	272	281	214	303	308	311	320	97
89.75	109	252	165	192	207	256	185	164	125	322	320	332	119	160	244	281	203	216	279	260	264	307	303	299	147	186	172	266	216	250	262	285	282	250	310	167	257	154	62	281	269	270	281	214	300	309	309	319	97
90.00	110	254	165	193	209	256	186	164	125	322	320	333	121	159	245	282	206	218	280	261	263	306	305	302	148	187	173	265	214	251	263	285	283	250	311	168	255	154	60	281	269	273	281	213	299	309	310	320	95
90.25	112	253	168	197	210	258	188	167	129	322	320	332	123	161	247	283	208	220	281	263	266	307	304	302	148	189	173	267	216	252	265	287	283	251	312	168	259	157	63	283	271	273	285	216	301	312	313	322	97
90.50	108	251	161	191	207	253	182	161	121	320	316	330	118	157	243	279	204	217	278	259	261	305	303	300	145	184	170	264	213	248	260	282	280	247	309	161	255	152	58	278	267	270	279	210	298	307	308	320	93
90.75	110	254	165	194	207	257	185	165	126	321	317	332	122	161	244	281	206	221	280	261	263	306	304	300	149	188	173	267	216	251	263	284	282	247	311	165	258	154	60	280	270	272	281	211	299	309	310	321	95
91.00	111	252	165	193	208	257	187	166	125	321	320	333	121	162	245	279	205	218	280	261	265	305	304	301	148	187	173	268	217	252	263	285	284	249	311	166	256	155	60	281	269	272	281	212	301	308	311	320	97
0.00	37	54	16	25	19	15	18	11	20	40	44	45	18	17	11	11	14	12	14	11	11	35	54	51	16	13	11	11	11	11	11	11	11	36	51	30	16	12	11	11	11	11	28	20	11	16	26	36	21
0.25	25	54	15	20	15	21	16	11	15	38	42	44	22	15	11	11	11	17	14	11	11	54	56	59	14	11	11	11	11	11	11	11	11	17	50	30	15	11	11	11	11	11	22	14	11	14	19	29	18
0.50	23	49	15	19	14	21	17	11	17	31	34	41	22	15	11	11	11	17	12	11	13	46	33	57	14	11	11	11	11	11	11	11	11	16	45	26	18	12	11	11	11	11	17	13	11	14	18	26	15
0.75	24	46	15	19	15	16	14	11	16	28	31	37	18	14	11	11	11	16	15	11	11	33	29	30	15	11	11	11	11	11	11	11	11	16	45	26	15	11	11	11	11	11	18	11	11	13	19	25	16
1.00	29	52	18	24	16	20	17	12	16	35	37	44	22	18	11	12	12	21	15	13	14	31	31	35	18	15	12	11	11	11	11	11	12	21	49	29	18	14	11	11	11	11	19	15	11	17	21	29	20
1.25	23	46	13	19	15	18	14	11	14	36	37	44	17	14	11	11	11	16	11	12	14	31	32	31	13	11	11	11	11	11	11	11	11	18	46	28	14	11	11	11	11	11	14	11	11	13	19	25	14
1.50	25	47	15	20	15	16	13	12	13	36	38	45	16	13	11	11	11	17	13	11	12	29	30	31	16	11	11	11	11	11	11	11	11	18	48	26	16	11	11	11	11	11	15	11	11	15	19	25	15
1.75	26	46	16	20	13	16	13	11	14	31	31	39	16	16	11	11	11	16	13	11	11	25	26	29	16	11	11	11	11	11	11	11	11	16	45	26	14	11	11	11	11	11	15	11	11	15	20	27	15
2.00	26	47	17	20	16	18	14	11	15	35	36	43	16	15	11	11	11	16	14	11	13	26	28	31	16	11	11	11	11	11	11	11	11	18	45	28	16	11	11	11	11	11	16	11	11	16	21	26	16
2.25	26	45	17	20	15	17	15	13	16	34	35	37	18	16	11	11	11	16	13	11	11	25	26	29	16	11	11	11	11	11	11	11	11	18	44	27	16	12	11	11	11	11	17	11	11	17	20	26	18
2.50	29	45	19	22	16	17	16	14	15	38	37	45	18	18	11	11	11	17	15	11	14	27	29	29	20	11	11	11	11	11	11	11	11	19	45	28	18	11	11	11	11	11	15	11	11	19	23	25	19
2.75	32	50	20	24	21	20	17	17	18	42	44	52	20	19	11	13	12	19	16	16	17	31	29	33	21	15	11	11	11	11	11	11	12	23	44	33	21	14	11	11	11	13	16	12	11	19	26	27	20
3.00	32	49	21	25	21	22	18	18	18	45	44	53	20	20	11	14	12	20	19	14	19	31	30	33	21	14	13	11	12	11	11	11	14	23	48	31	21	14	11	11	11	14	17	12	11	20	25	27	20
3.25	35	52	23	25	22	24	21	20	21	46	46	55	24	23	12	17	14	22	20	18	20	35	30	36	23	18	15	11	14	11	11	11	16	25	50	35	23	17	12	11	12	13	22	14	12	24	30	31	24
3.50	39	57	25	32	24	24	20	18	20	51	46	56	25	27	14	21	18	23	18	17	17	36	27	37	27	20	14	13	12	11	11	11	13	26	49	36	26	21	12	13	11	16	22	14	11	25	32	30	28
3.75	33	51	24	27	20	20	22	18	18	62	53	59	22	21	11	15	14	20	16	16	20	39	32	37	24	15	13	11	11	11	11	11	15	28	50	34	22	18	11	11	11	12	21	11	12	29	39	30	19
4.00	35	51	26	30	21	22	20	19	21	69	58	60	24	23	12	15	16	23	17	17	22	44	34	40	26	18	15	11	14	11	11	11	18	32	51	37	29	23	11	11	12	20	21	11	20	39	49	30	22
4.25	32	52	25	34	18	18	17	15	17	64	62	51	23	21	11	13	13	24	15	14	18	49	28	32	30	20	18	11	11	11	11	11	15	31	48	34	32	28	11	11	13	22	16	11	20	35	43	27	21
4.50	29	52	25	41	20	19	20	17	19	76	72	63	23	29	11	14	13	29	16	18	29	54	32	36	39	21	24	11	11	11	11	11	20	36	48	36	37	32	11	11	17	25	16	11	25	52	51	27	20
4.75	36	57	31	47	20	21	21	17	19	81	68	69	21	31	11	14	14	35	16	21	32	53	34	38	45	19	25	12	11	11	13	11	22	39	50	40	38	35	11	11	21	30	22	11	27	57	56	29	22
5.00	40	59	36	54	23	23	23	21	23	87	74	73	25	38	15	17	18	43	21	26	38	61	37	41	52	27	34	16	14	11	19	15	30	47	51	44	44	39	11	12	28	36	28	13	29	66	69	31	26
5.25	41	60	41	57	24	25	25	22	23	90	80	81	26	38	14	19	19	42	19	30	41	65	40	45	52	29	35	20	14	13	23	19	33	54	52	47	40	41	11	13	31	37	31	14	31	69	75	31	26
5.50	40	61	43	56	24	26	26	22	24	96	81	82	28	42	14	21	18	44	19	32	43	62	38	43	52	30	38	27	15	14	32	24	34	57	51	47	41	42	11	14	34	39	36	13	29	73	77	29	28
5.75	38	57	47	56	25	24	25	22	25	98	85	88	26	43	15	20	18	44	20	34	43	64	42	43	48	31	38	29	15	13	39	28	35	58	53	51	40	41	12	12	35	39	41	13	28	74	74	30	26
6.00	45	63	54	62	28	30	27	24	24	108	91	96	32	48	17	25	22	47	19	36	46	73	45	51	53	35	39	36	17	14	47	35	35	63	55	60	43	46	14	18	37	41	42	15	28	78	90	31	30
6.25	40	58	54	61	28	30	29	25	28	110	102	102	29	48	15	25	21	47	21	41	48	82	49	54	51	32	40	38	19	16	54	39	39	68	57	62	45	45	15	16	38	43	44	16	29	82	98	31	28
6.50	44	62	61	64	30	31	31	28	30	111	117	113	33	51	17	26	23	51	21	42	50	92	53	59	57	36	42	42	19	17	58	43	42	73	59	69	45	46	15	18	39	43	49	17	32	86	103	33	32
6.75	43	59	62	63	28	31	30	27	31	112	132	118	31	53	17	24	23	51	22	42	49	100	56	61	58	33	42	47	21	19	63	46	41	76	61	73	45	44	17	17	40	45	54	17	33	88	110	32	29
7.00	45	62	66	64	31	33	31	29	30	117	142	119	33	54	19	26	24	52	23	46	50	107	60	65	60	36	43	50	22	20	69	49	43	84	62	79	46	45	18	18	42	46	57	18	35	91	116	34	32
7.25	47	61	68	64	31	33	29	29	30	125	155	119	33	57	19	28	25	53	21	45	51	114	62	70	60	38	44	55	22	21	74	50	44	87	63	85	47	47	17	21	42	47	60	18	35	91	125	34	33
7.50	45	63	71	66	33	36	32	30	31	130	167	115	35	55	22	29	24	55	25	47	53	125	67	74	63	42	45	56	25	23	75	54	47	92	67	92	49	47	19	21	45	53	64	20	38	96	129	35	34
7.75	46	63	73	67	31	34	30	29	31	134	176	123	33	53	21	27	25	58	25	46	53	133	69	76	64	42	44	57	23	21	78	56	45	94	67	96	48	47	17	18	43	52	68	19	37	95	135	34	32
8.00	47	66	77	71	35	35	34	32	33	142	187	121	34	56	26	30	27	62	28	50	56	143	73	80	70	46	50	65	25	24	85	61	46	98	69	102	51	51	21	20	46	58	78	21	42	102	145	36	34
8.25	43	64	79	72	33	35	31	31	33	146	195	114	35	57	28	27	26	64	30	46	56	148	74	79	70	47	51	66	26	22	84	63	45	100	71	107	53	49	19	20	46	63	85	19	44	107	154	35	33
8.50	45	65	80	73	31	34	32	29	32	152	201	114	34	61	32	28	26	65	29	46	58	154	76	81	75	47	53	68	24	22	88	64	46	106	71	109	54	52	18	20	48	66	90	19	45	109	162	36	35
8.75	45	64	83	75	31	35	34	30	34	156	205	129	35	63	35	27	25	66	29	49	63	164	80	85	74	47	54	73	24	24	95	71	48	116	74	117	56	53	19	22	50	74	95	20	48	113	161	35	34
9.00	47	67	85	79	33	35	32	31	32	165	213	144	36	65	36	27	26	66	27	51	67	173	83	91	79	51	54	77	27	23	100	76	47	127	76	124	57	56	19	23	53	76	102	20	49	117	167	37	33
9.25	47	69	86	83	33	35	33	32	33	173	218	158	37	66	41	28	27	68	28	53	72	179	89	94	83	56	47	81	26	24	104	80	48	141	78	127	57	60	22	23	55	82	106	20	56	121	174	37	34
9.50	47	69	87	85	33	37	33	31	31	178	225	169	36	69	42	28	28	70	29	57	77	184	90	96	84	58	56	85	27	24	107	83	50	152	81	129	60	60	20	20	58	87	114	21	59	123	178	37	33
9.75	44	68	87	82	31	34	31	29	32	184	232	177	35	68	42	26	26	70	27	57	77	190	92	95	85	59	60	86	26	23	109	84	48	162	78	128	60	61	19	20	62	92	119	20	61	128	190	37	35
10.00	49	70	90	88	33	37	33	30	32	190	234	186	38	72	47	30	26	73	27	65	81	198	99	102	86	64	66	92	27	24	115	91	52	175	83	134	63	64	19	20	64	98	127	21	66	132	189	36	35
10.25	46	70	91	91	34	39	34	32	34	195	240	193	38	74	49	30	29	76	31	70	87	204	104	105	85	68	65	97	29	26	119	96	56	186	90	138	66	66	22	24	69	104	131	22	74	137	193	39	35
10.50	46	72	96	93	35	40	35	32	37	201	247	201	39	75	52	32	30	78	33	76	93	210	108	108	87	73	69	101	32	27	122	102	58	193	94	141	68	73	23	23	75	110	139	25	77	142	200	39	37
10.75	49	74	98	95	33	39	34	33	35	207	252	206	37	76	56	30	28	80	33	78	95	214	109	109	86	77	72	105	30	25	122	102	60	202	92	141	72	72	21	23	78	115	145	23	80	145	206	37	37
11.00	49	73	99	97	35	40	35	33	37	213	254	211	39	75	57	32	29	82	35	83	99	218	113	112	86	78	77	109	29	26	125	106	63	209	97	144	73	76	23	23	83	119	147	24	85	148	208	39	37
11.25	50	73	102	97	34	38	35	32	36	215	258	219	39	76	61	31	29	81	35	86	99	225	117	112	87	83	79	114	30	26	125	105	64	213	96	143	77	79	22	23	85	123	152	25	88	153	213	40	37
11.50	49	77	105	99	35	38	35	32	35	224	264	225	42	78	67	35	28	84	37	90	100	230	118	117	86	88	81	119	31	27	128	107	66	220	98	143	79	83	23	25	91	131	157	23	93	156	221	40	39
11.75	48	74	106	101	35	38	36	33	38	224	267	230	41	79	69	34	30	84	39	95	105	233	122	119	85	90	80	120	32	26	131	112	70	225	103	145	83	84	25	26	93	133	163	25	97	162	222	39	36
12.00	51	79	110	102	37	40	36	33	39	232	272	237	41	81	74	35	30	86	39	98	106	237	125	122	89	96	84	126	30	29	132	114	74	233	107	143	86	85	24	24	98	140	167	24	102	167	227	41	41
12.25	51	80	113	102	36	41	35	35	36	236	274	243	42	82	78	37	30	85	40	102	112	241	128	125	89	98	85	129	31	28	133	117	77	237	110	147	91	88	24	25	102	146	171	25	105	171	231	42	38
12.50	51	83	116	103	36	39	37	34	38	241	279	249	41	81	83	37	29	87	40	104	112	245	130	127	90	101	87	133	31	28	134	119	81	241	112	143	95	90	25	25	107	152	177	25	110	176	240	40	41
12.75	52	84	115	104	35	41	36	36	41	244	280	254	44	84	86	37	30	88	42	109	118	249	137	131	91	103	87	133	33	28	136	124	86	245	115	147	99	90	23	26	111	156	181	27	117	179	238	43	38
13.00	51	83	116	101	36	39	35	34	39	247	283	258	42	81	87	36	29	86	41	108	114	249	137	131	88	104	86	136	32	27	136	119	85	247	118	144	99	88	24	25	113	158	185	26	117	181	246	41	38
13.25	49	84	119	104	35	39	36	34	40	251	287	264	42	82	91	38	29	88	42	112	119	252	141	134	88	108	88	137	31	28	138	124	91	250	123	145	104	90	25	27	119	163	187	26	122	186	247	42	39
13.50	51	87	119	105	36	43	40	37	45	253	287	269	45	86	97	37	33	90	46	116	123	257	147	138	92	112	92	139	35	30	141	128	96	254	127	146	109	92	29	28	124	172	196	30	130	191	248	44	40
13.75	52	88	121	104	37	40	39	36	43	256	289	272	42	84	98	37	31	87	44	119	126	257	150	138	89	111	90	140	35	30	140	127	98	255	129	145	111	92	27	27	127	173	197	29	132	194	252	44	40
14.00	50	88	123	106	36	40	38	35	42	261	292	277	44	85	102	37	31	90	45	122	127	259	149	139	93	113	92	143	33	32	142	129	102	258	133	146	115	93	27	27	129	178	201	28	136	197	255	43	40
14.25	51	89	121	107	36	41	39	37	44	262	293	281	45	86	103	37	31	91	46	125	128	262	154	143	91	117	92	144	34	31	142	131	106	260	138	145	118	93	27	28	133	183	204	28	141	201	257	44	40
14.50	51	91	120	107	38	42	39	36	45	267	295	283	45	87	109	39	33	92	46	126	129	264	157	146	91	115	91	146	33	31	142	134	110	261	140	146	119	94	27	28	137	187	207	29	146	204	259	45	42
14.75	52	92	121	110	40	43	42	37	42	270	295	287	46	88	111	41	33	93	48	131	135	267	161	149	92	117	92	147	36	33	146	138	115	264	146	148	119	96	27	28	141	190	211	29	152	207	257	45	40
15.00	54	94	124	111	40	42	40	38	43	275	298	290	45	89	115	40	33	93	47	131	136	271	165	152	93	120	94	148	36	32	144	138	118	266	151	149	123	96	28	27	143	194	214	31	157	211	260	45	41
15.25	53	95	123	109	35	43	40	35	41	276	297	291	44	88	120	40	32	92	46	131	137	271	168	152	91	119	93	148	35	32	144	139	120	265	153	147	125	96	27	28	148	197	216	30	159	213	263	42	41
15.50	53	97	125	112	37	42	40	37	45	279	302	295	46	89	122	41	34	97	47	132	141	272	170	156	93	121	94	150	36	35	146	140	123	267	159	148	128	97	27	28	152	201	219	30	164	218	263	44	43
15.75	54	98	124	111	36	42	40	35	42	281	301	296	45	89	126	42	34	94	48	132	142	273	171	157	92	120	94	151	34	34	146	141	127	267	162	144	129	99	26	29	154	204	222	29	170	219	266	44	43
16.00	58	103	126	114	40	44	41	38	45	285	304	299	48	90	132	45	35	97	51	136	146	276	177	161	95	121	97	153	37	36	149	145	133	269	168	148	132	101	29	30	161	208	226	32	176	224	268	46	45
16.25	55	104	127	115	40	43	43	37	44	288	303	301	47	90	132	44	34	98	51	138	148	278	178	165	95	120	94	151	36	35	150	145	134	269	171	149	133	101	29	30	162	213	227	31	180	227	269	45	45
16.50	58	107	127	118	41	44	43	40	46	291	304	303	49	92	138	48	37	101	54	140	151	280	183	169	97	123	98	153	38	36	152	147	139	273	178	150	135	102	29	31	166	216	233	33	185	230	269	48	45
16.75	55	105	127	116	39	43	44	39	46	289	302	303	45	91	139	47	36	99	55	142	155	279	186	170	96	122	97	154	37	37	153	147	143	270	181	150	135	102	28	30	169	218	232	32	189	233	268	46	44
17.00	58	107	128	118	42	45	45	42	47	291	303	304	49	93	144	49	37	101	56	145	157	280	189	172	97	123	97	157	39	38	156	150	146	273	186	153	137	103	30	33	175	222	239	34	192	235	269	48	45
17.25	57	107	128	120	40	44	43	40	48	292	304	304	48	93	146	50	38	102	58	144	158	282	191	173	94	123	98	155	37	38	155	151	152	273	189	150	138	102	29	31	176	224	240	33	197	236	270	47	42
17.50	57	108	129	120	42	44	45	42	49	293	302	305	48	95	149	52	38	102	59	144	158	282	192	175	98	124	97	155	38	39	155	152	154	273	194	147	137	105	30	32	180	227	239	32	201	239	273	48	44
17.75	57	109	128	119	40	44	43	40	47	295	306	308	48	92	153	53	39	102	59	144	161	283	195	178	97	125	98	157	37	39	158	153	156	274	197	149	136	105	28	31	183	229	244	33	205	241	271	46	45
18.00	58	111	128	122	41	45	46	41	47	295	302	309	48	92	153	55	38	103	61	148	165	284	198	182	95	125	98	155	38	39	158	155	160	273	201	151	138	104	30	31	184	231	244	34	209	243	271	49	44
18.25	59	114	132	125	48	52	52	49	57	297	304	310	53	96	158	58	44	109	68	155	173	286	205	186	99	126	102	160	45	45	164	161	170	275	208	160	142	109	33	36	191	237	249	40	217	247	274	59	46
18.50	58	114	131	126	46	51	52	48	57	298	305	310	52	97	162	60	44	111	71	155	175	286	207	190	97	127	101	160	43	44	167	161	172	276	213	159	143	109	33	37	195	239	250	39	220	248	274	55	46
18.75	62	119	134	126	48	53	52	48	55	300	306	312	53	98	164	64	47	111	72	155	177	286	208	192	101	131	104	163	43	47	167	164	175	277	215	158	146	113	34	37	196	243	252	40	224	250	275	54	49
19.00	62	118	132	126	45	49	49	46	51	300	304	312	49	96	163	63	45	109	72	154	174	286	208	191	99	129	102	159	40	44	165	161	176	277	215	155	145	108	32	34	198	241	251	37	225	249	274	51	46
19.25	61	118	135	129	48	52	52	47	56	302	305	312	54	100	165	68	46	111	75	156	179	288	212	194	101	130	104	163	44	48	168	165	181	278	220	159	148	113	35	38	201	245	256	41	227	252	277	56	50
19.50	58	118	133	128	45	51	50	44	53	299	305	312	52	97	166	66	46	111	74	156	179	288	212	195	96	129	103	162	41	46	168	162	182	277	221	156	146	110	32	36	204	246	255	39	230	252	276	54	46
19.75	61	121	134	129	47	51	54	47	58	302	304	314	51	98	169	67	47	113	78	160	185	287	215	199	100	131	106	164	43	47	172	168	188	277	228	159	150	111	32	38	207	248	258	42	235	256	275	57	46
20.00	62	122	134	131	45	52	51	47	54	304	306	313	53	100	172	70	47	114	77	160	185	289	217	200	101	132	106	165	41	47	173	167	189	278	228	156	149	114	33	38	209	247	258	43	236	256	279	54	48
20.25	63	126	138	134	48	53	54	49	59	303	307	315	54	102	173	74	51	116	83	162	190	291	219	201	102	135	106	167	44	50	176	170	194	278	234	159	153	116	35	41	215	252	261	45	241	259	280	58	48
20.50	63	127	136	134	48	54	55	49	58	303	306	314	54	102	176	75	50	116	84	163	190	291	223	205	102	135	106	165	43	50	176	170	195	279	235	159	152	116	34	40	217	253	261	46	242	260	279	59	50
20.75	61	127	138	134	47	54	55	49	58	305	306	314	52	101	175	75	51	117	85	165	191	289	224	206	101	133	105	164	43	49	178	172	199	279	236	157	154	116	32	40	218	254	263	45	246	262	279	57	48
21.00	67	133	140	137	52	58	57	52	60	308	308	315	56	105	180	82	54	121	86	169	195	291	228	209	104	138	110	171	45	53	182	175	201	282	240	160	157	120	37	46	223	257	264	50	249	265	283	60	53
21.25	65	132	141	138	52	59	59	52	63	307	307	316	55	104	180	81	55	119	89	168	195	292	230	211	104	137	109	169	46	54	182	178	206	281	242	163	157	118	37	44	224	257	266	51	252	266	281	62	51
21.50	63	130	138	135	49	55	56	47	57	305	306	314	51	103	178	80	50	117	86	167	196	290	227	210	103	136	105	167	42	50	180	178	204	279	242	158	157	116	33	40	224	257	265	48	251	264	281	58	48
21.75	64	133	138	139	50	57	58	50	60	308	307	314	54	104	180	84	53	118	90	167	199	290	232	212	102	136	106	167	44	51	183	180	207	280	246	159	156	118	33	41	226	259	266	50	253	265	280	59	49
22.00	60	131	138	137	50	57	60	49	62	306	305	313	53	102	181	84	53	119	93	169	201	292	234	215	101	135	107	167	45	51	184	178	211	280	246	157	158	117	34	43	230	262	268	51	255	267	280	57	48
22.25	60	132	138	136	51	56	59	49	59	308	307	314	50	101	180	84	53	119	91	168	201	291	235	215	102	133	106	170	43	52	185	181	212	280	247	157	157	115	31	40	232	261	268	51	256	267	281	59	46
22.50	65	137	142	141	53	58	63	53	64	310	308	316	54	108	183	89	60	125	96	174	205	292	238	218	106	138	112	172	48	57	188	185	219	282	251	161	162	121	36	45	235	264	271	56	259	270	283	61	53
22.75	66	140	141	142	55	59	62	53	64	310	308	316	55	106	185	91	59	122	95	176	207	293	237	219	105	139	112	172	47	56	187	187	218	283	253	162	162	121	34	45	237	263	270	54	261	270	283	60	50
23.00	63	139	142	140	55	60	65	52	66	310	308	318	54	107	186	91	59	124	99	176	210	294	242	224	103	138	111	172	49	58	191	189	224	284	254	164	162	122	35	45	239	264	273	59	263	271	282	61	49
23.25	64	139	140	142	53	59	64	47	61	311	309	317	53	104	185	92	57	122	96	175	206	293	242	222	101	138	108	170	44	55	189	188	223	282	252	160	162	120	32	44	240	265	270	55	262	270	282	58	48
23.50	69	145	143	148	56	63	67	54	66	313	311	317	56	111	188	96	61	126	104	178	211	295	243	227	108	142	114	177	50	59	192	192	226	284	256	163	165	126	36	49	245	268	273	59	265	272	286	62	52
23.75	68	146	145	148	57	65	68	54	68	314	308	319	58	110	190	99	64	128	105	180	214	296	248	229	108	142	115	176	51	58	195	194	230	286	257	166	168	124	37	49	245	269	275	62	267	275	285	65	53
24.00	66	145	144	145	58	64	68	52	69	312	310	319	56	110	190	99	63	127	104	182	214	296	247	230	108	140	115	177	49	59	196	195	230	285	258	167	168	126	36	50	246	269	274	60	268	274	286	66	52
24.25	66	146	144	145	58	64	69	53	67	314	311	318	55	111	191	100	63	128	107	181	215	296	249	229	107	140	114	176	51	59	196	198	233	286	258	166	167	124	34	49	247	269	275	62	267	274	285	63	51
24.50	66	148	145	147	59	64	71	55	70	315	312	318	57	111	191	103	65	129	109	185	219	296	250	232	107	141	114	176	53	62	198	200	235	286	260	169	168	126	36	52	251	270	276	66	269	275	287	66	53
24.75	67	151	146	151	62	67	72	55	70	316	311	318	58	112	193	105	66	132	110	185	219	297	252	233	108	142	115	178	53	61	200	200	237	285	260	170	170	126	37	53	252	270	277	67	270	276	286	67	52
25.00	66	150	144	148	60	67	71	52	67	314	311	319	55	112	193	106	65	128	112	185	217	297	251	234	106	142	115	177	53	61	199	201	238	285	259	167	170	125	35	54	251	270	277	64	268	275	286	61	54
25.25	67	154	149	152	63	69	75	57	74	318	313	321	56	115	197	108	69	132	115	186	224	297	255	238	110	144	117	178	56	63	204	207	243	288	263	175	173	128	39	56	254	272	280	70	274	278	289	69	53
25.50	67	154	146	151	62	67	72	54	68	316	312	319	56	113	194	108	68	132	113	185	222	297	254	236	108	145	117	179	53	63	203	204	240	286	260	170	172	128	35	54	254	272	277	69	270	275	286	64	51
25.75	68	156	148	154	65	69	78	58	76	317	313	320	57	116	197	112	70	134	117	188	225	298	257	241	110	145	118	181	55	65	206	208	245	287	261	179	174	129	38	57	256	273	278	70	272	277	290	69	55
26.00	69	157	148	154	67	72	77	60	76	317	312	320	61	117	198	114	72	136	120	190	227	299	257	244	110	145	122	181	57	68	207	210	247	288	262	178	176	132	39	60	259	275	280	72	273	279	291	71	54
26.25	67	158	152	156	68	74	82	63	81	319	313	321	59	117	200	117	74	135	121	193	230	299	260	246	112	146	121	180	60	68	209	212	250	289	263	183	176	132	39	62	258	275	281	74	274	278	290	73	53
26.50	68	160	150	157	72	75	83	63	81	318	313	322	61	119	201	119	76	138	126	193	230	300	261	248	112	145	123	182	61	70	212	214	252	289	264	187	178	134	41	63	261	274	280	78	274	281	292	77	56
26.75	71	164	153	158	70	76	84	62	81	318	313	322	60	120	202	120	75	139	125	194	232	299	262	247	113	148	123	184	61	71	213	214	253	289	264	192	179	133	40	62	261	274	281	78	275	279	292	76	55
27.00	66	160	148	154	65	70	79	56	75	316	312	318	57	116	199	117	71	135	121	191	229	298	260	246	110	145	117	181	57	67	209	213	251	288	261	185	175	129	36	59	260	272	277	73	272	277	290	68	52
27.25	71	166	151	158	73	77	87	64	80	320	314	322	60	121	203	122	78	141	127	195	233	300	264	250	114	148	122	185	63	71	214	217	255	289	265	197	181	135	40	65	264	274	281	79	276	280	293	78	55
27.50	69	166	151	159	71	75	85	63	78	318	313	320	58	121	202	122	77	142	128	196	235	299	263	250	112	147	121	182	62	68	214	217	254	289	264	195	180	131	37	63	263	276	280	78	276	280	291	73	54
27.75	69	167	155	160	71	76	86	64	83	319	314	321	58	121	203	125	77	141	132	197	235	301	266	252	112	148	123	185	62	72	216	220	257	291	264	199	182	135	40	65	263	275	282	81	276	283	295	78	55
28.00	71	169	155	160	76	77	89	67	83	320	316	320	59	124	204	126	78	143	132	199	235	301	266	254	113	147	123	184	64	72	217	222	258	289	264	205	183	134	38	66	265	274	282	82	279	282	292	83	54
28.25	71	169	156	163	77	80	90	69	88	320	316	323	60	123	207	129	83	144	136	201	239	302	268	256	114	150	126	187	67	73	219	226	259	292	267	211	185	137	40	70	265	276	282	85	277	283	294	92	57
28.50	70	171	155	162	76	79	89	66	85	321	317	322	61	124	205	129	81	145	133	200	236	302	268	257	113	149	125	186	66	71	218	225	259	291	264	214	183	134	38	68	266	275	282	83	277	282	292	93	55
28.75	69	171	155	163	76	79	91	69	87	321	316	322	59	123	206	132	81	143	136	200	237	302	268	258	114	149	125	185	66	73	220	227	261	290	266	219	185	135	38	70	266	275	282	86	277	283	295	96	54
29.00	72	175	157	164	82	83	96	72	92	323	316	323	63	126	209	135	86	149	140	204	242	303	271	260	117	153	129	189	71	77	223	229	262	293	267	225	189	139	43	76	269	278	283	90	278	284	296	101	58
29.25	68	175	157	162	78	82	95	70	91	323	314	323	59	125	207	134	84	147	140	203	243	303	271	260	114	151	126	188	68	75	223	230	262	292	266	231	186	136	39	72	269	277	283	89	277	283	294	103	53
29.50	71	175	156	163	80	80	93	69	89	323	316	323	60	126	210	136	86	148	140	202	242	302	269	261	114	151	127	188	68	74	222	229	262	291	267	234	187	136	37	73	268	277	282	88	277	283	295	103	54
29.75	72	177	156	166	79	80	93	68	89	321	315	321	58	127	210	135	84	147	139	203	240	301	268	260	116	153	128	189	68	74	223	229	262	291	266	235	189	137	37	72	268	274	282	88	275	283	295	109	57
30.00	73	180	159	168	85	85	99	75	95	323	318	325	62	130	212	140	88	152	145	205	246	303	272	263	118	153	130	192	71	79	227	233	265	293	268	244	192	142	41	76	270	278	284	93	278	285	296	119	58
30.25	74	184	158	170	87	88	103	77	99	325	319	325	64	131	215	144	92	153	148	209	246	305	274	265	119	157	132	191	75	82	228	236	266	294	269	249	194	143	43	80	270	278	285	95	281	285	297	124	58
30.50	70	180	160	167	86	85	102	76	97	324	317	325	60	130	214	141	90	153	146	207	244	303	271	266	117	155	129	191	74	80	228	237	265	293	268	250	191	140	40	78	269	278	284	95	280	284	296	126	58
30.75	74	184	163	169	89	87	101	77	98	324	318	324	64	131	215	146	90	153	150	209	247	303	274	268	120	156	132	193	75	82	227	238	268	293	269	256	193	142	41	80	271	279	285	97	281	286	298	137	58
31.00	69	182	160	169	86	86	102	76	99	324	314	322	60	129	212	142	90	155	150	207	248	303	272	269	117	154	130	191	74	79	228	237	267	293	268	256	191	139	39	79	270	276	284	95	278	286	296	149	55
31.25	71	184	160	168	89	90	106	78	100	325	316	324	62	132	214	147	92	155	150	210	250	304	273	270	117	155	133	191	77	83	230	240	267	292	269	259	194	143	42	82	271	279	284	98	281	287	298	160	58
31.50	70	184	161	171	90	90	104	77	102	324	317	323	61	131	213	146	93	157	153	210	249	304	271	271	119	156	132	190	78	82	231	241	268	293	269	260	195	144	40	83	272	279	285	99	282	286	298	169	57
31.75	72	188	165	173	95	93	110	84	105	326	319	324	63	133	218	152	97	159	157	214	250	306	275	272	121	157	137	195	83	87	233	245	269	294	271	265	196	145	43	87	274	280	287	103	282	287	299	184	58
32.00	72	187	162	172	94	93	112	84	106	326	317	323	64	133	214	151	99	159	158	214	253	303	273	274	120	155	134	193	84	87	233	245	269	295	271	267	197	144	41	87	273	280	283	104	283	288	298	194	56
32.25	72	190	163	173	95	94	112	84	106	327	318	325	61	135	218	151	97	160	157	213	252	306	275	274	119	157	135	194	82	86	234	247	269	295	272	267	198	145	42	86	275	279	284	104	283	287	298	202	57
32.50	73	191	162	171	93	92	109	81	104	325	317	325	59	134	217	152	94	159	156	212	251	304	272	272	119	157	135	195	81	84	234	245	268	293	269	268	197	143	39	86	274	277	283	103	282	286	297	207	56
32.75	73	193	164	173	95	93	111	82	104	324	317	326	61	134	217	153	98	161	158	215	252	306	271	274	120	159	136	194	82	86	232	245	268	292	271	268	198	146	39	89	272	279	284	102	283	287	296	216	56
33.00	71	192	164	173	94	95	114	85	107	326	318	325	60	133	217	155	98	161	160	215	253	305	273	276	120	160	135	194	84	87	236	248	270	294	273	271	199	145	40	88	273	278	284	105	284	289	298	225	57
33.25	73	194	163	175	97	95	114	85	108	326	316	324	62	137	217	157	99	164	161	217	253	304	273	276	121	159	136	196	84	86	235	249	269	292	272	270	199	147	41	91	274	279	286	106	283	288	297	233	57
33.50	73	196	166	175	98	98	114	88	108	326	318	326	62	136	217	158	101	164	162	216	255	306	274	278	122	161	136	196	86	87	237	248	269	294	274	272	203	147	40	91	274	278	286	107	283	289	298	238	57
33.75	75	196	168	177	102	100	118	89	112	328	318	326	66	142	220	162	103	168	166	219	255	307	276	280	125	162	140	200	89	91	240	251	271	296	275	272	205	150	41	97	276	279	287	109	285	289	298	245	61
34.00	76	199	169	177	102	101	121	91	116	329	320	327	65	139	222	163	105	170	169	221	258	307	275	281	125	163	140	200	90	91	241	253	272	298	275	276	206	150	42	96	277	281	287	112	286	291	301	252	59
34.25	74	197	167	177	102	99	121	91	116	328	319	326	63	138	222	163	104	169	168	220	256	306	275	281	123	162	139	200	90	93	241	253	271	295	275	273	205	149	41	97	275	281	287	114	286	289	299	254	58
34.50	73	200	168	179	102	100	120	90	113	327	319	327	62	140	222	164	104	168	168	219	257	307	273	281	126	163	140	199	91	89	242	253	271	296	275	273	205	151	41	97	275	280	286	112	284	288	298	260	59
34.75	72	200	168	175	104	99	121	92	118	327	318	325	60	138	221	165	103	170	169	219	256	307	274	281	123	162	139	197	91	90	241	254	271	294	276	275	204	149	41	96	275	278	284	112	286	289	299	266	56
35.00	76	203	169	179	108	105	125	97	120	330	320	328	64	143	224	169	110	173	171	221	261	309	278	283	127	165	143	202	95	94	243	255	273	297	278	276	208	151	43	102	276	282	287	118	287	293	303	270	59
35.25	74	203	170	181	106	101	124	93	116	327	319	328	65	142	222	169	109	173	173	220	260	306	275	282	126	166	139	200	93	92	243	254	273	295	276	274	208	150	42	99	275	280	286	116	287	289	299	273	59
35.50	75	204	170	180	108	105	126	93	118	328	318	326	63	143	223	170	108	173	173	223	259	309	274	283	125	166	142	202	94	93	243	255	271	297	277	274	209	151	41	102	275	280	287	116	285	290	300	278	59
35.75	75	205	169	180	108	104	126	92	120	329	317	327	63	142	222	171	109	174	175	222	259	307	274	283	128	167	142	201	95	93	243	254	271	295	278	274	209	152	42	103	274	280	285	118	286	289	301	280	58
36.00	74	204	171	181	108	106	125	95	121	327	319	327	63	143	224	173	110	176	175	221	257	307	274	284	126	167	143	203	94	95	244	257	270	296	277	275	210	151	41	103	275	281	287	118	285	291	300	281	59
36.25	77	208	173	182	112	107	130	99	123	330	320	325	65	145	226	176	112	178	177	224	261	310	275	285	128	169	145	203	99	97	247	258	272	297	279	277	211	154	43	105	276	281	287	119	288	290	299	288	59
36.50	75	207	172	181	111	107	130	98	123	328	318	326	61	144	224	175	111	177	178	224	260	309	275	282	126	167	142	202	98	95	246	256	273	294	277	274	209	154	39	106	276	280	286	121	285	289	299	288	58
36.75	73	207	172	180	112	107	130	97	126	328	318	327	63	144	224	175	112	179	178	222	259	308	275	286	127	169	142	202	99	96	244	259	270	295	277	275	211	154	41	108	274	279	284	121	285	287	300	289	58
37.00	77	210	173	183	112	110	133	98	124	328	320	326	64	144	225	178	113	180	180	225	260	307	274	285	127	169	143	203	100	98	247	259	272	296	279	275	212	154	42	108	275	281	285	123	286	288	299	294	59
37.25	73	211	173	185	118	113	138	105	134	331	320	326	66	148	226	180	118	182	185	228	263	309	277	288	128	170	147	205	105	102	249	264	275	299	282	280	215	155	43	111	277	282	288	128	290	291	301	299	59
37.50	74	210	174	183	116	111	135	104	130	327	319	326	63	145	226	178	118	181	183	227	261	308	276	286	128	170	146	205	102	99	247	261	272	296	281	278	213	154	42	112	277	281	285	125	288	289	300	299	57
37.75	78	213	177	187	118	116	137	106	133	329	320	328	66	149	227	182	119	185	185	229	264	311	278	286	132	171	148	205	104	103	250	262	273	297	282	278	217	158	43	115	278	281	286	128	289	290	300	300	61
38.00	79	215	177	188	122	119	142	108	135	331	320	327	67	151	229	185	122	186	187	230	263	312	279	287	133	175	150	208	108	105	251	263	275	298	284	280	219	158	45	117	279	284	287	130	290	292	300	302	61
38.25	75	214	173	184	118	113	137	104	135	327	319	326	63	146	226	181	119	185	187	227	261	309	276	287	129	173	145	206	104	101	249	262	270	295	283	277	217	157	42	115	275	281	285	130	288	288	301	301	60
38.50	76	214	172	185	120	116	141	107	134	329	319	326	65	148	227	183	120	188	187	228	263	308	277	285	129	173	146	206	105	103	250	261	272	296	283	278	217	158	41	116	276	280	287	130	289	289	301	303	59
38.75	76	217	175	186	120	117	141	107	136	329	322	326	64	149	228	184	122	185	188	229	262	310	277	287	130	173	148	208	107	103	250	262	271	298	284	279	218	158	41	118	277	282	286	130	288	289	301	304	59
39.00	75	216	175	186	121	118	140	109	138	329	319	326	64	149	228	186	123	188	189	228	263	309	277	286	131	173	149	208	107	104	251	263	273	296	283	278	218	159	42	120	275	281	286	132	288	291	301	304	60
39.25	78	220	177	188	125	120	145	111	140	330	321	328	66	150	229	188	125	189	192	230	266	312	279	288	133	176	151	209	112	106	252	264	274	298	285	278	221	159	43	122	277	284	288	135	291	290	302	307	63
39.50	79	221	179	191	129	123	148	115	146	331	321	328	68	155	231	192	128	193	193	234	268	312	281	291	136	178	152	211	115	110	254	266	274	298	287	281	224	163	45	125	278	283	289	137	290	291	303	307	65
39.75	80	221	179	190	127	123	147	113	145	329	320	328	69	152	233	193	127	195	195	232	265	312	279	288	137	178	154	212	114	108	255	266	273	298	285	279	224	163	46	126	277	283	287	138	291	291	305	307	66
40.00	77	221	175	188	125	120	144	111	144	329	320	327	64	150	229	192	126	193	193	231	264	307	278	287	134	176	149	208	112	107	253	265	273	297	285	277	220	160	40	124	276	282	286	135	289	289	302	305	61
40.25	79	222	177	191	128	125	149	116	148	329	320	326	68	152	230	194	129	195	196	233	267	311	279	288	136	178	152	212	116	109	254	265	274	298	287	279	224	161	44	126	277	284	288	138	291	291	305	307	62
40.50	80	223	179	192	130	127	151	117	146	331	321	327	69	154	233	195	132	195	197	235	267	311	279	288	136	179	154	213	118	111	255	268	275	297	288	281	224	162	45	129	278	283	287	140	292	290	303	308	64
40.75	81	224	181	194	136	132	157	124	154	332	320	328	70	154	233	199	136	198	202	239	271	312	281	293	137	179	156	213	124	116	255	268	275	299	290	283	226	167	46	133	279	285	288	145	294	292	305	309	64
41.00	77	224	178	191	130	127	150	118	151	329	320	327	65	154	233	197	133	195	199	233	265	310	279	288	134	180	153	211	119	112	254	266	271	297	287	280	225	163	43	130	277	281	287	142	289	290	303	307	62
41.25	83	229	181	195	138	133	158	123	155	332	322	328	72	159	235	202	137	201	202	240	269	314	282	292	138	184	157	216	124	116	258	269	275	300	291	283	229	170	47	134	278	284	290	146	294	293	306	311	67
41.50	79	227	181	192	135	130	154	122	154	331	320	327	68	156	232	201	135	199	203	237	267	312	278	291	138	181	155	214	120	115	255	268	274	299	289	279	228	166	44	134	278	284	287	144	291	291	303	309	65
41.75	82	228	179	193	137	132	157	122	151	331	321	328	68	156	234	202	137	201	202	238	268	311	281	289	138	183	156	212	123	115	257	268	273	297	290	281	228	165	44	134	278	282	289	146	292	291	302	310	64
42.00	78	226	179	193	135	131	156	121	155	329	319	327	70	153	232	201	137	201	202	237	269	310	279	290	136	180	155	212	122	114	256	267	273	298	289	281	228	165	44	134	277	282	286	145	291	290	303	308	61
42.25	81	230	182	198	145	140	164	132	163	333	323	330	74	159	236	207	143	206	210	243	273	313	284	291	141	185	158	218	131	124	260	269	279	300	292	286	232	169	50	143	278	286	290	153	294	294	305	313	65
42.50	81	230	181	194	140	135	158	125	156	331	320	328	68	156	234	204	139	204	206	239	268	312	280	289	140	183	157	216	126	119	258	268	273	299	290	282	229	167	46	138	278	283	289	148	292	292	302	311	66
42.75	81	231	180	194	140	136	160	124	157	331	321	328	68	155	235	205	139	204	206	241	268	311	281	289	139	183	155	214	126	118	258	267	275	298	289	282	230	165	45	140	276	283	288	150	293	292	303	312	64
43.00	82	229	181	195	141	137	163	127	157	330	321	328	68	157	233	206	140	205	207	241	268	310	281	290	140	183	157	214	127	118	258	267	274	299	290	282	229	165	44	141	277	282	287	150	293	290	302	311	63
43.25	87	233	184	197	146	142	167	132	163	331	322	330	72	159	237	211	145	208	210	244	271	313	284	291	142	186	158	216	130	122	260	271	277	300	291	284	232	169	47	144	278	285	289	152	294	292	305	313	67
43.50	86	233	183	198	145	142	167	132	167	332	321	329	72	161	238	210	145	208	213	244	271	313	283	292	141	186	159	217	131	122	260	269	276	299	292	285	232	169	47	146	279	285	288	157	294	292	305	314	67
43.75	86	234	183	196	146	142	168	131	163	332	321	328	71	160	236	210	144	209	211	242	271	312	283	290	139	186	159	216	131	123	259	268	275	299	291	284	232	167	43	144	277	283	288	153	293	290	305	314	63
44.00	87	232	182	197	145	142	166	130	162	330	320	327	69	158	235	211	144	209	210	243	268	311	282	289	139	186	157	215	132	122	259	268	275	298	290	283	231	169	45	145	277	283	286	153	292	289	302	313	64
44.25	87	234	183	198	147	144	169	135	169	332	322	328	73	161	236	214	145	212	215	244	272	314	284	291	139	186	160	218	133	124	260	270	276	299	291	283	233	167	46	147	279	284	288	157	293	292	306	315	64
44.50	91	237	184	200	150	147	170	136	168	333	322	329	76	162	238	213	149	212	213	244	271	312	284	292	144	187	161	219	134	128	262	271	277	300	294	284	235	172	46	149	279	284	288	159	293	293	306	315	68
44.75	88	236	183	199	148	147	171	135	169	331	321	328	74	161	236	215	148	212	216	244	272	312	283	291	142	187	160	218	134	126	262	268	275	299	292	284	233	170	45	149	277	284	288	159	294	292	305	315	67
45.00	90	236	184	198	150	148	170	135	166	332	321	329	74	162	237	215	149	213	215	245	271	311	283	291	141	187	159	217	136	125	260	268	275	298	292	283	235	170	45	150	276	283	288	159	293	291	303	316	64
45.25	88	235	184	198	151	148	168	134	166	331	321	328	74	159	236	216	147	211	215	244	269	309	282	291	142	185	159	216	136	125	260	267	273	300	292	281	235	169	44	151	277	283	286	158	293	290	303	316	66
45.50	89	236	183	198	150	149	170	136	170	330	321	328	75	162	237	217	152	212	217	244	270	311	282	292	142	188	159	218	137	125	260	268	272	297	292	281	236	171	44	152	277	283	289	159	293	290	304	315	69
45.75	90	236	183	197	152	151	173	137	170	332	322	328	75	161	237	218	154	214	218	246	270	311	282	292	142	188	161	217	140	129	260	269	275	298	292	284	235	171	45	154	277	284	287	161	293	291	304	317	67
46.00	91	236	183	198	154	153	175	141	175	333	321	329	77	161	237	218	152	215	219	245	271	310	285	291	143	188	162	218	140	129	263	269	275	299	293	284	236	171	45	154	277	284	289	163	294	291	304	317	67
46.25	97	242	186	203	157	157	179	143	176	333	323	330	79	164	240	221	156	218	222	249	275	313	286	295	145	192	165	221	143	133	264	272	278	302	294	286	238	174	48	160	278	285	290	166	297	293	305	320	73
46.50	91	241	182	199	155	156	177	142	175	331	322	328	77	161	237	219	154	216	220	246	271	309	282	291	141	188	159	218	140	130	263	271	275	297	292	285	237	170	45	155	277	282	288	163	293	292	303	318	68
46.75	95	242	187	202	158	161	183	146	178	333	322	330	82	163	239	222	159	220	224	249	274	312	285	295	144	189	166	219	146	134	264	271	277	301	296	286	238	172	49	161	278	285	290	168	294	293	305	320	71
47.00	93	241	184	198	158	160	180	146	179	332	320	328	80	162	237	223	158	219	224	249	273	311	285	292	144	189	162	219	147	132	264	271	277	301	294	284	237	172	47	162	279	284	289	168	294	292	305	321	70
47.25	97	243	186	200	161	163	181	146	181	333	323	330	84	167	240	226	159	221	226	248	273	312	286	294	145	190	166	220	148	133	265	271	277	299	295	286	239	175	49	163	279	286	289	169	295	292	305	319	73
47.50	98	243	185	201	163	165	183	147	179	331	322	329	82	164	241	225	162	222	225	250	273	313	285	292	144	192	165	221	148	136	264	269	277	300	294	286	238	175	48	162	278	286	288	169	295	294	305	320	73
47.75	98	244	185	200	160	163	182	145	180	332	321	329	82	165	241	226	159	222	226	249	272	312	284	293	147	191	164	221	146	134	263	271	276	299	295	283	238	175	46	163	278	285	288	168	293	292	306	318	73
48.00	100	243	185	203	163	169	184	149	181	334	323	330	84	167	242	227	163	224	228	250	274	313	286	293	146	192	165	222	150	137	264	272	276	298	295	286	239	175	49	165	279	285	289	172	296	293	306	321	76
48.25	97	244	184	200	165	167	185	151	183	332	319	329	83	163	238	227	162	224	228	251	274	311	285	294	144	190	163	219	151	136	264	271	278	301	294	286	239	172	48	164	276	284	290	174	295	291	305	322	75
48.50	102	245	188	203	165	170	186	152	184	333	323	329	87	167	242	229	164	224	229	251	274	314	286	294	147	192	166	222	150	140	266	271	276	301	294	285	241	174	49	167	278	284	290	174	296	292	306	321	78
48.75	103	247	187	204	165	172	188	151	183	332	323	329	85	168	240	231	165	223	230	251	275	313	287	294	148	193	166	223	153	139	264	272	278	298	296	286	241	175	48	169	279	285	290	174	296	293	305	320	77
49.00	99	245	184	202	166	172	188	153	184	332	321	329	86	164	240	229	164	224	228	250	273	312	286	292	143	191	164	220	153	140	266	271	279	299	295	286	240	175	46	170	277	285	289	175	296	293	306	322	76
49.25	106	248	188	205	170	176	189	154	187	333	321	330	89	169	242	232	169	228	233	253	275	314	287	294	149	194	168	223	154	142	266	272	278	301	295	285	245	179	50	171	277	286	290	177	295	292	307	322	82
49.50	103	246	187	204	169	178	189	154	188	334	322	330	88	168	242	232	167	228	234	252	274	313	287	295	147	195	167	222	156	143	266	273	277	300	296	287	243	176	48	171	277	286	290	178	296	292	306	321	79
49.75	105	247	187	204	169	179	192	156	189	333	322	331	89	168	241	233	169	228	234	253	275	311	288	296	148	195	168	222	158	143	266	273	278	300	296	287	244	176	49	173	277	285	289	179	295	293	307	323	81
50.00	107	248	188	205	171	182	192	155	190	333	322	330	92	170	243	235	170	231	234	254	274	314	286	294	148	197	168	222	157	145	267	272	277	299	297	286	244	177	48	172	278	284	290	180	296	294	307	323	82
50.25	109	248	188	206	174	183	195	160	189	333	323	330	93	169	245	235	172	231	234	255	277	313	287	297	152	194	169	224	161	147	268	273	279	302	297	288	243	178	50	177	278	287	291	181	297	295	305	324	83
50.50	109	249	188	205	172	184	192	157	189	335	323	330	91	169	243	235	171	231	233	252	276	313	287	295	150	194	170	224	159	146	265	272	278	300	296	286	245	179	48	175	278	286	289	182	295	292	306	324	86
50.75	110	251	188	207	175	189	196	160	194	334	322	331	94	170	244	239	174	232	236	255	275	312	288	295	151	197	171	225	162	148	266	274	279	301	298	287	246	178	51	178	278	285	289	182	297	295	308	325	85
51.00	108	248	186	204	171	186	193	157	190	334	322	330	92	167	241	235	172	232	234	254	275	313	287	295	149	194	167	224	158	144	265	272	275	299	295	286	242	176	47	176	277	283	290	179	295	292	306	322	85
51.25	110	250	189	206	176	194	198	162	194	335	323	330	96	171	245	239	176	233	238	257	276	312	288	296	151	198	170	225	165	148	268	273	278	301	298	286	247	180	49	180	280	286	290	184	297	293	307	325	87
51.50	112	251	188	206	177	193	198	160	194	333	322	330	96	170	243	238	175	234	236	254	276	311	288	296	151	197	168	224	161	148	267	272	277	299	297	287	246	178	47	181	276	286	289	184	295	293	305	324	87
51.75	114	250	189	208	177	195	199	162	194	334	323	331	98	170	243	240	177	234	239	254	277	313	288	295	151	198	172	226	165	151	265	272	280	301	297	287	247	180	50	181	279	285	290	185	296	294	305	326	89
52.00	114	252	190	208	178	199	201	165	195	334	322	331	98	171	245	241	178	236	240	256	278	313	290	296	152	198	172	226	167	150	268	275	280	300	299	286	247	180	50	183	279	288	291	187	295	295	308	325	91
52.25	113	251	188	206	178	200	199	162	196	334	323	330	97	171	244	240	178	236	239	253	277	312	288	295	150	198	171	225	166	151	266	273	277	301	296	286	247	178	49	182	277	285	289	186	297	295	307	323	90
52.50	116	252	190	210	181	203	203	166	198	334	324	330	98	171	245	241	181	237	243	258	280	312	289	297	152	199	173	226	169	152	269	274	280	301	298	288	249	182	51	185	278	287	289	187	298	294	308	326	91
52.75	114	251	189	208	181	208	201	165	195	333	321	331	99	172	244	244	179	236	241	256	277	312	289	296	151	198	172	225	169	152	269	274	278	299	296	284	249	181	51	185	278	286	290	186	296	294	307	325	93
53.00	118	253	189	208	182	209	204	170	198	336	321	330	100	173	245	244	182	237	244	258	280	314	289	298	154	199	173	228	171	155	269	276	279	302	300	288	248	182	53	187	278	288	291	191	298	296	308	326	93
53.25	118	253	188	208	183	212	205	168	197	334	322	330	100	171	243	243	181	236	243	258	279	313	289	296	153	198	172	227	171	153	268	275	278	300	297	288	249	180	49	186	278	286	290	190	295	294	307	326	91
53.50	115	252	188	206	182	214	205	168	196	334	322	330	99	170	244	243	182	236	243	257	277	314	288	294	151	197	171	226	170	154	267	273	277	300	296	286	247	179	48	187	277	285	290	190	296	294	306	324	92
53.75	118	253	189	209	185	220	206	170	199	334	323	330	100	172	244	245	183	239	246	258	280	313	290	297	154	199	174	226	173	156	270	275	279	301	298	288	250	181	51	189	278	287	289	193	298	295	305	326	94
54.00	116	252	189	207	183	220	206	169	196	335	322	330	101	170	245	244	182	238	245	258	280	311	289	297	152	197	171	224	171	154	267	274	279	298	298	285	248	179	48	188	277	286	289	190	295	293	305	326	93
54.25	119	255	188	208	185	222	207	168	195	333	321	330	103	172	244	247	185	240	245	258	280	312	291	297	153	199	173	227	174	157	268	274	279	300	297	285	249	183	51	190	278	285	291	192	298	294	307	326	93
54.50	121	256	190	210	187	227	208	172	198	334	324	331	103	174	246	248	187	242	247	259	280	312	290	298	155	202	174	228	176	159	271	275	282	301	299	288	251	182	52	192	277	287	290	194	298	295	307	328	96
54.75	126	256	192	213	188	230	211	173	198	335	325	332	106	175	247	249	189	242	249	259	280	314	291	298	156	203	176	229	177	160	269	275	281	299	299	288	252	185	52	193	278	286	291	195	297	294	309	327	95
55.00	123	255	191	211	189	231	210	173	198	334	324	331	106	175	247	250	190	242	248	261	281	314	292	298	157	202	175	227	179	164	270	276	281	300	298	288	250	184	53	196	278	287	291	195	298	296	307	328	94
55.25	122	255	189	208	187	233	209	171	196	332	322	330	104	172	245	250	188	241	249	259	279	313	290	297	153	200	173	227	176	161	268	275	278	299	298	287	249	180	50	192	276	285	289	195	295	295	308	327	93
55.50	123	257	190	210	188	234	210	173	196	334	323	329	105	174	244	249	187	242	249	259	279	312	291	298	154	200	174	227	175	161	269	275	280	299	297	286	251	182	50	194	277	287	291	196	296	294	306	327	93
55.75	126	257	191	212	190	240	211	177	197	335	325	332	110	175	246	252	190	244	250	260	283	313	293	300	156	204	176	228	181	164	270	275	281	302	301	290	253	183	54	196	278	288	290	199	298	296	308	327	97
56.00	127	257	193	212	192	238	213	176	196	335	324	331	110	175	248	253	191	244	252	260	280	312	291	301	157	203	176	231	180	164	270	276	279	302	300	289	253	185	53	198	278	288	290	199	298	296	308	327	98
56.25	127	258	191	210	192	240	212	179	196	335	325	331	109	175	245	252	193	245	251	260	281	314	291	298	155	203	175	230	181	164	269	276	281	298	298	288	251	183	52	198	276	287	290	198	297	295	306	327	95
56.50	127	257	190	210	190	242	212	176	195	334	324	330	109	175	246	251	193	243	251	260	281	311	290	299	155	202	174	227	180	164	269	274	278	299	298	287	251	182	50	197	276	285	290	198	296	296	305	326	94
56.75	129	257	190	212	191	245	215	177	194	335	324	331	110	175	246	253	192	245	251	261	281	313	292	299	157	203	176	229	183	166	269	275	281	301	298	288	252	184	51	199	277	287	291	201	296	296	307	326	94
57.00	130	257	189	211	191	244	216	178	194	335	325	331	109	175	246	254	194	246	252	261	283	312	290	299	156	202	176	229	182	164	269	275	279	298	298	289	251	185	50	198	276	286	290	200	297	295	307	327	93
57.25	130	258	192	212	193	246	215	179	191	336	323	331	111	175	247	255	195	245	253	261	283	313	292	299	157	203	177	228	183	167	270	276	281	301	299	288	252	182	53	199	277	287	290	201	296	297	306	328	94
57.50	130	259	190	211	194	246	216	176	194	335	323	331	112	176	246	254	195	246	253	260	282	313	292	298	158	204	178	229	183	168	271	276	279	300	297	287	255	185	53	201	276	287	291	201	295	295	309	327	97
57.75	128	257	189	210	194	247	215	177	194	334	322	329	110	175	244	254	194	245	254	259	283	313	292	299	155	202	173	228	183	166	269	274	279	299	298	288	253	183	51	200	275	285	290	200	295	295	307	327	90
58.00	131	258	189	210	194	246	216	178	193	333	324	332	111	175	246	253	194	245	252	259	283	310	289	297	156	202	176	228	183	166	268	274	278	296	295	288	253	184	49	202	276	285	290	201	295	293	306	327	94
58.25	130	258	191	210	197	250	219	180	196	335	323	333	111	174	245	257	198	248	256	261	284	312	293	300	156	204	176	230	186	169	271	276	281	299	301	289	253	183	51	203	277	287	290	204	296	295	308	328	92
58.50	129	258	188	211	195	250	217	179	193	335	323	330	111	174	245	255	197	247	254	261	282	311	292	299	155	201	175	228	185	169	268	275	279	297	297	288	252	183	49	203	275	286	289	203	295	295	306	327	90
58.75	135	261	191	213	199	252	222	183	193	336	325	332	116	177	248	258	201	250	257	261	284	313	293	298	160	206	180	231	189	173	271	277	282	301	302	289	252	187	53	206	275	288	292	205	298	297	306	328	96
59.00	136	261	191	215	198	255	223	183	196	336	325	332	115	179	247	259	201	250	258	262	285	313	295	299	161	207	179	232	190	173	271	277	281	299	298	291	255	186	53	207	277	288	290	207	296	297	307	329	95
59.25	132	258	190	212	197	253	221	183	192	334	323	332	114	176	246	258	198	249	255	261	285	311	292	299	157	204	178	229	187	171	270	276	280	297	298	291	253	185	51	205	275	288	289	206	294	295	306	329	92
59.50	131	258	188	210	198	254	221	184	193	335	324	332	113	175	246	256	199	250	257	262	286	311	293	299	158	203	177	230	189	171	270	274	280	298	299	288	253	183	51	207	275	288	290	207	294	296	305	328	91
59.75	134	259	190	212	200	254	223	184	191	335	322	332	115	176	246	259	200	248	257	261	285	311	293	298	157	205	178	230	189	173	270	277	278	298	298	289	254	184	50	207	277	285	289	208	294	295	306	328	92
60.00	137	263	193	215	203	256	224	186	193	335	325	332	119	179	250	261	205	252	258	264	287	314	295	301	163	208	182	232	192	176	272	278	283	300	301	291	257	187	55	210	278	288	292	212	297	297	307	331	96
60.25	133	261	190	212	202	256	224	185	191	334	324	332	115	179	246	260	203	253	259	264	285	313	293	298	159	205	178	231	191	176	271	276	280	297	298	289	254	186	50	210	275	287	290	209	295	296	307	326	93
60.50	131	259	190	210	199	255	223	184	192	334	324	331	117	176	246	260	203	249	259	262	285	310	292	299	157	203	176	229	190	174	270	275	278	299	298	289	255	184	52	210	275	285	290	208	294	294	306	328	94
60.75	131	263	192	214	202	257	224	185	191	334	325	333	118	177	248	262	206	251	260	262	286	311	291	298	160	206	180	232	192	178	270	277	280	298	300	289	254	186	51	209	276	287	289	208	293	294	307	328	96
61.00	132	260	191	212	203	257	224	186	193	335	324	331	118	177	248	262	204	251	261	263	287	313	293	301	159	206	181	231	193	176	271	276	279	298	298	290	253	186	51	212	275	288	291	210	293	298	308	328	93
61.25	131	260	189	214	204	257	226	186	193	334	325	331	118	177	246	260	205	252	260	263	288	312	293	300	158	204	178	232	193	180	271	277	281	298	299	291	254	185	51	212	275	287	291	211	293	296	308	328	92
61.50	130	261	190	213	202	257	224	188	191	334	324	331	117	176	246	261	205	251	260	263	288	312	293	298	157	204	180	231	192	177	269	276	279	297	298	290	255	185	50	213	273	287	291	210	295	297	306	328	91
61.75	130	260	190	213	204	258	227	188	191	335	324	331	117	179	247	261	207	254	261	263	287	312	292	301	160	207	181	231	196	179	269	278	279	297	299	291	256	187	52	213	276	287	290	212	295	296	306	328	94
62.00	130	260	189	213	204	258	228	188	190	333	324	331	116	177	246	262	206	252	262	262	286	312	292	299	158	204	178	229	194	180	270	277	280	296	299	291	255	186	50	213	275	287	289	211	293	296	307	329	92
62.25	131	261	189	214	208	259	228	191	192	335	324	333	118	180	248	264	209	254	264	264	289	312	293	299	160	206	181	231	198	182	271	276	281	297	300	291	256	186	53	215	275	287	291	214	294	297	306	329	92
62.50	132	260	190	212	205	258	226	188	191	335	322	332	115	176	247	263	207	253	261	262	285	311	294	299	160	205	178	229	194	179	271	277	279	295	297	288	256	185	51	214	275	286	289	209	292	294	305	328	93
62.75	130	261	190	213	207	259	228	189	190	334	324	331	118	178	248	264	207	253	262	261	288	312	292	298	159	206	179	232	194	180	270	276	280	296	297	289	256	183	51	216	272	285	289	212	294	295	305	328	92
63.00	130	260	191	213	209	260	230	189	192	335	325	332	118	179	249	264	209	255	265	263	288	312	295	302	162	208	181	231	198	182	271	277	280	296	300	291	258	189	53	216	275	287	290	214	293	298	307	328	94
63.25	132	262	191	213	207	258	229	190	191	335	324	331	117	177	247	266	210	254	264	262	288	311	296	301	161	206	181	232	199	182	270	278	281	296	299	290	258	186	52	216	273	287	289	214	292	297	307	329	95
63.50	129	259	191	214	207	258	230	191	190	335	323	331	116	178	246	265	211	252	264	262	288	311	294	299	157	206	180	230	199	182	271	277	280	294	298	290	255	185	51	216	273	286	288	214	292	297	306	330	90
63.75	129	261	192	214	209	260	233	192	194	335	324	332	118	180	247	264	212	255	265	263	291	311	294	300	161	209	182	231	201	182	271	277	282	296	299	291	256	187	54	220	274	287	291	217	292	295	307	329	94
64.00	129	263	192	214	212	259	231	191	189	335	325	332	118	182	248	266	213	255	265	263	291	313	295	300	161	208	183	233	203	184	272	278	281	295	299	291	258	187	53	220	276	287	290	216	292	296	308	330	93
64.25	130	262	190	214	213	260	233	192	194	333	324	331	115	179	248	265	213	255	265	264	289	311	293	301	162	208	181	233	202	184	271	276	282	295	298	291	257	187	52	218	274	288	290	216	292	297	306	328	91
64.50	130	262	189	214	213	260	232	192	192	336	323	333	115	179	247	268	214	256	266	264	291	313	295	301	161	209	182	231	203	186	273	279	280	295	298	290	258	186	53	221	275	287	290	216	294	297	306	328	92
64.75	132	265	192	218	217	261	236	196	193	335	325	332	120	184	248	270	218	257	268	266	291	311	296	302	164	211	186	235	206	192	274	280	283	296	301	292	259	191	56	224	274	288	291	220	294	298	307	329	95
65.00	133	264	193	215	217	264	236	195	193	336	325	333	119	181	249	269	218	258	269	266	292	312	295	302	164	211	186	234	207	191	273	278	283	298	300	292	260	190	58	224	275	289	292	220	295	297	308	331	95
65.25	126	261	188	213	212	259	233	191	190	334	323	331	114	178	246	266	214	257	267	262	290	308	293	300	161	206	182	231	202	185	270	278	280	293	299	290	256	187	52	220	272	286	288	215	291	295	305	328	89
65.50	128	260	190	212	211	259	233	191	190	335	323	331	114	178	246	267	214	257	268	263	289	311	295	300	160	207	181	232	203	186	270	276	281	293	298	290	257	185	52	222	272	287	289	217	293	296	304	329	90
65.75	130	262	192	215	214	260	235	191	191	335	324	332	114	180	247	268	215	256	267	263	291	311	294	302	163	207	183	232	203	187	271	277	281	293	300	290	256	186	52	223	273	287	289	218	293	297	306	329	92
66.00	130	261	193	215	216	259	236	192	192	334	324	333	117	182	248	268	219	258	269	265	292	311	295	301	164	209	184	234	207	190	272	277	281	294	299	291	260	189	55	225	273	287	292	218	293	296	306	329	94
66.25	130	263	192	216	215	259	237	192	191	334	326	332	115	181	246	269	218	256	270	264	292	312	296	301	163	210	185	231	205	190	272	278	282	293	299	290	258	187	54	222	273	287	290	218	291	298	307	330	92
66.50	131	262	192	214	217	261	237	193	190	335	324	333	115	182	248	270	220	259	269	265	293	312	297	302	164	210	185	234	206	190	272	278	282	294	300	290	258	187	55	226	273	287	290	219	294	299	306	329	93
66.75	133	266	194	218	217	263	239	193	194	335	326	333	118	181	250	271	222	259	271	266	292	312	295	303	167	213	187	235	208	193	274	279	283	294	301	290	260	191	56	228	274	290	292	220	293	298	307	331	97
67.00	130	263	192	216	218	261	240	193	194	335	325	333	116	183	248	271	219	259	270	266	292	311	295	300	165	210	186	234	210	194	272	279	282	293	298	290	260	189	56	228	274	288	290	219	292	296	307	330	93
67.25	129	262	190	214	215	259	237	190	189	335	324	333	116	182	247	271	222	257	269	263	294	311	295	301	163	207	184	233	207	191	270	277	281	291	297	289	258	189	53	225	272	288	291	216	292	296	306	328	92
67.50	126	261	190	213	219	260	238	193	190	336	323	331	115	181	245	270	221	258	271	266	292	312	295	302	161	209	183	231	210	192	271	278	280	291	297	290	258	186	53	226	272	286	290	218	292	297	305	328	90
67.75	132	264	194	218	222	261	242	195	193	336	325	333	119	183	249	274	223	261	274	268	295	314	296	302	166	212	186	235	214	197	274	280	285	294	298	291	261	190	58	230	275	288	291	220	293	300	307	330	94
68.00	131	263	193	217	220	262	242	194	194	335	325	333	117	184	249	272	225	262	273	267	295	313	297	305	165	214	188	236	213	196	274	279	282	293	300	291	261	191	58	229	274	289	292	218	293	300	307	331	95
68.25	129	263	191	213	217	260	239	190	190	334	324	332	117	184	249	271	220	258	271	264	292	311	295	301	166	212	186	234	209	194	271	277	281	290	298	287	259	189	55	228	272	286	291	216	291	297	306	328	96
68.50	129	263	192	216	220	260	240	192	191	335	323	332	116	182	248	272	223	260	272	266	293	312	296	302	165	211	186	234	211	195	272	279	282	291	298	289	259	189	55	227	272	287	290	217	292	297	307	329	92
68.75	129	263	193	217	220	259	240	188	190	335	324	333	115	183	249	272	224	260	271	264	294	311	296	301	166	211	186	235	210	197	272	279	282	291	297	288	259	188	54	229	272	288	290	217	291	298	306	329	94
69.00	128	264	192	215	220	261	241	191	190	335	324	331	116	182	249	272	225	260	272	264	293	311	296	302	165	213	185	236	211	196	272	277	280	291	298	287	260	188	53	228	272	286	290	216	292	298	307	327	93
69.25	129	264	192	215	221	260	240	190	192	334	324	333	115	183	246	272	224	260	273	265	293	311	296	303	166	213	185	235	212	198	271	279	282	288	297	289	259	189	54	230	271	287	290	215	291	298	305	330	92
69.50	131	264	193	216	223	263	243	192	190	335	325	333	117	183	249	274	226	262	272	267	294	312	297	302	168	211	187	236	212	198	272	280	281	289	298	287	260	190	55	232	271	287	290	217	291	299	305	330	92
69.75	128	264	192	217	220	260	241	189	192	335	323	331	115	181	249	272	227	260	273	265	295	311	297	301	167	213	185	234	213	199	274	278	281	288	298	285	261	189	55	230	271	286	290	214	291	298	305	328	94
70.00	130	261	192	215	221	260	242	191	191	335	324	333	116	182	248	273	226	260	274	267	295	311	296	304	166	211	186	236	214	199	272	279	282	287	297	287	259	190	55	232	270	287	290	215	291	298	306	329	94
70.25	129	262	192	218	225	263	244	194	193	336	324	331	119	184	248	275	229	261	273	268	296	312	298	303	167	213	188	234	219	201	273	281	282	291	297	289	261	191	58	235	271	288	291	218	293	300	307	329	94
70.50	131	262	192	217	226	262	244	192	192	335	324	332	118	183	250	274	229	262	276	268	297	312	298	303	169	213	188	236	217	201	274	279	282	291	299	288	262	191	58	235	271	287	291	215	291	299	306	330	94
70.75	131	263	193	219	227	263	244	193	192	335	326	334	118	184	249	275	231	263	276	268	296	312	298	303	170	216	190	237	219	202	274	281	283	290	298	287	262	191	57	234	272	289	290	219	293	299	307	330	94
71.00	130	263	193	218	225	262	243	190	191	334	326	333	117	185	249	275	228	263	274	267	296	309	297	303	170	214	190	238	218	202	274	280	282	287	298	287	262	193	57	233	272	286	290	217	292	298	306	329	96
71.25	129	263	194	219	225	263	244	191	191	335	326	334	118	186	250	275	229	262	275	268	297	311	299	305	168	214	188	237	219	202	274	280	282	289	299	286	261	192	59	237	272	288	290	218	292	301	306	331	95
71.50	129	260	193	218	226	262	242	192	192	335	326	333	114	184	248	273	229	263	275	265	296	310	297	304	167	213	189	234	219	203	273	279	283	287	296	287	260	189	56	235	270	285	290	217	291	298	305	329	91
71.75	126	260	191	217	227	261	242	192	192	335	324	331	116	182	247	274	230	263	276	268	297	311	297	302	165	211	187	235	221	203	272	279	282	286	296	284	261	192	57	234	271	285	290	218	290	299	304	330	91
72.00	130	262	193	218	227	262	243	192	191	335	326	333	115	183	250	276	231	263	276	268	297	312	299	303	170	216	189	237	222	205	274	281	283	287	298	286	262	192	58	237	271	286	290	218	290	300	306	329	94
72.25	130	262	192	216	227	263	241	191	193	336	326	333	115	185	248	276	231	262	277	266	295	310	298	303	170	214	188	237	218	203	274	280	282	286	296	283	261	192	57	236	270	286	290	214	290	299	307	330	93
72.50	130	262	192	218	226	262	243	192	192	334	326	334	116	185	250	275	231	264	276	266	297	310	298	304	172	215	189	237	220	204	273	280	282	286	299	284	262	193	57	238	270	287	292	217	291	299	305	330	94
72.75	129	262	193	218	228	263	241	190	191	335	325	333	116	186	248	274	233	265	276	267	297	310	297	303	170	214	188	238	220	204	272	280	281	284	298	285	262	190	57	238	271	287	289	216	291	297	306	330	93
73.00	131	263	194	218	228	263	241	191	193	335	327	334	114	184	249	276	231	263	277	267	297	310	297	304	172	215	188	237	220	205	274	280	282	285	299	285	262	191	58	235	270	287	289	216	291	299	306	332	95
73.25	129	261	193	218	225	260	239	188	187	333	324	331	114	184	248	275	231	263	275	264	297	310	295	301	170	213	187	237	218	204	272	278	279	282	294	281	261	193	57	235	270	284	289	214	290	296	304	327	92
73.50	131	263	194	219	229	263	242	192	192	335	325	333	118	186	249	275	234	264	279	268	298	311	298	305	173	215	191	237	222	208	275	280	283	285	297	284	261	193	58	240	270	286	289	217	291	299	305	331	94
73.75	132	262	194	218	230	264	240	191	190	335	326	335	117	186	249	278	234	264	278	267	298	311	298	304	171	217	190	239	223	209	273	280	282	285	297	284	263	194	60	240	270	286	289	215	291	300	306	330	95
74.00	130	261	192	218	226	262	238	188	189	334	325	332	115	185	249	276	234	264	274	266	296	310	296	304	171	217	189	238	220	209	273	278	279	280	297	281	261	192	56	238	268	284	289	214	288	299	305	328	95
74.25	129	261	192	217	228	263	240	192	193	333	323	333	116	185	249	276	235	264	276	268	297	311	299	304	172	215	190	238	222	208	274	282	282	283	297	281	264	191	60	239	270	284	290	216	289	301	306	330	94
74.50	131	262	194	219	231	265	240	189	189	335	325	334	117	187	249	279	236	265	278	268	298	313	299	304	172	216	192	238	224	211	273	281	282	282	296	281	263	194	61	241	271	285	290	216	291	300	305	330	96
74.75	127	261	194	216	228	263	238	189	191	334	324	333	114	185	248	275	233	263	277	267	296	311	297	302	171	215	189	236	223	207	273	280	278	281	296	282	263	192	58	240	268	284	289	213	290	299	305	329	93
75.00	128	260	193	216	230	262	241	191	191	333	324	334	115	184	249	276	235	263	277	266	300	309	299	304	172	215	189	238	224	208	273	281	282	281	298	281	262	191	57	241	269	285	289	215	290	301	305	330	92
75.25	130	259	194	217	230	262	238	188	190	333	325	334	115	186	250	277	236	264	278	267	300	310	297	304	172	216	189	237	225	209	273	280	281	280	296	282	263	193	59	239	269	284	288	213	290	299	304	329	95
75.50	126	260	191	216	229	262	237	188	189	334	324	333	113	184	248	275	235	262	278	268	298	309	296	303	170	214	189	236	223	208	272	280	279	279	297	278	262	190	58	240	267	284	288	214	289	300	304	327	92
75.75	133	262	195	218	233	264	238	190	190	335	326	334	116	187	250	277	240	265	279	268	298	311	301	304	175	218	193	239	226	211	275	282	282	280	297	281	264	194	61	242	270	286	289	216	290	301	304	330	94
76.00	130	261	195	218	232	264	239	189	189	333	326	333	116	186	250	277	239	265	279	269	300	309	299	304	173	216	191	239	226	212	273	282	281	280	296	280	264	194	61	242	269	283	290	217	290	300	305	329	95
76.25	130	261	196	217	232	264	240	190	190	335	326	332	116	187	249	278	238	265	278	269	299	310	299	304	173	217	192	239	226	213	273	283	280	278	296	280	263	193	60	241	269	285	289	215	291	298	305	329	95
76.50	130	260	194	219	233	265	240	193	192	333	326	335	116	187	250	278	238	266	280	268	299	312	299	305	174	217	193	240	226	212	274	282	281	278	298	280	264	195	61	242	269	284	288	217	289	300	304	330	94
76.75	129	260	195	217	231	263	238	189	190	334	324	332	113	186	248	276	237	265	277	267	298	309	296	304	171	214	190	239	225	212	273	281	280	276	296	278	262	192	58	242	267	283	288	215	290	300	304	328	92
77.00	127	259	192	217	229	264	237	186	189	333	324	333	112	185	247	276	237	265	277	265	298	310	297	303	171	216	189	236	223	209	272	280	278	275	294	277	261	192	58	242	266	281	287	212	288	298	305	329	90
77.25	128	260	195	216	233	265	239	193	191	335	326	334	115	187	250	278	239	266	278	269	301	310	300	304	173	217	191	239	228	214	273	283	282	276	297	280	263	194	60	244	269	283	289	216	290	302	305	329	94
77.50	129	259	195	218	233	264	239	189	189	334	325	335	116	187	250	278	239	264	278	269	301	310	298	305	174	217	193	239	227	212	274	282	280	274	296	278	263	194	60	243	268	283	289	214	288	300	304	330	95
77.75	131	261	195	219	235	266	240	193	193	333	326	335	118	188	250	278	240	266	279	268	299	310	300	305	176	218	193	240	227	215	275	282	281	276	296	277	264	194	61	246	268	282	289	216	290	300	305	329	96
78.00	126	257	193	217	234	264	237	189	188	334	324	331	113	186	247	277	237	266	278	267	298	308	297	302	171	215	189	238	225	213	273	280	279	273	295	275	261	191	58	242	267	282	287	211	289	297	303	330	90
78.25	130	261	195	219	234	264	238	188	189	334	326	335	116	187	251	277	240	265	279	266	301	311	299	305	176	219	192	240	228	214	273	282	280	274	297	277	264	194	60	245	268	282	289	213	292	300	304	330	95
78.50	128	258	195	220	234	266	239	191	193	334	326	334	115	186	249	277	239	266	280	268	300	309	300	305	174	218	193	238	228	216	276	281	280	273	296	277	264	194	60	245	267	283	287	216	290	300	304	330	93
78.75	127	259	193	216	232	264	237	188	190	334	324	333	116	187	250	277	237	265	279	265	299	309	298	303	174	217	192	239	227	216	273	279	279	271	294	273	262	193	60	244	266	282	286	213	288	298	303	330	94
79.00	128	259	194	219	233	265	237	188	190	332	324	332	115	187	250	278	237	265	279	266	298	308	297	304	175	219	193	239	224	214	273	279	280	270	294	275	262	194	60	244	267	280	286	213	287	298	305	328	93
79.25	126	256	192	218	234	265	239	190	189	334	323	334	113	186	249	276	238	266	281	269	300	310	297	304	175	217	192	238	228	216	274	279	279	271	295	274	262	192	60	245	267	281	286	215	288	301	304	330	91
79.50	129	260	195	219	234	266	239	191	189	334	327	335	115	187	249	279	238	265	280	269	300	310	298	305	175	218	193	240	227	216	274	283	280	271	295	275	263	193	60	245	268	282	287	214	289	300	303	330	94
79.75	132	260	197	222	237	269	240	190	190	335	325	333	119	191	251	280	238	268	282	269	302	311	300	305	178	221	196	242	229	218	276	284	282	272	297	275	266	197	62	246	267	284	288	216	291	300	304	330	97
80.00	126	257	193	220	235	265	238	191	191	334	325	335	114	186	250	278	237	266	282	270	301	311	299	305	174	216	193	240	229	218	276	282	281	270	297	275	263	194	62	246	266	281	286	216	289	301	304	332	91
80.25	127	257	193	217	233	265	238	187	188	333	326	333	112	186	247	278	235	264	280	266	299	309	297	304	172	218	193	238	227	217	273	282	279	267	293	273	262	194	59	245	266	281	285	214	289	299	305	328	92
80.50	126	258	194	218	233	267	239	189	191	334	325	333	115	187	249	277	237	267	280	268	301	310	299	305	176	217	193	239	229	219	276	282	281	267	295	273	264	195	61	244	266	281	285	213	288	300	304	331	92
80.75	127	260	195	220	235	267	240	189	189	335	326	333	115	188	250	278	237	267	281	267	301	310	299	306	176	220	195	241	228	220	275	281	280	269	296	273	263	196	62	246	267	282	286	215	290	301	304	330	94
81.00	126	259	194	220	234	267	239	191	193	334	326	335	114	188	250	278	236	268	282	271	301	309	300	306	176	219	194	240	229	220	276	281	281	268	296	274	264	194	62	247	267	281	287	215	288	300	303	330	93
81.25	127	258	194	219	235	267	239	192	190	334	327	334	115	188	250	280	237	267	281	269	302	309	299	305	176	221	195	240	230	220	276	281	280	267	298	273	264	195	62	247	267	282	285	214	291	302	304	330	93
81.50	128	260	194	220	233	267	238	189	190	334	325	333	115	188	250	278	237	267	280	269	300	309	298	306	176	221	196	241	225	218	275	282	280	265	294	272	264	194	60	248	265	280	287	214	289	298	303	328	93
81.75	126	257	194	216	232	267	235	185	187	333	323	332	114	187	250	277	234	267	280	267	298	309	298	304	175	218	194	240	226	217	273	280	277	264	293	267	264	196	61	245	265	281	285	212	287	298	303	326	93
82.00	128	258	193	218	230	266	236	188	189	333	325	332	114	188	249	278	234	266	278	266	301	309	296	305	176	219	194	239	227	218	273	282	279	263	294	270	262	194	60	246	265	280	284	213	287	298	304	328	92
82.25	128	258	196	219	232	268	238	189	189	334	325	335	117	190	248	280	234	266	279	269	301	310	300	305	177	221	195	241	229	221	275	282	279	265	295	271	263	196	62	247	265	282	286	215	290	301	304	329	93
82.50	130	258	194	220	233	268	239	190	191	333	325	335	117	189	250	280	235	268	281	269	301	309	300	306	178	221	195	240	228	220	276	282	280	265	295	272	265	196	62	249	267	280	286	215	288	300	304	329	95
82.75	125	255	192	218	234	268	237	189	190	331	326	334	113	188	248	279	234	267	282	268	301	308	298	306	176	220	195	240	228	219	274	281	280	262	294	269	264	194	60	246	265	280	284	215	288	299	303	329	90
83.00	127	258	195	218	234	268	238	190	189	333	326	333	115	189	250	279	234	268	282	267	301	310	299	304	179	221	197	241	227	220	276	282	280	261	295	270	265	197	62	249	265	281	286	213	287	299	303	329	94
83.25	127	258	194	221	233	268	238	190	189	332	326	334	116	188	250	278	234	267	282	268	301	308	299	305	178	222	195	241	227	220	277	282	278	260	295	269	263	195	62	248	264	281	285	214	288	301	304	329	95
83.50	127	259	196	219	232	268	237	188	188	333	326	335	117	190	248	279	234	268	282	268	302	310	299	304	178	221	198	240	229	221	276	282	280	260	294	268	264	198	62	249	263	281	286	212	288	298	304	329	94
83.75	126	256	194	219	231	268	236	187	187	332	324	333	113	187	249	278	231	266	279	267	300	308	298	305	177	220	194	240	226	219	274	280	279	259	293	266	263	195	59	247	263	279	283	211	289	297	302	327	90
84.00	127	260	196	221	233	269	238	191	192	333	326	334	119	190	250	278	235	270	282	268	302	309	299	306	179	222	197	244	229	221	275	284	280	260	296	268	265	197	62	250	266	281	287	215	288	301	304	329	95
84.25	127	258	195	220	233	270	237	189	193	333	326	333	117	189	250	279	234	268	283	269	300	309	299	305	178	222	198	239	228	221	276	282	279	259	295	268	266	197	63	250	266	281	285	215	288	298	303	329	92
84.50	128	257	195	221	235	269	239	192	192	334	325	333	117	191	250	279	235	268	284	270	303	309	300	306	179	221	197	242	230	222	278	282	280	259	296	268	264	197	64	250	266	282	285	215	289	302	303	329	93
84.75	127	256	193	218	233	267	237	188	189	333	324	334	113	188	248	278	232	267	281	267	300	307	298	305	176	220	196	239	226	222	275	281	278	257	293	266	263	194	59	250	264	280	284	212	287	299	301	329	92
85.00	132	262	197	225	234	271	239	190	189	332	325	335	119	192	249	282	237	268	281	271	302	308	298	304	181	224	199	245	230	225	277	283	278	256	293	269	268	201	67	252	265	279	284	214	288	301	302	329	100
85.25	124	255	196	218	234	271	239	190	192	334	325	334	116	189	249	279	234	268	284	270	302	310	301	304	177	221	197	241	231	224	275	283	280	257	295	265	263	196	65	251	263	281	285	215	288	301	302	328	92
85.50	126	258	193	217	231	268	234	186	186	332	325	332	115	190	247	280	233	266	281	266	301	307	299	304	179	220	196	240	227	220	275	281	277	254	293	264	264	197	59	248	262	279	282	211	286	299	301	328	90
85.75	129	261	196	220	231	270	236	188	189	332	326	333	115	191	250	279	234	267	281	267	303	307	300	304	179	223	199	242	226	222	276	283	279	254	293	265	264	197	62	249	263	280	285	213	287	300	304	328	94
86.00	128	259	196	221	232	270	235	187	188	333	325	333	116	190	250	280	234	268	282	269	301	308	300	305	180	221	198	243	226	222	277	283	278	253	293	265	266	198	61	252	263	281	283	211	287	299	302	328	94
86.25	128	256	195	218	230	270	235	189	189	332	325	334	114	190	247	280	233	268	283	267	302	309	299	304	179	222	197	240	227	221	277	281	278	253	294	264	264	197	63	250	263	281	286	212	287	300	304	329	92
86.50	126	256	193	219	232	269	235	187	189	331	324	334	114	188	248	279	233	268	281	268	301	309	299	306	179	221	198	243	225	219	277	282	278	252	293	264	264	195	61	251	262	280	285	212	288	300	302	327	92
86.75	127	257	196	219	232	270	236	188	189	332	327	334	115	190	248	279	233	268	282	267	301	308	299	305	177	223	197	243	227	221	276	283	277	252	293	264	264	197	61	252	263	279	283	213	288	299	302	329	92
87.00	129	258	196	221	233	272	236	189	189	332	325	334	115	190	250	280	234	269	283	269	302	308	299	304	181	224	199	243	227	222	278	283	279	252	294	261	264	198	63	253	264	280	284	214	288	299	302	328	95
87.25	127	258	194	221	232	272	237	188	190	332	325	334	115	190	249	280	234	270	283	269	302	307	297	306	182	223	199	241	226	223	276	282	279	251	293	261	264	197	62	253	264	279	284	213	288	299	302	327	93
87.50	127	257	196	220	231	273	235	187	187	332	324	334	114	192	250	282	234	267	282	267	302	308	299	305	182	222	196	243	228	222	276	282	280	250	293	262	267	199	62	253	263	280	282	212	287	298	301	329	95
87.75	126	257	194	220	231	270	236	188	189	330	325	332	115	188	247	279	231	267	282	268	301	309	299	304	181	221	197	242	226	220	275	280	278	248	293	261	263	197	62	252	262	280	282	211	286	298	302	328	90
88.00	130	259	199	221	234	273	237	191	192	332	327	334	119	193	251	281	236	270	285	269	303	308	301	305	184	224	201	244	229	223	279	286	279	251	295	262	266	200	63	254	266	282	286	215	291	301	303	329	95
88.25	127	257	195	221	231	272	236	188	189	332	326	334	114	190	249	280	233	269	283	268	302	307	301	305	179	221	199	242	226	222	277	283	279	248	292	260	264	197	62	253	263	280	284	213	287	300	300	328	92
88.50	125	258	196	219	231	270	234	187	190	332	324	333	114	190	249	280	232	269	282	267	301	307	299	305	180	222	199	243	228	222	276	283	278	247	293	260	264	197	60	253	261	280	282	212	288	299	299	328	91
88.75	126	258	194	220	231	271	234	188	190	331	325	332	114	189	250	280	232	269	283	268	302	307	300	305	181	223	198	243	226	222	277	283	278	246	293	259	264	200	60	254	263	281	284	211	287	300	303	328	92
89.00	129	259	197	221	232	273	237	190	191	333	326	334	118	191	252	281	234	270	283	271	303	308	301	305	183	225	200	243	228	223	276	284	280	246	293	260	265	198	64	254	264	281	284	214	289	301	301	328	93
89.25	130	258	195	222	233	274	237	188	187	332	326	335	116	193	249	282	236	269	284	270	302	308	300	304	182	224	200	244	229	223	278	283	279	246	293	259	264	199	62	253	263	279	284	212	288	301	301	329	94
89.50	128	259	195	222	232	273	237	189	190	332	326	333	116	191	251	281	234	269	284	270	303	307	301	305	182	224	200	244	227	222	278	283	278	247	293	260	265	200	62	254	264	281	284	211	287	300	302	329	96
89.75	125	256	194	220	230	271	235	188	187	331	325	333	113	190	248	281	232	269	283	268	302	307	298	305	180	221	199	242	226	224	276	281	277	243	291	256	263	198	62	253	264	280	283	211	287	299	302	329	90
90.00	125	257	194	220	232	272	236	189	188	331	324	333	114	189	248	280	232	269	284	268	302	308	302	305	181	224	200	242	226	223	278	283	281	244	293	256	266	200	61	253	262	279	284	213	289	300	302	327	92
90.25	129	260	198	221	233	275	237	192	192	332	325	333	117	193	251	281	236	272	284	270	303	309	302	306	185	224	201	244	228	224	278	286	281	244	294	259	266	201	65	257	264	282	286	215	290	301	303	329	94
90.50	123	253	194	219	228	270	233	185	185	329	323	332	111	188	245	278	232	267	282	265	299	305	298	303	179	221	198	240	223	219	275	280	276	240	289	252	264	197	60	252	261	277	283	210	286	298	300	326	91
90.75	126	258	195	221	231	274	236	187	187	331	325	334	114	190	249	281	233	270	283	271	302	308	300	304	182	224	199	244	227	223	277	283	278	242	292	253	264	199	61	256	263	280	284	211	288	299	300	329	93
91.00	128	258	196	221	232	274	236	190	188	330	325	333	117	193	250	280	233	269	282	269	301	306	298	304	185	225	201	245	227	224	276	282	279	241	292	256	266	201	62	255	263	281	283	213	288	299	301	327	94
0.00	22	43	14	11	11	11	24	11	19	28	43	50	30	13	12	14	13	11	13	11	17	48	49	65	29	18	14	14	24	14	15	13	21	39	63	45	32	24	16	19	13	17	23	18	25	23	41	46	35
0.25	14	31	11	11	11	11	15	11	14	21	36	41	35	11	11	11	11	11	11	11	11	33	50	40	21	11	11	11	14	11	11	11	13	22	51	37	26	17	11	11	11	11	14	23	15	16	32	39	24
0.50	21	35	11	11	11	11	11	11	11	12	21	27	35	14	11	11	11	11	11	11	11	23	15	32	29	19	16	14	16	14	11	12	12	20	42	30	34	24	19	15	13	15	16	18	15	17	27	30	27
0.75	20	29	11	11	11	11	11	11	11	18	31	40	30	14	11	11	11	11	11	11	11	21	22	39	24	14	12	11	14	12	11	11	15	20	47	37	31	21	15	14	11	11	16	16	15	18	30	36	25
1.00	20	32	11	11	11	11	18	11	19	24	38	47	30	12	11	11	11	11	14	11	18	26	31	45	25	16	12	13	18	12	12	13	21	25	54	42	30	21	15	16	11	15	19	18	19	22	35	41	27
1.25	18	27	11	11	11	11	11	11	11	16	28	36	26	11	11	11	11	11	11	11	11	18	18	32	25	14	12	11	11	11	11	11	13	20	46	34	33	21	15	12	11	12	13	12	13	16	27	33	25
1.50	21	30	11	11	11	11	11	11	11	14	25	33	26	15	11	11	11	11	11	11	11	17	16	29	28	19	15	13	13	11	11	11	15	22	44	33	35	24	19	16	13	13	13	13	14	17	27	34	28
1.75	23	30	11	11	11	11	11	11	11	16	27	37	26	14	11	11	11	11	11	11	12	19	19	31	29	17	14	12	12	11	11	11	15	21	45	36	32	23	18	15	11	14	14	11	14	18	29	34	25
2.00	21	27	11	11	11	11	14	11	15	21	34	40	27	14	11	12	11	11	12	11	17	22	23	34	27	18	16	13	15	12	11	11	18	24	49	37	36	24	19	18	12	15	16	15	18	22	34	34	31
2.25	22	26	11	11	11	11	20	13	21	26	42	48	25	14	11	12	11	11	16	11	21	28	30	38	25	16	12	13	16	12	13	13	22	29	54	42	33	21	16	16	12	17	19	16	22	25	39	37	29
2.50	22	29	11	11	11	11	11	11	11	18	28	35	22	15	11	11	11	11	11	11	12	19	15	26	27	17	14	12	11	11	11	11	15	22	43	35	33	22	17	15	12	14	14	13	14	19	31	31	27
2.75	26	30	11	11	11	11	11	11	11	22	31	38	25	16	11	13	11	11	11	11	13	23	18	31	30	21	18	14	15	14	11	13	17	27	44	38	36	24	19	17	14	17	17	16	16	23	33	35	29
3.00	27	31	11	12	11	11	15	12	15	25	36	41	27	17	13	13	11	11	13	11	16	27	22	29	32	22	19	17	17	15	12	12	20	28	44	38	38	27	20	18	16	19	15	16	19	24	36	34	31
3.25	27	33	11	12	11	11	13	13	15	25	34	41	25	18	13	14	11	11	12	12	15	26	20	28	30	19	18	17	14	15	12	15	18	29	45	39	35	24	21	18	15	17	17	16	17	25	36	34	31
3.50	28	32	12	13	11	11	15	12	15	32	38	46	27	19	11	15	11	11	11	11	15	29	23	29	32	21	20	17	15	17	12	15	17	31	47	41	38	27	23	19	16	18	20	17	19	29	41	36	32
3.75	22	30	11	13	11	11	13	11	13	37	42	43	22	17	11	13	11	11	11	11	16	28	22	29	30	20	18	15	14	13	11	13	17	30	46	42	34	27	19	17	14	17	17	13	21	30	48	34	30
4.00	25	39	18	23	11	11	12	12	12	45	46	39	27	23	13	16	12	15	12	13	21	36	21	29	41	27	24	20	19	16	13	18	20	36	47	40	47	36	24	21	20	21	19	18	26	42	55	35	34
4.25	26	38	19	27	11	11	11	11	11	41	49	37	26	26	11	15	11	14	11	12	21	41	16	25	48	29	28	19	15	11	11	13	15	36	42	33	49	40	20	18	19	25	14	11	23	38	50	30	33
4.50	27	36	29	33	19	14	24	21	26	65	70	61	28	30	14	15	13	30	23	23	36	52	38	37	47	28	29	21	21	16	20	20	35	50	53	52	52	42	18	19	21	31	24	16	35	59	67	41	33
4.75	27	40	31	38	13	11	11	14	11	60	62	43	25	38	11	16	11	27	13	20	30	43	20	27	57	30	36	21	14	14	13	21	25	48	43	43	52	50	21	18	26	33	22	14	29	60	65	33	32
5.00	32	43	38	39	19	15	23	21	24	79	77	62	31	40	15	18	14	37	19	28	39	55	33	34	60	35	38	27	20	16	22	25	36	58	52	52	58	45	22	23	30	40	32	18	34	67	71	35	35
5.25	36	48	39	43	14	14	17	18	17	78	88	63	30	45	15	19	14	40	20	32	39	56	30	36	62	37	46	32	20	17	27	27	40	65	51	56	58	56	26	23	38	41	34	21	36	68	73	40	38
5.50	32	45	34	39	15	13	19	17	19	79	96	69	28	40	14	15	13	37	19	29	38	55	33	33	55	35	40	32	18	16	30	25	40	65	51	55	54	47	21	21	35	39	36	18	33	77	88	35	35
5.75	37	51	41	43	20	21	28	24	29	83	101	79	36	46	20	22	20	42	25	36	44	66	42	38	60	42	45	37	25	22	43	33	45	72	56	63	60	53	28	28	37	45	45	24	39	79	93	36	43
6.00	37	50	40	43	18	19	25	22	26	101	87	86	36	46	20	23	18	42	23	37	43	71	42	39	60	40	43	43	22	20	47	36	45	77	58	68	57	55	27	26	39	46	46	22	39	84	89	41	41
6.25	31	43	37	40	13	16	18	18	17	102	98	83	32	45	15	18	14	40	16	34	37	76	36	34	61	37	46	40	19	18	49	35	38	75	51	67	55	51	25	23	37	43	46	21	32	80	90	35	38
6.50	40	51	48	48	22	22	30	26	31	114	115	93	42	51	22	26	21	47	25	40	47	96	49	42	65	45	48	50	28	24	61	44	49	85	59	75	60	56	31	31	42	50	56	25	42	92	100	39	43
6.75	35	46	49	48	25	24	34	28	34	120	118	103	37	49	21	23	21	46	26	40	48	102	53	48	62	39	43	50	27	26	64	46	50	91	64	83	56	52	27	27	39	50	59	26	43	93	104	43	42
7.00	35	46	48	42	19	19	20	20	20	116	125	101	34	48	19	21	18	42	16	36	40	113	44	39	65	43	47	54	21	20	62	43	43	86	55	77	58	53	29	26	40	48	60	22	33	92	103	32	41
7.25	36	48	55	47	23	23	30	26	31	132	129	110	37	50	21	24	20	47	25	40	49	116	56	47	67	41	46	58	26	25	71	49	49	89	64	86	57	53	28	28	41	51	66	24	42	97	114	41	40
7.50	34	47	57	47	20	21	25	23	24	139	139	112	35	51	23	22	17	45	20	37	47	129	54	44	70	43	50	61	24	21	72	49	46	92	62	88	59	53	29	27	43	54	69	23	39	101	120	39	41
7.75	36	52	61	55	27	25	34	31	36	149	142	116	39	53	28	24	21	52	29	41	56	131	66	54	71	45	52	65	28	27	82	61	54	99	71	97	61	57	29	31	43	60	80	28	46	105	124	45	41
8.00	35	51	62	49	19	22	24	24	25	158	153	111	37	56	27	24	19	50	23	38	54	146	60	50	76	52	56	69	25	23	79	60	49	105	66	93	63	55	30	30	44	58	82	27	42	107	131	40	41
8.25	39	53	66	59	25	26	33	29	33	165	157	108	39	58	31	25	21	58	30	42	63	144	70	58	80	54	59	74	30	27	86	71	55	121	74	100	69	60	30	31	46	68	92	28	48	113	139	41	43
8.50	39	53	70	64	31	29	38	35	41	169	158	121	41	63	33	26	24	59	32	46	70	145	76	63	79	53	61	76	33	29	94	80	59	137	80	105	70	62	31	34	47	75	101	30	56	118	142	47	46
8.75	36	53	69	56	21	24	24	23	23	180	174	108	38	62	32	25	20	55	24	44	66	166	66	58	83	67	67	82	29	27	88	74	50	148	71	97	72	60	34	32	50	75	98	28	50	117	151	40	45
9.00	33	50	70	58	20	21	26	23	27	184	176	110	37	61	30	22	16	54	22	44	69	167	73	62	81	62	65	81	26	23	91	77	49	157	72	97	71	59	29	27	49	79	103	24	52	121	156	38	42
9.25	33	51	72	62	21	22	25	24	26	194	184	119	37	63	33	23	18	57	23	49	75	174	74	63	82	67	67	85	24	23	96	83	52	170	73	98	72	62	30	28	52	85	110	24	55	126	162	37	40
9.50	38	55	79	72	27	29	36	32	37	197	183	138	41	68	41	26	25	63	33	55	87	172	86	73	86	65	71	95	33	30	107	95	61	181	84	105	81	70	31	33	59	98	122	30	68	135	168	44	46
9.75	39	54	80	71	22	25	28	27	28	206	195	146	39	70	41	28	21	62	26	58	86	186	83	71	89	72	74	96	30	27	104	93	57	191	80	101	81	69	33	31	60	99	124	28	66	138	179	40	43
10.00	41	55	83	75	26	28	31	28	32	212	200	160	40	73	46	28	22	68	28	64	94	189	89	76	93	73	76	103	30	28	110	99	60	197	88	106	85	74	35	33	64	106	131	31	72	146	184	45	45
10.25	36	55	84	73	21	24	23	25	26	216	204	166	40	72	45	28	20	65	24	65	93	196	84	75	87	78	76	104	28	26	105	96	57	205	83	100	86	73	33	30	63	107	131	25	70	145	185	38	45
10.50	41	57	92	84	29	31	35	31	35	221	207	181	43	81	54	30	23	71	33	73	104	197	98	84	89	74	81	112	33	29	116	107	68	214	94	107	93	81	36	32	71	118	144	31	81	154	195	45	45
10.75	40	57	93	82	24	26	28	25	27	224	217	184	42	85	53	29	22	69	28	78	105	206	95	82	88	85	85	114	29	27	114	103	64	220	92	102	94	81	36	31	73	119	144	27	79	155	195	39	45
11.00	40	56	97	88	27	30	33	30	32	228	216	195	44	86	59	30	24	72	34	82	111	204	102	84	89	78	84	118	31	29	120	114	71	228	96	105	99	87	34	32	77	129	154	29	86	163	202	39	46
11.25	40	58	95	87	25	27	28	28	32	236	223	199	41	83	56	30	20	74	31	85	111	212	103	86	89	84	87	121	29	27	120	112	72	232	96	105	98	87	34	32	81	129	156	29	87	165	208	42	44
11.50	42	61	103	91	33	34	40	37	41	237	221	210	49	87	67	35	27	78	42	93	121	210	114	94	90	80	87	126	37	34	130	125	86	238	106	114	109	97	35	36	91	141	167	35	100	173	213	50	47
11.75	41	62	105	93	29	32	29	28	30	245	238	214	44	86	64	35	25	78	34	98	121	225	108	94	94	99	94	130	33	30	128	116	79	245	103	109	108	97	38	35	91	141	167	33	97	178	222	46	48
12.00	43	62	109	91	30	32	41	35	41	244	229	222	48	85	72	33	26	78	41	102	127	219	118	99	90	88	90	133	36	32	132	124	92	249	112	112	113	100	36	36	95	149	175	33	108	181	223	48	48
12.25	43	63	111	92	29	31	38	33	38	250	238	228	46	85	75	34	26	78	39	106	129	226	119	99	91	96	92	135	34	30	133	126	91	253	112	110	115	99	35	35	97	154	179	33	110	185	229	46	46
12.50	42	65	113	92	28	31	30	28	31	257	249	230	46	86	75	34	25	78	36	110	129	236	118	100	94	108	94	139	34	30	134	124	89	257	115	111	117	101	39	34	101	157	180	33	110	190	237	45	48
12.75	43	67	116	94	28	32	33	32	34	261	253	238	45	88	81	37	24	80	38	115	135	239	123	104	95	112	95	141	34	31	136	127	96	262	119	112	120	102	40	36	106	164	185	33	116	196	240	48	51
13.00	45	68	119	94	27	32	30	27	30	261	257	244	48	88	85	38	25	80	38	116	138	243	120	103	97	117	97	143	35	30	135	127	95	266	120	106	124	103	40	36	109	168	188	33	116	197	241	42	50
13.25	42	67	120	94	25	31	29	28	30	267	260	246	46	87	86	36	25	80	37	118	142	245	124	106	94	119	95	144	33	28	136	130	99	268	124	107	125	103	39	34	113	170	190	32	122	201	247	44	47
13.50	44	69	123	96	30	33	36	33	38	269	260	256	48	90	96	38	26	83	41	123	150	247	131	114	95	119	95	149	36	31	139	134	108	271	130	111	129	106	38	35	119	177	198	35	129	205	251	46	48
13.75	43	69	123	97	27	31	30	29	33	269	264	260	47	91	97	38	25	83	37	126	153	250	129	113	96	126	96	149	33	29	138	130	109	274	131	110	130	105	37	33	120	179	198	31	129	207	250	41	48
14.00	42	71	124	97	29	33	32	29	32	274	269	262	46	92	99	40	25	85	41	127	157	255	131	115	98	129	98	152	36	32	138	134	112	276	134	110	134	105	40	38	126	183	203	35	134	213	257	44	51
14.25	44	72	129	100	30	34	36	34	36	279	270	268	49	94	105	43	28	84	45	131	163	256	138	121	99	128	97	156	36	35	142	140	119	278	142	114	138	107	39	38	130	190	208	37	138	219	263	46	50
14.50	46	75	128	103	31	35	34	32	36	280	277	270	49	96	107	44	30	89	47	135	167	262	140	122	100	134	102	158	40	38	144	140	122	281	147	114	141	108	43	41	136	192	212	38	146	221	266	50	53
14.75	49	74	134	105	39	40	49	43	51	279	265	279	53	96	125	47	35	93	57	141	176	255	156	130	98	128	100	161	44	41	151	148	139	281	159	123	146	110	40	43	140	201	217	42	156	227	263	55	53
15.00	47	78	130	103	30	35	34	32	35	283	282	276	50	98	114	47	28	91	49	138	173	267	144	127	102	137	104	162	37	39	148	143	129	283	156	113	147	109	43	40	142	201	218	39	152	231	271	47	51
15.25	46	78	133	105	29	35	33	32	36	282	281	279	50	101	117	47	29	93	50	143	178	267	148	131	104	139	105	160	38	38	148	142	132	284	162	111	149	111	42	39	145	203	220	35	155	233	270	46	52
15.50	46	79	133	107	31	34	35	33	37	284	282	283	51	101	119	49	28	92	52	145	182	270	150	132	103	139	104	163	37	37	149	141	136	285	165	111	153	113	41	39	150	207	223	36	159	235	269	43	51
15.75	46	78	133	108	31	34	36	31	36	286	285	283	51	102	123	49	28	95	56	146	186	272	151	136	104	142	106	163	39	39	150	146	139	287	170	113	154	113	45	40	155	211	227	38	163	240	276	48	51
16.00	45	82	137	109	31	35	34	33	36	285	288	286	52	102	125	51	29	96	55	150	191	274	154	137	105	145	108	164	37	39	153	145	143	287	175	112	156	114	42	40	157	212	227	39	166	241	276	47	53
16.25	46	82	135	110	32	33	36	34	36	288	286	288	51	105	130	52	29	96	60	150	195	274	159	140	104	143	108	165	37	40	155	148	147	287	180	113	156	112	41	40	160	218	230	37	170	245	279	47	51
16.50	46	82	137	110	34	35	42	36	43	289	283	293	52	105	136	53	31	98	63	153	199	273	164	144	103	141	106	165	40	41	160	149	155	287	188	117	158	116	39	41	162	220	235	36	176	248	280	47	50
16.75	48	87	141	114	33	35	40	38	41	290	291	294	54	108	140	58	31	102	65	157	205	280	167	149	107	146	113	167	39	44	160	153	158	291	193	119	161	118	43	44	169	225	236	40	180	253	285	51	53
17.00	50	89	141	116	35	36	39	39	40	290	293	294	53	112	142	59	34	106	66	160	208	282	167	150	108	149	115	170	40	45	162	153	161	291	198	117	161	119	46	45	174	228	240	40	183	255	285	50	55
17.25	49	89	142	116	34	36	39	37	39	292	292	294	54	112	145	61	33	104	67	162	210	282	169	151	108	150	117	170	40	47	164	154	164	291	200	116	164	120	45	44	178	231	240	40	190	257	287	49	54
17.50	50	93	142	118	36	38	41	38	40	291	293	296	55	116	149	63	35	106	69	164	215	282	172	154	111	152	118	169	42	47	166	157	168	292	205	117	163	122	44	47	179	232	244	42	192	258	287	50	54
17.75	50	88	144	118	40	40	49	44	49	289	288	301	56	115	159	66	37	108	77	167	222	280	183	158	108	149	115	170	45	50	171	161	178	292	213	124	162	121	43	45	182	237	245	42	200	261	288	53	55
18.00	48	92	144	119	33	36	41	35	40	291	293	298	53	116	154	63	34	110	71	167	221	285	174	156	111	154	120	171	40	47	170	159	173	292	213	116	163	121	44	46	185	237	246	40	197	260	288	48	53
18.25	51	94	147	123	37	38	42	40	43	292	296	299	56	119	159	69	37	112	76	170	225	286	182	162	112	157	123	175	43	50	174	162	180	294	221	119	167	126	46	47	190	241	250	42	205	263	289	49	55
18.50	49	94	144	122	34	36	42	37	40	291	293	301	52	119	161	68	36	113	75	171	226	284	179	161	113	159	123	172	42	47	174	161	181	291	221	113	165	123	43	45	192	242	250	39	204	263	288	45	53
18.75	50	96	149	125	41	40	51	44	52	291	291	301	57	122	169	72	40	117	83	177	232	284	191	166	112	160	123	175	45	54	178	167	191	293	231	125	168	123	44	49	195	247	253	43	212	267	290	56	55
19.00	51	99	147	125	37	39	42	36	40	291	293	302	54	125	166	70	37	117	78	177	231	285	185	166	115	166	127	174	40	49	175	164	186	292	230	115	169	126	46	45	199	246	253	40	211	265	287	44	55
19.25	50	100	149	126	36	41	45	38	40	294	296	301	56	126	168	74	39	118	80	180	233	287	186	168	116	169	131	177	42	53	179	168	191	293	234	118	171	127	46	50	202	249	254	43	217	269	291	51	55
19.50	49	100	147	126	38	39	45	39	42	295	295	301	54	129	171	74	39	120	83	181	236	287	187	170	116	171	132	178	42	54	181	168	194	293	237	118	172	127	44	47	205	248	255	43	221	270	290	49	56
19.75	49	101	148	128	37	40	48	39	43	293	294	300	55	129	173	76	40	123	84	185	238	287	190	171	116	173	134	178	41	54	183	169	199	293	241	117	173	129	46	47	209	251	256	42	223	272	291	49	55
20.00	57	108	154	135	43	46	53	46	49	298	298	304	61	138	180	83	47	130	92	190	244	290	198	180	122	182	140	182	48	61	190	176	207	296	248	125	178	134	50	55	215	257	262	49	231	277	294	55	59
20.25	54	103	150	132	41	45	55	44	51	297	295	304	57	131	183	82	45	129	93	193	246	287	201	179	118	178	136	179	46	59	190	176	210	297	250	123	175	131	45	52	216	256	261	45	232	277	294	54	55
20.50	54	109	151	134	40	45	51	42	47	298	297	302	59	138	182	84	46	132	92	194	245	289	198	180	122	184	142	182	47	61	191	178	209	296	253	123	177	135	48	55	221	258	264	46	235	278	293	54	59
20.75	55	109	152	137	43	45	55	42	52	299	297	303	58	141	186	87	47	134	95	198	247	290	205	184	125	186	143	184	50	64	195	181	214	296	255	125	180	137	48	55	220	259	266	49	237	283	295	54	58
21.00	54	111	153	138	42	47	53	43	50	298	298	302	59	142	186	89	48	137	97	201	249	290	200	185	126	190	145	186	51	64	194	183	216	296	257	124	180	138	51	59	226	260	267	50	240	283	294	55	60
21.25	54	115	156	139	44	48	57	46	54	298	300	304	60	144	189	92	49	139	100	204	251	292	207	189	126	194	148	185	51	65	198	187	219	299	261	125	182	140	49	56	229	263	267	49	243	284	296	55	59
21.50	57	116	153	140	44	47	56	44	50	298	299	304	64	146	190	95	50	140	100	206	254	291	204	187	128	197	150	189	50	66	199	187	223	297	261	123	182	141	53	60	229	264	269	51	244	283	293	51	63
21.75	52	114	154	141	44	46	55	43	49	298	298	305	56	149	190	93	49	140	99	208	252	290	206	189	127	199	153	185	48	64	200	186	223	296	263	122	182	139	49	54	230	264	268	49	247	283	293	50	57
22.00	52	116	153	138	42	46	55	43	50	300	298	304	59	147	191	94	49	142	102	212	253	291	207	191	129	200	153	186	48	65	200	187	224	297	264	123	183	142	48	57	233	264	269	52	247	285	294	53	59
22.25	50	116	153	139	43	45	55	41	48	298	297	304	56	148	190	94	49	142	101	213	252	289	209	192	127	202	153	186	48	63	200	189	227	297	265	119	183	139	45	55	233	264	269	47	248	282	294	48	56
22.50	55	121	157	144	46	48	59	45	54	301	298	305	62	156	195	99	53	149	106	218	257	291	213	196	132	208	160	191	52	70	208	193	233	297	268	125	185	146	53	59	239	267	272	54	253	287	296	54	60
22.75	54	121	157	145	48	49	61	47	53	300	299	306	61	155	196	100	54	151	108	220	257	292	215	197	131	211	159	192	52	70	206	194	233	299	270	126	187	145	49	59	239	269	272	55	253	288	296	54	60
23.00	54	120	158	145	46	49	60	46	54	300	300	307	58	157	196	100	54	151	106	221	257	292	216	198	131	214	161	191	55	69	208	197	237	297	271	129	187	147	48	60	241	270	273	56	254	287	296	56	58
23.25	53	123	159	145	48	50	60	46	54	302	300	307	58	159	197	101	54	153	109	225	257	291	218	200	133	215	162	192	53	68	209	195	237	298	270	124	186	147	46	59	242	270	273	53	256	288	296	49	56
23.50	56	126	160	148	50	53	62	47	56	303	303	307	61	163	200	105	57	157	112	229	260	293	221	202	138	220	165	192	54	72	212	200	241	299	274	127	189	151	50	64	243	271	274	57	259	288	297	52	60
23.75	54	125	162	150	51	52	63	47	56	302	302	307	59	163	201	105	58	158	113	230	260	292	222	204	136	221	168	194	56	73	214	200	245	300	273	129	190	152	49	62	246	273	274	57	260	289	298	53	57
24.00	53	126	162	150	51	50	62	47	56	301	299	308	58	165	201	106	56	160	113	230	259	290	224	204	134	222	168	195	53	71	211	200	245	298	271	126	190	152	45	62	247	272	273	55	258	287	296	46	56
24.25	56	130	163	152	53	53	66	49	59	303	303	308	62	168	203	111	59	164	116	235	261	293	225	207	138	227	173	197	58	77	216	206	248	301	275	133	193	156	51	66	251	273	276	61	261	290	299	53	60
24.50	55	131	165	150	52	53	65	50	58	304	302	310	58	170	203	110	60	164	118	237	261	291	225	207	140	230	173	197	56	74	217	205	247	300	275	130	193	155	46	64	249	272	277	58	263	289	297	50	57
24.75	56	133	166	156	55	55	67	52	61	304	301	308	61	174	207	113	62	169	121	239	261	294	228	211	143	232	178	199	60	77	219	208	251	301	275	135	194	159	49	68	252	275	275	63	265	290	298	54	61
25.00	56	134	167	156	56	55	69	54	62	305	304	308	62	174	206	115	62	168	123	241	262	293	232	211	143	234	177	199	61	78	221	210	254	301	276	139	194	159	50	68	254	274	276	66	266	290	299	54	59
25.25	55	136	168	156	58	57	70	53	62	306	305	311	62	176	209	118	64	172	125	244	264	293	233	213	145	236	180	201	63	79	223	212	255	301	276	140	196	163	51	69	254	275	279	65	267	292	302	52	59
25.50	60	139	174	160	64	62	81	63	74	308	305	313	66	181	213	123	69	179	135	250	267	298	239	219	148	238	184	205	70	86	231	220	261	304	280	154	199	166	53	73	260	279	280	71	270	295	304	61	61
25.75	56	138	172	159	59	58	73	56	64	307	305	311	62	183	211	122	66	176	128	248	265	295	234	215	148	241	186	204	65	84	227	218	259	304	277	151	198	164	51	70	259	277	279	69	270	293	301	58	61
26.00	57	142	174	161	61	59	75	57	67	306	306	311	65	185	212	122	68	180	130	251	266	295	235	219	149	243	186	207	67	85	228	221	260	305	279	157	197	167	52	74	260	279	281	73	272	293	303	60	62
26.25	57	143	175	161	61	62	75	58	67	308	306	311	65	186	213	125	68	183	133	251	265	295	237	220	153	246	190	206	67	86	230	222	262	304	280	159	199	170	53	73	260	279	281	71	272	294	303	58	61
26.50	59	145	176	163	62	61	78	58	69	308	307	311	66	189	213	128	70	185	134	252	266	296	237	222	153	246	192	209	70	89	232	223	262	305	278	164	201	170	54	76	260	277	281	72	273	294	304	59	64
26.75	59	146	179	163	64	62	79	59	70	308	306	312	65	191	214	129	70	186	136	255	266	297	240	222	153	251	195	211	69	89	234	226	264	304	280	170	202	171	54	76	262	279	282	74	274	294	304	59	62
27.00	63	149	181	168	70	68	89	69	80	310	310	314	69	193	218	134	78	191	143	260	269	299	247	228	155	254	196	214	75	92	237	231	268	307	283	178	204	175	56	81	264	282	282	77	277	298	307	66	64
27.25	61	150	181	166	66	65	81	61	72	308	308	312	65	195	218	134	74	190	138	259	264	298	243	227	157	254	197	214	74	92	235	230	266	305	281	177	205	175	55	79	264	278	283	78	276	295	304	62	64
27.50	60	150	182	165	67	65	82	62	73	310	308	312	64	196	217	134	75	193	139	260	267	297	243	229	158	253	199	213	73	92	235	232	266	306	281	181	204	174	53	77	264	279	281	78	274	296	304	61	61
27.75	61	153	183	170	69	66	83	63	73	309	307	314	66	200	219	135	77	194	141	261	265	298	244	230	160	255	201	214	74	93	238	233	267	305	282	187	207	178	55	81	266	279	282	79	277	295	306	61	63
28.00	58	154	183	168	69	67	84	65	75	309	308	315	64	201	220	137	78	196	142	263	265	298	248	231	160	257	201	213	73	89	236	232	267	305	280	193	205	177	51	78	265	279	281	77	274	295	305	56	61
28.25	59	153	185	169	70	67	85	65	76	310	310	313	65	202	221	139	77	198	145	263	266	298	247	231	162	257	202	216	77	95	239	235	269	307	284	202	209	180	54	80	265	280	283	82	275	296	306	62	63
28.50	58	155	185	170	71	68	87	66	76	311	310	314	64	202	220	140	78	200	147	264	267	300	250	232	163	260	206	216	77	95	240	237	269	308	285	209	207	181	52	80	266	280	282	84	277	297	306	65	60
28.75	59	156	187	171	72	67	86	67	77	310	310	315	66	206	222	142	79	202	148	265	266	299	250	234	163	261	208	216	78	95	243	237	270	308	283	217	209	183	53	84	267	280	284	85	277	298	307	65	62
29.00	62	160	192	176	77	74	91	71	82	312	311	315	70	209	224	147	84	207	151	269	269	301	253	236	167	262	209	221	83	102	246	241	273	308	286	222	211	187	57	89	270	281	284	87	279	300	307	65	66
29.25	62	159	191	173	74	70	88	66	77	310	310	317	67	209	223	144	82	205	150	269	266	297	252	236	167	263	211	220	78	97	244	240	271	307	283	225	212	186	53	83	269	281	284	83	276	296	306	59	63
29.50	59	160	192	175	74	72	89	68	80	310	310	316	65	211	225	147	82	207	151	267	267	299	252	237	167	263	212	220	81	100	244	241	274	307	285	232	212	187	54	86	268	280	283	88	277	298	305	63	63
29.75	61	163	194	176	80	75	96	74	87	313	313	316	69	211	224	149	86	211	156	270	268	303	257	240	169	266	214	222	86	103	249	246	274	310	288	240	213	189	52	88	269	282	285	89	278	301	309	70	62
30.00	64	167	197	179	83	77	97	75	86	313	312	317	72	218	227	153	89	213	157	272	270	303	256	241	173	268	220	226	88	105	250	247	275	310	289	243	216	193	58	93	271	283	285	93	281	301	309	66	68
30.25	63	167	198	181	81	77	96	75	86	314	313	319	68	217	228	153	90	215	157	274	270	303	257	243	177	268	220	224	88	103	250	247	275	311	290	247	216	193	56	91	271	282	285	94	280	300	310	70	64
30.50	66	169	199	181	84	79	97	77	89	315	314	318	70	221	229	156	90	217	162	275	271	303	259	245	177	269	222	227	89	105	253	249	276	310	290	251	219	196	59	94	273	283	286	96	281	302	309	70	68
30.75	64	170	200	183	84	79	101	79	89	313	314	319	70	223	228	159	91	219	162	274	271	304	257	246	178	271	222	227	92	109	254	252	277	311	291	254	218	196	58	95	273	283	288	96	282	302	311	71	67
31.00	62	170	202	183	84	78	98	78	87	314	314	319	69	222	229	156	92	220	162	275	268	303	259	246	177	269	223	227	91	106	253	253	278	312	290	256	218	196	55	93	273	283	284	95	280	302	311	69	65
31.25	64	170	201	183	87	81	100	79	88	313	314	319	69	224	228	158	91	222	165	274	271	304	259	248	180	270	226	230	92	111	252	253	277	310	293	258	220	197	57	95	272	283	285	99	281	302	311	72	67
31.50	62	172	204	187	86	81	103	81	92	315	314	318	70	227	230	162	94	224	165	276	270	303	259	249	182	272	225	229	92	111	254	255	278	310	293	262	220	199	57	95	272	284	286	101	283	302	312	73	67
31.75	64	174	205	185	86	81	102	81	91	315	313	318	70	227	231	163	96	223	167	276	272	302	260	250	182	271	229	231	94	111	255	255	277	311	292	264	220	202	57	97	273	285	286	101	281	303	310	74	66
32.00	64	175	205	188	89	84	102	82	93	314	315	319	71	229	230	164	97	227	168	276	271	304	260	251	185	272	228	231	94	114	257	255	278	310	294	263	223	202	57	98	274	283	286	101	282	302	310	75	66
32.25	65	176	207	188	90	85	104	82	93	314	315	319	71	229	231	165	97	229	170	277	272	303	261	252	184	274	231	234	96	113	257	257	277	312	293	264	224	204	56	99	273	284	286	103	282	303	312	74	67
32.50	64	178	208	189	91	86	105	83	96	314	314	320	70	230	231	166	99	229	168	277	273	301	265	254	187	274	230	233	94	110	256	256	276	311	294	263	225	204	54	96	273	285	286	98	281	302	312	68	64
32.75	63	178	209	189	91	88	107	84	94	314	315	321	69	231	232	167	99	232	171	278	272	305	263	255	188	273	232	233	98	114	258	258	278	311	294	266	225	205	56	102	275	284	286	104	284	304	310	75	65
33.00	64	181	209	191	94	88	110	85	96	316	316	319	72	235	233	168	101	234	173	279	273	304	265	254	190	274	233	234	100	116	261	259	279	313	296	268	226	208	57	103	274	283	286	106	284	305	314	77	65
33.25	64	184	212	192	96	90	109	86	96	315	316	320	71	235	235	169	102	233	173	279	273	306	265	255	189	275	236	235	100	116	262	261	277	312	296	267	228	208	58	102	275	283	287	108	284	305	311	77	65
33.50	62	183	213	193	96	89	110	88	99	316	317	321	72	237	235	172	103	236	175	278	273	305	264	257	191	274	237	236	102	118	262	262	280	312	296	265	228	207	56	104	274	284	286	106	284	305	313	74	67
33.75	64	184	216	194	97	91	111	88	99	316	316	321	70	237	233	173	104	236	176	279	273	306	265	258	191	275	237	236	101	116	260	263	281	312	296	267	228	210	54	103	275	284	286	106	284	304	313	74	64
34.00	65	185	217	195	99	91	113	88	100	315	317	321	72	240	234	174	105	238	178	278	274	306	265	259	192	276	237	237	104	119	260	261	279	312	297	266	229	210	54	104	276	285	287	108	284	304	312	76	65
34.25	64	185	218	195	100	94	112	90	102	316	316	320	71	241	237	177	108	240	179	279	276	306	267	259	194	277	238	237	104	122	262	264	281	313	298	268	230	212	58	106	276	285	286	111	284	305	312	79	65
34.50	66	190	221	197	101	96	116	95	107	317	317	322	73	244	238	179	109	243	183	280	276	307	268	261	195	277	243	239	108	124	264	266	280	315	297	270	232	216	58	109	276	286	288	113	287	307	313	81	67
34.75	63	188	219	196	100	96	116	92	103	316	317	320	72	241	235	179	108	241	181	278	274	308	264	260	196	276	242	239	105	122	264	264	279	313	296	266	232	213	56	106	276	285	285	112	285	305	313	79	66
35.00	65	189	221	198	102	97	118	93	103	315	316	321	75	246	237	181	110	243	183	280	275	307	266	261	197	277	243	240	108	123	264	266	278	312	298	269	233	215	56	111	276	285	287	112	284	305	313	80	67
35.25	67	193	225	200	107	100	122	100	108	318	319	322	75	247	240	184	113	246	187	282	278	309	269	266	200	279	244	242	110	126	266	267	282	314	301	269	235	218	58	112	277	287	288	117	287	306	313	85	66
35.50	65	193	224	201	105	99	121	96	109	317	319	320	75	247	239	185	114	247	186	281	275	307	269	266	200	276	248	242	112	129	267	268	282	315	300	271	234	217	58	113	277	285	289	120	288	306	315	86	67
35.75	67	192	224	203	110	104	129	105	118	318	318	324	75	247	238	185	115	250	191	281	278	308	272	266	198	277	245	242	116	130	267	267	282	316	302	272	233	219	55	113	275	286	288	119	286	307	316	93	66
36.00	68	195	226	204	107	103	123	98	110	317	318	322	74	248	238	186	114	250	186	281	277	307	270	267	202	276	247	244	111	127	267	267	280	313	300	270	236	220	55	114	277	286	287	119	287	306	313	87	65
36.25	68	198	228	207	111	106	126	102	114	318	319	321	77	251	239	189	117	251	191	282	278	310	270	269	205	278	249	245	117	131	269	271	282	315	303	273	238	223	58	117	279	286	288	122	290	308	316	93	70
36.50	66	193	228	204	112	107	129	104	117	319	319	323	76	248	240	188	117	251	191	282	278	309	270	267	202	275	248	244	117	131	268	269	281	315	302	273	236	224	55	114	279	285	286	122	288	308	316	92	65
36.75	69	195	229	205	117	112	136	113	127	317	318	322	79	249	240	189	121	252	198	283	278	310	272	270	201	275	247	244	124	133	269	270	282	315	302	276	237	222	55	117	276	285	286	125	287	307	316	99	68
37.00	68	200	233	209	115	110	130	106	118	318	318	324	81	254	243	193	121	253	195	282	278	310	270	270	207	279	252	248	121	135	273	270	281	316	303	274	241	225	59	119	278	287	288	126	290	307	316	96	70
37.25	66	200	233	210	115	113	130	104	115	318	319	323	81	254	242	194	121	255	195	282	278	309	269	270	209	278	253	247	120	136	272	269	283	314	304	275	240	227	60	120	278	286	288	126	290	308	317	95	70
37.50	68	199	232	209	117	112	135	110	121	318	319	325	83	254	242	194	123	256	198	282	280	310	270	271	207	278	251	247	123	135	270	270	282	315	304	272	240	226	58	123	277	286	287	127	288	307	316	99	70
37.75	65	200	231	210	115	112	129	104	115	317	319	323	80	254	241	194	121	254	195	282	277	309	268	268	209	277	255	245	121	136	270	270	282	313	302	271	240	227	58	121	277	285	286	127	289	306	314	95	67
38.00	66	202	235	209	115	112	128	105	117	318	317	322	81	255	241	197	123	256	197	281	278	308	267	270	210	278	254	247	122	136	270	270	281	313	304	272	239	229	59	121	277	286	287	127	290	306	315	95	68
38.25	70	206	236	213	119	118	134	110	120	318	318	323	84	258	244	200	127	258	200	284	281	311	272	272	212	278	257	252	127	142	274	272	284	315	306	275	244	230	61	126	279	288	289	132	293	308	317	102	70
38.50	66	205	236	213	116	119	134	108	121	318	320	322	84	257	244	198	128	258	199	282	280	311	270	273	212	280	257	250	124	140	273	271	282	315	305	276	244	231	59	125	278	285	288	131	288	307	317	100	67
38.75	68	206	237	214	121	121	137	112	126	319	320	324	84	259	243	199	128	258	203	283	280	311	271	274	213	279	256	251	129	141	274	272	284	316	304	274	243	231	58	125	279	286	290	134	290	308	317	105	68
39.00	73	207	239	216	130	128	149	126	137	319	321	325	90	259	245	204	136	263	208	286	283	312	277	278	214	279	257	253	137	146	278	275	285	317	309	278	245	234	60	130	278	287	288	138	293	310	319	119	72
39.25	71	209	242	217	126	127	142	117	130	318	320	324	88	260	246	205	133	263	207	285	282	311	272	276	216	281	260	252	132	144	276	274	284	318	308	276	246	233	60	130	278	287	289	136	293	309	317	112	71
39.50	69	210	240	218	124	125	138	113	124	319	320	323	88	259	246	205	131	261	206	283	279	310	269	275	216	279	259	253	130	145	274	271	282	316	306	276	247	234	60	128	277	287	289	136	292	309	317	107	71
39.75	70	212	244	221	128	131	146	119	132	321	321	325	92	262	247	208	137	265	210	285	283	313	275	279	220	281	261	254	134	147	277	274	285	318	310	276	249	236	62	133	279	288	290	139	294	309	317	114	73
40.00	70	212	243	220	127	132	142	115	129	319	320	323	92	263	246	210	135	265	209	284	282	310	273	277	220	280	261	256	135	150	278	274	284	316	309	275	248	236	62	133	279	288	288	140	292	308	317	110	72
40.25	69	214	242	222	127	130	142	116	128	318	321	324	91	263	244	209	137	264	206	284	280	311	271	277	221	280	261	253	135	149	277	273	283	316	307	276	249	237	61	133	279	287	288	141	292	307	318	111	69
40.50	69	211	244	221	128	132	147	118	130	318	320	323	91	261	247	209	137	266	208	283	282	311	272	277	221	278	259	253	133	148	277	273	284	315	308	275	249	236	59	133	278	286	288	141	292	308	317	115	68
40.75	70	214	246	222	129	135	144	118	132	319	320	324	93	264	246	210	139	266	210	284	281	311	272	277	223	279	263	254	136	149	277	274	284	316	308	275	250	237	60	133	278	286	288	143	293	308	316	113	71
41.00	70	214	247	223	130	137	147	121	133	319	320	323	93	265	248	212	140	268	212	285	282	313	273	278	224	280	263	256	138	151	278	276	283	317	310	277	250	239	62	135	278	289	289	144	293	308	318	119	71
41.25	65	214	245	222	132	138	145	117	128	317	320	325	92	263	247	210	138	263	210	283	279	310	272	278	222	279	261	254	135	149	275	271	282	316	307	275	249	238	56	131	277	286	287	139	290	305	317	112	67
41.50	72	218	249	227	133	142	148	124	133	319	319	324	97	266	249	214	142	268	213	285	283	311	274	278	224	283	263	256	140	153	280	274	284	317	309	277	252	241	61	137	280	288	289	145	293	308	317	121	73
41.75	68	216	247	224	132	141	147	121	132	319	320	323	93	264	247	214	141	267	212	285	281	310	272	278	225	280	264	255	139	153	279	273	283	316	309	275	250	241	59	137	279	286	287	147	293	307	316	121	70
42.00	74	218	251	228	139	151	159	133	145	319	322	327	101	268	250	217	148	272	221	286	283	313	278	282	227	281	265	258	148	158	282	277	286	318	313	279	253	243	61	140	279	289	291	149	294	310	318	134	75
42.25	71	219	251	228	137	149	150	123	135	318	321	323	100	268	249	219	146	269	219	285	282	312	273	280	227	280	266	259	146	160	280	277	284	316	310	277	253	241	64	142	278	286	288	151	293	308	318	127	73
42.50	70	221	251	229	138	152	153	126	138	319	320	323	101	267	251	218	148	269	219	286	282	313	274	282	228	281	267	257	144	159	279	276	285	317	312	278	254	243	62	142	278	287	289	152	295	310	319	130	72
42.75	72	222	253	230	140	156	159	132	144	320	321	324	102	269	251	220	150	272	222	287	285	313	277	282	230	281	267	258	147	160	281	277	286	318	313	280	255	245	59	143	279	288	289	153	295	311	319	139	71
43.00	72	219	251	230	142	158	162	134	147	321	320	326	101	267	248	221	151	272	222	288	283	314	277	281	228	281	265	258	150	161	281	276	285	318	313	280	253	242	59	143	277	287	288	151	294	311	318	143	71
43.25	74	225	254	232	143	159	159	131	142	321	323	325	105	270	250	224	152	273	223	289	284	313	275	281	233	284	268	259	149	164	282	278	286	319	315	280	256	247	65	146	279	290	290	156	297	311	319	141	75
43.50	72	224	253	233	141	160	156	128	140	319	320	324	102	270	250	222	150	270	221	287	283	312	274	281	232	282	268	260	150	162	281	275	285	318	313	277	255	245	63	145	277	287	288	155	295	308	318	139	74
43.75	72	224	253	231	141	162	155	128	139	318	320	326	101	269	249	222	151	271	221	287	284	311	274	280	232	281	268	259	148	159	279	274	283	316	312	276	255	245	59	143	277	286	287	151	292	307	317	140	71
44.00	73	226	256	234	145	166	161	135	144	321	321	325	107	270	251	226	155	273	224	288	285	314	277	283	235	282	269	260	152	167	282	278	287	317	313	277	258	248	62	147	279	290	290	156	297	309	319	147	73
44.25	72	226	255	232	144	168	159	131	143	320	320	326	106	270	251	224	154	272	222	288	282	312	275	282	236	281	268	259	148	163	279	274	285	318	311	277	257	248	60	146	278	287	289	154	292	308	317	147	73
44.50	71	225	255	233	145	169	159	132	142	319	319	324	107	269	248	226	155	273	223	288	283	312	275	279	232	281	270	260	151	166	281	275	284	316	311	277	256	245	63	148	278	287	287	158	294	307	317	155	73
44.75	73	226	256	234	145	176	160	132	144	319	319	325	105	270	248	225	156	273	225	288	282	312	276	282	236	281	269	259	151	165	280	275	285	317	312	276	256	248	59	147	278	287	289	158	294	308	319	157	71
45.00	72	227	255	233	146	176	164	136	147	321	322	324	107	271	249	225	156	274	226	288	285	312	276	281	233	279	268	259	154	168	281	276	285	317	312	279	256	247	59	148	279	288	288	159	294	310	318	163	70
45.25	76	229	256	237	150	182	168	141	152	320	322	326	111	273	252	230	159	275	230	288	286	314	277	284	235	282	270	261	157	171	282	277	287	318	315	280	258	250	61	151	278	288	290	163	296	311	318	171	72
45.50	74	227	257	235	151	187	170	144	155	319	321	325	109	270	250	231	159	274	230	289	285	312	277	283	235	280	269	261	159	170	282	275	284	319	312	280	254	250	59	151	276	287	287	161	295	308	319	179	71
45.75	74	227	257	237	152	190	169	141	152	321	321	326	109	271	250	231	161	274	230	289	286	313	277	283	234	280	269	261	159	171	283	275	286	317	314	279	257	250	58	151	277	286	289	162	296	310	318	179	70
46.00	73	228	258	237	150	192	166	136	147	319	321	325	110	272	251	230	163	275	228	289	286	311	275	281	237	280	271	260	158	169	281	276	283	318	312	277	257	250	60	150	277	287	289	162	295	310	318	177	72
46.25	76	230	258	239	151	196	169	139	151	320	321	325	112	273	250	231	164	275	230	289	285	312	276	281	239	281	272	261	160	174	282	277	285	318	314	280	259	251	63	153	279	288	288	166	295	309	318	185	75
46.50	77	232	257	238	151	199	167	137	148	319	320	326	112	273	251	231	163	274	229	287	282	312	277	282	240	282	270	260	158	171	280	275	284	316	314	276	259	251	59	152	277	287	286	163	294	307	317	185	73
46.75	79	231	261	241	157	205	175	147	158	321	321	326	116	273	252	233	166	276	235	290	286	314	279	284	239	282	272	264	164	176	283	277	288	319	316	279	260	252	60	155	278	287	289	168	296	310	319	199	77
47.00	82	232	259	241	162	210	182	152	166	320	320	326	117	273	254	235	168	277	239	290	286	314	281	285	237	281	271	263	169	179	284	277	287	318	314	281	260	253	60	158	277	288	290	170	294	312	319	208	78
47.25	80	232	261	241	155	209	172	140	152	320	322	326	118	275	251	235	166	276	235	291	284	313	276	281	242	282	274	264	164	177	281	275	284	318	314	278	260	252	63	157	277	288	290	168	296	309	319	201	77
47.50	83	233	261	241	163	217	181	152	163	321	322	327	117	274	254	237	169	278	239	291	287	313	280	284	239	281	271	263	170	179	283	276	288	318	316	281	261	252	60	159	277	288	290	171	296	312	319	215	79
47.75	82	235	263	244	160	218	176	146	155	321	322	327	119	275	254	240	171	278	236	290	285	314	278	283	245	283	275	265	169	182	284	279	286	319	317	280	264	255	66	162	279	289	291	175	297	310	319	212	80
48.00	82	235	260	242	161	220	182	153	163	321	322	326	119	274	251	237	171	278	240	291	287	313	279	284	241	282	273	262	172	180	284	277	287	319	317	280	260	253	60	158	277	287	288	172	297	308	319	218	79
48.25	84	238	264	245	158	224	175	147	156	320	321	325	120	275	253	240	172	278	238	291	285	313	278	282	246	283	274	265	166	181	283	278	287	317	316	279	263	256	64	161	278	287	288	175	296	310	319	218	82
48.50	84	237	263	244	160	224	175	148	158	321	322	325	122	277	252	240	172	278	238	291	285	312	278	283	245	281	275	266	169	183	284	277	287	318	316	279	263	255	64	164	278	287	289	174	297	311	319	223	83
48.75	84	238	266	245	161	227	178	149	160	321	321	326	124	276	255	244	174	280	241	291	287	315	278	284	246	284	275	266	172	187	285	278	287	319	317	281	264	258	66	164	279	289	290	178	298	313	319	227	84
49.00	85	237	265	244	163	227	181	151	160	321	322	326	125	276	254	241	174	280	241	291	286	315	280	284	247	283	274	266	173	183	283	278	286	319	316	279	263	256	66	165	277	288	289	176	294	309	319	229	82
49.25	85	240	265	245	164	230	180	149	158	322	321	327	124	277	253	243	176	279	241	292	285	313	279	285	249	282	275	265	171	185	284	278	287	318	316	279	263	257	64	165	279	288	290	179	297	310	318	234	83
49.50	86	238	266	246	165	231	182	152	157	321	321	326	127	277	253	243	177	280	241	292	286	314	278	284	248	283	275	265	173	186	284	277	287	318	317	278	263	256	64	167	278	289	288	178	297	310	318	239	85
49.75	88	240	268	247	167	236	184	152	160	321	322	326	128	278	255	245	180	280	243	293	287	314	279	284	249	284	276	265	175	188	285	278	286	318	317	279	264	258	66	168	278	289	291	180	296	311	319	242	87
50.00	88	240	268	246	166	236	182	152	159	321	322	326	128	277	255	246	179	281	243	293	286	315	279	284	250	283	277	266	176	188	284	280	287	318	316	278	264	257	63	169	277	289	290	181	297	310	320	245	86
50.25	89	241	268	248	167	238	183	151	159	320	321	326	126	277	255	245	178	281	243	291	284	313	279	284	250	283	275	263	173	188	283	279	287	319	317	278	265	257	63	166	279	288	288	180	297	309	319	248	87
50.50	89	242	267	250	168	241	185	154	160	321	322	327	131	279	255	247	181	281	245	293	286	314	280	283	252	283	277	267	178	190	284	279	288	318	319	277	265	259	64	170	278	288	290	182	297	310	319	250	89
50.75	90	241	268	248	169	243	187	157	162	323	322	326	129	277	255	248	181	281	246	292	286	314	280	284	251	282	275	266	179	193	283	277	287	318	318	277	264	258	62	168	277	290	289	182	296	312	319	253	87
51.00	91	244	269	251	171	244	186	157	159	322	323	327	132	278	255	248	183	281	246	294	286	315	281	284	252	284	277	267	180	191	285	279	288	318	318	279	266	259	65	172	278	290	290	184	298	310	320	257	90
51.25	94	241	270	248	173	245	191	160	166	321	323	325	131	278	255	248	182	282	249	293	288	314	282	286	251	283	274	267	181	193	285	280	287	319	318	280	265	257	61	172	277	289	291	184	297	312	320	259	88
51.50	93	243	269	251	172	246	188	157	160	322	322	326	133	278	256	251	184	280	247	294	288	313	279	284	253	282	278	266	182	195	284	278	287	319	318	279	267	260	66	175	277	290	290	185	297	311	318	262	94
51.75	93	246	271	253	173	248	189	159	160	321	322	325	134	280	256	251	186	282	246	293	288	314	281	285	253	283	278	267	182	195	284	280	288	319	317	279	265	261	66	173	278	289	292	186	298	311	320	264	94
52.00	99	245	272	253	181	252	201	172	173	324	323	329	135	279	257	252	190	283	253	295	289	315	285	288	252	284	276	268	192	198	286	281	290	321	318	283	265	260	64	176	277	291	290	189	297	313	321	268	96
52.25	93	244	270	252	172	249	189	158	157	322	323	325	135	279	256	251	186	282	246	292	287	315	282	285	255	283	276	267	181	196	284	278	288	318	318	280	266	260	65	174	276	287	288	186	296	309	319	267	93
52.50	96	244	272	252	176	250	190	160	158	321	323	326	137	279	255	251	187	282	246	294	286	315	281	285	256	283	277	266	185	196	285	280	286	318	318	279	266	260	65	173	277	288	290	189	297	310	320	266	93
52.75	103	247	274	255	187	256	206	176	176	323	323	331	142	280	257	255	193	284	256	296	290	316	288	290	255	283	276	270	196	203	287	281	289	320	320	285	268	262	66	180	278	290	291	195	296	313	321	273	99
53.00	96	246	272	253	175	253	191	161	158	322	322	328	137	280	255	254	188	282	250	294	286	314	282	286	257	284	276	268	184	200	286	281	288	319	318	280	268	260	65	176	277	290	289	189	297	312	319	270	96
53.25	100	246	271	254	186	256	205	174	171	321	322	328	139	277	256	254	193	282	256	295	287	315	286	288	255	281	275	268	194	202	284	280	289	320	320	283	266	261	63	178	276	290	290	191	296	313	320	272	94
53.50	99	248	272	255	179	256	193	162	158	321	323	327	140	279	256	256	191	282	251	294	286	314	282	285	258	283	277	267	187	202	285	279	287	318	319	280	268	261	67	178	277	288	289	191	296	311	320	272	95
53.75	98	245	272	255	179	257	195	164	159	321	322	326	139	280	257	255	192	282	252	295	287	314	281	286	258	283	277	267	188	202	287	279	288	319	318	281	267	261	64	178	276	288	290	191	299	311	320	271	93
54.00	99	248	273	256	179	258	197	165	160	322	323	327	142	281	257	258	193	283	252	294	287	316	284	285	258	283	278	268	191	203	287	280	288	320	319	282	269	262	67	181	276	288	290	193	298	311	319	276	94
54.25	100	247	273	254	180	258	195	165	159	322	322	326	141	279	257	257	194	282	252	295	286	316	283	284	259	283	275	268	188	204	284	281	285	317	319	280	269	264	65	179	278	289	290	194	296	311	321	274	94
54.50	104	250	275	259	187	261	203	173	166	323	325	329	146	281	258	260	198	286	257	296	290	316	287	288	260	285	279	271	194	208	288	284	290	320	319	283	270	264	68	184	277	291	291	196	298	313	323	277	96
54.75	103	248	272	256	183	259	197	166	158	322	323	327	144	280	257	257	196	285	252	294	285	315	283	286	260	283	277	267	189	205	283	279	288	318	319	280	269	264	66	183	275	289	289	195	296	312	319	277	91
55.00	102	250	273	256	182	261	199	167	158	321	324	327	145	280	256	258	197	285	254	295	288	313	283	287	260	284	278	269	190	206	286	281	288	318	318	281	269	262	67	183	276	290	290	195	296	311	320	277	95
55.25	102	251	274	256	183	261	200	167	157	321	322	328	144	280	257	259	199	284	255	295	286	315	282	286	261	282	277	269	191	206	286	280	287	318	318	281	269	263	66	183	277	289	290	194	296	311	319	277	95
55.50	107	250	274	258	188	263	208	176	168	324	323	328	148	280	259	260	199	286	260	296	288	316	286	289	261	283	277	269	198	210	286	281	290	319	319	282	269	263	64	185	277	290	290	197	296	313	321	279	94
55.75	107	251	276	258	187	263	204	169	159	323	323	328	147	283	259	261	200	285	258	295	287	314	285	287	264	283	279	269	195	211	286	284	288	319	319	283	270	264	68	187	277	290	291	198	296	313	320	281	97
56.00	108	252	277	260	188	264	204	173	161	323	324	328	150	282	259	262	201	285	260	297	288	316	285	288	263	284	278	270	197	212	287	283	290	319	320	282	271	266	68	189	278	292	291	201	298	313	319	283	96
56.25	108	253	277	260	186	262	203	170	161	322	324	328	151	282	260	261	202	286	258	296	287	315	284	288	264	284	279	270	197	211	288	282	289	318	319	283	271	264	69	188	276	290	292	199	296	312	320	283	95
56.50	107	249	276	257	190	263	208	176	166	324	324	327	150	281	256	262	202	286	260	297	288	314	287	288	260	283	278	269	200	211	288	281	289	319	319	283	269	263	66	186	275	288	290	199	295	312	321	282	93
56.75	106	252	277	259	190	263	206	171	160	321	322	328	150	281	259	263	203	286	259	297	287	315	286	289	263	284	279	271	197	212	286	282	289	317	318	282	272	265	66	187	276	290	290	200	296	312	321	284	94
57.00	104	250	275	258	192	265	213	178	167	321	323	328	151	281	258	262	203	286	261	296	287	315	287	289	260	282	275	270	203	215	287	281	290	317	318	284	268	262	63	187	275	289	291	201	294	313	319	285	91
57.25	105	252	276	259	189	263	205	168	158	322	323	326	151	281	256	263	205	285	259	296	287	315	284	288	262	283	280	269	200	216	286	280	287	317	319	283	271	264	67	189	275	288	289	203	296	313	319	285	93
57.50	103	251	276	259	189	264	206	169	156	323	322	328	150	281	258	262	201	285	258	295	285	314	283	287	264	281	279	270	197	213	287	278	287	317	318	280	269	265	66	186	275	289	289	199	293	310	319	284	91
57.75	104	252	275	261	192	265	206	170	157	320	322	328	154	282	257	265	204	287	262	297	287	314	286	287	264	283	278	269	200	217	287	282	288	317	319	283	270	265	66	191	275	289	290	203	294	311	320	286	94
58.00	104	252	277	261	190	263	206	168	157	321	323	327	153	281	258	264	205	286	260	295	286	314	284	287	264	282	278	269	199	216	284	280	287	317	318	282	269	265	66	189	276	288	290	201	294	310	320	286	93
58.25	104	251	277	261	191	265	207	168	156	324	323	327	154	283	258	265	207	286	260	295	285	314	284	287	266	283	279	269	202	217	286	282	287	317	317	284	270	265	68	190	275	288	289	204	296	312	321	290	95
58.50	103	253	277	261	193	266	209	168	157	322	323	327	156	281	258	266	207	286	261	297	287	315	284	288	266	283	278	270	200	217	286	282	287	317	318	282	269	265	67	192	275	290	290	204	294	311	319	289	94
58.75	106	255	279	263	195	266	210	170	158	323	324	329	158	283	259	268	212	287	264	298	288	317	287	290	267	284	279	273	204	220	287	283	289	319	319	284	272	266	70	194	276	290	292	207	296	314	321	292	96
59.00	109	255	281	263	198	268	214	173	163	324	325	328	160	284	260	267	212	290	266	298	289	316	288	290	268	284	281	272	207	221	291	285	290	319	321	286	273	267	68	195	277	291	291	207	297	313	322	293	96
59.25	104	254	277	262	195	265	210	168	157	321	323	327	158	282	260	268	208	288	263	298	284	316	285	288	266	282	278	270	203	219	288	283	286	315	318	284	272	264	67	194	275	288	290	206	293	313	321	292	94
59.50	104	254	277	263	195	266	211	167	157	324	322	328	160	283	258	269	211	289	264	298	284	315	286	288	265	282	278	271	206	220	287	282	287	317	319	285	271	266	69	196	276	287	289	207	293	313	321	293	94
59.75	108	255	279	264	198	266	214	171	161	324	324	328	162	282	260	269	214	290	267	299	287	318	286	290	269	284	279	272	208	223	290	285	287	317	320	287	272	266	71	197	275	290	291	207	296	314	322	294	97
60.00	103	254	278	263	196	266	212	168	156	322	322	328	159	283	259	269	214	289	264	296	286	316	284	287	267	282	279	270	204	220	286	281	285	315	319	284	272	266	66	194	273	288	288	204	292	312	320	294	94
60.25	102	254	279	262	199	266	213	168	157	323	323	328	159	283	259	269	214	288	266	298	286	314	287	289	268	284	279	271	207	223	287	282	288	316	319	283	273	266	67	195	275	289	290	205	295	312	319	295	93
60.50	105	255	279	263	198	266	213	169	156	323	323	329	163	284	258	268	212	289	266	297	285	315	286	289	268	282	279	272	208	225	287	282	286	317	318	284	272	266	68	198	274	290	291	204	293	314	321	294	98
60.75	103	255	277	264	197	266	214	166	155	321	323	328	161	283	258	270	214	288	266	298	285	316	286	286	268	282	279	270	206	223	287	282	286	315	318	282	272	265	64	196	273	288	290	202	293	314	320	294	93
61.00	106	255	280	264	202	267	219	171	164	324	325	328	163	283	259	269	217	291	268	298	286	315	290	290	268	283	278	270	212	226	287	285	287	317	319	286	271	266	67	196	273	289	290	203	295	313	320	297	94
61.25	109	253	278	264	208	270	228	181	174	323	324	330	163	282	259	271	219	292	272	298	287	316	292	292	266	282	276	271	216	226	289	284	289	317	320	288	271	266	66	200	275	289	288	207	292	314	320	298	96
61.50	102	254	279	264	199	268	216	166	155	323	324	328	163	283	261	268	215	289	267	299	285	315	286	288	269	281	279	269	211	226	286	284	287	314	319	283	272	267	68	198	275	288	289	203	294	312	320	298	94
61.75	102	255	278	265	199	267	215	166	154	321	323	328	163	283	260	271	217	290	267	296	283	314	285	287	269	281	279	272	210	227	286	283	286	315	318	284	271	267	68	200	274	289	289	200	291	313	319	297	94
62.00	102	254	278	264	201	266	215	166	155	321	323	329	164	282	257	271	217	290	266	298	284	314	286	288	270	283	278	271	210	226	287	282	285	313	317	283	271	266	66	200	273	291	291	201	293	312	321	298	93
62.25	103	255	279	266	200	268	216	166	156	320	323	327	163	283	260	272	218	291	267	296	285	315	287	289	268	281	279	272	210	227	286	282	287	315	318	284	272	266	67	200	274	289	289	203	292	312	320	299	93
62.50	104	257	280	265	204	267	216	166	156	323	322	328	167	283	260	272	218	291	269	297	283	314	288	288	270	282	280	272	212	228	288	284	286	315	318	284	271	266	69	202	274	288	288	203	292	313	320	299	95
62.75	104	257	281	266	205	269	219	169	156	322	324	330	168	284	260	273	221	292	269	299	285	315	289	290	272	283	279	272	214	228	289	284	287	315	319	284	273	267	68	203	273	291	290	204	293	313	320	301	95
63.00	102	255	281	264	203	269	217	166	155	322	323	330	166	285	259	274	219	292	268	297	283	314	288	288	272	280	280	270	212	229	287	284	285	315	318	282	273	267	67	201	274	287	289	202	291	313	320	301	93
63.25	102	255	279	265	208	269	223	173	163	323	324	329	165	284	259	273	220	292	271	298	283	316	289	290	269	280	278	270	216	228	289	284	287	314	319	285	271	266	63	202	273	287	289	202	291	312	320	300	92
63.50	101	255	279	266	204	269	215	165	154	321	323	329	166	284	259	273	220	291	267	298	283	314	289	288	271	281	278	272	213	230	288	283	284	313	318	283	272	268	70	203	273	287	288	201	292	314	320	303	93
63.75	104	257	281	267	207	272	219	168	157	322	326	329	168	287	260	274	223	293	270	299	284	316	288	290	273	283	281	274	216	232	290	284	287	313	319	285	273	268	69	206	274	289	290	206	293	315	321	304	94
64.00	104	258	281	267	208	272	218	169	159	323	324	329	168	285	262	276	224	293	272	300	285	315	289	290	273	283	281	274	220	235	290	286	288	315	318	285	273	268	71	207	275	290	291	206	294	316	321	304	97
64.25	103	258	282	269	209	272	219	169	159	324	324	331	166	287	262	277	224	294	273	299	286	317	290	290	273	283	281	276	217	234	290	286	289	313	319	285	274	268	70	206	273	290	290	205	293	315	320	307	94
64.50	104	257	282	269	206	271	217	168	158	324	325	330	166	287	260	276	223	294	272	300	284	316	289	290	273	283	281	274	217	234	290	284	287	313	319	284	275	267	72	207	274	289	289	204	293	314	321	305	94
64.75	104	257	280	269	207	272	215	167	156	322	324	329	169	283	260	276	224	295	272	299	284	314	290	291	271	282	280	274	217	235	288	284	287	311	317	282	274	268	70	207	273	289	290	202	291	315	320	305	97
65.00	103	256	279	266	209	272	215	166	154	322	324	329	163	285	259	275	223	294	270	298	283	315	287	290	271	282	278	273	217	233	287	285	286	312	318	281	272	267	69	206	272	288	289	201	292	314	320	305	95
65.25	104	255	282	269	212	273	221	172	162	324	326	331	164	287	261	277	228	294	275	300	285	316	291	292	272	283	280	274	221	237	291	288	288	313	320	283	273	270	68	208	274	290	290	205	293	316	322	305	94
65.50	104	254	280	266	212	273	223	173	162	323	323	329	165	284	259	276	226	294	273	299	283	315	291	292	270	281	278	271	221	235	289	285	287	312	318	281	273	266	64	204	271	288	288	202	291	314	321	305	92
65.75	104	255	282	269	211	274	215	169	159	323	324	329	165	286	262	277	228	295	273	299	283	315	289	291	272	281	281	274	221	237	288	285	286	312	317	282	274	269	70	209	272	289	290	203	291	314	320	306	93
66.00	105	257	283	269	212	274	214	167	157	323	325	329	166	286	260	279	227	293	274	299	285	315	291	291	275	284	281	274	220	240	290	286	287	311	318	281	273	268	72	209	272	289	289	204	292	314	320	307	96
66.25	107	255	283	269	215	275	220	175	166	324	325	331	167	287	260	277	230	295	276	301	285	318	293	293	272	283	280	275	225	238	291	285	289	313	319	282	272	269	69	210	272	289	290	204	291	315	323	307	94
66.50	105	254	282	271	214	274	216	168	157	323	324	329	168	286	262	277	230	297	275	300	285	317	290	290	275	284	282	275	224	240	291	288	287	310	318	281	273	270	72	212	272	290	289	204	292	314	321	309	96
66.75	104	256	283	269	213	275	216	167	157	324	325	330	165	287	262	278	231	297	274	300	283	316	290	292	274	283	281	275	223	238	288	285	287	312	318	280	274	270	72	211	274	290	288	203	292	315	321	307	96
67.00	103	254	281	269	213	274	215	167	157	323	324	330	164	285	260	277	229	297	273	300	282	317	291	290	273	281	280	275	223	239	288	284	285	310	317	280	274	269	70	210	272	288	288	203	292	314	320	309	94
67.25	104	255	282	270	213	274	214	167	155	323	324	329	165	285	261	278	230	296	275	298	283	314	289	290	273	283	281	276	223	238	289	286	286	309	317	280	275	269	72	213	272	288	287	202	290	314	320	307	96
67.50	99	252	281	268	211	274	213	164	154	322	323	330	160	285	259	276	227	294	273	298	281	315	290	289	272	280	278	273	221	237	288	283	284	309	317	278	273	268	67	208	272	287	287	199	290	314	321	306	90
67.75	104	254	282	270	213	276	215	168	157	323	325	329	163	286	260	279	232	297	275	301	281	316	292	290	275	281	281	275	225	240	289	287	286	309	317	280	274	269	74	212	273	287	288	203	293	315	321	310	95
68.00	103	254	282	271	216	276	215	168	156	324	325	331	165	286	262	279	231	297	276	299	282	316	291	291	276	282	281	276	225	241	289	287	285	309	317	279	274	270	74	213	274	288	289	203	291	314	320	309	95
68.25	103	253	281	271	215	275	213	167	157	324	324	331	165	286	261	279	235	297	276	301	283	315	292	290	276	282	280	276	225	243	289	285	286	308	317	279	275	271	74	214	273	288	286	202	292	315	321	309	95
68.50	105	254	282	271	216	276	213	167	156	323	324	330	166	286	262	280	234	297	276	299	283	315	290	290	276	282	281	276	227	244	290	287	285	308	318	279	274	271	75	215	272	290	289	205	292	316	320	311	96
68.75	110	253	284	270	223	279	226	181	172	323	325	332	169	285	263	279	235	299	280	301	284	317	296	293	274	282	280	277	233	245	292	287	288	309	318	283	273	270	73	215	271	287	287	207	288	317	321	310	97
69.00	101	252	282	270	214	275	212	166	154	322	323	331	164	285	259	278	230	297	274	300	279	315	291	290	276	281	278	275	224	240	289	285	284	306	315	275	273	269	71	212	270	287	286	200	287	315	321	308	93
69.25	98	250	281	270	214	275	212	162	151	322	323	330	161	285	260	278	230	295	275	298	280	314	290	289	274	281	278	273	223	239	288	283	284	305	315	275	273	267	68	211	270	285	285	199	288	313	318	307	91
69.50	100	251	280	271	216	276	212	164	153	322	324	330	163	286	259	278	229	296	274	298	281	315	290	289	274	281	278	275	224	242	288	284	283	304	316	275	273	269	70	213	271	286	287	200	290	314	319	310	92
69.75	105	253	283	273	220	277	216	171	160	324	325	330	166	287	262	279	234	300	279	301	283	315	293	293	276	282	280	277	230	244	291	287	287	307	318	276	274	270	75	216	271	288	288	204	291	316	322	311	98
70.00	105	253	283	272	218	278	215	167	158	323	326	329	169	287	262	279	233	299	278	299	282	316	293	291	277	283	281	277	229	246	290	287	286	306	317	275	275	271	76	217	272	288	287	203	290	316	322	309	97
70.25	102	253	284	272	219	277	216	169	161	325	325	330	164	286	260	278	234	299	277	300	282	317	292	291	276	283	279	276	227	245	289	288	286	305	316	276	274	270	72	213	273	287	287	201	291	316	320	311	94
70.50	104	252	284	272	220	278	216	169	162	326	326	331	165	286	261	280	232	299	279	301	283	316	294	293	276	282	281	277	228	246	290	288	287	306	316	276	273	271	73	212	272	286	287	203	290	316	322	311	95
70.75	103	252	282	272	218	277	218	170	160	323	323	330	164	283	261	279	231	299	279	301	283	315	294	293	274	281	279	275	229	245	289	285	286	304	317	275	273	269	72	211	270	287	286	201	290	317	320	310	93
71.00	101	251	284	272	219	277	216	168	159	324	326	330	163	286	260	279	232	300	278	302	282	316	295	293	277	281	281	277	227	245	291	287	286	305	315	274	274	270	71	211	272	286	287	202	290	316	320	311	93
71.25	107	252	284	274	221	280	219	173	167	324	324	332	167	286	262	279	233	300	280	302	284	317	295	294	277	282	280	277	230	247	291	288	285	305	317	277	273	272	72	213	271	288	286	204	289	318	320	310	95
71.50	107	251	283	272	223	280	224	177	172	323	324	333	167	285	263	280	232	300	281	299	283	316	295	294	276	281	279	276	233	248	290	289	285	305	317	278	274	271	71	214	270	285	285	207	289	317	320	312	97
71.75	105	251	281	272	219	279	221	174	168	322	324	332	166	284	262	280	231	300	280	299	282	317	295	294	274	280	278	276	230	247	289	285	285	303	317	274	271	270	70	212	270	285	285	202	288	315	321	310	95
72.00	103	252	283	273	218	279	214	166	154	323	324	330	163	286	261	281	228	300	279	298	282	315	293	292	277	282	282	277	227	248	290	286	285	301	316	273	274	272	74	215	271	285	286	203	290	316	320	312	96
72.25	104	254	285	274	217	279	213	166	155	324	325	331	164	286	262	281	229	302	279	300	283	316	294	292	278	282	282	277	227	247	291	288	286	301	315	273	274	272	74	215	272	286	286	202	290	315	321	313	96
72.50	102	251	285	274	218	280	214	167	159	325	326	330	165	286	262	281	229	300	279	300	284	315	295	293	277	283	281	279	228	249	291	288	287	302	316	274	275	272	73	215	272	289	286	201	292	316	320	313	95
72.75	105	251	285	270	221	279	220	174	167	322	324	333	166	286	262	279	230	299	281	298	283	315	295	294	277	281	279	278	230	248	291	287	285	302	315	273	273	271	70	213	270	285	284	205	289	317	319	311	95
73.00	102	252	285	273	216	278	211	166	154	323	324	332	164	285	261	282	229	301	278	298	281	315	294	292	278	281	281	278	227	248	289	286	284	299	314	271	274	272	73	215	270	285	285	200	288	316	320	312	94
73.25	100	250	282	274	216	279	213	166	155	323	326	332	162	286	261	279	227	301	278	299	280	315	294	292	277	282	280	277	226	246	290	286	284	300	316	270	273	271	70	212	271	285	287	200	289	316	320	315	90
73.50	103	253	284	274	217	280	215	168	155	324	325	331	165	287	262	282	228	301	281	300	283	316	294	293	279	281	280	280	228	249	290	287	286	300	315	272	275	273	75	215	272	286	285	204	291	315	321	313	96
73.75	102	251	284	275	215	279	212	166	155	324	325	331	163	286	262	281	227	301	279	298	282	316	293	292	280	282	281	279	227	249	289	286	285	297	315	271	274	273	76	214	272	285	286	203	290	316	321	313	94
74.00	105	251	284	274	220	280	219	173	166	325	325	332	167	285	263	282	228	302	282	298	283	315	296	294	278	282	279	279	229	251	292	289	286	299	317	271	273	272	72	214	271	284	285	203	289	316	320	311	95
74.25	103	250	284	274	216	279	215	169	160	322	325	332	165	286	262	279	226	302	281	298	283	315	294	293	278	280	281	279	227	250	291	286	286	298	316	270	274	273	72	215	269	284	284	201	289	317	321	311	94
74.50	100	250	282	275	215	277	211	166	155	321	325	332	163	283	262	281	225	302	278	298	280	314	294	293	279	281	279	277	223	247	288	286	284	296	314	267	273	271	70	211	268	283	283	197	287	315	319	312	90
74.75	103	250	286	275	215	279	213	166	157	324	326	330	167	286	263	282	228	302	281	298	282	316	295	293	280	282	282	279	227	252	291	288	286	297	316	270	276	274	75	218	271	284	285	204	290	317	321	313	95
75.00	103	251	283	275	215	280	216	169	162	323	325	332	164	285	261	282	227	304	279	298	280	316	297	294	279	280	280	279	228	250	291	288	285	297	315	269	274	272	72	214	269	284	284	201	289	317	320	312	94
75.25	102	250	283	274	217	279	217	172	164	322	325	332	164	285	262	280	228	303	281	297	280	315	296	295	277	279	279	277	227	248	290	286	285	294	315	269	272	273	69	213	269	283	283	202	286	316	319	311	93
75.50	98	250	282	274	213	277	208	161	151	321	324	331	163	285	260	281	226	301	279	295	278	313	293	291	279	280	280	278	222	247	287	285	284	294	313	266	273	273	70	212	268	283	283	196	288	313	318	311	90
75.75	100	250	283	273	212	278	209	162	151	322	324	330	163	285	260	281	225	302	279	295	279	314	293	291	278	279	282	278	224	250	288	286	282	292	313	265	273	272	72	213	270	283	282	199	289	316	319	311	93
76.00	99	249	281	274	212	278	209	162	150	321	324	331	162	284	259	279	225	301	279	295	279	313	294	290	278	278	279	279	223	248	288	286	283	291	312	264	272	272	71	213	269	282	281	197	287	315	318	310	93
76.25	100	249	285	276	213	279	212	167	154	324	325	331	163	284	261	282	226	301	280	297	280	315	295	292	280	281	279	279	226	251	290	287	283	293	315	265	275	273	74	215	270	283	284	201	289	317	321	314	94
76.50	100	250	284	275	212	279	211	166	157	322	324	329	165	286	262	283	226	302	280	296	282	313	294	292	280	281	282	280	226	252	289	287	284	291	314	267	275	274	75	218	270	284	285	201	289	315	318	312	95
76.75	101	248	284	275	215	278	216	167	160	323	325	331	164	284	261	281	227	302	281	298	281	315	295	292	279	281	281	280	225	252	291	287	285	292	313	266	274	273	73	216	268	283	284	201	288	317	321	312	94
77.00	97	248	282	274	212	278	211	163	153	323	324	332	162	283	260	280	224	303	280	297	279	313	294	291	279	279	278	279	224	250	290	286	283	289	315	262	271	273	69	213	268	283	283	197	287	316	320	312	90
77.25	97	248	282	274	211	277	208	163	152	323	324	332	162	284	259	279	222	304	279	295	278	313	295	292	278	279	280	278	220	250	288	284	282	289	313	261	272	273	69	213	269	282	283	198	287	316	319	311	90
77.50	99	248	282	275	212	277	210	163	153	323	323	330	162	285	261	284	227	303	279	296	280	314	295	291	280	280	280	280	224	252	290	288	282	288	313	263	273	273	74	217	268	283	282	199	287	316	319	313	93
77.75	101	250	283	275	213	279	208	161	153	321	324	331	164	284	261	281	224	303	279	295	279	313	293	291	281	280	280	281	223	252	290	286	283	286	312	261	273	274	73	215	269	283	283	198	286	314	318	312	94
78.00	104	250	286	277	216	281	212	166	155	324	324	331	166	286	262	283	227	303	280	296	282	314	297	293	283	281	281	282	226	254	291	289	284	289	312	263	275	274	77	219	270	284	284	203	291	316	320	314	97
78.25	102	249	286	279	213	278	211	165	156	323	326	329	166	285	262	281	227	304	280	296	280	314	295	292	282	280	282	281	225	254	291	288	285	289	315	263	276	275	74	219	271	282	283	201	289	315	319	313	95
78.50	101	251	285	277	213	279	210	164	155	323	325	331	162	285	263	283	226	304	281	296	279	315	294	293	281	280	282	281	224	253	289	288	283	287	313	262	273	275	73	218	269	284	284	201	288	316	319	314	94
78.75	102	251	286	278	214	279	212	166	155	322	325	330	166	285	262	284	227	304	281	297	281	315	296	292	280	280	282	283	225	254	291	287	284	286	312	262	275	275	75	220	270	283	283	201	289	317	319	312	96
79.00	102	248	285	278	214	280	210	165	152	323	324	330	164	285	262	284	227	304	280	296	280	314	296	292	285	279	282	282	223	252	291	286	285	284	312	260	276	275	75	219	271	284	284	200	289	317	318	314	96
79.25	103	249	285	279	214	280	211	166	156	323	324	331	166	284	262	284	228	305	281	297	280	314	295	292	282	280	282	282	227	254	291	289	286	284	313	261	275	276	76	222	270	283	284	202	290	317	320	315	96
79.50	102	250	286	279	213	279	210	165	156	323	323	331	166	285	261	284	226	305	280	296	281	314	295	292	282	281	281	281	223	254	290	288	284	284	313	259	276	274	76	220	272	284	283	202	288	316	318	313	94
79.75	103	251	285	279	212	280	210	166	156	322	324	332	167	284	263	284	226	304	282	297	279	314	296	292	284	280	283	282	224	254	290	287	285	283	312	258	275	275	75	220	270	283	283	200	288	316	319	312	97
80.00	100	248	283	278	212	278	208	161	152	323	325	331	162	283	260	281	224	304	281	294	279	312	295	292	282	280	282	281	222	253	289	287	282	280	311	256	275	274	72	219	268	283	283	199	287	316	318	311	93
80.25	100	249	285	278	212	279	208	164	154	322	325	332	164	284	262	282	225	304	280	295	278	313	295	293	281	281	281	280	221	251	290	287	283	279	312	257	274	275	69	217	270	282	283	197	286	314	317	311	92
80.50	101	250	285	280	214	280	209	165	154	324	324	330	166	284	263	284	226	305	281	295	281	314	296	293	284	281	283	283	224	254	292	288	283	282	312	258	277	277	75	222	271	283	284	202	289	315	319	313	95
80.75	104	247	285	278	218	281	219	175	167	323	323	332	169	282	261	283	228	303	284	294	280	315	297	295	280	280	280	281	227	253	291	288	284	281	313	258	273	274	71	220	269	282	283	203	287	317	318	311	95
81.00	100	249	286	280	213	279	208	164	154	323	324	331	163	284	262	283	227	305	281	296	279	314	295	293	285	280	282	283	224	253	291	288	283	279	312	256	276	276	75	222	269	283	283	201	289	315	319	313	95
81.25	97	248	284	278	212	278	210	164	155	322	324	332	163	284	260	282	223	303	280	295	278	314	297	293	282	279	280	280	222	252	292	288	284	278	313	254	273	276	69	218	270	282	283	197	287	316	319	312	91
81.50	101	246	283	278	216	279	216	172	163	322	323	333	165	282	261	281	225	304	282	294	277	313	299	295	281	278	279	282	223	254	290	288	283	277	312	258	273	275	69	218	269	281	282	201	287	317	317	310	93
81.75	98	247	284	279	212	278	209	164	155	322	324	333	163	282	260	283	224	306	280	296	278	313	297	292	282	278	280	281	222	252	290	286	284	277	311	253	275	276	68	219	268	281	283	196	286	315	319	312	89
82.00	100	247	285	280	211	278	207	164	154	322	323	332	163	284	261	283	223	303	281	294	277	315	295	292	283	279	282	281	221	252	289	287	283	275	311	253	275	276	70	220	268	282	282	198	286	315	318	310	91
82.25	102	249	287	282	213	281	211	166	159	323	326	330	167	285	263	284	226	305	283	295	280	314	298	293	284	280	282	283	224	255	292	289	284	279	312	254	276	277	74	223	271	286	285	201	289	316	318	310	93
82.50	100	249	284	279	212	277	210	164	155	322	325	332	162	284	261	284	224	305	280	295	278	312	297	293	284	278	281	282	221	252	290	287	283	275	311	252	276	276	72	222	270	282	283	196	288	315	318	311	92
82.75	100	250	286	281	212	280	210	165	156	324	325	332	166	286	264	285	226	306	282	293	280	314	297	293	285	280	282	282	222	255	291	288	283	276	312	254	277	277	74	224	271	284	284	200	288	315	317	311	94
83.00	104	248	286	281	216	281	217	173	166	323	324	332	167	283	264	284	227	305	286	295	281	314	299	295	283	279	280	283	227	257	292	289	286	275	312	254	276	275	72	224	269	282	283	204	289	317	319	310	96
83.25	99	249	286	281	212	279	211	164	157	322	325	332	165	283	262	283	225	305	281	297	279	314	298	293	285	279	281	283	222	252	293	287	284	272	311	251	276	277	72	222	270	282	284	199	290	316	319	311	91
83.50	98	247	286	281	212	279	210	164	154	324	326	332	166	284	262	283	225	305	281	295	277	313	296	293	285	278	281	283	223	255	292	289	284	272	309	251	275	275	74	226	271	283	283	198	289	316	318	310	94
83.75	99	250	285	281	213	279	208	163	154	322	325	331	165	283	262	283	224	304	281	293	277	313	295	291	284	278	281	284	223	256	290	287	282	272	308	248	274	274	75	226	271	282	282	198	287	316	318	310	95
84.00	103	246	285	281	215	279	217	170	164	322	325	332	168	282	262	283	226	305	285	294	279	313	299	294	284	278	281	282	227	256	291	288	285	272	311	251	275	276	71	223	269	282	283	201	288	317	319	311	94
84.25	99	248	284	282	209	280	206	160	150	321	324	330	165	282	261	283	224	304	280	292	277	311	296	291	283	278	281	282	222	254	289	287	282	269	309	248	274	275	72	226	270	281	281	198	287	315	317	311	93
84.50	98	249	286	283	212	278	208	163	153	322	323	333	167	283	263	285	225	305	281	293	278	312	297	293	285	280	280	282	221	254	290	288	282	269	311	247	278	277	73	224	271	282	283	197	286	315	319	310	93
84.75	97	248	287	282	210	280	208	164	152	325	325	331	167	284	262	285	224	305	283	295	278	312	297	292	285	278	283	284	223	256	290	288	284	269	311	246	277	275	74	226	270	282	283	199	287	317	317	311	93
85.00	100	248	286	282	211	279	208	163	152	321	324	332	166	282	261	285	225	306	282	294	278	311	297	292	286	278	282	284	222	257	290	288	283	268	310	246	276	276	74	227	270	282	283	200	288	315	318	309	93
85.25	97	248	285	282	211	279	208	161	153	323	323	331	164	281	262	284	225	305	282	293	277	313	296	293	285	278	283	283	220	255	290	288	285	269	311	244	275	276	73	225	270	283	284	198	287	315	318	312	92
85.50	101	248	285	283	211	279	208	164	153	323	324	331	166	283	261	285	225	307	283	293	280	313	299	293	286	279	282	285	221	257	291	288	284	268	308	246	278	276	76	227	270	283	284	200	288	316	317	312	95
85.75	99	248	285	283	212	277	208	165	153	323	324	330	164	283	262	285	224	306	282	295	277	313	297	291	285	277	282	283	221	255	290	289	283	265	310	244	278	276	74	227	270	282	282	199	287	315	319	311	94
86.00	101	248	286	285	212	280	209	162	153	322	325	331	170	283	261	286	225	305	282	293	277	311	297	293	285	279	281	284	224	257	291	288	283	265	307	243	277	276	76	228	270	283	283	199	288	315	318	311	95
86.25	100	247	285	282	211	280	208	163	153	322	323	332	166	281	262	286	224	305	282	293	276	312	298	292	287	277	282	284	219	255	291	286	282	264	308	242	277	275	74	228	270	281	282	197	287	316	317	309	93
86.50	95	245	284	281	210	279	209	164	154	322	325	332	164	281	261	284	223	304	281	293	277	312	297	291	284	279	281	283	222	254	290	287	283	264	309	242	276	276	70	226	270	282	283	199	287	315	318	310	88
86.75	100	247	286	283	211	280	209	165	157	322	325	331	168	282	261	286	226	307	284	293	278	313	298	292	286	277	282	285	224	257	292	288	284	265	310	244	279	276	74	230	270	283	284	200	287	316	318	309	94
87.00	99	249	286	284	212	279	210	163	155	322	325	330	169	283	264	286	224	305	282	293	278	313	296	292	286	280	282	284	224	257	291	288	284	263	309	243	279	275	76	231	271	283	284	200	288	316	317	310	94
87.25	98	247	285	284	210	279	206	161	153	320	324	332	166	281	262	284	222	305	281	295	277	312	298	293	286	278	281	283	219	253	290	287	281	262	310	241	278	275	70	229	269	280	283	199	285	315	317	308	92
87.50	101	245	285	282	215	280	215	172	166	320	323	332	169	279	261	284	225	304	285	294	278	313	300	295	286	277	279	284	225	256	291	288	284	263	308	242	276	274	69	229	268	282	282	200	286	317	316	307	93
87.75	100	247	285	283	211	279	207	163	152	322	325	333	170	281	262	286	224	305	282	293	277	312	296	291	286	278	280	284	221	256	290	286	281	260	308	239	279	276	72	231	270	283	281	199	286	315	317	308	92
88.00	100	247	285	284	210	279	208	162	154	322	324	331	170	281	262	287	224	305	282	292	278	312	298	291	287	278	282	284	223	257	292	286	282	261	308	238	279	275	74	231	269	282	282	201	288	316	317	309	93
88.25	98	247	286	285	212	279	211	167	159	322	326	330	171	281	262	285	224	307	285	293	278	313	300	291	286	277	281	285	224	256	292	289	284	261	309	238	278	276	71	231	270	283	283	198	288	315	319	307	92
88.50	104	246	285	283	216	280	217	174	166	320	322	334	173	280	262	284	227	304	287	294	280	312	301	296	285	276	281	284	227	257	293	287	284	260	310	241	278	273	70	231	269	281	283	202	286	316	317	308	93
88.75	97	247	283	283	209	278	208	160	151	322	324	330	171	280	259	284	222	302	283	292	276	310	298	290	285	276	281	283	220	256	288	286	282	256	306	234	278	274	73	230	268	280	280	197	285	315	316	307	93
89.00	99	246	284	285	210	279	208	163	152	322	323	331	172	280	262	287	225	303	282	293	278	311	296	291	286	278	282	284	222	257	290	286	282	259	307	235	279	276	75	234	270	282	283	200	288	316	317	310	95
89.25	98	247	285	286	210	278	207	164	153	322	324	331	173	280	262	286	222	304	283	293	277	311	297	291	286	277	283	286	222	256	291	286	283	257	308	237	280	276	76	235	270	281	284	199	287	315	317	308	96
89.50	99	248	288	284	210	280	210	165	157	323	324	331	174	281	261	286	225	306	284	294	277	312	300	294	286	277	282	285	224	257	291	287	285	257	308	236	279	273	73	234	270	282	284	199	287	316	317	309	92
89.75	97	247	284	283	208	277	205	159	151	321	322	329	173	279	261	284	224	305	282	290	276	309	297	289	286	276	282	285	223	256	290	286	281	253	306	231	278	275	72	235	269	281	282	197	286	314	316	307	92
90.00	95	245	285	284	210	279	208	162	154	321	323	332	173	280	259	286	223	303	283	293	277	310	298	291	286	275	282	284	221	257	291	285	282	255	306	232	278	276	71	234	270	281	282	198	286	315	318	306	92
90.25	99	247	284	286	212	278	208	164	154	321	323	330	178	280	263	287	224	305	283	294	278	311	298	292	287	278	281	285	223	257	292	286	283	255	308	235	279	274	75	237	271	282	284	201	287	316	317	308	96
90.50	101	245	285	284	215	280	216	172	166	323	324	333	180	279	262	283	227	305	286	293	278	311	301	295	287	277	280	285	229	258	292	285	284	255	308	235	280	275	72	233	268	281	281	203	286	316	318	307	96
90.75	99	249	288	286	212	279	208	163	151	323	324	331	179	282	262	286	225	305	284	293	275	310	298	291	287	279	283	286	225	258	291	287	283	253	307	231	280	276	77	237	271	283	283	200	287	315	318	308	95
91.00	97	246	285	285	210	278	207	163	153	321	324	330	175	280	262	286	224	304	283	293	277	311	299	291	287	277	282	284	222	258	292	285	283	253	307	232	277	274	73	236	270	281	283	200	286	316	318	307	92
0.00	30	57	22	36	21	31	28	24	35	55	64	74	37	23	16	15	18	19	14	21	24	53	66	81	20	23	11	11	19	12	11	13	21	49	62	43	21	17	11	16	11	24	17	27	28	24	39	51	22
0.25	23	52	15	33	15	18	18	22	26	43	48	58	23	15	11	11	11	12	11	12	17	58	63	53	15	15	11	11	11	11	11	13	16	39	54	38	15	11	11	11	11	12	11	12	16	18	31	40	15
0.50	25	53	17	29	14	16	17	20	20	30	33	40	23	18	11	11	12	14	11	11	11	40	53	41	19	17	11	11	11	11	11	11	11	18	44	29	18	15	11	11	11	11	11	11	11	15	19	29	17
0.75	27	51	17	30	15	18	18	21	24	40	47	56	21	17	11	11	12	13	11	12	15	38	56	52	17	16	11	11	11	11	11	11	13	24	50	40	17	12	11	11	11	11	11	11	14	18	26	35	17
1.00	27	52	20	31	17	19	20	22	27	44	49	60	22	19	11	11	13	13	11	12	19	37	53	56	20	17	12	11	11	11	11	11	16	27	53	42	18	14	11	11	11	13	13	11	17	21	28	39	17
1.25	25	52	14	29	16	16	17	19	24	39	44	55	21	17	11	11	11	11	11	12	16	34	44	49	16	14	11	11	11	11	11	11	13	22	50	38	17	12	11	11	11	11	11	11	14	20	24	35	16
1.50	31	53	18	31	17	17	17	21	23	44	46	54	22	18	11	11	13	14	11	12	16	39	46	51	20	16	11	11	11	11	11	11	15	25	52	39	19	14	11	11	11	11	11	11	16	20	25	37	17
1.75	26	51	17	30	16	18	17	19	23	40	43	54	21	16	11	12	13	13	11	13	15	37	39	46	18	15	11	11	11	11	11	11	13	24	49	39	18	13	11	11	11	11	11	11	14	19	24	35	17
2.00	27	50	16	29	17	18	20	21	25	46	50	60	22	19	11	13	13	13	12	14	20	43	42	49	18	14	11	11	12	11	11	11	16	26	53	43	19	13	11	11	11	11	13	11	17	22	29	37	17
2.25	29	50	18	31	21	22	22	23	27	51	56	66	26	19	11	14	14	14	14	19	25	50	46	54	18	15	12	11	14	11	11	11	20	32	55	44	20	15	11	13	11	14	14	11	19	25	31	39	19
2.50	28	50	17	28	19	19	18	19	21	46	48	56	23	19	11	12	12	12	11	14	17	41	34	44	19	13	11	11	11	11	11	11	15	26	49	39	20	13	11	11	11	11	11	11	15	20	27	34	19
2.75	34	54	22	30	21	19	20	23	23	46	47	54	26	22	12	17	14	16	15	15	20	43	33	44	25	20	15	11	16	11	11	11	17	28	49	41	23	17	11	13	11	12	14	13	17	24	28	35	24
3.00	34	53	24	32	21	20	22	23	25	50	52	61	25	22	12	17	15	17	17	15	22	45	35	46	23	17	15	12	16	11	11	11	17	29	50	41	23	18	11	13	11	15	13	12	17	25	32	37	22
3.25	34	54	24	33	21	24	23	25	28	53	50	59	29	26	15	19	15	18	20	20	22	42	33	42	23	21	15	13	17	12	11	13	19	31	51	42	26	16	12	15	13	15	16	15	18	27	34	36	25
3.50	35	54	24	32	22	24	25	24	29	59	54	61	28	23	15	17	18	17	19	21	21	45	35	42	26	19	16	13	14	11	11	13	18	33	53	45	25	18	11	15	11	15	17	14	17	29	37	38	25
3.75	32	53	23	33	21	22	25	22	27	67	56	61	26	22	12	16	16	15	15	17	21	42	34	41	24	16	14	11	12	11	11	11	17	33	52	43	25	18	11	14	11	15	17	11	17	30	41	38	21
4.00	37	56	27	35	21	21	24	22	24	69	48	53	27	26	12	17	17	19	15	15	18	42	34	37	29	21	17	14	13	11	11	11	15	31	47	35	31	23	12	14	12	19	16	11	19	39	46	33	23
4.25	33	56	29	38	19	18	19	18	19	73	55	51	25	22	11	13	15	21	14	14	18	47	29	31	31	21	17	13	11	11	11	11	14	30	46	32	36	25	11	11	13	23	12	11	23	41	48	29	22
4.50	31	56	34	43	22	20	24	21	27	97	78	73	27	26	11	16	13	29	18	24	37	60	41	49	41	22	26	12	13	12	11	16	27	43	53	46	39	32	11	11	20	28	15	11	32	52	54	35	21
4.75	35	60	40	48	21	20	21	20	19	94	68	58	28	32	12	16	15	35	17	19	30	53	30	34	49	25	26	17	14	13	12	14	21	38	47	35	43	40	11	13	22	33	22	11	29	47	44	29	25
5.00	37	62	44	54	25	25	29	27	31	109	78	80	31	36	15	20	19	42	22	32	45	65	43	49	54	27	34	19	17	16	19	21	35	52	58	49	47	41	11	16	31	38	28	12	39	60	62	39	27
5.25	44	66	49	61	29	29	29	30	29	118	78	82	36	45	19	24	24	46	24	35	47	68	42	46	57	34	39	26	19	20	27	24	37	57	57	50	48	47	16	20	36	40	35	16	39	59	65	39	31
5.50	40	61	47	58	26	27	29	27	32	118	80	89	33	45	17	22	20	44	23	37	46	67	42	45	51	31	38	27	18	18	31	26	36	59	54	52	43	44	13	15	34	38	35	17	35	66	71	38	26
5.75	43	63	51	62	32	34	35	33	38	126	89	104	35	47	21	25	24	50	26	43	54	73	51	55	54	34	42	34	22	22	42	35	44	68	61	63	46	46	17	20	40	41	42	21	40	77	79	44	32
6.00	44	63	51	62	32	32	35	33	37	131	97	105	36	48	20	26	24	49	27	43	51	76	51	50	56	38	43	38	23	23	50	42	43	70	59	59	47	47	19	20	39	42	42	20	37	79	87	43	31
6.25	42	63	49	59	28	31	28	29	31	127	95	99	34	48	15	23	21	47	22	39	43	78	44	47	53	36	41	39	19	19	51	40	38	67	56	57	44	46	16	18	35	42	43	18	32	77	95	36	30
6.50	45	63	55	62	33	36	36	36	37	136	108	114	38	53	19	28	26	51	29	48	54	94	58	57	59	39	43	44	26	24	60	48	48	78	64	68	48	50	19	23	39	44	51	23	38	89	111	44	33
6.75	42	61	53	60	32	33	33	32	37	139	117	121	36	51	18	25	23	48	27	46	52	103	57	57	58	37	44	45	24	22	62	49	47	80	62	68	46	46	18	19	40	43	52	22	38	89	118	42	32
7.00	50	68	61	65	33	36	33	33	35	137	128	125	41	57	20	31	25	52	26	46	49	108	60	61	63	41	45	51	25	24	66	47	46	86	65	69	50	50	20	24	41	49	57	20	37	96	125	43	35
7.25	46	64	60	64	32	35	35	33	37	148	136	126	37	58	19	28	25	51	28	49	53	116	62	60	63	37	45	51	26	24	71	51	48	88	65	72	49	48	20	22	42	48	61	21	39	95	136	41	34
7.50	43	63	64	65	31	33	35	32	34	154	145	123	37	56	23	28	23	53	25	47	52	127	62	57	63	41	44	52	25	22	75	51	46	90	64	68	48	49	19	20	41	53	66	21	38	97	139	40	34
7.75	45	65	68	71	35	39	37	35	39	160	161	125	39	58	22	28	29	58	28	51	58	138	70	65	66	43	49	58	29	26	81	59	52	98	71	76	53	52	21	22	45	58	74	22	45	102	152	44	35
8.00	44	64	69	69	32	35	33	32	34	162	168	121	38	60	27	27	25	58	29	45	55	146	68	60	67	45	49	59	26	22	81	58	46	98	68	71	50	52	19	20	44	63	77	20	42	108	150	41	34
8.25	46	67	74	76	35	40	38	38	41	170	181	129	40	68	30	30	27	63	32	52	61	155	78	69	72	49	54	64	31	27	88	68	54	105	74	78	55	57	22	23	48	68	87	24	50	113	165	47	36
8.50	45	67	74	80	38	41	41	39	43	175	188	131	40	69	33	30	29	64	34	55	65	163	79	75	75	52	59	67	30	29	92	73	57	111	78	80	56	48	24	24	51	71	93	27	54	118	174	49	34
8.75	45	67	75	77	32	35	31	33	32	172	192	113	39	69	32	27	25	64	29	47	57	169	74	64	77	55	57	69	26	22	90	68	46	112	70	63	53	51	19	21	47	75	95	23	48	115	172	36	35
9.00	43	65	76	79	30	33	32	32	34	180	196	127	36	62	32	24	25	63	28	51	62	174	80	70	76	56	57	72	26	22	95	71	48	121	71	70	54	51	19	18	49	78	100	20	51	119	175	39	33
9.25	46	68	80	81	32	36	35	34	35	187	205	141	38	64	38	27	27	66	30	54	67	183	82	73	82	62	59	78	26	23	97	78	49	132	77	74	57	54	20	23	53	85	107	21	56	124	179	41	36
9.50	47	70	83	85	37	38	38	38	41	194	213	158	41	68	43	30	29	70	31	62	78	189	90	82	87	68	65	83	30	29	107	86	56	146	85	80	58	54	22	23	60	93	117	25	64	130	194	47	35
9.75	47	69	84	87	32	37	35	36	39	199	215	166	40	68	44	29	28	71	31	60	75	196	89	80	85	69	64	86	28	24	105	89	52	153	82	77	59	55	20	21	61	94	120	23	63	133	192	42	35
10.00	49	72	88	88	36	40	37	37	41	203	223	177	42	71	47	31	29	73	33	67	80	201	94	86	88	74	69	89	32	29	112	93	56	163	87	78	63	55	24	26	65	101	127	27	69	139	200	45	38
10.25	46	71	89	86	32	36	32	34	34	206	225	182	40	69	45	27	26	71	31	66	78	206	93	84	83	73	66	93	27	24	109	94	52	169	85	72	59	57	21	22	65	104	128	23	68	139	202	39	36
10.50	49	74	96	91	36	40	40	39	43	214	236	190	41	74	56	32	31	76	36	75	90	213	103	92	87	80	73	99	33	30	120	101	61	179	96	82	70	66	24	26	73	112	140	28	78	149	212	47	39
10.75	53	77	99	95	35	39	36	36	37	216	241	198	43	76	56	34	30	76	35	75	88	217	104	92	86	78	77	106	32	28	120	101	59	186	92	78	69	67	25	27	76	117	141	26	81	150	216	43	38
11.00	50	76	101	93	33	40	37	38	43	224	245	208	42	78	60	33	31	79	38	79	94	223	109	97	87	80	77	107	31	28	122	105	66	194	98	84	70	70	25	26	80	123	148	27	86	156	220	48	40
11.25	46	72	102	94	34	36	36	36	39	226	247	209	41	75	59	31	28	78	38	80	92	225	108	95	85	81	76	109	31	25	121	106	63	200	96	79	73	73	23	24	83	125	150	25	87	158	219	43	37
11.50	50	77	105	99	37	43	41	42	46	231	252	219	44	79	64	35	30	80	44	90	102	232	117	103	86	87	82	113	36	31	128	111	74	210	103	87	81	77	26	28	91	134	161	30	98	165	230	49	40
11.75	55	81	110	101	37	43	38	39	42	237	259	225	47	82	69	38	33	83	40	90	103	236	118	104	89	91	84	122	35	32	127	115	72	215	106	86	85	80	27	29	95	138	164	29	99	168	234	48	42
12.00	50	78	110	101	38	43	41	39	45	240	260	229	42	78	70	36	29	81	43	96	107	238	122	107	86	94	83	121	35	31	131	117	78	220	108	90	87	80	27	28	97	141	169	29	104	169	236	50	38
12.25	50	79	111	99	36	40	40	39	42	245	263	237	44	80	73	35	30	83	41	95	107	241	125	109	86	97	84	127	34	31	130	117	79	225	110	88	90	82	25	27	100	146	171	28	109	173	240	49	40
12.50	52	79	114	101	35	40	38	38	42	248	266	240	44	81	76	36	31	81	44	98	107	246	124	109	87	96	84	129	33	29	131	120	80	231	114	86	93	84	26	29	105	152	174	30	112	178	239	48	41
12.75	55	86	117	102	36	44	40	41	43	253	271	248	46	84	79	40	33	83	45	103	112	250	129	115	91	102	87	136	34	31	135	122	86	236	115	87	99	88	27	29	110	158	179	30	117	183	245	49	42
13.00	56	87	118	103	37	42	40	39	42	255	274	253	46	84	80	39	32	84	44	106	114	253	131	114	89	105	86	136	35	30	133	123	89	241	120	87	101	88	27	29	114	162	185	29	121	185	248	48	41
13.25	54	86	120	102	36	41	38	38	40	258	275	256	45	83	83	38	33	83	43	108	114	253	131	116	89	105	87	137	34	28	134	126	91	243	120	89	103	86	24	28	115	165	187	29	124	189	250	46	41
13.50	52	85	119	103	36	42	41	41	45	263	275	259	44	84	85	39	32	85	45	111	117	256	134	119	90	107	88	139	34	32	137	128	95	246	125	87	110	89	27	28	120	170	191	31	128	193	251	48	41
13.75	53	89	120	103	37	43	38	41	44	267	278	265	47	85	91	39	34	86	46	113	117	260	138	120	90	108	88	141	35	30	137	130	97	251	128	85	112	89	28	30	124	176	194	30	134	196	254	46	42
14.00	53	89	118	102	35	42	39	39	40	270	278	269	45	83	92	38	33	85	45	114	117	262	138	118	89	110	87	142	33	27	137	129	101	251	128	78	113	88	25	28	127	176	197	29	136	199	254	42	41
14.25	55	89	120	106	38	43	41	42	45	272	281	272	46	86	95	39	34	87	47	119	124	264	143	127	89	111	89	144	35	32	140	130	106	253	136	89	120	88	27	31	132	183	205	32	147	205	256	50	42
14.50	54	93	123	106	37	44	42	41	43	277	283	277	49	86	99	40	35	89	46	121	125	268	144	125	92	115	90	146	36	31	141	133	107	257	139	82	121	92	27	31	135	189	206	32	148	207	259	45	44
14.75	53	94	123	108	41	45	47	45	52	277	286	279	49	88	105	41	36	89	50	131	134	269	155	135	92	115	91	147	39	37	143	137	117	260	148	95	125	92	31	32	142	192	212	35	157	212	264	54	42
15.00	55	95	122	109	37	43	41	42	45	280	283	281	47	89	106	40	35	89	47	127	128	270	150	132	93	115	91	151	35	32	140	136	113	260	145	88	125	90	27	31	143	196	213	32	158	214	260	47	43
15.25	57	98	124	110	38	45	42	42	46	284	286	286	49	90	110	41	37	92	48	129	131	272	155	137	92	116	91	152	37	34	141	138	119	261	154	91	131	92	28	32	148	200	216	34	163	216	261	50	44
15.50	56	98	124	112	38	46	42	42	43	285	287	288	48	89	112	42	35	93	48	131	135	274	158	140	93	117	91	152	36	33	144	140	121	265	159	90	131	92	29	32	151	201	220	33	168	219	264	47	43
15.75	55	98	123	111	37	44	42	42	43	288	287	289	49	89	116	42	35	92	47	131	133	274	156	138	93	116	91	151	36	32	143	139	121	265	160	83	135	94	29	32	153	206	222	32	171	221	263	44	43
16.00	57	102	127	114	39	45	42	40	43	288	291	294	50	91	118	41	35	93	48	133	138	276	163	143	93	116	93	154	38	33	143	141	127	268	166	86	134	95	27	32	156	209	226	33	177	224	268	45	44
16.25	58	101	126	112	38	45	41	43	47	293	288	293	50	91	121	43	37	95	49	135	140	278	163	149	94	116	94	154	37	33	144	143	132	268	172	93	136	95	28	33	160	212	228	32	183	229	265	50	45
16.50	53	99	126	113	38	43	44	42	48	295	289	294	47	90	123	41	36	93	48	135	143	278	168	148	91	116	92	152	36	32	145	143	138	268	174	91	137	93	27	31	163	214	229	33	187	232	265	48	43
16.75	58	104	130	117	41	45	47	45	52	299	289	296	51	92	131	46	39	98	54	139	147	281	170	153	96	119	96	156	38	36	147	147	142	270	182	94	140	100	30	34	169	219	235	35	193	236	265	52	44
17.00	60	108	131	118	42	47	47	46	50	301	290	299	53	95	135	48	39	99	56	140	150	282	174	157	97	122	96	157	40	37	149	149	144	273	188	95	141	101	32	35	173	222	237	37	199	238	268	52	47
17.25	60	108	131	117	40	46	45	45	48	301	290	299	51	95	136	48	39	98	55	139	149	282	175	156	97	121	95	156	38	36	148	150	146	272	190	92	140	99	30	34	177	225	238	36	200	239	266	49	46
17.50	60	109	134	119	41	46	46	46	50	301	289	300	53	94	141	50	39	99	55	141	153	282	175	157	98	121	99	158	40	35	149	151	150	272	193	93	143	99	31	35	180	225	239	36	204	242	268	49	47
17.75	58	108	131	119	40	46	47	48	53	301	291	303	50	92	142	51	38	99	58	145	157	282	183	164	96	121	96	156	39	35	151	151	157	273	200	97	141	101	29	32	184	229	243	37	210	244	269	53	44
18.00	58	109	132	120	39	44	46	44	49	302	288	301	50	94	146	51	39	99	59	143	155	284	180	162	94	120	96	157	38	35	151	152	156	273	202	93	142	98	28	35	185	230	243	35	211	244	268	50	44
18.25	61	114	135	123	43	46	48	48	52	306	292	303	54	98	152	57	41	104	60	149	162	286	184	167	99	124	100	160	42	39	154	153	163	276	206	97	148	105	33	38	191	234	245	37	216	249	269	53	49
18.50	60	111	132	123	40	43	46	45	48	304	292	304	52	95	152	53	39	102	60	147	159	284	184	162	98	123	98	160	39	35	153	154	163	274	208	88	145	103	30	35	191	233	248	36	219	249	268	45	46
18.75	59	113	133	123	43	47	49	47	53	305	293	305	53	96	154	56	40	103	65	151	167	284	191	171	96	122	95	159	43	38	155	155	171	276	212	101	145	103	31	37	197	237	249	37	224	250	273	53	45
19.00	58	113	134	124	40	43	47	47	51	304	291	304	52	96	156	56	39	103	62	148	164	285	187	166	97	124	97	160	39	35	154	156	170	275	216	89	148	103	31	35	198	239	250	36	224	250	271	46	45
19.25	59	117	136	124	41	44	46	44	47	305	294	306	52	97	161	59	39	105	64	151	165	287	192	170	97	124	98	161	40	37	156	156	173	277	218	88	148	102	31	36	201	241	252	37	228	251	272	45	46
19.50	60	117	135	126	43	48	47	44	48	306	296	309	56	97	163	61	41	104	67	153	169	287	193	175	96	124	98	163	39	38	158	156	178	277	222	92	150	105	31	36	204	244	252	37	231	252	272	47	47
19.75	62	122	135	126	43	46	48	46	48	305	295	306	53	98	165	63	41	106	66	154	171	287	197	176	99	127	100	164	40	38	160	159	180	278	225	91	150	107	30	37	207	244	255	38	233	253	273	47	47
20.00	66	126	143	134	47	52	54	53	57	310	296	309	60	104	172	69	47	112	75	159	178	289	200	181	105	131	105	170	46	44	164	166	189	280	232	101	158	111	36	42	215	251	259	45	240	259	275	56	53
20.25	62	122	140	129	45	49	51	50	56	309	295	306	54	100	169	66	44	108	74	157	177	288	200	181	100	127	102	165	42	39	163	163	189	279	233	98	152	108	31	37	215	249	259	42	240	258	274	55	47
20.50	60	122	139	130	44	48	48	49	54	308	294	306	54	100	171	67	43	111	74	155	178	287	199	179	100	127	102	165	42	40	162	164	190	279	234	92	154	107	32	37	215	249	259	41	243	260	272	50	48
20.75	63	127	140	133	49	53	53	51	56	309	296	307	59	103	174	71	47	114	78	160	183	289	205	187	102	131	104	167	43	44	167	169	197	280	238	99	157	112	35	39	220	253	262	46	247	262	276	54	51
21.00	60	125	139	134	44	51	52	48	53	308	296	306	55	101	174	69	44	112	77	160	181	289	204	184	100	128	104	167	41	42	166	169	194	280	239	91	156	110	32	38	221	253	264	45	245	262	276	49	49
21.25	64	130	143	135	50	53	54	53	58	310	298	308	58	104	176	75	47	113	81	164	187	290	209	190	103	132	106	168	46	45	168	171	202	282	243	102	160	113	33	42	225	256	265	48	252	265	276	56	50
21.50	60	128	140	133	44	50	49	50	52	309	296	308	53	102	177	73	46	112	77	163	185	289	208	187	100	131	104	167	40	41	167	171	201	280	241	91	157	111	32	40	225	256	264	45	250	264	275	49	48
21.75	64	130	142	135	48	53	53	49	52	308	301	311	56	102	179	78	45	114	81	165	188	292	211	192	103	131	104	170	42	43	170	172	204	281	244	94	160	112	34	41	227	255	265	47	253	266	279	49	50
22.00	59	129	142	133	44	50	50	48	52	310	297	306	53	101	179	75	45	112	81	162	187	290	209	190	98	128	102	167	41	41	168	172	206	279	245	91	159	110	32	40	227	256	265	46	254	266	276	47	46
22.25	58	131	139	134	44	50	48	47	50	310	297	307	54	102	178	77	44	112	80	165	189	289	209	190	99	130	103	166	40	41	169	174	208	280	245	90	158	110	29	39	229	257	264	46	255	265	276	46	46
22.50	61	134	142	138	46	54	52	51	54	311	297	309	56	104	182	81	47	116	86	169	192	292	214	193	101	132	107	170	43	44	172	177	213	282	249	92	163	113	33	42	233	259	268	50	258	268	278	50	48
22.75	61	135	143	138	48	54	52	50	54	313	296	308	56	107	183	80	49	116	87	170	195	292	216	195	103	131	108	171	44	44	173	179	214	282	249	93	164	114	32	42	233	260	269	52	258	269	280	51	50
23.00	63	137	143	138	47	55	51	50	53	312	298	308	56	106	182	82	49	118	87	169	196	292	216	196	102	132	107	170	43	43	173	179	216	281	248	91	164	115	32	44	234	260	268	51	260	269	278	49	48
23.25	63	140	144	139	45	54	54	51	55	312	298	308	55	105	185	82	48	117	86	170	196	291	215	196	102	132	108	171	44	44	175	182	219	282	250	93	163	114	33	45	237	260	270	55	260	269	279	50	50
23.50	64	141	145	142	49	58	56	52	54	313	302	311	59	107	189	87	51	121	89	173	199	293	221	203	102	135	110	175	46	46	178	183	224	285	251	95	168	116	34	46	238	264	270	55	263	271	282	50	50
23.75	61	140	145	141	47	56	56	48	55	313	300	309	57	107	189	88	50	118	90	171	200	293	221	200	102	133	109	172	45	44	177	184	223	283	252	92	167	115	32	46	239	264	271	58	263	271	280	50	48
24.00	63	140	143	140	47	57	55	50	54	313	301	310	55	107	187	90	50	118	91	175	202	293	224	201	101	131	106	173	44	45	180	184	225	283	252	92	169	115	32	46	241	262	272	57	264	271	282	48	48
24.25	61	143	145	141	47	57	54	52	57	314	300	310	56	108	188	88	51	120	92	174	205	293	223	203	100	134	109	173	44	45	178	187	228	285	253	94	169	116	33	47	242	263	271	59	263	272	281	49	49
24.50	61	144	146	143	48	56	56	52	57	314	300	309	55	108	189	90	52	120	95	177	204	293	224	203	101	134	110	173	47	46	180	188	229	284	253	93	169	116	32	48	242	265	272	59	266	272	280	48	48
24.75	65	148	148	144	50	60	59	51	58	315	302	312	60	110	191	94	53	122	98	179	206	294	226	206	104	135	110	176	48	47	184	190	233	285	254	94	171	118	33	51	243	266	273	63	267	272	283	50	50
25.00	65	150	146	146	52	62	59	52	60	316	301	311	60	112	194	97	56	124	98	180	208	294	229	209	105	136	110	176	48	51	183	192	235	286	256	100	173	120	32	51	245	265	274	65	267	273	282	56	51
25.25	63	149	148	145	53	61	58	54	61	315	300	310	58	111	193	96	56	125	101	181	210	295	228	211	103	137	113	178	51	49	186	195	236	287	256	95	174	119	33	50	247	266	274	66	268	274	283	53	50
25.50	66	154	150	153	57	69	68	59	72	318	304	315	61	115	198	102	61	129	107	187	217	297	237	218	108	138	116	180	56	57	192	201	242	290	259	108	176	125	39	56	252	270	277	72	272	277	288	62	53
25.75	66	154	149	149	55	64	62	55	64	317	304	314	60	113	197	101	59	127	104	184	215	296	234	215	108	137	114	178	53	54	189	197	239	288	256	98	176	122	34	55	250	268	275	68	270	276	286	53	50
26.00	66	154	151	150	54	64	62	53	65	318	303	312	60	113	198	103	60	128	106	183	214	296	235	215	106	137	114	179	52	53	189	199	241	287	257	96	178	124	36	55	250	268	277	70	271	276	285	54	53
26.25	67	158	151	152	59	69	66	53	64	317	306	316	62	116	199	106	63	128	110	185	217	297	236	221	109	141	115	181	56	58	193	201	242	290	256	101	179	125	38	60	252	269	277	73	272	276	287	56	55
26.50	65	159	149	150	57	69	67	55	66	319	305	315	60	115	200	108	62	129	109	188	219	298	237	219	107	139	114	180	56	56	194	203	245	289	256	98	180	125	36	58	252	266	278	72	271	275	288	54	51
26.75	67	159	152	154	60	69	68	55	68	320	305	315	59	119	199	108	63	130	112	187	220	297	240	222	108	141	117	181	56	55	194	205	248	290	258	99	181	124	36	58	254	270	279	74	272	278	287	56	52
27.00	72	164	155	157	65	74	73	62	78	320	308	315	65	120	203	113	67	134	118	194	226	299	242	226	111	142	120	184	60	60	197	211	251	291	261	109	185	129	41	65	257	273	279	80	275	281	287	66	56
27.25	68	161	153	154	59	68	69	57	71	320	304	313	60	116	202	112	64	131	114	190	221	298	240	223	109	140	116	182	56	55	197	207	249	290	259	97	181	125	35	59	255	269	277	75	273	278	287	54	52
27.50	67	164	151	154	60	72	69	58	68	321	306	316	62	119	203	114	65	133	115	191	223	299	242	226	110	140	119	185	58	57	197	208	250	290	261	97	183	127	36	62	255	269	279	78	272	279	288	56	52
27.75	67	165	154	155	61	72	71	60	73	320	305	314	59	118	204	114	66	133	117	192	223	297	242	226	109	140	119	183	59	56	198	211	250	290	259	97	184	127	37	63	256	270	277	79	272	278	288	59	53
28.00	67	167	153	156	65	73	70	60	73	321	306	315	62	119	204	116	67	136	119	193	224	299	244	226	109	141	121	183	60	57	200	212	253	292	260	97	186	129	36	66	257	272	278	81	275	280	288	58	53
28.25	66	166	154	155	61	72	71	60	75	321	304	315	61	121	205	115	67	133	120	192	225	299	242	227	109	140	120	184	59	57	200	214	252	289	260	95	186	128	35	62	257	269	279	81	273	278	289	58	52
28.50	68	171	155	160	66	77	75	61	76	323	308	316	64	122	207	121	71	135	122	196	227	299	246	231	112	143	120	185	61	63	201	216	256	292	262	101	189	131	37	71	259	272	281	85	276	281	289	60	56
28.75	68	171	152	158	63	75	75	61	75	322	306	316	61	122	206	119	69	136	122	196	227	298	248	231	110	142	121	185	63	60	202	216	254	291	263	99	186	129	36	67	258	270	279	83	274	280	289	60	52
29.00	68	173	156	161	68	76	77	64	81	324	306	316	63	125	210	124	73	140	126	199	231	299	248	233	111	144	125	187	66	62	205	220	257	291	264	101	190	130	38	70	262	271	280	88	277	281	291	62	55
29.25	66	171	155	159	66	77	77	63	77	323	306	315	64	124	207	122	72	137	124	197	228	299	247	233	110	142	121	185	64	60	204	218	256	291	263	98	191	130	36	70	260	271	278	86	274	281	288	61	53
29.50	66	171	157	159	65	75	76	63	78	322	305	315	60	122	207	121	72	137	125	197	229	300	248	233	110	142	121	187	64	58	203	220	255	292	262	97	188	129	34	68	260	271	278	86	274	279	290	61	51
29.75	68	177	158	162	71	81	82	68	87	323	308	316	64	125	210	127	75	141	132	202	233	302	253	239	113	146	124	189	68	64	208	222	261	295	268	107	194	133	39	74	264	273	282	91	278	283	292	69	53
30.00	71	179	159	164	72	82	83	67	84	324	310	318	65	128	212	128	77	142	133	204	232	302	252	240	115	146	127	190	68	66	209	225	261	294	268	101	194	135	39	76	264	273	282	94	277	284	293	65	56
30.25	72	178	159	162	73	81	82	69	86	323	309	317	64	127	210	129	74	140	134	201	234	301	253	239	115	147	126	191	69	65	209	225	261	294	269	100	194	134	38	75	264	273	281	94	278	285	292	65	55
30.50	71	182	160	166	76	84	85	70	86	326	308	320	67	129	214	134	81	143	135	205	235	303	254	243	114	148	128	192	72	70	211	228	262	295	270	101	197	136	40	82	266	273	283	96	279	284	292	66	56
30.75	70	183	161	166	76	82	85	70	88	325	310	317	63	130	213	132	81	145	135	203	237	302	254	242	114	147	130	191	72	67	213	229	262	294	269	101	198	135	38	80	265	274	283	97	278	285	292	64	56
31.00	71	183	163	167	78	83	86	71	89	325	311	320	62	129	214	135	80	144	137	207	235	303	256	244	114	147	127	192	73	70	212	229	263	294	270	101	197	136	38	79	266	275	281	96	278	285	292	66	56
31.25	69	183	161	165	77	84	86	73	91	325	308	318	63	129	214	136	81	144	138	204	236	302	255	244	114	149	129	190	72	68	213	231	262	295	271	100	198	135	38	81	267	274	282	98	279	286	291	67	54
31.50	70	187	162	166	81	88	88	73	92	326	311	321	66	132	217	140	84	146	142	207	240	302	257	246	115	149	130	192	77	73	215	232	266	294	271	104	200	138	41	85	267	274	282	100	280	285	293	68	57
31.75	70	186	162	167	78	85	88	74	92	325	309	318	65	129	215	139	84	146	140	206	239	302	258	246	115	147	129	193	76	69	215	232	264	294	272	99	202	135	37	83	265	274	282	100	280	285	294	67	54
32.00	72	190	164	168	80	88	91	76	93	327	310	320	65	132	216	139	84	146	143	209	240	304	259	247	116	150	129	194	76	72	217	236	265	295	274	101	201	138	37	84	267	273	282	103	281	287	294	68	58
32.25	72	190	162	168	80	89	93	76	94	326	310	320	65	131	217	141	87	146	144	208	240	302	260	249	117	149	131	194	77	75	218	236	266	294	274	102	201	139	38	87	269	274	283	104	281	284	295	70	58
32.50	71	191	164	170	82	89	92	79	95	327	310	320	64	133	216	143	86	149	146	208	241	303	258	249	118	149	131	195	79	74	218	235	267	296	275	102	204	139	38	87	268	274	283	105	280	285	294	70	56
32.75	69	190	163	168	82	89	93	79	99	326	308	318	62	132	217	143	87	148	147	210	241	304	258	248	115	149	130	194	77	74	219	237	266	296	275	100	203	139	37	88	268	274	282	105	281	285	293	71	56
33.00	70	191	165	169	82	89	94	82	101	327	309	318	64	133	218	144	88	148	150	210	242	304	257	249	117	149	130	194	80	74	219	238	266	295	275	101	203	139	39	89	267	275	281	106	281	286	293	73	54
33.25	72	192	165	172	86	93	95	80	100	328	310	320	66	136	219	148	89	150	150	212	243	302	260	251	118	150	133	196	82	76	222	241	266	296	276	100	206	141	39	91	268	277	284	108	282	287	294	73	58
33.50	70	194	166	171	87	91	96	81	102	327	311	318	65	135	220	147	90	150	152	210	242	304	260	254	117	151	131	195	81	75	221	240	266	295	276	100	205	141	38	94	268	275	282	109	281	286	295	72	55
33.75	70	195	165	172	87	94	99	84	104	328	308	319	65	137	219	150	91	151	153	213	244	304	262	254	119	152	133	197	84	77	223	243	268	296	277	101	207	142	38	93	270	275	283	112	284	288	295	74	56
34.00	72	196	167	172	89	95	99	83	104	327	311	321	66	135	219	151	92	151	154	214	244	303	262	255	119	151	134	196	83	77	224	244	266	296	278	101	205	141	38	94	268	275	282	112	283	287	295	74	55
34.25	71	198	167	174	92	99	101	86	105	328	311	320	68	136	221	154	95	153	155	216	245	304	263	255	119	153	134	197	86	83	225	244	268	296	278	104	210	144	42	99	270	276	284	115	284	287	294	75	56
34.50	73	201	169	177	95	101	105	90	114	329	311	321	67	140	223	156	97	157	159	218	248	305	263	259	122	154	137	201	88	82	228	248	270	297	281	110	210	146	42	100	273	277	286	117	285	289	295	83	59
34.75	71	200	166	172	92	97	101	88	109	328	311	319	65	138	220	155	96	154	157	214	246	305	261	255	119	152	135	199	84	80	226	246	269	296	280	100	209	143	38	99	270	275	282	115	282	285	293	77	57
35.00	72	200	168	175	93	98	102	91	112	328	309	320	64	136	221	156	96	154	159	216	245	306	262	257	120	153	135	200	88	82	226	248	270	295	280	103	211	143	38	100	271	274	283	118	283	286	294	77	58
35.25	76	206	172	179	98	103	108	94	117	330	312	322	69	144	225	162	100	159	163	220	251	308	264	261	123	156	140	203	92	86	230	251	271	297	282	110	214	148	43	106	272	277	284	122	285	289	296	86	62
35.50	72	205	172	177	97	100	107	93	114	329	312	320	68	141	223	159	100	157	163	218	249	306	265	259	121	155	137	203	90	83	230	250	270	297	282	102	212	146	39	103	271	277	284	122	285	287	295	80	58
35.75	73	206	171	178	100	105	111	96	120	330	312	322	68	140	224	161	101	158	165	221	250	308	267	261	121	155	137	202	93	87	232	253	270	298	283	114	213	147	39	105	271	276	286	123	286	289	296	89	57
36.00	73	205	170	177	100	104	109	96	118	330	311	322	69	140	223	164	101	158	165	221	250	306	265	261	122	158	139	203	95	88	230	251	269	297	281	108	214	146	41	107	271	276	284	123	286	289	296	85	58
36.25	74	209	174	180	103	108	113	98	121	331	313	321	70	143	225	165	106	162	168	222	251	308	267	264	124	157	141	204	96	91	233	252	271	296	283	110	216	150	40	109	272	278	284	126	288	289	297	91	59
36.50	75	209	174	181	103	106	112	98	123	329	313	322	68	141	226	166	105	161	169	222	251	306	265	265	123	157	139	202	95	90	231	253	270	298	283	109	216	148	40	111	273	277	286	126	285	289	296	91	60
36.75	72	208	172	179	106	109	116	100	127	329	313	322	68	143	225	166	105	160	172	226	253	306	266	265	121	155	140	203	98	91	235	255	270	297	284	113	216	149	41	112	272	276	285	129	286	287	298	93	55
37.00	76	212	174	182	108	112	116	101	123	332	313	322	71	146	227	172	111	163	172	226	254	309	265	265	126	160	143	206	101	94	235	256	271	298	285	112	219	150	43	117	274	277	286	130	287	290	297	92	62
37.25	75	214	175	182	107	110	117	99	125	330	313	323	70	146	226	173	109	165	172	223	250	308	266	266	125	160	142	204	99	94	234	257	271	299	283	104	219	151	42	116	273	277	285	130	287	288	296	90	59
37.50	73	212	175	181	108	111	118	105	130	329	311	323	70	144	226	171	109	163	172	227	253	309	268	266	123	158	141	204	102	95	236	256	271	296	283	113	220	151	42	117	273	277	284	133	287	290	297	100	58
37.75	71	211	174	178	105	109	115	101	125	329	313	321	66	142	223	169	109	163	172	222	250	306	263	265	121	158	139	204	98	91	233	256	269	298	283	102	217	151	39	116	271	276	284	129	286	286	294	93	57
38.00	72	212	173	179	107	110	116	102	126	329	311	320	66	143	225	170	109	164	173	223	252	306	264	264	122	158	141	204	100	92	235	254	270	296	281	102	218	148	38	116	271	275	283	130	286	287	294	96	56
38.25	74	217	176	183	112	114	121	107	129	330	313	322	70	147	227	176	113	166	175	227	256	309	266	269	124	160	143	206	102	96	238	259	271	299	284	106	222	152	43	122	274	278	284	136	289	288	297	101	60
38.50	72	215	175	184	112	114	122	108	133	331	310	322	68	145	228	176	113	167	177	226	253	310	266	268	125	159	142	205	104	98	238	258	272	299	284	110	222	151	41	121	273	276	284	134	287	287	296	107	57
38.75	73	217	177	184	113	116	125	111	137	330	313	321	68	148	228	178	116	169	180	228	254	309	267	271	126	163	143	207	105	98	240	260	272	298	286	111	223	154	40	124	273	279	285	139	290	289	298	114	59
39.00	77	220	180	188	120	122	131	116	144	332	315	326	72	152	229	181	121	173	186	232	258	311	270	274	127	164	147	209	112	105	243	261	275	301	288	118	225	158	45	128	276	279	287	144	290	291	299	126	60
39.25	79	222	179	188	117	121	129	116	141	332	314	324	72	152	230	182	119	173	184	230	259	310	268	273	128	164	150	211	111	104	242	262	273	300	288	113	226	156	42	129	275	277	286	143	290	290	298	130	62
39.50	73	221	177	184	115	120	126	111	137	331	312	321	70	149	227	180	119	170	181	228	255	307	267	270	129	162	147	209	109	101	241	260	270	298	285	106	225	154	41	128	273	278	284	139	288	288	296	133	62
39.75	77	223	180	189	123	125	134	121	147	335	314	323	73	152	231	187	123	176	188	232	258	312	269	275	130	165	149	213	115	106	244	263	275	300	288	116	230	160	45	132	275	280	287	146	291	290	298	147	62
40.00	75	223	179	186	118	121	129	116	144	333	313	322	70	151	231	183	122	173	184	230	256	310	267	273	128	165	147	212	112	102	241	263	273	299	288	107	228	157	44	132	275	276	286	144	291	289	298	152	61
40.25	75	226	179	186	118	121	129	115	141	330	313	322	71	151	229	184	121	174	186	229	256	310	267	271	128	165	147	210	114	103	242	261	270	298	286	104	226	155	41	132	273	277	286	144	289	287	297	160	61
40.50	75	224	178	187	122	126	133	117	147	330	312	321	71	151	230	187	122	174	186	231	255	308	267	273	129	165	147	212	114	106	243	262	272	298	285	111	228	157	42	135	273	278	285	146	289	288	297	168	61
40.75	77	226	181	189	122	127	134	116	144	333	314	323	72	153	230	188	124	175	188	230	257	309	268	274	128	166	148	210	115	106	242	261	271	299	287	107	227	157	42	133	273	280	285	146	290	288	298	176	61
41.00	79	227	181	189	125	129	136	120	148	333	315	323	72	152	231	190	127	178	189	233	257	311	269	275	128	166	151	211	118	109	244	264	272	298	288	111	231	159	43	138	274	279	286	149	290	289	298	189	61
41.25	76	225	179	187	124	128	134	119	146	331	313	323	69	150	229	187	126	175	188	231	256	308	269	274	127	164	148	210	116	106	242	262	269	297	286	105	228	157	41	134	274	276	284	148	289	287	297	198	59
41.50	78	229	182	191	128	129	139	124	151	333	313	321	72	154	231	192	130	179	193	234	257	309	269	276	129	167	151	212	120	111	246	263	273	299	288	113	231	160	43	142	275	280	286	152	291	289	297	207	60
41.75	74	227	179	188	125	127	135	122	147	331	313	321	70	150	232	188	126	177	190	230	256	308	266	273	127	165	149	210	117	108	244	263	270	298	287	103	229	157	40	138	273	277	284	148	289	288	296	213	59
42.00	80	230	186	192	130	137	142	131	158	333	315	323	76	156	233	194	131	183	197	236	261	310	272	279	131	170	153	214	123	115	248	267	273	301	291	119	233	163	46	146	275	280	287	157	292	291	300	226	63
42.25	75	231	181	189	128	131	138	125	149	331	313	321	70	153	230	192	130	179	192	231	256	308	267	275	129	167	149	213	120	112	244	262	271	299	287	103	232	158	38	142	274	277	283	153	290	287	297	228	59
42.50	78	232	183	193	131	137	142	129	157	333	315	323	74	154	230	195	134	183	197	234	260	310	271	277	134	168	151	213	124	114	248	265	272	300	289	112	233	161	43	145	274	279	285	156	292	289	299	236	60
42.75	80	234	185	194	136	140	148	133	160	335	315	325	77	157	234	200	136	185	199	238	262	310	272	278	133	171	154	217	126	118	250	268	274	300	290	117	235	163	46	150	275	280	288	159	291	290	300	243	63
43.00	76	231	183	193	134	140	147	134	160	333	315	325	73	155	233	197	135	186	200	237	261	310	271	277	131	169	152	214	126	118	248	267	272	300	290	116	233	162	44	149	274	278	287	159	292	290	299	247	60
43.25	78	233	184	193	135	141	148	133	157	333	315	323	77	156	233	198	137	186	198	235	261	312	271	277	135	171	154	216	128	118	249	267	273	302	291	109	237	165	45	152	276	279	287	160	292	290	299	255	64
[truncated: 12,601 more rows]
[truncated: 51 more columns]
