# Supplementary material for: Visualization and Curve-Parameter Estimation Strategies for Efficient Exploration of Phenotype Microarray Kinetics
Source: PLoS One. 2012 Apr 20;7(4):e34846. doi: 10.1371/journal.pone.0034846 (PMC3334903; doi:10.1371/journal.pone.0034846)
Supplement: File S3 — Raw measurements from dataset 3 in CSV format. (CSV) [file pone.0034846.s003.csv]

Age_Of_Culture	Replicate	Hour	A01	A02	A03	A04	A05	A06	A07	A08	A09	A10	A11	A12	B01	B02	B03	B04	B05	B06	B07	B08	B09	B10	B11	B12	C01	C02	C03	C04	C05	C06	C07	C08	C09	C10	C11	C12	D01	D02	D03	D04	D05	D06	D07	D08	D09	D10	D11
16.75	1.00	0	19	33	11	11	11	12	11	11	15	25	32	41	19	21	14	11	11	11	11	11	11	46	63	70	27	14	11	11	11	16	12	11	12	44	57	32	28	22	16	14	11	11	22	16	18	20	36
16.75	1.00	0.25	17	30	11	11	11	11	11	11	11	19	24	32	17	16	19	11	11	11	11	11	11	33	45	46	30	15	11	11	11	11	11	11	11	19	56	30	27	22	14	15	11	11	17	11	13	15	29
16.75	1.00	0.5	17	27	11	11	11	11	11	11	13	20	34	35	19	15	18	11	12	11	11	11	11	35	44	42	30	16	12	14	11	13	11	11	13	22	60	34	30	22	14	18	11	12	21	13	16	16	31
16.75	1.00	0.75	17	27	11	11	11	11	11	11	11	16	23	32	20	16	16	11	11	11	11	11	11	26	38	41	32	17	13	11	11	12	11	11	11	20	52	34	30	23	16	17	11	11	19	12	15	17	30
16.75	1.00	1	18	27	11	11	11	11	11	11	11	14	21	30	19	15	16	11	11	11	11	11	11	27	36	39	30	18	11	13	11	11	11	11	11	22	48	30	28	25	14	17	11	11	20	11	13	16	26
16.75	1.00	1.25	17	26	11	11	11	11	11	11	11	14	22	31	17	14	13	11	11	11	11	11	11	26	32	40	30	15	11	11	11	11	11	11	11	19	45	31	30	25	15	15	11	11	16	11	13	16	27
16.75	1.00	1.5	18	25	11	11	11	11	11	11	11	14	26	32	21	17	12	11	11	11	11	11	11	28	38	38	25	16	11	11	11	11	11	11	12	21	44	34	30	25	17	17	11	11	21	11	15	17	28
16.75	1.00	1.75	14	20	11	11	11	11	11	11	11	12	22	31	16	11	11	11	11	11	11	11	11	25	32	31	22	12	11	11	11	11	11	11	11	17	40	29	28	20	14	12	11	11	14	11	12	13	25
16.75	1.00	2	18	24	11	11	11	11	11	11	11	13	23	31	20	15	11	11	11	11	11	11	11	28	34	33	25	16	12	11	11	11	11	11	11	19	41	31	29	24	15	15	11	11	18	11	13	15	25
16.75	1.00	2.25	16	21	11	11	11	11	11	11	11	11	19	26	17	14	11	11	11	11	11	11	11	27	31	32	23	14	11	11	11	11	11	11	11	17	36	27	27	22	14	14	11	11	15	11	12	13	23
16.75	1.00	2.5	18	21	11	11	11	11	11	11	11	15	24	33	20	16	11	11	11	11	11	11	11	29	35	32	25	15	12	11	11	11	11	11	11	20	41	31	31	24	15	15	11	11	16	11	15	17	26
16.75	1.00	2.75	18	22	11	11	11	11	11	11	12	17	29	36	21	15	11	11	11	11	11	11	12	31	35	34	24	14	11	11	11	11	11	11	13	20	43	33	30	24	15	14	11	12	18	11	15	16	31
16.75	1.00	3	20	26	11	11	11	11	11	11	11	15	25	34	21	16	11	11	11	11	11	11	11	31	34	35	26	15	12	11	11	11	11	11	11	21	40	31	31	24	16	15	11	12	16	11	13	17	27
16.75	1.00	3.25	21	25	11	11	11	11	11	11	11	20	27	34	20	18	11	11	11	11	11	11	11	30	34	33	26	17	15	11	11	11	11	11	11	23	40	32	31	27	18	16	11	12	17	13	15	17	29
16.75	1.00	3.5	19	24	11	11	11	11	11	11	11	16	24	30	21	17	11	11	11	11	11	11	11	28	33	33	25	16	13	11	11	11	11	11	11	22	37	28	30	25	15	16	11	11	14	11	13	17	28
16.75	1.00	3.75	24	26	11	11	11	11	11	11	14	21	32	36	24	19	12	11	11	11	11	11	11	31	35	33	27	20	18	14	11	11	11	11	11	24	42	33	35	29	19	17	13	14	17	14	18	21	32
16.75	1.00	4	23	26	11	11	11	11	12	11	14	24	30	37	25	19	13	12	11	11	11	11	12	29	35	34	29	19	16	13	11	11	11	11	11	25	41	34	35	28	19	16	12	14	17	13	17	21	34
16.75	1.00	4.25	25	30	13	14	11	11	14	13	15	29	34	39	27	23	15	14	11	12	13	11	14	31	37	36	29	22	18	15	11	13	11	12	12	26	42	35	35	31	21	20	15	15	18	17	18	26	37
16.75	1.00	4.5	29	33	13	15	11	12	14	13	16	33	38	41	29	24	17	15	12	14	14	12	14	31	36	36	33	24	20	17	14	15	12	14	15	30	44	36	37	32	23	21	17	17	21	18	20	27	41
16.75	1.00	4.75	27	32	12	14	11	12	14	12	18	33	38	41	29	24	16	16	11	12	13	12	15	33	36	36	32	23	20	16	13	14	11	13	13	31	43	34	38	32	21	36	15	17	19	17	18	26	41
16.75	1.00	5	29	34	13	15	11	12	14	12	12	34	36	38	27	24	17	15	11	12	12	12	13	31	32	37	34	22	20	16	12	13	11	14	12	30	38	31	38	31	21	19	18	16	17	15	18	28	43
16.75	1.00	5.25	29	33	15	15	12	13	17	17	18	39	46	46	30	25	18	17	12	14	15	14	15	36	37	35	34	24	20	19	14	17	14	16	15	33	44	35	39	31	22	21	17	19	23	17	21	32	48
16.75	1.00	5.5	27	31	13	14	11	11	14	13	15	42	42	43	26	22	16	14	11	13	12	11	14	36	32	33	34	21	20	18	12	15	14	15	11	32	40	32	36	31	21	19	15	17	20	15	18	31	49
16.75	1.00	5.75	31	37	17	18	13	12	15	13	15	48	49	50	28	27	19	17	11	13	15	12	14	43	29	38	36	25	20	18	13	14	16	13	11	35	40	34	40	33	20	20	16	16	20	15	18	33	53
16.75	1.00	6	31	38	18	20	14	14	16	16	18	53	54	49	32	30	21	16	12	18	16	14	18	51	36	37	38	28	27	24	17	20	21	20	15	40	43	36	42	33	24	20	17	22	25	18	22	39	59
16.75	1.00	6.25	29	36	19	19	13	14	17	16	19	57	58	53	31	28	21	17	14	19	18	15	20	53	38	37	38	28	25	26	17	22	24	20	16	41	44	36	42	35	23	21	18	24	29	19	22	42	64
16.75	1.00	6.5	29	35	19	20	13	12	17	15	18	61	63	52	31	28	20	15	13	20	17	15	20	54	38	37	41	27	26	28	17	24	25	22	15	41	44	35	43	36	24	22	19	24	31	19	24	44	66
16.75	1.00	6.75	32	39	22	23	16	14	18	17	19	68	67	52	33	32	23	20	15	22	18	16	21	57	37	40	44	31	29	34	18	26	30	24	16	45	44	35	45	38	25	23	22	26	34	21	24	49	71
16.75	1.00	7	30	37	22	23	14	13	16	15	18	71	69	56	30	30	23	17	13	23	17	15	22	63	37	38	44	31	30	34	16	27	31	25	16	46	43	34	45	40	24	22	19	27	35	21	23	51	74
16.75	1.00	7.25	30	36	25	26	14	14	18	16	19	78	75	58	33	33	27	17	13	24	18	15	25	68	41	38	43	31	29	39	20	29	37	28	16	51	48	36	48	41	23	23	21	30	40	21	25	56	82
16.75	1.00	7.5	36	45	29	31	19	18	21	20	22	87	83	63	36	40	31	23	19	29	22	20	30	77	41	45	54	38	37	44	25	35	42	33	20	55	51	38	53	46	28	27	26	35	45	24	30	63	88
16.75	1.00	7.75	27	37	25	25	11	11	17	15	18	87	84	60	31	36	26	16	12	27	17	15	25	76	42	38	48	37	31	43	21	30	42	33	18	53	49	35	47	41	22	21	21	31	44	20	26	61	89
16.75	1.00	8	31	41	30	31	15	15	16	18	18	93	85	62	33	40	28	18	14	31	18	17	27	80	40	43	52	42	35	48	26	35	44	33	18	56	49	35	53	45	26	24	25	33	46	22	26	64	93
16.75	1.00	8.25	32	40	32	31	17	16	21	20	21	97	91	66	32	42	32	20	15	35	20	18	30	86	46	42	51	42	36	51	27	35	51	38	23	60	53	35	53	46	26	25	26	37	45	22	30	70	98
16.75	1.00	8.5	30	42	33	32	13	14	16	18	18	103	91	66	34	41	32	19	14	34	18	17	30	85	43	44	54	46	37	54	29	34	51	38	19	59	51	34	52	46	25	24	25	35	49	20	29	72	99
16.75	1.00	8.75	36	44	39	38	18	18	20	20	23	114	101	79	36	48	38	21	17	35	22	19	36	93	51	52	58	50	39	57	32	37	58	41	22	70	60	41	57	50	25	24	27	41	54	21	32	78	111
16.75	1.00	9	30	40	35	35	15	15	19	17	20	115	101	74	34	44	36	19	15	36	18	16	35	94	51	48	55	49	39	58	30	35	61	43	21	67	59	38	55	48	25	22	26	39	53	22	29	80	114
16.75	1.00	9.25	29	39	35	35	13	14	21	18	22	118	106	76	34	43	38	18	13	34	21	15	35	97	55	48	55	51	35	66	32	34	68	45	23	71	62	38	53	46	23	22	25	42	56	20	32	83	118
16.75	1.00	9.5	31	43	38	37	15	15	18	18	21	126	109	79	35	47	41	20	14	38	20	17	37	101	58	53	59	53	39	63	33	35	69	47	21	73	62	40	57	49	23	23	28	43	59	22	32	86	123
16.75	1.00	9.75	31	40	41	37	16	15	23	20	25	134	117	81	36	47	45	21	15	39	24	18	40	105	63	53	60	58	40	64	35	37	76	51	27	78	66	40	59	51	24	26	26	46	64	23	35	93	131
16.75	1.00	10	36	46	42	40	16	18	20	20	22	142	117	84	35	50	47	22	16	40	20	19	38	110	64	60	64	60	42	67	34	36	73	51	24	82	68	40	60	52	26	22	27	47	64	22	34	94	138
16.75	1.00	10.25	33	44	42	40	15	17	19	18	20	148	119	81	36	49	46	21	15	42	22	19	38	112	64	58	65	60	41	115	34	36	76	57	24	82	69	38	60	53	25	24	28	48	66	22	34	100	141
16.75	1.00	10.5	32	46	42	42	16	16	20	19	22	153	121	82	37	50	50	22	14	43	23	18	39	118	67	61	67	64	43	107	36	37	78	61	25	85	73	39	59	53	26	25	29	51	70	24	37	103	146
16.75	1.00	10.75	31	45	42	40	16	17	19	19	22	157	127	84	37	50	53	22	16	43	22	18	41	122	69	63	68	64	43	102	36	38	79	62	26	89	76	41	60	52	25	25	30	52	72	23	36	108	154
16.75	1.00	11	35	51	46	45	17	19	21	21	23	164	132	87	38	52	55	25	19	48	25	20	43	127	73	67	71	69	47	76	39	37	82	65	28	94	81	42	64	57	29	26	33	56	76	26	38	115	159
16.75	1.00	11.25	32	48	44	43	17	19	23	20	24	169	137	88	37	52	56	23	17	45	25	19	45	133	77	69	71	69	46	78	37	37	85	66	28	100	83	42	63	55	27	26	31	58	78	26	39	115	165
16.75	1.00	11.5	33	51	44	43	13	15	17	16	17	171	135	82	36	51	55	22	14	44	22	18	43	131	73	70	73	68	48	79	36	34	80	64	26	101	80	38	61	53	26	24	30	57	77	22	35	115	166
16.75	1.00	11.75	35	49	48	47	18	19	24	22	26	180	144	90	40	55	60	24	18	48	26	21	49	140	83	76	77	74	49	82	38	38	88	72	31	110	89	44	65	59	27	27	32	65	82	26	41	122	176
16.75	1.00	12	34	55	49	48	15	18	19	19	21	182	143	86	38	56	58	25	16	47	23	18	46	140	80	76	80	73	51	84	37	35	87	69	29	109	87	39	65	59	27	25	32	63	84	24	40	123	179
16.75	1.00	12.25	33	53	49	50	16	19	22	20	24	188	150	91	38	56	60	23	15	49	25	18	49	147	86	82	80	73	51	86	38	37	89	70	30	116	94	40	64	58	27	25	32	65	86	24	40	127	185
16.75	1.00	12.5	34	58	53	51	20	20	24	23	26	195	159	96	42	60	65	26	19	52	27	21	55	154	92	87	82	79	55	92	40	39	91	76	34	122	101	46	69	63	28	28	36	71	91	28	45	135	192
16.75	1.00	12.75	33	56	52	52	17	19	22	20	24	196	156	92	38	59	65	25	18	52	25	20	54	156	89	85	80	79	55	91	37	37	91	76	32	124	99	43	66	61	26	26	36	70	90	25	43	135	194
16.75	1.00	13	35	59	56	55	19	21	24	23	27	204	164	97	41	61	69	25	18	56	27	21	56	161	96	93	83	81	56	94	40	38	97	78	34	129	107	46	70	65	28	29	39	75	95	28	46	142	201
16.75	1.00	13.25	32	58	54	54	17	19	23	20	25	206	166	95	39	58	66	25	16	53	25	19	56	162	96	93	82	82	56	92	38	38	96	77	33	133	110	45	69	62	26	27	38	73	96	26	46	143	204
16.75	1.00	13.5	35	61	58	59	18	20	23	21	24	211	172	97	41	63	70	26	18	59	28	20	60	166	101	97	86	87	59	97	39	38	99	77	34	139	111	44	73	67	28	28	41	78	102	26	50	147	211
16.75	1.00	13.75	37	65	61	62	18	22	21	20	24	215	174	98	40	65	72	26	17	60	28	20	61	170	99	100	88	88	61	99	39	38	97	78	32	143	114	45	74	67	29	26	46	79	101	27	47	150	215
16.75	1.00	14	33	62	60	63	18	20	23	20	25	219	179	97	39	65	72	27	19	58	30	20	61	173	103	102	86	88	61	100	38	39	101	79	33	150	117	45	76	68	28	28	45	80	104	26	51	153	216
16.75	1.00	14.25	36	65	61	63	18	20	20	19	22	223	180	100	40	64	73	25	17	60	28	18	62	175	106	105	90	91	62	101	37	36	101	78	33	151	120	44	76	68	27	26	47	81	102	25	49	155	221
16.75	1.00	14.5	33	64	62	65	18	19	23	20	24	225	184	105	38	63	76	25	16	59	28	19	64	180	108	108	87	92	61	100	35	33	101	78	34	160	124	46	78	70	23	23	45	84	107	23	51	157	226
16.75	1.00	14.75	39	69	64	70	21	23	25	23	25	231	190	106	43	71	79	31	19	66	31	22	68	185	113	115	93	99	67	106	40	40	106	84	37	166	130	48	83	75	28	29	54	89	111	28	58	163	232
16.75	1.00	15	36	67	65	70	19	21	26	23	27	233	194	104	41	71	82	31	21	64	32	22	70	186	115	116	91	101	71	107	39	41	108	88	37	172	131	46	84	77	28	29	54	90	111	28	57	166	233
16.75	1.00	15.25	38	72	68	75	20	23	24	22	23	238	196	106	43	72	84	33	20	67	32	22	69	190	114	118	93	101	71	108	41	41	108	85	37	174	134	47	87	75	30	28	59	93	112	27	59	168	236
16.75	1.00	15.5	35	70	66	75	19	20	21	21	24	239	198	108	43	72	82	33	18	69	33	21	70	191	118	120	93	102	71	109	39	39	107	86	36	176	138	47	88	78	28	28	59	93	115	27	60	174	240
16.75	1.00	15.75	32	69	67	77	21	22	26	22	27	240	204	108	41	72	86	32	18	68	35	23	75	196	122	122	92	103	73	109	39	40	113	90	37	183	140	46	89	76	27	28	60	95	117	27	63	177	243
16.75	1.00	16	34	70	67	80	20	21	26	23	26	244	207	113	43	73	86	34	18	69	34	21	75	199	125	125	91	105	74	109	37	39	112	89	37	187	145	48	90	79	28	28	61	97	119	26	65	179	245
16.75	1.00	16.25	36	71	69	82	22	23	29	25	30	248	211	116	42	76	89	35	19	69	36	21	79	202	130	130	95	109	76	114	39	42	117	94	38	192	151	50	94	81	27	29	65	99	122	28	68	184	248
16.75	1.00	16.5	47	85	76	91	27	28	28	27	28	251	214	123	46	79	94	43	22	74	37	25	80	205	128	136	100	113	80	117	42	43	116	96	41	193	154	54	98	86	34	31	71	103	124	30	67	187	252
16.75	1.00	16.75	40	80	75	90	25	24	28	26	29	254	217	122	45	78	94	40	21	74	35	24	82	209	132	135	98	112	80	115	39	41	118	95	43	197	157	51	98	84	29	28	70	104	126	28	69	189	254
16.75	1.00	17	39	80	76	90	21	24	26	24	27	256	220	118	45	80	96	41	20	76	36	23	81	207	133	135	99	114	80	118	41	41	118	99	41	198	160	50	99	86	30	31	74	106	126	29	71	190	257
16.75	1.00	17.25	36	78	74	91	23	24	28	25	28	258	222	118	43	79	97	41	21	77	40	25	85	212	134	136	97	116	81	118	41	45	122	101	42	206	161	49	100	88	29	31	74	106	129	29	73	195	257
16.75	1.00	17.5	39	80	78	96	24	26	29	25	30	261	224	127	46	80	100	43	20	78	41	25	89	216	141	141	98	117	84	120	41	44	122	102	45	209	168	53	104	89	30	30	77	110	132	29	76	197	259
16.75	1.00	17.75	38	77	77	96	23	25	30	26	32	260	230	125	45	81	102	42	21	77	41	24	91	217	143	142	99	118	85	120	41	44	126	104	47	212	169	52	105	89	28	30	78	113	134	30	78	201	261
16.75	1.00	18	39	81	76	99	21	24	25	23	25	264	231	123	42	80	99	45	19	79	39	22	89	218	141	143	97	117	85	122	40	42	122	104	43	210	168	50	104	90	30	30	80	112	132	29	77	202	264
16.75	1.00	18.25	34	76	76	99	21	21	28	23	29	264	234	124	42	79	102	41	18	78	41	23	91	221	144	144	98	118	87	120	39	42	125	107	46	216	174	50	106	89	28	30	80	115	135	27	79	205	264
16.75	1.00	18.5	38	84	78	102	22	26	27	24	26	268	237	127	44	82	105	45	20	80	39	23	92	222	146	151	101	121	88	125	41	45	125	110	47	217	176	51	108	89	32	30	84	117	135	27	81	207	267
16.75	1.00	18.75	37	79	79	104	24	27	31	26	34	267	242	132	46	83	107	45	21	81	46	25	99	226	153	150	99	123	88	122	41	45	128	112	52	223	181	55	109	91	28	30	85	117	139	30	87	210	270
16.75	1.00	19	47	93	85	112	27	32	30	29	30	270	239	141	48	89	111	54	23	85	43	26	98	229	149	157	105	127	94	128	42	45	128	114	52	224	183	57	114	95	33	34	92	122	140	31	87	214	270
16.75	1.00	19.25	37	84	84	108	24	26	29	28	29	271	246	135	46	86	112	48	22	84	45	26	98	233	154	155	102	127	92	126	42	47	130	116	52	226	185	53	114	94	30	33	90	123	142	31	90	215	274
16.75	1.00	19.5	42	87	86	112	26	30	31	29	30	276	248	142	49	91	113	53	24	89	47	29	102	233	159	160	106	130	97	129	46	48	133	121	54	228	189	54	119	98	33	36	97	127	145	34	91	220	275
16.75	1.00	19.75	39	86	84	113	25	27	30	27	29	274	250	143	46	88	115	51	22	86	46	27	103	236	159	160	104	128	97	129	42	48	132	120	53	230	189	55	117	96	31	33	93	127	147	31	91	220	274
16.75	1.00	20	41	89	84	116	24	29	29	27	30	274	252	150	46	91	116	54	22	90	46	26	103	236	159	162	106	130	98	130	43	47	134	121	56	232	192	55	120	99	33	34	97	129	147	33	92	224	277
16.75	1.00	20.25	41	86	84	116	25	28	30	27	30	276	254	152	46	91	117	52	23	87	45	25	105	239	161	163	106	132	98	131	42	48	133	123	57	234	193	54	121	98	31	34	98	129	148	31	96	225	278
16.75	1.00	20.5	43	92	87	118	25	30	31	27	29	278	256	155	48	93	119	56	23	91	47	27	107	242	163	167	109	133	102	132	44	50	137	126	58	237	196	56	123	100	34	33	101	134	149	34	99	228	278
16.75	1.00	20.75	39	86	86	119	25	29	34	29	34	277	257	158	46	91	119	54	23	90	49	26	112	245	167	167	104	133	100	132	42	49	139	126	62	241	200	56	123	98	30	33	101	132	154	32	99	228	279
16.75	1.00	21	41	92	86	119	26	29	29	27	29	278	259	158	47	94	119	56	23	92	46	26	107	245	164	171	109	134	101	133	43	47	134	127	59	239	197	55	124	100	32	34	106	135	150	31	97	231	279
16.75	1.00	21.25	43	92	89	124	28	32	34	31	33	279	261	161	51	97	122	59	27	95	51	28	114	248	171	172	111	139	107	136	45	52	141	131	63	244	203	55	129	103	35	36	107	139	156	36	104	234	282
16.75	1.00	21.5	46	95	92	125	29	31	33	29	34	279	264	167	50	98	125	61	27	96	52	29	116	251	172	178	111	139	108	137	47	54	141	132	65	244	204	57	131	104	36	37	109	142	158	35	105	237	282
16.75	1.00	21.75	43	89	90	126	27	31	34	30	34	281	264	171	50	99	126	60	24	97	52	27	117	253	177	177	111	139	108	137	45	53	141	132	67	248	207	57	131	104	33	37	110	142	159	35	106	240	282
16.75	1.00	22	42	93	88	127	25	31	32	28	33	280	265	174	48	97	123	59	21	96	48	27	115	252	174	177	112	138	106	136	41	50	139	133	67	248	208	56	131	102	33	34	109	139	157	32	104	238	282
16.75	1.00	22.25	39	90	88	125	25	29	32	28	31	279	266	175	46	99	124	59	22	95	49	27	117	254	176	178	109	140	108	133	42	50	140	133	67	250	208	55	132	100	30	35	110	142	158	32	108	240	282
16.75	1.00	22.5	43	93	90	128	26	31	30	26	29	280	269	182	48	100	126	62	22	99	49	26	118	254	177	180	113	143	111	137	43	53	142	135	69	250	210	56	134	104	34	37	113	144	159	35	108	245	284
16.75	1.00	22.75	37	89	88	128	25	30	32	27	31	280	268	182	45	97	128	60	23	98	52	27	119	256	179	180	109	142	110	136	42	51	142	137	70	252	212	54	132	104	30	35	114	145	162	33	110	246	284
16.75	1.00	23	48	101	97	134	31	35	33	32	35	284	272	193	53	106	132	68	28	107	55	32	124	259	185	188	119	149	119	142	47	56	147	144	75	255	216	61	142	109	39	41	122	151	165	37	114	251	285
16.75	1.00	23.25	42	92	93	133	29	33	38	32	39	281	272	198	50	103	130	63	26	102	55	30	130	259	188	188	114	147	117	140	44	55	147	141	80	259	219	62	139	105	32	38	118	150	166	34	118	252	284
16.75	1.00	23.5	45	98	93	135	28	34	32	30	32	283	273	200	49	106	134	67	27	105	54	30	126	259	186	190	117	149	121	141	46	55	146	145	76	257	218	58	139	109	35	38	121	151	166	36	114	254	283
16.75	1.00	23.75	42	96	95	135	28	33	35	29	35	282	275	204	49	106	134	67	26	107	55	31	130	263	189	190	118	151	121	143	45	58	147	145	80	260	218	61	141	109	36	39	124	153	169	36	119	255	284
16.75	1.00	24	43	97	94	136	30	34	36	32	37	281	274	209	51	107	134	67	24	107	55	30	131	262	192	193	119	151	122	143	46	56	148	145	82	259	222	61	144	109	34	38	123	154	170	34	119	255	285
16.75	1.00	24.25	42	94	95	136	28	34	33	30	34	283	277	213	48	107	136	67	26	108	56	31	131	264	192	194	118	152	123	141	45	56	150	146	80	260	222	58	144	109	34	40	125	155	170	35	121	257	284
16.75	1.00	24.5	46	97	97	136	28	34	34	29	32	282	276	217	49	109	136	69	24	110	54	30	132	263	193	195	121	154	125	144	46	57	150	148	83	261	222	58	145	111	35	40	127	157	171	36	120	258	283
16.75	1.00	24.75	41	95	95	138	29	34	36	31	37	282	278	220	50	110	138	69	27	109	57	31	136	266	197	197	120	155	127	143	45	58	151	149	86	264	226	61	147	111	33	40	127	158	172	35	123	260	285
16.75	1.00	25	42	95	97	137	29	35	35	30	35	282	277	223	50	110	138	69	24	111	58	29	136	265	196	199	121	157	128	144	44	57	149	150	86	263	225	60	148	111	35	40	129	158	174	34	123	260	285
16.75	1.00	25.25	41	96	97	140	30	36	37	31	37	283	279	229	49	112	142	71	26	113	59	29	139	268	198	201	121	159	130	147	46	59	152	150	87	266	227	61	150	112	34	41	130	161	177	36	126	261	285
16.75	1.00	25.5	47	103	99	143	31	37	36	31	35	285	279	234	52	116	141	75	27	115	59	33	139	268	201	204	126	163	135	148	47	58	155	155	88	265	229	62	154	114	39	44	137	164	178	38	128	262	285
16.75	1.00	25.75	44	99	99	143	31	38	40	34	39	285	282	238	52	117	144	74	30	118	63	32	145	271	206	204	126	166	136	149	50	63	157	156	93	268	232	61	154	117	38	45	138	166	180	38	130	265	288
16.75	1.00	26	44	99	99	143	29	35	35	30	35	283	279	238	51	117	142	73	27	116	59	31	140	270	203	206	127	164	136	149	45	60	154	155	90	267	229	61	154	116	36	44	137	165	178	37	129	265	286
16.75	1.00	26.25	43	98	99	145	31	38	38	34	38	287	283	243	52	119	146	75	30	120	63	33	146	273	209	207	127	168	140	152	48	62	157	159	97	269	232	63	154	119	37	46	141	168	182	39	132	268	289
16.75	1.00	26.5	48	102	103	146	32	39	39	34	36	287	281	245	55	122	146	77	30	121	63	33	145	272	208	208	132	171	141	152	48	62	159	160	96	268	233	63	158	120	39	47	143	171	183	39	134	266	288
16.75	1.00	26.75	45	98	103	144	32	39	41	34	38	285	283	250	54	122	148	77	29	121	61	32	149	272	209	210	129	171	143	153	47	62	158	160	98	269	234	65	159	119	36	45	143	169	183	37	135	266	288
16.75	1.00	27	44	99	98	143	30	36	37	33	35	285	281	249	49	120	145	76	27	121	59	31	145	272	208	209	129	170	143	153	47	61	159	160	95	269	234	60	157	119	35	44	143	169	182	35	133	269	287
16.75	1.00	27.25	53	107	105	149	36	42	39	35	36	286	281	253	54	124	149	81	29	124	60	33	149	272	208	215	134	174	147	154	47	62	158	162	100	268	236	66	160	122	38	47	147	172	183	37	132	268	287
16.75	1.00	27.5	44	100	104	147	33	41	41	33	40	285	283	257	53	126	149	79	29	125	63	32	153	275	214	213	133	177	148	156	48	63	162	165	102	272	238	66	163	122	36	48	147	173	187	39	137	270	287
16.75	1.00	27.75	46	101	103	146	32	38	39	31	37	286	283	256	53	126	149	81	30	127	62	32	151	275	213	215	133	177	149	157	49	63	162	163	100	270	237	63	162	123	39	48	149	175	186	38	137	271	289
16.75	1.00	28	47	101	104	149	35	42	44	37	44	287	284	263	54	130	154	81	34	129	67	35	160	277	220	218	135	178	152	160	50	66	165	169	109	275	243	69	166	126	38	51	151	178	191	41	144	273	291
16.75	1.00	28.25	46	102	102	148	32	38	35	31	34	287	281	261	51	127	150	82	28	128	63	29	152	274	213	216	136	178	152	158	46	61	161	165	102	271	235	62	166	123	38	47	152	175	186	38	137	271	287
16.75	1.00	28.5	44	98	103	146	31	37	37	33	38	287	283	264	50	128	150	80	29	126	65	31	156	275	215	216	134	180	151	157	48	63	164	169	105	273	240	63	165	124	34	47	151	174	188	37	140	272	288
16.75	1.00	28.75	48	103	105	149	33	40	37	32	36	287	283	264	52	132	151	84	28	129	63	32	156	276	217	218	139	186	157	161	49	63	164	170	106	272	240	64	168	126	40	50	155	178	189	40	140	273	288
16.75	1.00	29	44	97	104	150	31	39	38	32	38	287	284	270	51	132	153	82	30	131	68	32	160	276	221	221	136	185	157	161	49	64	165	170	107	273	241	65	167	126	35	49	155	180	189	38	144	274	290
16.75	1.00	29.25	49	105	106	154	36	41	41	34	37	290	284	269	53	136	156	88	29	134	66	34	159	276	219	223	142	189	161	164	49	66	166	173	109	274	241	67	172	131	40	52	160	180	191	41	145	274	290
16.75	1.00	29.5	48	104	108	154	35	40	39	33	36	288	284	272	53	135	154	87	29	135	66	33	160	276	221	224	142	191	161	163	49	65	168	175	110	274	241	68	170	131	39	53	160	182	191	40	143	275	289
16.75	1.00	29.75	50	105	110	153	36	44	42	36	41	290	286	273	55	139	159	90	32	138	68	36	164	278	225	228	145	193	166	167	51	68	172	176	114	275	244	70	174	135	41	54	162	185	194	42	147	276	293
16.75	1.00	30	48	103	108	155	35	42	40	32	39	291	284	275	55	139	157	90	31	139	65	33	163	278	225	228	145	193	166	167	49	65	169	177	113	274	244	68	175	135	40	55	162	184	194	39	147	276	291
16.75	1.00	30.25	45	101	109	153	35	41	41	34	40	288	285	275	54	140	158	87	31	136	68	32	166	277	227	227	143	193	166	165	50	67	170	177	114	276	248	69	174	134	39	54	161	185	195	40	148	274	290
16.75	1.00	30.5	45	101	109	154	35	43	42	34	40	289	286	278	51	143	158	87	30	138	67	33	167	278	228	227	146	196	167	167	50	67	171	177	114	276	248	69	173	137	38	54	164	186	196	40	149	277	291
16.75	1.00	30.75	52	105	112	159	38	45	42	37	42	289	286	278	56	144	161	91	32	142	67	34	168	278	228	233	148	197	170	168	52	68	172	178	118	277	248	74	177	139	40	56	166	186	197	40	149	276	290
16.75	1.00	31	49	104	112	157	38	43	43	35	41	290	288	280	57	146	160	90	32	144	69	35	171	279	230	233	150	199	171	171	50	68	173	179	118	276	247	73	179	140	40	57	169	189	199	42	150	277	292
16.75	1.00	31.25	46	100	112	157	38	44	45	38	46	291	289	284	55	147	165	92	35	145	74	36	174	281	235	232	150	202	175	174	52	70	176	182	121	279	251	77	181	141	41	59	171	190	201	42	154	278	294
16.75	1.00	31.5	49	103	112	158	39	45	43	35	42	292	287	283	55	148	163	92	33	144	70	35	173	280	233	236	152	203	176	173	52	71	177	183	122	277	250	75	182	140	40	59	171	191	200	44	153	278	292
16.75	1.00	31.75	47	102	112	158	37	43	43	35	44	292	288	285	54	149	164	92	32	146	72	35	175	279	234	234	151	203	176	174	53	70	177	185	122	280	251	78	182	144	40	58	172	191	202	43	155	278	293
16.75	1.00	32	48	105	115	160	40	45	45	37	43	292	288	287	56	151	166	95	33	148	72	35	175	279	237	237	155	207	179	177	53	72	178	183	124	278	252	78	184	147	42	62	175	192	203	44	156	280	294
16.75	1.00	32.25	44	98	112	159	40	44	50	37	53	290	290	288	55	151	165	91	34	147	77	34	179	280	239	236	150	205	177	177	52	71	179	185	128	281	255	87	184	143	37	61	173	192	202	42	157	279	294
16.75	1.00	32.5	48	105	117	161	41	46	45	36	47	294	289	289	57	155	168	96	36	152	75	38	180	281	239	238	156	209	184	180	55	72	182	187	127	281	255	83	187	148	42	63	178	195	204	45	159	280	293
16.75	1.00	32.75	50	104	117	162	41	46	48	38	47	292	289	289	57	157	168	97	36	152	74	38	180	282	238	240	158	213	185	181	54	72	182	189	129	282	255	86	187	152	43	65	178	195	205	45	160	281	293
16.75	1.00	33	47	104	116	162	41	46	45	36	47	294	290	289	56	156	167	96	36	154	74	37	181	281	241	240	157	213	184	180	54	73	183	189	130	282	255	83	187	150	40	65	182	194	206	45	160	280	295
16.75	1.00	33.25	50	105	119	163	40	47	46	36	44	292	288	290	54	158	168	99	35	155	75	35	179	280	237	240	159	214	185	183	55	72	182	189	130	281	255	83	188	153	43	65	180	198	205	44	159	281	294
16.75	1.00	33.5	47	102	119	164	45	48	54	41	57	294	292	293	58	159	172	98	40	155	81	39	187	283	245	243	159	215	189	184	57	74	187	191	136	285	259	99	191	155	41	68	183	198	210	47	166	282	295
16.75	1.00	33.75	51	106	117	163	43	46	47	38	46	294	290	290	56	159	170	101	36	156	76	38	184	280	242	242	162	216	189	184	55	74	184	192	133	282	256	89	191	155	43	68	184	197	208	46	161	282	294
16.75	1.00	34	50	104	122	167	45	50	51	40	53	296	293	294	59	162	174	101	38	158	80	42	188	283	247	245	164	218	191	188	59	76	188	193	136	285	260	99	193	159	42	71	189	200	210	47	166	284	296
16.75	1.00	34.25	49	105	121	167	48	49	51	39	53	294	292	294	58	164	175	102	38	160	78	40	188	284	245	247	165	218	191	187	57	77	188	193	138	286	259	98	193	160	42	70	185	200	211	48	164	284	296
16.75	1.00	34.5	50	105	120	167	45	49	52	38	52	295	291	294	59	164	174	101	39	160	80	38	187	283	246	245	165	221	194	189	59	76	187	195	138	286	259	99	195	160	42	71	188	203	212	47	166	283	294
16.75	1.00	34.75	50	106	122	167	45	50	50	38	48	296	291	294	57	166	174	103	38	160	77	37	187	282	244	245	165	221	192	188	56	76	188	194	137	284	259	95	194	162	43	69	189	201	211	46	163	284	296
16.75	1.00	35	47	101	118	165	42	46	46	35	47	292	291	292	53	164	170	101	36	157	75	36	187	282	245	245	164	221	193	190	55	73	186	193	136	284	259	96	194	160	40	69	186	200	210	43	164	280	293
16.75	1.00	35.25	50	107	121	169	45	47	48	37	47	294	292	294	56	168	175	103	37	161	77	37	187	282	245	248	167	224	197	192	58	76	188	196	140	283	260	98	196	164	43	71	189	204	212	45	166	282	297
16.75	1.00	35.5	51	106	124	169	48	50	51	41	55	294	292	296	57	170	178	105	40	161	78	39	192	283	247	250	170	225	197	193	55	74	189	196	143	286	262	104	196	166	42	71	191	205	213	47	167	282	296
16.75	1.00	35.75	53	108	125	172	48	50	51	38	49	296	292	296	57	171	176	107	39	165	79	40	192	283	248	250	172	226	198	195	58	78	190	198	142	286	262	102	198	168	45	76	194	205	214	48	168	284	296
16.75	1.00	36	51	107	125	171	48	51	52	39	53	296	292	296	59	173	180	107	42	167	83	38	193	283	252	252	171	229	201	196	60	79	194	199	144	287	265	110	200	171	45	78	196	209	215	51	170	284	297
16.75	1.00	36.25	44	99	121	168	45	47	50	38	53	294	292	296	54	169	176	102	38	162	80	37	192	282	251	250	166	226	199	194	56	76	190	198	143	287	262	114	197	166	39	74	194	205	215	44	166	284	295
16.75	1.00	36.5	51	107	126	174	48	52	54	40	54	298	295	296	60	175	181	109	42	168	83	40	196	284	252	254	174	230	204	198	59	81	195	202	147	288	265	114	201	172	45	78	198	207	217	50	171	286	298
16.75	1.00	36.75	49	106	127	174	50	52	52	38	55	295	294	295	57	175	183	108	40	168	82	40	195	283	250	253	173	230	203	198	59	79	194	201	146	288	265	114	202	172	43	79	199	208	218	48	170	285	297
16.75	1.00	37	45	101	125	172	49	50	52	38	58	296	294	298	56	174	181	107	42	167	82	38	196	284	255	252	171	230	203	199	57	80	196	202	148	289	267	124	202	173	40	78	197	211	217	50	171	285	298
16.75	1.00	37.25	49	106	128	175	49	50	52	39	55	297	293	297	57	176	182	110	41	169	84	40	199	283	252	252	174	231	206	200	60	81	196	203	150	287	268	119	205	177	43	79	200	210	217	50	172	285	297
16.75	1.00	37.5	52	108	130	177	49	53	52	40	55	297	293	297	57	180	183	113	41	169	83	40	198	284	253	256	177	233	208	202	59	79	198	204	150	288	269	118	206	178	45	81	201	211	218	50	174	286	296
16.75	1.00	37.75	48	103	129	177	50	52	55	42	60	297	297	299	60	180	185	111	43	172	88	41	201	286	256	254	177	233	207	202	61	80	198	205	154	290	271	135	204	178	41	82	203	212	222	52	176	286	299
16.75	1.00	38	51	109	131	179	50	52	53	40	56	298	296	298	59	183	185	114	43	173	86	41	201	285	255	257	179	237	210	206	62	83	198	206	153	291	269	125	207	182	45	84	204	212	223	52	175	287	297
16.75	1.00	38.25	47	103	129	178	49	50	50	40	57	296	294	296	57	181	184	112	43	171	85	40	200	284	254	254	177	233	210	204	58	80	197	204	154	290	272	129	206	180	44	83	203	213	221	50	175	286	299
16.75	1.00	38.5	53	109	132	182	54	55	55	41	59	299	295	300	61	185	189	119	46	173	89	42	203	286	258	259	181	238	213	208	62	84	203	208	157	291	273	132	210	185	48	88	208	215	225	54	179	288	300
16.75	1.00	38.75	51	108	135	183	55	58	59	46	66	301	298	301	62	187	190	117	48	176	92	46	209	287	260	259	182	239	215	209	64	85	203	210	161	294	276	145	212	186	47	89	211	218	227	56	182	290	299
16.75	1.00	39	50	106	133	182	55	55	58	43	61	299	296	300	59	185	188	117	45	176	87	42	207	285	256	259	182	238	214	208	61	82	202	208	158	291	276	136	210	186	45	88	207	216	224	54	176	288	299
16.75	1.00	39.25	50	105	134	183	53	55	56	42	61	298	297	300	60	187	190	117	45	175	88	44	204	285	258	260	183	239	214	209	62	85	203	209	158	291	273	141	212	187	43	89	211	217	224	53	179	288	299
16.75	1.00	39.5	53	108	135	185	54	57	57	43	62	300	296	301	61	187	191	120	47	177	90	44	207	287	260	260	185	240	216	213	65	85	202	211	163	295	277	144	211	190	46	91	210	219	226	55	181	289	300
16.75	1.00	39.75	50	105	136	184	56	55	57	43	66	297	296	299	60	191	191	117	45	177	89	42	209	285	259	259	183	240	215	210	62	84	203	211	165	294	276	147	213	191	42	91	211	217	226	53	180	289	299
16.75	1.00	40	49	105	134	185	52	53	54	40	62	298	295	299	59	190	189	116	45	177	90	42	208	285	259	260	184	238	217	212	62	84	203	209	162	292	276	146	214	189	43	90	211	216	225	54	179	289	298
16.75	1.00	40.25	49	105	135	186	54	54	56	41	65	298	295	299	59	189	194	120	45	177	88	42	209	286	259	260	183	242	217	212	63	84	204	210	163	292	278	149	214	191	43	91	211	217	227	53	181	289	298
16.75	1.00	40.5	48	105	138	188	56	56	59	45	67	300	297	301	60	191	192	119	49	179	92	44	210	286	262	261	185	243	218	215	64	86	204	213	167	295	278	158	216	194	43	95	216	220	227	54	182	290	301
16.75	1.00	40.75	53	109	140	190	61	58	60	46	69	301	298	302	61	194	197	124	49	181	92	46	213	288	261	264	190	246	219	216	67	88	207	214	170	294	280	155	218	197	44	97	217	223	229	58	184	290	301
16.75	1.00	41	52	107	138	189	56	56	58	43	65	300	297	301	61	195	196	123	47	181	92	43	211	287	259	263	189	245	221	217	67	85	206	214	167	296	280	155	220	196	44	96	218	221	229	55	183	291	300
16.75	1.00	41.25	50	106	140	191	56	56	56	44	65	299	298	300	58	194	196	123	48	181	92	45	212	287	260	262	189	245	221	216	65	86	207	216	170	295	278	158	219	197	46	97	218	221	229	56	184	291	300
16.75	1.00	41.5	53	112	141	191	59	60	60	44	66	301	298	301	61	198	198	127	50	184	95	45	214	287	262	265	192	247	225	220	68	89	210	218	173	296	282	157	222	199	49	100	220	225	230	59	186	292	303
16.75	1.00	41.75	52	106	142	193	62	59	63	47	75	300	299	304	63	200	198	126	51	185	97	47	219	288	264	265	191	246	223	220	68	89	210	218	175	297	283	170	222	200	45	102	220	224	232	57	187	291	302
16.75	1.00	42	57	112	146	196	61	62	62	47	68	303	299	303	63	202	201	130	52	186	97	48	217	289	264	266	196	248	227	223	70	92	210	220	175	298	281	164	224	204	48	104	223	227	233	62	189	291	304
16.75	1.00	42.25	51	108	142	193	59	58	59	45	67	301	298	302	60	200	198	128	49	184	94	43	215	286	263	265	194	247	226	219	68	88	209	218	174	297	283	162	223	201	45	101	222	226	230	59	186	291	302
16.75	1.00	42.5	50	106	144	195	60	59	60	43	68	300	300	303	59	200	199	127	50	186	96	44	218	289	264	264	193	248	226	222	69	89	211	217	175	299	283	169	224	203	44	104	223	227	230	59	187	293	301
16.75	1.00	42.75	52	108	143	195	61	58	60	44	65	302	298	302	61	202	200	130	50	186	96	45	216	287	262	266	196	247	227	223	68	90	212	219	176	297	283	166	226	205	47	103	226	225	233	58	187	291	301
16.75	1.00	43	54	111	146	199	65	62	63	48	72	302	300	304	63	204	203	133	57	187	100	50	221	290	265	268	198	251	229	226	72	92	214	224	179	298	284	173	229	207	50	109	228	228	234	62	191	293	303
16.75	1.00	43.25	50	107	146	195	61	59	62	46	71	303	300	305	61	205	201	131	53	186	100	46	219	289	264	267	196	250	228	226	69	91	213	221	180	299	283	177	228	207	45	106	225	228	235	60	188	293	302
16.75	1.00	43.5	53	109	146	198	62	60	62	47	70	302	299	303	60	204	203	130	51	188	98	46	220	288	263	267	197	251	230	225	70	92	213	222	180	299	284	175	229	208	47	107	226	227	234	61	190	294	301
16.75	1.00	43.75	50	107	147	199	64	60	63	48	74	304	301	304	63	206	202	132	55	188	101	49	222	290	267	267	199	252	230	227	70	93	215	221	183	299	285	182	231	209	47	109	227	230	236	63	192	294	303
16.75	1.00	44	54	110	175	201	65	62	62	49	68	304	299	303	61	208	203	134	52	190	98	49	221	288	263	268	201	252	231	226	71	92	215	224	182	299	285	176	233	210	49	111	229	230	234	63	190	293	303
16.75	1.00	44.25	49	105	147	199	64	60	64	48	76	301	300	303	59	205	204	130	53	187	98	46	224	290	265	267	197	252	231	226	68	92	212	223	183	299	286	186	232	210	44	111	228	229	235	61	190	292	302
16.75	1.00	44.5	52	108	149	202	64	61	64	47	72	303	300	303	63	209	206	135	57	190	99	48	223	288	265	268	202	254	232	228	71	93	217	225	185	298	285	183	235	211	47	112	229	229	236	63	192	294	302
16.75	1.00	44.75	52	108	154	204	69	66	68	52	83	302	301	307	63	211	210	135	59	192	106	52	228	290	268	271	202	254	234	232	73	96	217	227	191	301	288	195	234	214	47	117	232	231	239	64	196	295	305
16.75	1.00	45	56	112	154	206	69	65	67	51	73	303	301	305	65	212	209	138	57	192	104	52	225	290	265	270	205	255	237	232	76	98	220	229	188	301	288	185	237	218	51	117	233	233	238	66	195	296	305
16.75	1.00	45.25	52	108	151	206	68	64	67	50	78	304	302	306	64	213	210	137	60	191	104	52	226	291	269	272	204	254	236	232	73	97	219	228	191	302	288	193	236	216	46	118	233	234	241	65	196	296	304
16.75	1.00	45.5	53	108	151	206	67	62	65	47	77	303	301	306	61	212	207	136	57	193	103	48	227	289	267	268	204	254	235	230	71	95	218	227	189	302	286	192	237	215	46	116	234	232	239	63	193	294	304
16.75	1.00	45.75	60	114	157	210	75	68	66	52	77	305	302	307	67	217	212	143	60	195	104	53	229	292	266	274	207	258	238	234	77	97	220	229	192	302	288	187	239	219	52	120	235	234	240	67	194	295	304
16.75	1.00	46	53	110	155	208	70	64	67	47	74	304	302	305	63	214	211	142	58	194	106	51	227	290	266	272	207	256	239	234	75	97	222	230	192	301	289	193	240	218	50	120	236	235	239	67	195	296	303
16.75	1.00	46.25	50	104	152	208	67	62	64	46	76	303	302	306	60	214	209	138	58	192	105	48	226	288	266	271	205	255	234	232	73	97	219	226	191	301	287	197	239	217	45	120	233	232	240	63	194	294	303
16.75	1.00	46.5	52	107	153	209	69	65	65	48	75	305	300	305	61	216	212	139	57	193	104	50	228	290	266	273	208	256	238	233	74	96	220	229	191	301	288	195	241	219	46	122	236	233	239	64	195	294	304
16.75	1.00	46.75	52	107	155	210	70	62	66	48	75	306	302	306	61	216	211	140	58	195	107	51	230	292	268	272	209	256	239	235	76	99	221	231	193	301	288	199	241	219	48	124	237	236	242	65	197	295	304
16.75	1.00	47	55	111	157	213	73	67	68	52	80	305	302	307	63	220	252	145	61	197	109	53	232	292	269	276	211	257	240	237	76	101	223	231	196	303	288	202	245	224	48	125	239	237	243	67	198	297	304
16.75	1.00	47.25	53	109	155	211	71	67	67	50	77	306	303	308	62	217	213	142	59	195	108	52	230	290	268	274	212	259	241	237	76	100	222	232	197	303	289	201	245	223	48	125	239	237	242	68	197	297	305
16.75	1.00	47.5	51	105	155	212	71	64	63	48	75	305	301	306	60	218	213	143	57	194	106	50	229	290	266	273	208	256	239	235	72	97	221	231	196	302	289	201	244	222	46	124	238	236	242	66	196	295	303
16.75	1.00	47.75	51	107	157	212	71	64	66	49	76	306	302	307	62	221	214	143	59	194	108	52	231	292	266	273	211	259	241	237	75	101	221	233	197	303	288	203	247	223	47	127	238	237	242	66	196	297	304
16.75	1.00	48	55	111	158	214	75	69	67	50	74	305	301	308	63	223	215	147	61	198	106	52	232	292	266	274	214	258	243	238	77	102	224	233	199	304	290	201	249	225	50	129	242	238	243	70	198	297	303
16.75	1.00	48.25	52	110	162	214	75	68	68	52	81	306	304	308	64	224	217	146	62	198	111	55	233	292	268	273	213	260	244	240	77	104	226	234	200	306	291	209	248	227	48	132	243	241	244	70	201	296	306
16.75	1.00	48.5	55	112	161	218	75	70	69	53	77	306	303	309	65	225	220	150	63	200	111	54	234	292	269	276	217	261	245	242	79	104	227	237	203	304	292	207	249	228	51	133	245	240	245	71	203	298	306
16.75	1.00	48.75	52	109	160	215	73	68	66	49	78	305	302	308	62	224	217	148	61	199	109	53	232	292	269	274	216	262	243	241	77	102	225	234	201	303	291	207	248	227	48	133	241	239	244	72	199	298	306
16.75	1.00	49	52	108	161	216	75	70	71	51	81	304	304	308	64	226	220	148	65	199	112	56	237	293	268	275	217	262	244	242	79	104	227	236	205	305	294	213	250	230	50	133	242	242	246	73	201	299	305
16.75	1.00	49.25	53	110	161	219	77	70	71	53	83	306	304	308	63	226	221	148	64	200	112	56	236	292	268	274	217	262	246	242	79	104	226	236	205	305	292	214	251	229	48	135	245	241	246	71	201	298	305
16.75	1.00	49.5	57	113	164	220	82	72	71	54	81	306	304	309	66	227	221	152	64	202	111	56	235	292	268	276	219	264	245	242	81	104	228	236	206	304	292	212	251	231	49	136	245	241	247	73	200	297	306
16.75	1.00	49.75	56	114	164	220	79	71	69	54	80	308	303	310	65	229	222	153	66	202	115	57	237	293	270	277	218	265	247	244	81	106	227	238	208	305	293	213	253	231	51	138	246	243	246	75	203	298	307
16.75	1.00	50	51	109	162	220	75	68	69	50	80	305	303	309	62	226	221	150	63	200	111	54	236	292	268	273	219	262	246	244	79	104	228	236	208	304	291	214	252	232	47	140	244	241	245	71	202	296	305
16.75	1.00	50.25	51	107	163	220	78	71	73	52	85	305	303	310	63	228	222	151	68	201	115	55	238	293	271	273	219	262	246	242	78	106	229	237	210	307	294	219	253	232	45	139	245	242	248	70	202	298	305
16.75	1.00	50.5	55	112	166	222	80	72	71	53	82	306	306	311	64	231	222	154	66	202	114	57	238	292	272	276	221	264	249	245	82	107	229	239	210	307	293	219	256	235	51	143	247	243	249	73	203	300	308
16.75	1.00	50.75	53	108	163	220	78	70	70	52	82	306	303	310	63	230	223	153	66	202	116	55	239	294	272	276	221	263	248	244	80	107	230	238	210	306	293	220	255	235	49	141	247	243	248	72	204	298	306
16.75	1.00	51	56	111	169	224	81	73	73	54	80	308	306	309	63	232	226	156	68	204	117	58	239	292	270	277	223	265	250	247	82	108	232	239	212	305	293	219	255	235	51	149	248	244	249	74	205	300	306
16.75	1.00	51.25	56	114	168	226	82	74	71	54	80	308	304	310	65	231	226	159	67	205	116	58	239	293	270	278	225	268	251	248	84	110	230	240	213	307	293	220	258	237	52	146	249	245	249	77	204	300	309
16.75	1.00	51.5	54	111	167	225	80	72	72	53	81	306	304	309	65	233	226	157	67	204	116	57	239	294	269	275	225	265	251	245	82	110	230	242	212	307	296	219	258	235	50	144	250	246	250	75	204	298	306
16.75	1.00	51.75	50	105	166	222	80	70	71	52	84	305	304	311	62	231	224	152	67	202	115	55	240	293	269	273	221	264	249	245	80	107	229	238	214	307	294	222	256	235	46	144	250	245	248	71	204	298	304
16.75	1.00	52	54	110	168	226	80	73	73	52	82	306	305	310	65	233	225	157	69	206	117	58	242	293	269	277	225	265	251	249	82	110	232	242	216	307	294	224	259	236	50	147	251	246	250	76	205	298	307
16.75	1.00	52.25	52	107	168	226	83	73	72	54	89	307	304	311	64	234	227	157	68	205	120	58	244	295	271	277	226	266	252	249	84	111	232	242	218	310	296	227	258	239	47	148	251	246	251	76	206	300	306
16.75	1.00	52.5	59	115	172	230	88	76	75	56	84	307	304	310	67	238	230	164	69	208	118	60	243	294	268	279	228	267	253	251	87	113	234	243	217	307	295	221	260	240	55	150	252	246	250	78	206	299	307
16.75	1.00	52.75	50	105	169	226	81	72	72	53	84	306	305	311	62	235	228	158	70	206	120	57	242	293	269	275	226	264	251	248	85	111	234	242	217	306	294	227	260	236	47	148	251	247	250	75	207	299	305
16.75	1.00	53	54	111	169	228	85	73	74	55	84	307	305	311	64	237	229	160	71	207	121	61	245	294	270	276	230	267	253	250	87	114	236	243	220	308	298	227	261	239	51	151	254	248	250	77	207	299	305
16.75	1.00	53.25	52	108	170	229	85	75	74	53	86	307	306	312	64	236	229	160	71	205	122	59	242	293	270	275	229	266	252	251	86	114	235	243	220	308	296	227	261	240	48	154	254	248	251	77	207	300	306
16.75	1.00	53.5	53	110	172	229	85	76	73	54	83	309	305	311	63	238	230	164	71	208	121	59	243	294	269	277	231	268	254	252	86	114	235	244	221	308	296	226	262	240	50	154	253	248	252	77	208	299	307
16.75	1.00	53.75	56	113	174	233	89	80	78	57	93	309	309	315	70	241	233	166	76	210	128	65	246	298	273	278	233	269	257	254	90	119	237	246	225	311	299	233	264	243	53	158	255	251	254	83	212	303	309
16.75	1.00	54	57	111	175	232	89	78	76	56	86	308	306	312	66	241	232	165	75	209	124	61	245	296	270	277	233	269	256	254	88	116	235	246	223	310	297	232	264	243	53	155	255	250	253	80	210	300	309
16.75	1.00	54.25	55	111	173	231	87	77	74	55	84	308	305	312	65	241	232	166	73	209	124	60	244	295	269	276	233	267	256	253	87	115	236	245	223	308	298	230	263	242	50	182	254	249	253	79	209	299	307
16.75	1.00	54.5	57	114	175	233	90	79	78	58	88	310	307	314	66	242	234	169	77	211	127	62	248	296	272	277	236	269	256	255	90	119	239	247	227	312	298	234	266	246	53	160	258	252	254	83	211	303	308
16.75	1.00	54.75	54	111	174	233	87	76	74	55	86	308	305	311	64	241	233	168	74	209	122	62	245	295	268	275	234	268	256	255	88	115	237	246	226	309	298	231	264	243	52	160	255	249	253	80	210	300	307
16.75	1.00	55	55	112	176	235	90	78	76	56	87	309	307	313	65	243	234	168	74	210	125	63	246	295	269	278	235	268	256	255	89	119	237	247	228	309	299	234	264	244	52	160	256	250	254	81	212	301	306
16.75	1.00	55.25	57	114	178	236	93	81	80	60	91	310	308	315	67	246	236	171	80	213	129	66	250	296	273	279	236	270	259	258	93	121	240	249	230	312	300	237	267	248	53	165	258	253	255	86	212	303	310
16.75	1.00	55.5	55	112	176	235	90	80	76	58	89	309	307	313	67	245	235	171	77	211	128	63	248	297	271	278	236	269	259	255	90	120	239	248	229	310	300	237	268	245	52	163	257	251	255	83	211	302	307
16.75	1.00	55.75	55	113	179	238	93	83	78	59	92	309	308	314	67	245	238	174	79	213	129	64	250	297	272	278	237	271	259	256	92	121	240	249	232	310	300	237	268	249	52	167	258	253	256	84	213	301	311
16.75	1.00	56	55	111	177	235	90	80	76	57	86	311	306	314	66	246	237	171	77	211	127	63	248	297	269	276	238	270	258	257	90	120	239	249	229	311	300	236	267	247	78	164	258	252	253	82	210	299	309
16.75	1.00	56.25	54	109	178	238	94	83	82	61	95	310	311	316	68	246	238	173	85	214	137	69	253	299	275	279	237	271	260	259	95	126	243	251	233	313	302	245	268	247	53	167	261	253	255	88	215	302	308
16.75	1.00	56.5	55	113	179	237	92	80	76	57	87	310	310	314	66	246	238	173	78	212	130	65	250	296	272	278	239	270	259	256	93	122	241	250	232	311	300	238	269	248	54	168	261	253	256	85	212	301	311
16.75	1.00	56.75	54	110	180	238	93	81	77	59	91	310	310	315	68	248	239	175	82	215	133	67	252	297	272	277	239	270	260	258	94	125	241	251	233	313	301	240	269	250	52	171	261	254	258	86	216	302	309
16.75	1.00	57	55	111	180	238	93	80	76	57	88	310	310	314	66	247	237	175	80	213	131	65	251	298	271	276	240	269	259	256	92	124	242	250	231	312	300	238	268	251	51	169	258	253	256	84	212	301	308
16.75	1.00	57.25	58	116	184	241	98	84	80	60	89	313	310	316	70	251	241	178	84	216	134	69	252	298	273	279	242	273	263	261	95	129	243	254	235	313	302	241	272	251	56	173	263	256	258	88	215	303	310
16.75	1.00	57.5	50	105	178	237	91	79	76	55	88	309	307	314	63	248	238	171	80	212	131	63	248	297	271	275	238	270	259	256	90	122	239	248	232	311	299	238	267	248	47	168	258	254	255	83	212	299	307
16.75	1.00	57.75	52	110	179	238	94	79	75	56	88	308	307	313	65	248	239	177	79	213	129	63	251	297	270	278	240	270	260	258	91	125	242	251	234	312	301	240	269	250	50	171	260	254	255	84	213	302	308
16.75	1.00	58	56	112	183	242	96	84	79	59	92	310	309	315	68	250	242	179	83	216	135	68	253	298	272	277	242	273	263	261	96	127	243	251	237	313	300	241	271	252	52	174	262	255	258	87	214	302	311
16.75	1.00	58.25	58	113	185	242	98	85	78	62	90	312	311	316	69	251	243	179	85	217	137	68	253	299	272	279	245	273	264	262	97	129	245	254	238	313	305	243	272	253	54	174	263	256	260	88	216	302	311
16.75	1.00	58.5	58	115	183	242	98	84	77	58	87	309	307	314	66	251	241	180	81	216	132	67	250	297	270	279	244	272	260	260	94	124	243	251	237	312	300	239	270	252	51	174	262	255	256	87	213	299	309
16.75	1.00	58.75	54	111	183	243	99	85	78	60	90	310	309	317	68	251	243	181	83	217	134	67	253	298	271	278	244	273	263	259	95	128	245	253	237	311	302	241	272	252	51	176	262	257	258	86	213	302	311
16.75	1.00	59	55	110	182	244	98	85	79	59	92	309	310	317	66	253	242	181	85	218	137	67	255	299	274	278	243	274	262	261	96	127	245	252	240	313	302	243	272	253	50	177	263	257	258	87	217	302	311
16.75	1.00	59.25	62	118	189	249	104	91	83	62	93	310	309	317	70	253	245	186	86	219	135	72	254	300	273	282	247	273	264	263	98	131	246	254	241	313	303	245	273	255	55	179	263	258	260	93	217	302	311
16.75	1.00	59.5	56	113	185	244	102	85	80	62	93	312	309	316	69	254	244	183	87	219	141	69	256	299	275	279	247	274	264	262	99	129	247	254	242	314	304	243	273	255	52	180	265	259	260	90	218	304	312
16.75	1.00	59.75	55	112	185	244	101	86	78	59	87	310	308	315	66	252	243	184	84	218	138	68	253	298	272	279	247	273	265	263	97	128	246	253	241	312	303	242	274	253	52	180	263	257	260	87	216	302	310
16.75	1.00	60	56	114	184	245	100	85	77	58	86	310	308	315	64	254	242	183	85	219	136	68	254	299	273	279	247	273	264	262	96	130	247	255	242	311	303	241	273	255	52	180	265	258	260	88	216	302	310
16.75	1.00	60.25	56	113	188	245	101	85	80	62	92	312	309	316	67	255	245	185	88	220	140	69	255	298	275	279	248	273	264	263	98	133	247	254	242	313	302	243	274	254	53	181	265	260	260	91	218	303	312
16.75	1.00	60.5	55	112	186	247	102	88	81	62	91	311	310	317	67	254	245	185	89	219	141	69	255	300	275	279	249	273	265	263	99	133	247	257	243	313	304	244	272	256	52	183	266	260	261	91	218	303	310
16.75	1.00	60.75	54	112	188	247	101	87	77	59	87	311	310	315	66	255	244	186	83	218	138	67	254	302	272	278	249	273	264	262	98	132	246	255	244	313	304	243	273	256	51	181	264	258	260	89	217	302	310
16.75	1.00	61	53	111	187	245	101	84	77	57	87	311	308	317	65	255	244	186	86	220	140	69	254	299	273	278	248	272	265	263	97	131	245	255	243	312	303	242	273	254	51	183	264	259	260	88	216	302	309
16.75	1.00	61.25	53	110	186	245	99	84	73	56	84	310	309	315	64	254	245	185	85	218	137	66	253	299	271	276	250	273	264	261	97	131	244	252	242	310	302	240	273	255	51	183	264	259	258	87	215	300	308
16.75	1.00	61.5	56	112	189	248	103	89	80	61	90	312	311	317	67	257	248	190	90	222	143	72	256	301	276	279	252	275	265	265	99	136	249	257	247	314	304	243	274	258	53	187	267	261	263	92	219	302	311
16.75	1.00	61.75	53	108	190	247	105	88	81	62	93	311	311	318	67	257	248	190	91	219	144	70	258	300	276	279	250	273	266	264	100	134	247	255	247	313	304	244	276	256	51	186	266	261	261	91	219	301	310
16.75	1.00	62	57	114	190	250	105	90	78	58	88	311	309	317	67	256	247	191	89	220	140	70	256	298	274	279	251	274	266	265	101	135	249	256	247	312	303	243	275	258	55	186	265	260	261	92	219	302	310
16.75	1.00	62.25	52	107	190	249	103	87	79	60	88	312	310	317	64	257	246	188	89	220	142	70	257	298	275	278	252	274	266	264	99	134	248	256	248	312	304	241	275	256	50	187	264	261	261	90	219	302	311
16.75	1.00	62.5	55	113	191	250	106	90	79	62	90	312	310	318	67	257	248	193	90	222	141	70	258	300	275	280	251	273	267	265	100	136	249	256	248	314	304	245	275	258	51	188	265	259	262	90	220	302	310
16.75	1.00	62.75	55	113	193	251	109	93	81	64	93	313	312	319	69	259	251	194	94	224	146	74	259	302	278	280	254	275	268	267	106	140	250	258	250	314	305	245	278	260	52	190	267	263	264	95	223	303	313
16.75	1.00	63	54	112	194	249	104	89	79	60	89	311	309	317	67	256	249	191	89	222	143	69	258	298	274	279	252	273	267	264	102	136	248	256	248	312	304	243	275	258	52	189	264	262	263	90	220	302	311
16.75	1.00	63.25	57	112	194	253	108	91	82	62	91	312	312	319	69	261	249	196	93	225	147	73	259	301	277	281	255	275	268	266	103	139	249	257	249	314	306	242	277	259	53	191	267	264	264	95	221	303	313
16.75	1.00	63.5	57	114	195	250	108	93	80	63	91	313	310	318	68	261	250	195	93	224	145	72	258	302	277	280	255	274	268	267	104	141	252	259	252	313	307	243	277	259	54	193	267	262	264	93	221	304	311
16.75	1.00	63.75	55	109	194	250	108	90	79	61	91	311	309	318	66	258	251	195	94	222	145	71	259	300	276	280	254	274	267	265	102	139	250	257	251	312	305	242	276	259	51	192	266	263	262	91	220	302	312
16.75	1.00	64	59	115	197	255	111	95	82	64	90	313	312	318	69	261	252	198	94	226	147	74	260	304	278	282	257	276	270	269	106	141	253	261	254	315	307	243	277	261	55	194	268	263	264	97	221	304	313
16.75	1.00	64.25	56	112	198	255	113	95	85	65	96	314	314	320	71	262	253	197	98	226	152	74	264	303	278	281	258	276	271	267	106	144	253	260	256	316	309	245	279	262	54	196	268	264	266	94	224	304	312
16.75	1.00	64.5	57	117	197	255	112	95	81	63	89	312	312	318	66	263	253	198	95	225	148	74	259	302	276	282	257	276	270	268	105	143	253	261	252	314	306	244	277	261	55	195	268	264	265	94	222	302	313
16.75	1.00	64.75	65	120	201	256	117	99	84	67	91	312	310	319	70	264	255	202	97	228	149	77	259	301	276	285	257	276	268	267	108	143	251	259	254	312	305	248	277	261	57	197	266	264	265	97	223	304	311
16.75	1.00	65	59	115	198	255	112	94	82	63	91	313	311	318	68	263	253	201	96	227	149	76	260	301	277	282	258	276	270	270	108	142	252	261	255	314	305	244	278	262	55	197	268	265	264	96	224	302	311
16.75	1.00	65.25	58	114	199	256	115	95	83	64	90	313	311	319	68	263	253	200	96	226	146	74	260	300	275	282	258	276	269	267	106	142	252	258	253	314	307	245	276	262	52	197	267	265	264	92	220	300	310
16.75	1.00	65.5	61	117	200	256	116	97	79	62	87	311	309	318	67	263	253	201	94	226	145	73	258	299	273	281	256	274	268	267	105	142	250	258	252	311	304	245	276	262	54	194	267	263	263	93	219	302	309
16.75	1.00	65.75	57	113	202	256	114	96	82	64	92	312	312	319	68	263	254	204	99	227	152	73	261	302	278	282	258	275	271	267	107	145	252	261	256	314	306	245	277	262	53	199	268	266	266	96	224	302	311
16.75	1.00	66	53	110	199	254	113	93	82	62	91	311	311	319	67	264	254	202	100	226	152	73	260	303	278	279	260	276	270	268	107	144	253	261	255	314	305	241	278	263	52	199	269	266	264	94	222	304	311
16.75	1.00	66.25	58	114	201	258	115	95	82	64	91	314	314	320	69	266	256	205	99	229	155	75	262	301	279	283	262	276	272	270	108	146	254	261	255	315	308	242	278	265	54	201	269	267	265	96	226	303	313
16.75	1.00	66.5	57	113	202	258	115	96	82	64	92	313	313	320	69	265	257	205	101	228	154	75	260	303	278	282	259	277	271	270	109	147	255	262	258	315	309	243	278	264	53	201	269	266	267	94	225	303	313
16.75	1.00	66.75	59	115	203	259	117	98	81	64	90	315	312	319	69	264	256	206	100	229	153	76	261	303	278	283	261	277	271	271	110	147	255	262	257	314	308	242	280	266	57	202	268	267	266	97	226	304	312
16.75	1.00	67	54	110	200	257	114	96	81	62	92	312	311	321	68	264	256	206	101	229	154	74	262	301	279	281	261	276	271	269	109	148	254	261	258	314	308	243	279	264	54	202	269	267	265	95	225	305	310
16.75	1.00	67.25	58	113	205	257	118	99	85	66	95	313	313	321	70	266	258	208	103	230	155	77	264	302	280	282	262	277	272	270	110	150	255	261	260	315	307	244	279	266	53	205	269	268	267	97	226	304	314
16.75	1.00	67.5	55	110	203	259	117	97	83	65	92	313	313	320	69	266	257	206	104	229	157	75	263	303	280	281	262	276	270	269	109	150	256	261	259	315	309	240	279	265	51	204	268	267	266	96	226	305	313
16.75	1.00	67.75	58	113	204	262	118	99	83	65	91	314	313	320	70	267	257	210	102	232	157	77	262	304	279	283	263	278	273	270	111	151	257	264	259	316	309	242	280	267	57	206	270	270	268	98	228	306	314
16.75	1.00	68	54	110	203	258	117	100	84	65	91	313	313	321	68	265	258	209	103	230	159	76	262	304	280	282	262	276	271	270	112	150	256	262	261	316	307	241	279	265	53	206	269	268	266	94	226	303	313
16.75	1.00	68.25	58	115	205	261	119	98	81	63	89	313	312	320	69	267	257	210	102	230	158	74	263	303	279	282	264	277	272	270	113	151	256	262	260	314	308	241	279	266	56	205	270	268	266	95	227	303	313
16.75	1.00	68.5	60	115	208	264	123	100	85	68	91	314	314	321	70	268	259	211	106	231	159	77	264	303	279	282	265	277	273	272	112	152	257	263	261	316	308	243	280	267	54	207	269	269	267	97	227	305	313
16.75	1.00	68.75	56	114	204	260	119	98	81	64	88	314	312	319	69	267	257	210	103	230	157	74	261	303	278	280	263	275	271	271	111	149	256	262	260	315	309	239	277	264	54	206	268	268	267	95	225	304	312
16.75	1.00	69	58	112	209	260	120	100	82	64	90	313	313	320	69	268	258	212	106	232	160	76	262	303	280	281	266	277	273	271	113	154	257	263	260	314	308	239	280	267	54	208	270	270	268	98	229	303	312
16.75	1.00	69.25	57	113	209	264	124	102	85	67	95	314	314	322	71	270	259	214	106	232	159	77	264	304	281	285	266	278	272	271	114	153	258	263	262	316	310	242	279	268	54	208	270	270	268	97	229	305	315
16.75	1.00	69.5	57	114	209	264	122	103	87	67	94	315	315	322	70	269	261	214	109	233	164	78	266	305	281	282	267	276	276	272	116	155	259	264	264	315	309	241	280	268	56	212	271	270	269	101	230	305	315
16.75	1.00	69.75	60	118	210	265	124	103	84	65	90	315	313	321	70	270	260	217	106	233	161	76	263	304	280	284	268	277	275	272	115	154	257	266	262	315	309	242	281	268	56	210	270	270	268	99	229	303	313
16.75	1.00	70	57	115	210	264	126	103	85	67	94	314	313	322	68	269	260	215	107	233	163	77	264	303	279	284	267	276	272	273	113	155	257	264	263	316	308	242	281	267	54	211	270	270	268	98	228	302	313
16.75	1.00	70.25	58	116	211	264	123	103	85	64	89	315	314	322	69	270	260	216	109	234	161	77	263	302	279	282	267	277	274	273	115	156	259	265	262	314	310	241	280	269	56	211	269	269	269	97	230	305	313
16.75	1.00	70.5	59	116	210	265	125	101	85	64	89	314	314	321	70	268	261	216	106	233	162	76	263	302	279	282	267	278	273	273	115	156	257	265	263	314	309	241	281	267	57	211	270	270	269	98	229	305	312
16.75	1.00	70.75	65	123	214	267	131	110	86	70	93	314	313	322	74	271	262	221	109	236	162	80	264	304	279	285	268	278	274	272	118	158	258	265	263	315	309	246	280	270	60	213	270	270	270	100	229	304	313
16.75	1.00	71	59	118	211	265	126	104	86	65	90	314	314	323	72	269	261	219	110	235	164	77	265	303	281	283	269	279	274	272	116	158	259	264	264	314	308	240	282	269	57	213	271	271	269	99	230	305	312
16.75	1.00	71.25	61	117	214	266	127	102	84	66	89	315	314	322	72	270	260	219	112	236	164	76	265	303	280	282	268	278	274	272	117	160	259	263	266	316	310	240	282	271	56	214	270	271	269	97	230	305	314
16.75	1.00	71.5	56	113	214	266	126	104	86	66	91	314	315	322	71	271	261	219	111	236	167	77	265	305	281	282	269	278	273	272	117	160	259	265	264	315	311	238	282	269	54	214	271	273	269	98	229	303	314
16.75	1.00	71.75	57	116	213	266	125	105	82	63	88	314	313	321	68	270	261	221	110	235	166	76	264	304	279	281	268	278	273	273	117	159	258	265	263	315	309	239	281	268	56	215	271	271	268	98	228	304	314
16.75	1.00	72	58	116	215	267	128	105	83	63	88	314	313	321	69	272	261	221	110	235	164	76	265	303	281	284	268	277	273	274	117	159	259	265	264	314	308	238	283	269	56	215	271	270	269	96	230	303	313
16.75	1.00	72.25	59	117	216	267	130	106	82	66	90	315	314	323	70	271	262	222	112	236	166	78	267	304	281	283	269	278	274	274	118	159	260	265	266	315	310	239	281	270	56	217	271	271	269	99	231	305	315
16.75	1.00	72.5	59	114	216	267	128	104	85	64	90	315	316	323	71	272	262	223	113	237	168	75	266	305	281	281	270	278	273	273	117	163	261	266	265	316	312	237	282	269	54	217	272	272	269	97	232	306	314
16.75	1.00	72.75	60	118	217	268	130	104	84	67	90	315	314	322	71	272	263	226	114	238	168	79	265	305	280	282	271	279	275	274	118	163	261	266	267	315	311	237	282	270	59	217	271	272	269	100	230	304	314
16.75	1.00	73	62	118	219	269	134	109	86	68	95	314	314	323	72	271	262	223	117	238	168	79	268	305	282	285	270	278	274	272	118	163	259	264	266	315	311	241	283	270	55	218	269	272	271	99	230	305	314
16.75	1.00	73.25	58	116	218	267	131	106	84	65	91	315	315	322	69	272	263	226	115	238	169	76	266	306	281	283	271	278	276	275	119	163	260	265	267	315	311	239	281	270	56	218	269	272	271	99	231	304	315
16.75	1.00	73.5	57	114	218	268	132	105	86	66	93	314	314	322	71	271	262	223	113	237	169	77	267	306	281	283	270	278	275	272	118	162	261	264	266	316	311	237	282	270	53	219	270	272	271	98	230	306	314
16.75	1.00	73.75	57	114	219	267	130	106	83	65	91	314	316	322	70	270	263	226	116	238	170	76	267	305	281	283	272	277	274	273	120	164	261	265	268	315	311	234	281	269	56	219	271	272	269	100	232	305	315
16.75	1.00	74	55	110	216	265	129	105	81	61	87	313	314	323	67	270	260	223	113	235	166	75	263	304	280	282	269	278	273	272	116	159	258	264	265	313	310	232	281	270	52	217	268	271	268	94	229	303	313
16.75	1.00	74.25	55	114	220	267	129	107	82	62	89	314	314	322	68	271	261	225	115	238	170	74	265	305	283	279	270	276	273	273	118	163	260	264	267	314	310	232	281	270	54	219	270	272	269	96	230	303	313
16.75	1.00	74.5	64	119	222	271	135	110	84	67	89	314	313	322	70	273	264	228	116	237	167	79	266	304	280	286	270	279	274	272	120	164	259	265	267	314	310	238	282	271	58	220	270	271	270	98	230	304	313
16.75	1.00	74.75	56	113	221	270	131	105	84	64	92	316	314	323	68	272	264	229	119	240	173	77	267	306	283	282	273	278	275	275	121	165	262	266	269	315	311	235	281	271	54	222	270	274	272	99	233	305	314
16.75	1.00	75	58	114	223	269	133	107	86	66	93	316	315	323	74	274	266	231	120	240	174	78	267	307	283	283	273	280	278	275	123	168	263	267	271	315	311	235	283	273	56	225	272	274	271	99	234	306	314
16.75	1.00	75.25	60	117	223	271	134	109	83	65	89	315	314	323	71	273	264	231	120	241	173	77	266	306	281	283	274	280	276	275	123	167	263	266	267	314	310	235	283	272	57	224	272	275	272	100	234	306	315
16.75	1.00	75.5	53	114	221	269	132	105	82	64	89	314	314	323	69	271	263	229	119	240	173	76	267	306	283	281	273	278	273	273	122	166	260	264	267	315	309	230	281	270	54	223	270	273	271	97	232	303	313
16.75	1.00	75.75	57	115	223	270	137	110	86	66	93	315	316	324	69	272	264	230	120	240	175	76	268	306	284	284	273	278	274	274	123	167	263	266	269	316	312	235	282	272	57	224	271	274	270	98	233	308	314
16.75	1.00	76	57	115	221	269	133	106	84	64	89	315	315	324	70	272	265	231	118	239	173	76	266	305	282	282	274	278	274	274	122	168	261	265	269	315	310	231	282	270	55	223	271	275	270	98	233	306	315
16.75	1.00	76.25	59	114	225	271	136	109	86	67	92	316	314	323	72	273	265	233	121	243	176	79	269	307	283	283	275	278	276	275	125	169	263	267	270	316	311	231	282	272	57	226	271	276	271	101	233	305	314
16.75	1.00	76.5	61	117	226	271	136	110	86	66	90	316	316	324	71	274	264	234	122	242	177	78	268	307	283	284	274	280	276	274	125	171	264	266	271	316	311	232	282	271	58	226	272	276	271	100	234	306	316
16.75	1.00	76.75	56	114	224	271	136	108	85	64	92	314	316	323	71	273	264	231	124	241	176	77	267	306	284	283	274	280	275	275	125	170	262	265	270	315	312	230	282	271	55	224	271	274	269	98	233	305	314
16.75	1.00	77	57	115	226	271	137	109	83	63	89	317	314	323	70	275	266	234	121	242	175	77	267	306	284	281	274	278	276	274	125	171	263	266	268	315	310	229	282	272	56	226	271	275	270	99	234	305	314
16.75	1.00	77.25	58	116	227	273	137	110	85	64	90	315	315	323	70	274	265	235	125	242	176	76	267	306	283	283	276	280	276	276	123	171	263	267	270	316	311	230	282	272	56	225	271	276	269	100	236	306	315
16.75	1.00	77.5	56	114	226	273	138	108	85	64	89	316	317	323	71	273	266	235	124	243	178	78	268	308	284	283	274	279	276	275	124	172	264	268	270	316	311	229	283	272	56	226	271	276	269	99	235	306	315
16.75	1.00	77.75	56	113	226	273	139	110	85	66	93	316	315	323	70	274	267	235	126	242	177	78	269	306	284	284	275	280	275	275	125	172	263	267	272	317	311	230	282	273	55	228	269	277	271	99	236	305	315
16.75	1.00	78	60	116	228	273	140	110	85	65	90	316	317	323	72	274	267	238	125	244	179	78	268	307	284	283	276	281	277	275	126	173	265	268	271	316	312	228	282	271	58	229	271	276	270	101	236	305	316
16.75	1.00	78.25	58	115	227	274	140	110	86	66	92	315	316	324	71	274	268	238	126	244	181	78	269	307	286	283	276	281	276	275	126	174	265	268	273	317	313	229	284	273	58	227	272	277	269	99	236	305	315
16.75	1.00	78.5	60	118	230	275	142	112	87	66	92	317	317	324	73	275	267	239	127	246	179	79	269	308	285	285	277	281	278	275	129	175	264	268	271	317	314	227	283	273	59	229	272	278	270	101	236	306	316
16.75	1.00	78.75	59	115	230	275	138	110	85	65	91	316	316	325	71	274	268	239	127	245	181	79	269	307	284	283	276	280	278	276	128	175	265	268	272	315	313	229	284	273	58	230	271	276	269	100	237	307	316
16.75	1.00	79	58	115	229	273	139	109	86	65	93	316	316	325	72	274	266	238	129	247	182	79	269	307	286	282	276	282	276	275	129	177	265	268	273	317	312	227	284	273	56	230	272	276	269	100	236	309	315
16.75	1.00	79.25	60	117	230	275	141	111	85	65	89	318	317	323	72	273	267	240	128	246	182	79	269	308	285	285	277	280	277	276	129	174	265	267	274	317	313	230	283	273	59	229	272	277	269	102	238	307	316
16.75	1.00	79.5	61	118	231	274	141	112	85	67	90	318	317	326	72	274	267	241	130	246	182	80	270	308	285	285	277	281	276	276	128	176	266	269	272	316	313	229	284	272	58	230	271	276	269	101	238	306	316
16.75	1.00	79.75	60	119	233	275	143	109	86	64	92	317	317	325	72	274	268	241	127	246	182	80	270	308	285	285	278	280	278	277	129	178	265	269	272	317	313	227	285	272	58	231	273	277	269	101	237	305	315
16.75	1.00	80	58	115	232	275	141	110	85	64	91	316	315	324	70	274	268	242	128	245	183	78	268	307	285	284	277	279	276	275	128	175	264	268	272	315	313	228	284	273	55	231	271	276	266	98	236	305	315
16.75	1.00	80.25	57	114	231	274	139	107	82	61	86	315	315	323	70	273	266	242	126	245	180	75	266	305	283	282	276	278	275	273	127	175	263	266	271	314	312	223	282	271	55	229	269	274	264	97	236	305	314
16.75	1.00	80.5	62	119	236	276	144	111	89	68	93	317	317	325	74	276	269	246	134	249	186	81	269	308	287	285	279	283	279	279	132	181	267	269	274	315	314	229	285	276	60	234	273	278	269	103	239	308	317
16.75	1.00	80.75	60	116	233	276	142	110	83	64	89	316	316	324	72	275	268	244	129	246	183	77	269	308	285	284	279	281	277	275	129	178	265	268	272	314	312	225	284	275	56	232	272	277	267	102	238	305	315
16.75	1.00	81	59	116	234	275	140	108	86	63	90	316	316	325	72	273	267	242	129	247	184	76	268	307	285	282	278	280	276	276	128	178	265	268	272	315	313	225	282	273	55	232	271	278	266	99	236	306	315
16.75	1.00	81.25	60	116	236	275	141	107	85	63	89	316	317	323	72	274	267	244	130	246	184	78	269	307	286	285	276	281	277	277	129	178	266	268	272	316	314	224	283	273	58	233	271	277	268	101	238	307	314
16.75	1.00	81.5	64	120	239	277	145	112	89	66	92	317	316	326	75	276	270	248	133	250	188	81	271	308	286	287	281	283	280	278	133	183	268	270	275	316	315	226	285	276	61	235	274	278	268	104	240	308	316
16.75	1.00	81.75	62	118	237	277	142	112	86	65	91	317	316	326	73	276	269	245	133	249	185	79	270	308	286	286	278	281	279	276	132	181	265	268	273	316	313	224	284	274	59	234	272	278	268	102	240	307	316
16.75	1.00	82	59	118	238	277	144	111	84	64	90	318	316	324	73	273	268	247	132	248	187	79	268	307	285	286	279	281	276	277	131	181	266	268	273	316	313	223	284	274	58	232	272	277	265	102	239	306	314
16.75	1.00	82.25	62	119	237	278	144	110	86	63	90	317	317	323	71	276	268	246	132	248	186	77	269	308	286	285	279	281	278	275	132	180	266	268	273	315	313	226	284	273	59	234	273	278	266	102	240	307	315
16.75	1.00	82.5	62	120	239	277	145	111	85	64	91	319	317	326	73	276	270	250	133	250	187	78	270	309	286	285	279	283	278	277	132	183	267	270	274	316	313	224	286	274	59	236	274	279	268	102	241	306	318
16.75	1.00	82.75	58	115	236	277	142	109	84	63	89	317	316	325	70	275	268	246	132	249	186	76	269	307	284	284	278	281	276	275	130	180	265	265	273	315	312	222	283	273	56	235	271	278	266	99	239	305	314
16.75	1.00	83	61	119	241	280	143	110	86	65	91	317	317	324	74	276	269	250	135	250	186	78	271	307	286	285	279	283	278	277	134	183	267	269	276	315	313	224	285	275	59	234	273	279	267	102	242	307	316
16.75	1.00	83.25	60	117	240	277	144	109	84	63	89	318	317	326	73	276	270	249	132	250	188	77	270	307	286	285	279	283	278	277	133	183	266	270	272	315	313	222	285	273	60	236	271	278	266	102	241	306	315
16.75	1.00	83.5	61	120	241	279	146	112	85	66	89	316	318	326	74	276	270	250	134	252	190	80	270	310	286	285	280	282	280	277	134	184	269	269	274	316	313	222	286	275	59	236	273	279	268	102	242	308	316
16.75	1.00	83.75	58	117	241	278	143	110	84	64	91	317	316	326	72	276	268	249	134	250	189	76	270	309	286	284	279	282	278	277	132	184	266	268	273	314	313	222	283	273	57	236	272	278	265	102	240	306	316
16.75	1.00	84	61	118	242	279	144	111	84	64	90	318	317	326	74	275	270	250	134	251	189	78	269	308	285	285	279	282	278	277	135	185	265	269	275	315	314	222	285	274	59	236	272	280	266	101	242	307	316
16.75	1.00	84.25	62	119	244	280	146	111	86	66	91	318	317	326	73	277	270	252	135	253	191	79	272	310	288	286	281	284	280	279	135	187	268	270	276	316	314	221	286	274	60	239	274	279	267	103	244	306	315
16.75	1.00	84.5	62	119	243	280	147	112	87	67	93	318	319	328	75	276	271	251	136	252	191	80	272	310	287	287	281	283	279	278	136	185	269	270	276	317	315	223	286	275	60	238	274	280	267	104	242	308	317
16.75	1.00	84.75	61	118	244	279	145	111	86	67	92	318	317	327	73	275	269	252	134	252	192	79	271	308	288	286	279	282	278	278	134	185	268	270	274	317	314	221	285	275	57	238	274	279	265	102	241	306	316
16.75	1.00	85	60	119	242	279	143	110	83	63	90	318	317	325	72	275	269	252	133	251	191	77	271	308	287	284	280	281	279	277	134	186	267	269	274	314	313	219	285	273	58	238	271	278	266	100	243	307	316
16.75	1.00	85.25	60	118	244	278	143	108	85	64	88	317	317	325	72	276	269	252	132	251	192	77	270	308	287	283	279	282	278	279	135	185	266	269	273	314	313	219	284	274	57	237	271	279	265	101	242	307	315
16.75	1.00	85.5	60	117	245	278	145	111	87	65	92	317	318	326	73	276	269	252	134	252	192	78	272	309	288	286	281	283	278	277	135	187	267	269	275	316	314	221	284	275	58	239	272	278	267	100	243	307	317
16.75	1.00	85.75	59	117	244	280	145	110	85	65	90	316	317	326	71	276	268	253	133	252	191	77	272	309	287	284	281	282	279	278	133	188	267	268	275	315	312	220	284	274	58	237	273	278	267	101	243	306	317
16.75	1.00	86	60	117	246	279	146	109	82	63	88	318	316	325	73	277	268	253	132	252	192	78	272	307	288	285	280	281	279	279	135	186	266	268	276	313	313	219	284	273	58	237	273	280	266	101	243	307	315
16.75	1.00	86.25	62	120	247	280	146	113	88	66	92	319	317	326	76	277	272	256	134	254	195	80	273	309	288	287	282	283	280	279	138	189	267	272	276	317	313	220	287	275	62	241	274	280	267	105	245	308	316
16.75	1.00	86.5	58	115	245	279	143	109	83	62	87	315	317	325	70	275	271	252	130	251	191	74	269	308	285	284	279	281	277	277	132	187	267	267	273	313	313	217	283	273	57	238	271	276	263	100	243	305	316
16.75	1.00	86.75	59	117	245	278	144	109	82	62	89	317	317	326	73	275	268	255	130	253	191	75	269	309	287	285	279	282	278	277	135	188	267	269	274	314	314	216	285	272	56	239	273	279	265	100	243	306	317
16.75	1.00	87	63	121	248	281	146	112	86	64	90	319	319	327	76	277	270	256	132	255	195	80	271	309	288	286	279	282	280	279	138	191	269	271	276	314	316	218	286	275	61	240	273	280	266	102	246	307	316
16.75	1.00	87.25	56	115	245	280	146	107	82	64	91	316	316	326	71	274	268	254	131	253	195	74	271	309	286	284	281	282	277	277	135	189	267	268	275	315	312	217	286	274	54	239	272	279	266	99	244	307	315
16.75	1.00	87.5	62	120	247	280	146	111	84	65	91	318	318	327	75	277	270	258	132	255	196	80	272	310	287	286	282	284	281	279	137	190	270	270	275	316	315	216	287	276	59	242	274	280	268	103	245	308	318
16.75	1.00	87.75	58	117	248	279	142	108	82	60	86	316	317	325	70	274	269	254	128	253	193	75	270	308	285	284	279	282	277	277	135	189	267	269	275	314	313	213	284	273	56	238	273	277	263	99	244	307	315
16.75	1.00	88	62	119	248	282	145	110	86	65	92	317	319	328	75	277	271	256	134	256	197	78	273	311	289	287	280	284	280	279	138	192	270	270	277	316	314	218	285	274	59	241	272	281	267	103	248	309	317
16.75	1.00	88.25	62	120	249	281	146	110	83	65	91	319	317	327	75	276	271	257	131	255	198	79	272	309	288	286	281	283	279	277	139	191	269	269	274	314	313	217	285	276	60	243	274	279	267	103	246	308	316
16.75	1.00	88.5	61	119	250	280	146	112	86	66	92	318	317	330	75	276	270	257	132	255	198	79	272	309	289	286	281	285	280	279	138	193	269	270	276	316	315	217	286	274	61	243	273	279	266	104	247	308	317
16.75	1.00	88.75	62	118	251	281	148	111	86	66	93	318	320	328	73	276	271	258	132	258	199	80	275	309	288	287	281	281	279	279	139	193	268	271	277	315	315	215	286	276	60	243	274	280	267	103	248	307	317
16.75	1.00	89	61	118	251	281	148	110	85	67	93	319	318	327	75	277	270	260	132	256	198	79	273	310	287	287	282	284	281	280	138	191	268	271	276	315	315	215	288	276	58	242	274	278	265	102	248	307	316
16.75	1.00	89.25	66	122	253	284	151	116	86	70	93	319	317	329	76	277	270	260	132	257	197	83	271	310	287	288	279	284	278	278	139	192	268	270	275	313	315	219	286	275	61	242	272	277	266	104	247	307	315
16.75	1.00	89.5	63	121	253	283	149	114	88	66	92	320	319	329	77	278	273	261	134	259	201	81	273	310	291	288	282	285	280	280	142	197	270	273	278	315	315	217	286	276	64	244	274	278	266	104	250	310	318
16.75	1.00	89.75	63	120	252	284	148	112	86	66	92	320	320	329	76	277	271	259	133	259	201	79	274	311	289	286	282	285	279	280	141	196	269	270	277	315	316	215	286	276	61	245	274	278	266	105	250	309	319
16.75	1.00	90	60	117	253	281	145	110	86	63	92	319	319	328	74	277	270	260	132	257	198	77	273	309	289	285	282	283	280	279	139	195	268	268	277	314	314	214	286	275	59	243	272	276	265	103	247	308	317
16.75	1.00	90.25	60	118	253	282	146	111	84	64	90	318	317	327	74	276	272	260	131	256	200	78	274	311	289	284	282	284	280	279	138	193	269	270	276	314	314	213	285	275	59	243	274	275	265	102	247	308	316
16.75	1.00	90.5	61	119	254	283	147	111	84	65	90	320	318	328	75	276	272	261	132	257	200	80	274	310	289	286	281	284	280	279	140	195	269	270	277	315	315	213	287	275	59	244	275	277	266	102	249	310	317
16.75	1.00	90.75	62	118	255	284	147	112	86	67	91	318	318	328	75	278	273	262	134	260	203	80	275	310	290	287	282	284	281	281	141	197	269	272	278	316	315	215	288	277	60	245	274	276	266	105	250	308	317
16.75	1.00	91	69	125	257	284	150	114	87	70	92	318	320	330	78	279	271	263	133	260	202	82	272	312	289	290	280	284	280	280	140	196	269	270	278	314	315	218	285	276	64	247	273	276	267	105	249	308	318
16.75	1.00	91.25	65	123	256	282	148	112	84	66	87	317	317	328	74	278	270	261	128	257	197	79	272	308	288	289	278	282	278	278	137	195	267	268	276	312	314	216	282	273	59	242	271	272	264	100	249	307	315
16.75	1.00	91.5	63	120	255	283	146	113	86	65	91	318	319	328	75	278	271	263	133	260	203	80	274	311	290	287	283	284	280	282	141	198	270	271	278	313	314	212	287	277	61	247	275	274	268	105	253	307	317
16.75	1.00	91.75	62	119	256	283	146	111	84	64	91	318	318	328	75	279	271	261	132	260	202	78	273	309	290	286	282	285	282	282	141	198	269	270	278	313	314	213	288	275	59	246	274	275	265	103	251	308	317
16.75	1.00	92	59	117	255	282	144	111	85	64	89	316	317	328	75	276	271	262	130	261	202	75	273	310	289	286	280	284	279	280	139	196	269	271	277	313	313	211	285	275	57	245	273	273	265	101	250	307	316
16.75	1.00	92.25	60	120	255	283	146	111	83	64	89	318	319	328	75	277	272	262	131	258	203	78	273	310	290	286	281	285	280	280	141	198	269	271	277	313	314	211	288	275	59	243	274	274	266	102	253	310	316
16.75	1.00	92.5	61	122	258	283	147	113	86	67	90	319	320	329	75	278	273	263	133	261	205	80	275	312	291	287	283	285	282	282	140	199	270	272	279	315	315	212	287	276	60	246	276	275	267	104	254	310	319
16.75	1.00	92.75	66	125	260	284	151	115	85	68	91	318	319	329	77	278	273	264	131	259	204	81	274	310	289	290	280	284	279	280	139	198	269	270	279	314	314	215	286	276	61	245	273	273	267	103	251	307	316
16.75	1.00	93	60	119	257	282	145	111	83	63	89	318	318	328	73	278	272	264	130	261	204	77	273	310	289	287	280	282	279	280	139	198	270	270	278	313	316	210	288	277	58	245	274	274	264	101	252	307	317
16.75	1.00	93.25	63	121	259	284	148	111	86	66	91	319	320	329	76	278	275	264	133	262	205	80	276	312	291	287	282	285	282	282	141	200	271	272	279	314	316	210	288	277	61	248	275	274	267	104	254	309	318
16.75	1.00	93.5	62	118	258	284	146	111	83	66	91	320	320	330	74	277	272	264	133	259	204	79	274	310	290	287	283	285	281	280	141	200	270	271	278	313	315	209	288	275	60	245	273	274	266	104	253	309	316
16.75	1.00	93.75	61	119	258	283	146	109	83	63	89	318	320	327	73	277	271	263	131	259	204	78	274	310	289	286	281	285	280	280	140	201	268	271	277	312	314	209	286	275	58	244	273	273	265	101	252	308	316
16.75	1.00	94	63	120	259	284	147	113	85	65	89	320	320	330	75	277	273	264	132	261	206	80	274	312	290	287	283	285	281	280	140	201	271	270	279	314	315	208	287	278	60	247	274	272	266	102	254	309	318
16.75	1.00	94.25	60	118	260	282	147	111	84	64	89	321	320	329	75	277	273	264	133	262	205	78	276	312	290	288	281	285	282	281	141	202	270	271	280	314	315	208	286	275	60	247	274	274	266	101	255	308	316
16.75	1.00	94.5	62	120	261	283	145	109	85	64	89	318	317	329	74	277	272	264	131	261	207	76	275	310	289	287	280	284	281	282	139	202	271	272	279	311	313	209	287	275	59	245	273	273	266	102	255	308	316
16.75	1.00	94.75	61	119	262	285	148	111	87	68	94	320	320	331	76	279	274	265	134	262	207	81	277	312	292	287	283	286	282	281	140	202	272	272	280	314	316	211	287	277	60	249	274	273	267	104	255	309	317
16.75	1.00	95	62	121	259	284	146	111	84	63	88	319	319	329	75	279	272	266	132	261	208	78	275	311	290	286	282	285	281	280	141	203	269	272	278	312	314	207	287	277	59	248	274	273	265	102	254	309	318
16.75	1.00	95.25	67	124	262	283	149	114	87	67	91	318	318	331	77	280	271	265	132	262	207	78	273	310	290	290	281	284	280	280	141	201	269	270	277	311	315	211	285	276	61	247	272	270	266	102	254	307	316
16.75	1.00	95.5	59	119	261	283	147	111	85	65	89	318	320	330	74	277	271	265	132	263	208	79	275	311	290	287	281	285	281	281	140	202	270	271	279	312	315	209	287	276	61	248	275	273	265	103	255	309	317
16.75	1.00	95.75	64	122	263	284	148	112	88	64	90	320	321	330	77	279	273	268	133	265	211	81	278	311	293	289	282	285	282	283	143	207	271	272	280	312	317	207	287	279	62	250	275	275	267	106	258	309	318
16.75	2.00	0	27	52	19	29	18	22	24	19	22	52	51	76	33	19	13	16	14	13	15	17	27	54	56	86	24	20	13	11	18	16	11	14	21	49	63	44	22	16	11	11	11	11	16	18	15	22	36
16.75	2.00	0.25	28	48	16	27	19	31	27	20	23	47	49	67	30	18	11	16	11	12	12	16	27	63	61	68	21	17	15	11	17	13	11	12	20	32	63	43	18	16	11	11	11	11	14	13	14	23	33
16.75	2.00	0.5	28	50	19	31	23	24	32	23	29	56	58	74	31	19	14	16	14	15	14	22	31	53	48	69	22	19	21	11	19	17	13	17	26	41	66	49	21	16	11	11	11	12	17	16	17	30	36
16.75	2.00	0.75	27	48	21	31	23	23	27	21	26	51	50	66	30	22	13	17	12	14	15	21	27	44	49	61	23	18	18	13	18	15	11	14	21	39	56	44	22	18	11	12	11	11	14	14	14	27	31
16.75	2.00	1	30	49	22	33	21	20	22	15	20	45	44	56	32	24	13	18	14	12	12	16	22	35	43	59	26	21	19	13	19	15	11	11	15	31	48	38	26	22	11	13	11	11	13	11	11	20	26
16.75	2.00	1.25	30	46	22	34	21	22	23	20	23	51	50	67	31	23	13	19	13	14	12	19	25	38	49	66	25	19	16	13	18	15	11	13	18	33	52	43	24	21	11	13	11	11	13	14	12	24	30
16.75	2.00	1.5	30	46	20	33	21	24	26	23	29	54	54	69	29	23	15	18	13	16	15	21	29	41	49	56	23	19	19	11	19	16	12	15	23	34	54	45	23	19	11	11	11	11	13	13	15	25	33
16.75	2.00	1.75	28	42	17	30	18	20	22	17	22	49	49	65	26	19	11	15	11	11	11	18	25	36	45	59	22	17	14	11	15	12	11	12	17	31	51	42	22	16	11	11	11	11	11	12	11	23	28
16.75	2.00	2	30	45	20	33	20	21	24	21	25	51	51	66	29	22	13	18	13	15	14	21	28	38	45	56	23	19	17	12	17	15	11	15	19	31	52	44	24	18	11	12	11	11	12	13	12	25	31
16.75	2.00	2.25	30	46	19	32	17	17	17	11	14	37	38	49	27	23	13	17	11	11	11	11	17	28	35	53	24	18	14	11	13	11	11	11	11	25	41	31	24	20	11	13	11	11	11	11	11	16	23
16.75	2.00	2.5	29	43	20	33	21	24	26	21	26	54	54	68	27	21	13	17	13	16	15	22	28	39	45	56	22	17	17	11	18	15	11	15	18	32	52	44	23	17	11	11	11	11	13	13	15	26	33
16.75	2.00	2.75	28	42	19	33	24	24	30	25	32	61	62	78	27	19	13	17	13	15	18	27	37	48	51	59	20	16	18	11	21	18	13	20	21	38	58	51	22	13	11	11	12	13	14	16	18	31	40
16.75	2.00	3	35	49	25	39	25	26	26	23	25	55	53	67	30	27	16	22	17	18	14	24	29	41	46	63	28	23	19	16	22	17	11	17	17	33	52	44	27	24	13	15	12	15	12	17	16	27	33
16.75	2.00	3.25	36	50	25	39	27	26	26	24	27	58	58	71	31	26	16	23	17	19	16	25	30	42	47	63	28	23	18	16	22	17	11	16	18	34	53	47	27	23	13	17	12	14	12	15	17	28	36
16.75	2.00	3.5	34	48	23	37	23	22	22	18	20	48	46	58	31	25	15	21	14	16	13	20	22	34	37	53	27	22	19	16	19	15	11	11	13	30	44	36	27	23	13	17	11	11	11	12	11	24	29
16.75	2.00	3.75	36	49	24	38	25	29	29	27	31	62	61	71	32	27	16	22	18	20	20	26	32	44	46	54	27	22	21	16	20	19	14	18	21	37	53	48	27	22	13	15	13	14	13	19	17	30	39
16.75	2.00	4	37	52	25	39	28	27	30	26	31	62	60	72	33	26	17	22	19	19	18	26	33	44	47	57	28	23	20	15	22	20	12	17	17	36	51	46	28	24	13	17	13	16	13	20	17	31	40
16.75	2.00	4.25	40	55	30	44	32	33	31	28	32	67	61	74	36	32	21	28	22	24	21	29	34	57	48	66	32	26	23	21	26	23	16	22	19	41	54	48	32	28	17	23	16	18	17	23	21	34	42
16.75	2.00	4.5	42	56	30	46	33	34	32	30	34	69	65	77	36	32	21	29	22	26	22	29	36	55	50	65	33	27	28	22	26	26	19	21	22	43	54	49	34	26	17	22	18	21	17	23	23	36	48
16.75	2.00	4.75	38	52	27	40	32	33	34	32	37	76	71	81	34	28	20	26	22	24	22	29	38	56	51	59	31	24	24	17	26	24	19	22	24	45	57	53	30	23	16	19	17	19	16	23	23	37	50
16.75	2.00	5	42	55	30	44	30	31	29	27	27	66	61	66	36	31	22	27	22	22	18	27	29	47	42	59	33	29	25	22	26	22	16	16	19	41	47	40	33	26	17	22	16	18	14	18	17	32	44
16.75	2.00	5.25	44	58	33	47	33	34	31	32	35	80	72	78	38	34	24	30	25	27	24	29	36	55	50	69	34	28	26	24	27	24	20	23	20	46	55	49	35	29	18	23	18	22	19	23	22	40	54
16.75	2.00	5.5	40	53	29	45	30	32	29	28	33	78	72	76	36	29	20	26	20	23	21	28	35	53	46	62	34	26	24	21	25	23	19	20	19	45	52	46	33	26	15	20	15	20	16	21	20	39	53
16.75	2.00	5.75	36	50	29	42	29	32	37	33	41	87	83	86	32	27	20	23	21	26	25	32	42	64	55	64	30	21	25	18	27	26	27	26	26	56	60	54	29	20	13	17	19	21	20	23	27	45	62
16.75	2.00	6	43	56	34	47	34	34	35	35	39	92	85	82	37	33	25	28	25	30	26	34	40	65	51	62	38	28	30	28	28	29	27	26	23	53	55	50	34	27	19	21	21	24	22	24	26	48	65
16.75	2.00	6.25	41	56	34	46	33	35	35	35	37	95	89	86	36	33	24	26	23	32	26	33	42	69	53	63	39	27	29	27	28	31	31	29	25	56	57	52	34	26	18	21	21	27	25	26	28	52	71
16.75	2.00	6.5	42	57	33	46	31	34	34	32	35	98	89	84	37	33	23	27	22	31	25	31	39	70	50	60	38	28	29	29	28	31	32	27	24	55	55	50	35	27	16	20	20	27	25	23	25	51	73
16.75	2.00	6.75	46	61	38	51	33	34	33	30	32	100	88	79	40	38	28	32	26	33	23	30	37	73	50	63	45	36	33	38	31	34	36	28	22	59	51	45	41	36	21	26	22	32	29	22	24	54	75
16.75	2.00	7	44	60	37	50	33	34	34	32	36	107	97	86	37	37	28	29	26	35	24	31	42	76	53	65	45	32	35	37	29	35	38	31	24	61	55	48	39	33	18	22	20	30	32	25	25	57	82
16.75	2.00	7.25	47	62	41	55	34	37	34	32	34	113	102	90	40	42	31	31	27	38	24	32	44	83	54	68	48	37	38	43	31	39	41	35	25	64	58	50	44	38	21	26	23	34	35	25	28	62	86
16.75	2.00	7.5	50	66	46	61	39	41	39	36	38	119	108	93	44	48	36	36	30	45	30	35	48	90	60	70	53	43	43	51	37	44	48	39	28	69	61	53	50	42	23	30	26	41	41	30	31	69	93
16.75	2.00	7.75	44	61	42	57	35	35	34	31	35	120	108	94	40	42	30	29	24	42	23	31	45	95	57	65	48	40	36	47	34	41	48	37	25	67	58	50	44	37	18	23	22	36	40	24	28	68	94
16.75	2.00	8	45	64	47	58	34	35	33	32	33	119	108	89	41	46	33	33	27	43	24	31	45	98	56	64	53	46	41	53	37	43	51	38	24	69	56	44	48	42	20	26	26	38	44	23	27	69	95
16.75	2.00	8.25	47	64	48	61	36	36	34	33	33	125	112	91	43	50	36	34	29	46	26	33	47	106	59	66	55	48	43	59	38	46	55	41	27	72	58	46	49	44	21	28	27	41	49	24	31	75	101
16.75	2.00	8.5	46	64	49	62	35	36	31	32	32	129	114	96	42	49	36	32	27	46	24	32	48	105	61	66	56	50	44	60	40	44	56	42	25	72	58	45	52	43	21	27	26	42	53	22	27	77	102
16.75	2.00	8.75	43	59	51	60	39	41	43	40	47	142	128	110	40	44	40	30	29	54	34	39	63	115	76	77	53	48	48	59	43	48	70	55	38	86	73	62	51	39	20	24	33	44	60	31	40	86	117
16.75	2.00	9	43	59	50	59	35	36	39	35	41	146	127	109	38	46	41	29	25	51	31	36	58	116	72	72	53	48	46	60	42	44	66	52	34	82	73	58	49	39	18	21	29	45	58	29	37	87	117
16.75	2.00	9.25	41	58	51	60	35	37	36	35	42	149	130	109	38	45	43	30	24	52	29	35	58	122	75	72	54	51	46	62	40	46	68	53	34	84	71	60	50	38	16	20	29	43	59	27	35	88	119
16.75	2.00	9.5	43	61	51	62	35	38	37	38	44	155	133	113	41	47	46	30	25	54	30	36	60	130	78	75	57	54	50	63	42	46	73	58	37	89	74	59	51	39	18	21	30	46	63	28	37	94	127
16.75	2.00	9.75	43	62	53	62	37	40	40	38	42	160	136	114	41	48	48	32	27	56	31	38	60	135	82	76	61	58	51	68	44	47	74	59	36	91	79	61	52	43	19	23	32	48	66	30	39	101	132
16.75	2.00	10	43	61	55	63	37	39	40	37	44	168	141	115	40	47	50	31	25	56	33	39	62	139	88	82	60	58	53	68	44	46	80	64	42	98	80	62	50	42	18	22	33	49	69	29	40	104	138
16.75	2.00	10.25	46	63	54	64	35	37	35	35	37	169	140	112	43	49	52	32	27	57	29	33	59	141	83	74	64	62	54	70	42	47	76	60	35	94	77	55	53	44	19	24	30	51	70	28	36	104	141
16.75	2.00	10.5	49	71	57	69	39	41	34	36	37	175	143	114	47	54	58	36	29	60	29	37	59	144	87	80	69	68	58	77	45	48	79	62	37	97	79	57	59	50	22	28	33	54	77	29	38	108	144
16.75	2.00	10.75	46	68	57	65	37	39	35	38	38	180	147	114	44	52	55	33	27	59	30	35	60	148	88	80	70	67	58	75	43	46	78	65	37	99	80	57	55	49	21	27	31	55	75	29	38	112	151
16.75	2.00	11	48	71	61	68	36	41	37	37	40	185	152	116	46	55	59	34	29	62	32	36	64	154	92	83	74	70	62	80	44	47	82	68	39	102	86	59	58	50	22	25	34	59	80	30	39	115	159
16.75	2.00	11.25	46	70	58	68	38	41	38	38	42	191	156	117	45	55	59	33	28	62	33	36	64	159	94	86	74	70	63	79	43	47	82	69	39	106	88	59	56	48	20	26	34	59	83	30	39	120	163
16.75	2.00	11.5	46	71	57	68	32	34	28	28	28	189	148	104	44	54	62	32	25	58	24	27	54	155	89	75	74	71	63	80	41	43	78	59	28	103	80	43	57	49	19	25	29	60	82	21	31	115	160
16.75	2.00	11.75	48	73	62	71	39	42	39	39	44	200	164	120	46	54	64	35	29	64	34	37	70	168	100	89	77	74	68	82	44	47	87	72	42	114	93	62	58	49	23	25	35	67	89	30	44	127	172
16.75	2.00	12	47	74	60	72	35	36	30	29	31	201	155	109	47	57	64	35	26	60	25	28	59	163	95	80	80	78	66	87	43	44	83	62	32	112	88	45	60	53	21	27	31	66	87	25	33	124	173
16.75	2.00	12.25	47	74	60	71	37	41	39	38	44	209	169	124	44	55	65	33	28	66	32	40	74	173	105	96	78	75	68	84	44	48	91	75	41	120	100	62	59	49	19	25	36	69	91	30	45	134	181
16.75	2.00	12.5	49	76	65	76	40	44	40	40	45	216	175	124	49	60	71	37	30	69	35	39	77	176	108	99	84	81	74	89	46	49	94	76	44	124	103	62	62	52	24	29	38	74	94	32	47	138	187
16.75	2.00	12.75	50	81	64	79	38	42	35	36	39	219	171	121	49	62	72	39	31	70	31	36	71	177	107	97	85	84	72	93	46	49	92	71	37	125	101	55	63	57	22	27	38	75	98	29	43	137	190
16.75	2.00	13	53	82	69	82	42	45	39	40	44	224	179	127	51	64	75	40	31	72	33	39	78	185	113	103	86	88	75	95	49	50	95	79	43	129	107	63	67	58	24	29	43	79	101	31	49	144	195
16.75	2.00	13.25	47	80	65	78	39	44	37	38	42	227	179	123	47	61	72	35	27	71	32	36	76	184	111	103	84	84	76	94	44	46	94	78	41	130	110	59	65	54	20	26	41	77	98	30	46	146	198
16.75	2.00	13.5	48	81	67	82	39	43	39	38	45	231	184	130	48	61	76	36	29	72	34	38	80	185	116	106	86	88	77	97	46	46	97	81	42	136	114	61	67	58	21	26	43	79	102	29	50	151	204
16.75	2.00	13.75	52	85	70	87	40	44	36	38	39	235	185	127	50	67	81	40	32	74	31	38	81	191	118	107	89	93	79	100	48	50	100	79	42	139	117	60	72	63	23	31	45	83	106	31	50	154	208
16.75	2.00	14	51	87	71	89	39	43	37	36	38	240	191	127	49	66	81	41	32	76	33	37	79	191	120	108	91	95	79	101	46	49	99	79	41	143	116	58	72	64	24	30	48	86	107	29	51	156	211
16.75	2.00	14.25	48	84	71	87	37	40	35	37	40	242	195	130	46	63	80	36	30	76	32	37	82	195	120	112	89	93	79	100	42	45	100	80	42	147	119	59	71	63	21	26	46	85	106	28	53	158	215
16.75	2.00	14.5	42	80	67	85	38	41	41	39	46	246	200	134	42	62	80	35	28	76	37	39	90	196	128	119	84	88	80	97	43	46	107	89	49	155	126	67	69	58	18	23	52	84	108	31	58	163	222
16.75	2.00	14.75	49	87	74	93	41	45	41	43	46	252	207	138	49	68	86	38	30	81	39	41	93	202	129	123	93	95	83	103	48	50	108	89	47	161	131	67	75	66	23	27	56	91	112	34	61	168	225
16.75	2.00	15	50	90	73	96	39	40	34	34	34	252	205	125	49	73	90	41	32	78	33	33	84	204	127	113	94	102	84	108	46	45	103	80	39	160	128	49	80	73	24	31	55	94	113	26	54	168	227
16.75	2.00	15.25	54	94	78	99	41	45	37	38	40	258	212	134	52	73	92	46	33	82	37	38	89	207	132	121	93	105	84	111	49	50	109	89	43	167	133	60	82	74	25	32	58	97	117	30	60	173	233
16.75	2.00	15.5	50	92	77	99	40	43	38	40	42	258	217	136	50	72	91	43	30	82	36	38	92	209	133	126	94	104	84	108	47	50	110	89	44	170	138	64	81	72	22	28	60	94	118	31	60	176	233
16.75	2.00	15.75	52	95	80	105	40	46	39	39	40	261	222	137	51	75	94	46	33	84	39	40	93	210	136	126	95	106	85	110	49	52	109	94	47	175	140	61	84	76	23	31	63	99	119	33	63	179	237
16.75	2.00	16	48	90	78	102	41	46	42	42	47	262	226	144	48	72	93	42	30	85	41	42	101	211	141	134	92	103	87	110	48	50	116	100	50	178	147	69	84	71	22	26	66	99	121	33	69	185	240
16.75	2.00	16.25	50	92	80	104	42	49	44	42	50	265	230	146	49	74	95	46	31	88	43	43	103	213	143	136	93	106	90	111	48	53	118	101	52	182	151	72	87	71	23	28	68	103	124	36	72	187	243
16.75	2.00	16.5	48	93	80	105	42	47	45	44	51	269	235	149	48	73	98	44	31	89	44	44	107	216	149	140	91	107	90	112	48	52	121	104	57	189	155	72	88	72	25	27	71	103	126	35	76	192	245
16.75	2.00	16.75	47	93	82	108	41	47	45	43	51	271	238	150	47	75	99	46	31	91	46	45	106	218	151	142	92	108	90	113	48	52	121	105	57	192	159	73	89	75	23	26	73	106	127	36	77	194	249
16.75	2.00	17	54	99	86	112	42	47	40	42	43	275	241	148	52	78	102	50	34	89	42	40	104	219	148	140	98	113	91	117	50	52	116	102	51	192	157	66	95	81	25	32	75	108	131	34	73	194	249
16.75	2.00	17.25	55	102	85	118	42	47	39	38	39	274	242	145	53	81	107	54	34	90	40	38	103	221	150	136	100	117	94	119	49	53	119	101	50	196	159	58	99	83	26	32	76	110	131	31	70	195	254
16.75	2.00	17.5	49	95	86	115	43	47	46	46	51	277	248	156	49	79	103	50	33	92	49	44	113	226	158	149	95	112	94	117	50	53	126	110	61	201	166	74	96	79	23	27	80	112	134	36	84	202	254
16.75	2.00	17.75	51	99	87	117	44	48	45	45	52	279	249	156	50	81	107	51	33	92	48	46	114	227	158	148	96	114	94	119	51	53	126	110	60	204	169	72	99	81	24	29	81	112	133	37	83	203	256
16.75	2.00	18	51	101	86	118	39	45	42	40	43	281	251	153	51	81	105	52	32	91	42	38	109	224	156	144	98	116	93	120	47	52	120	104	54	204	167	65	99	81	23	30	81	112	133	32	77	202	255
16.75	2.00	18.25	49	98	88	119	41	46	41	40	46	282	254	154	49	80	108	50	30	93	44	41	112	227	159	148	96	116	95	118	47	52	123	109	59	206	170	67	100	81	23	27	82	114	134	32	82	206	258
16.75	2.00	18.5	50	100	88	120	41	48	43	42	48	282	257	159	51	80	110	51	33	95	47	43	114	231	162	152	97	117	96	119	47	54	126	110	62	209	175	70	101	82	21	28	86	117	137	34	84	209	260
16.75	2.00	18.75	49	101	90	123	44	50	46	45	51	284	260	162	50	83	111	55	32	97	49	44	120	232	166	155	98	118	98	122	49	56	128	115	66	214	177	73	104	83	23	30	89	119	138	35	89	212	262
16.75	2.00	19	48	99	90	126	42	49	47	44	51	286	262	164	50	83	113	55	33	97	50	46	122	236	170	158	99	118	99	122	49	55	130	120	71	218	181	75	105	85	24	28	92	120	142	37	93	215	264
16.75	2.00	19.25	56	107	96	131	45	50	43	43	45	288	264	162	56	90	118	61	35	100	48	44	120	235	169	157	104	124	102	128	52	57	129	117	65	219	181	70	111	90	27	36	94	125	146	37	89	217	265
16.75	2.00	19.5	53	107	95	131	43	52	46	46	50	289	268	165	54	89	118	61	36	102	51	45	122	238	172	161	104	125	102	128	50	57	131	120	69	223	186	70	112	92	28	36	95	126	146	37	93	221	266
16.75	2.00	19.75	56	108	97	133	46	51	43	45	48	290	269	167	54	91	118	63	37	102	49	44	121	237	173	160	105	128	103	129	52	59	130	120	69	224	187	71	114	93	28	35	98	128	147	37	93	221	267
16.75	2.00	20	56	110	98	134	45	53	46	46	47	291	271	170	55	91	120	63	38	103	49	45	124	239	176	164	106	128	104	129	53	59	131	122	70	228	188	71	116	94	27	35	99	131	150	38	94	225	266
16.75	2.00	20.25	54	106	97	134	43	53	45	45	48	292	273	172	53	93	121	62	35	103	51	42	126	242	177	165	105	128	104	127	53	56	132	123	70	228	189	72	116	90	25	33	100	131	149	36	96	226	268
16.75	2.00	20.5	56	109	99	137	46	51	45	47	50	294	275	175	56	92	122	65	35	104	51	46	129	244	178	166	106	129	107	132	51	58	134	128	72	231	192	71	117	94	28	37	103	133	152	36	98	227	270
16.75	2.00	20.75	50	105	97	136	43	53	48	46	52	292	275	179	53	88	121	61	32	107	56	45	133	246	185	169	102	127	107	128	50	57	137	129	78	235	195	76	117	91	24	30	104	133	151	38	102	231	270
16.75	2.00	21	56	111	99	138	44	52	42	45	45	294	277	179	54	95	123	65	35	105	50	41	127	246	182	167	107	130	105	129	51	60	133	129	73	236	193	70	118	96	27	35	106	134	152	37	99	231	271
16.75	2.00	21.25	57	113	102	141	46	52	43	42	43	295	280	180	58	98	128	66	38	106	51	41	127	248	187	168	111	134	110	134	52	58	134	126	74	239	196	60	124	100	31	38	109	140	157	35	99	232	273
16.75	2.00	21.5	56	111	102	141	46	55	48	48	52	295	283	187	56	99	127	66	38	111	54	46	134	249	188	174	109	132	110	133	52	60	138	132	81	240	200	72	124	97	29	35	110	140	157	39	106	236	272
16.75	2.00	21.75	55	110	102	141	46	54	49	46	53	296	283	191	55	98	128	67	36	110	55	47	137	251	192	177	109	132	111	132	52	61	139	137	82	242	202	74	125	95	28	35	112	140	159	39	108	238	272
16.75	2.00	22	50	108	102	142	48	56	48	49	54	295	283	195	53	96	125	66	36	111	56	50	140	253	192	178	108	129	111	133	52	61	141	140	87	242	203	77	124	92	26	32	114	140	159	40	111	239	272
16.75	2.00	22.25	56	112	104	146	46	56	44	45	47	297	283	196	57	100	130	71	38	110	52	46	136	254	193	177	111	136	111	134	52	62	138	134	81	244	202	70	128	98	28	38	112	143	162	37	109	241	272
16.75	2.00	22.5	54	112	104	144	46	55	46	45	50	297	286	198	56	100	130	70	37	112	55	45	138	254	194	179	110	138	113	134	51	61	140	138	83	245	204	73	127	98	28	36	115	143	161	38	110	242	271
16.75	2.00	22.75	56	114	104	145	45	55	42	43	45	296	285	198	56	101	131	71	37	113	52	43	137	254	193	178	111	138	114	137	52	61	138	136	80	245	203	67	131	100	31	39	116	145	161	36	108	242	272
16.75	2.00	23	60	117	108	150	50	59	50	50	53	301	289	205	60	107	135	75	40	117	58	49	145	257	200	186	115	142	119	140	56	66	143	144	91	251	208	74	135	103	32	40	123	150	166	42	116	246	274
16.75	2.00	23.25	53	111	106	146	48	58	51	49	57	297	290	211	55	103	133	71	38	117	60	51	150	258	203	186	111	139	119	136	53	64	146	146	94	252	213	80	133	98	28	35	123	149	167	42	120	248	274
16.75	2.00	23.5	58	117	109	150	49	59	48	48	50	298	289	211	57	107	137	75	40	119	57	49	145	258	201	186	116	143	120	139	54	66	144	144	89	253	211	74	137	103	30	40	125	153	166	40	116	249	273
16.75	2.00	23.75	59	117	111	152	49	60	48	49	53	299	292	215	60	109	137	77	41	118	59	47	147	260	203	188	117	144	120	141	53	65	146	147	92	251	212	75	138	105	30	39	125	154	170	41	118	250	275
16.75	2.00	24	51	112	108	149	49	60	52	52	59	298	292	221	54	106	138	75	39	122	62	52	154	262	208	192	113	142	123	138	55	66	150	153	101	256	216	83	136	99	29	36	129	152	170	44	125	254	275
16.75	2.00	24.25	57	116	111	149	47	57	48	48	51	298	291	219	58	108	136	75	38	121	57	46	150	261	205	190	116	144	122	138	52	63	144	146	93	255	213	72	139	102	30	38	127	155	170	39	120	252	274
16.75	2.00	24.5	58	118	112	150	48	58	49	46	50	299	292	222	58	112	138	78	39	122	59	48	151	262	208	190	118	148	125	141	54	66	145	151	96	256	215	75	141	104	30	39	129	156	172	41	120	252	274
16.75	2.00	24.75	56	114	111	149	48	58	51	49	54	298	292	226	57	109	138	76	39	123	61	48	155	263	210	192	118	147	126	140	53	66	148	154	100	256	216	75	141	104	28	36	131	157	173	42	126	254	276
16.75	2.00	25	54	116	112	150	49	62	54	49	59	299	293	230	57	110	140	76	39	126	62	51	159	266	215	197	117	147	127	140	54	67	152	157	106	258	219	80	142	102	30	38	134	158	175	43	129	255	275
16.75	2.00	25.25	55	114	113	151	48	62	53	52	57	299	293	234	57	112	139	77	39	127	62	52	158	266	213	197	118	149	130	140	56	67	151	157	102	257	218	77	143	104	30	38	134	159	175	42	128	256	275
16.75	2.00	25.5	60	119	116	153	51	61	49	51	54	301	295	236	60	119	143	82	41	129	62	50	158	266	215	197	121	154	131	146	55	70	151	156	101	260	222	76	146	109	31	42	139	163	178	44	128	257	276
16.75	2.00	25.75	57	117	119	154	50	63	52	51	56	301	295	239	59	118	145	81	41	131	64	49	162	269	218	201	121	156	134	147	55	69	153	160	105	262	223	77	148	109	33	42	137	165	179	42	130	260	277
16.75	2.00	26	55	116	115	153	50	62	51	50	57	301	293	242	56	117	144	81	40	131	64	52	163	268	219	200	121	155	134	145	56	67	154	161	106	261	222	79	149	107	29	41	139	164	180	43	132	260	276
16.75	2.00	26.25	59	118	118	156	51	62	52	50	55	302	296	246	60	122	147	84	43	131	64	48	162	268	222	201	124	158	135	148	56	70	154	158	106	262	224	77	150	110	31	42	142	168	181	43	133	261	278
16.75	2.00	26.5	61	122	120	160	52	65	53	53	56	303	296	248	62	125	148	87	43	135	64	51	163	271	222	204	129	163	137	149	58	71	157	162	108	262	224	79	154	113	35	45	143	171	183	45	135	262	278
16.75	2.00	26.75	57	116	120	157	54	66	58	53	63	302	295	253	58	123	146	84	43	135	69	55	172	272	226	207	124	158	138	148	58	73	160	168	115	264	227	86	151	110	32	41	147	169	184	46	139	263	279
16.75	2.00	27	57	120	120	156	50	60	49	47	52	302	294	251	58	125	146	84	41	133	61	46	163	270	222	201	127	162	137	149	57	71	154	161	106	262	223	73	155	114	31	44	144	169	183	42	133	261	279
16.75	2.00	27.25	52	114	119	156	50	63	56	51	59	300	294	255	54	122	147	83	40	135	67	52	172	274	229	207	124	161	140	147	55	72	159	169	115	267	229	82	153	109	28	39	148	170	185	45	140	264	279
16.75	2.00	27.5	56	117	123	157	52	66	56	54	61	302	297	260	58	126	148	86	42	140	67	55	173	273	229	209	126	163	141	150	58	74	161	171	116	266	231	84	156	113	30	42	151	172	187	46	140	264	279
16.75	2.00	27.75	59	119	123	158	53	64	54	52	57	304	295	260	60	128	149	86	42	138	67	49	172	271	228	207	128	166	144	150	58	73	158	167	114	265	229	77	157	115	31	44	151	173	186	45	140	264	278
16.75	2.00	28	57	118	126	159	56	68	60	56	66	304	296	264	58	130	153	88	45	143	73	57	179	276	233	212	132	169	146	154	60	77	165	176	121	267	233	86	160	115	35	46	154	175	190	50	147	267	280
16.75	2.00	28.25	60	121	125	159	51	62	50	48	51	304	296	263	60	131	149	87	44	138	63	47	171	273	228	208	132	170	144	154	56	73	158	168	113	265	228	75	160	119	32	48	152	175	187	44	138	264	279
16.75	2.00	28.5	58	119	124	158	50	59	49	46	47	303	296	264	61	132	150	89	44	138	62	45	169	273	230	207	136	173	147	155	57	73	157	166	111	265	227	66	161	120	32	47	152	176	187	42	136	264	279
16.75	2.00	28.75	59	120	124	159	49	57	48	44	46	303	297	266	59	135	151	87	43	138	58	41	170	275	229	207	135	173	147	155	55	70	158	166	112	265	228	63	162	121	31	47	153	177	187	39	136	264	279
16.75	2.00	29	58	116	126	158	52	64	54	50	59	303	298	269	59	135	152	88	41	144	68	50	178	274	232	212	133	172	149	156	56	74	161	172	120	267	232	78	161	120	30	45	158	177	190	46	143	265	279
16.75	2.00	29.25	59	120	128	160	49	61	51	44	50	305	297	270	60	138	155	90	45	143	64	45	174	276	234	211	137	178	153	159	57	73	162	168	116	267	231	65	165	125	32	49	158	179	191	42	139	266	280
16.75	2.00	29.5	60	120	129	163	52	66	53	48	51	306	297	271	62	139	155	92	45	145	66	49	179	275	235	213	138	178	152	160	57	77	163	173	120	267	233	75	168	125	34	49	161	181	191	46	142	266	280
16.75	2.00	29.75	59	119	132	164	56	67	58	53	61	306	299	276	60	140	157	94	47	150	71	53	183	278	238	217	137	179	157	162	60	76	168	178	126	269	236	79	169	125	33	51	165	183	197	49	149	267	283
16.75	2.00	30	61	121	132	164	56	69	56	52	58	308	298	277	62	144	158	96	47	151	69	52	183	275	238	217	140	181	156	160	61	79	166	177	124	268	235	79	170	127	34	52	165	184	194	49	149	268	281
16.75	2.00	30.25	56	118	130	160	55	67	57	53	61	306	297	279	58	141	158	93	45	150	71	53	187	277	240	219	137	179	157	161	59	78	169	179	126	268	237	81	168	126	31	49	168	182	194	48	150	269	282
16.75	2.00	30.5	63	122	134	163	55	66	53	48	53	306	298	279	63	147	157	96	47	152	67	51	184	277	240	217	143	186	160	164	59	79	166	176	124	268	235	73	171	130	34	53	166	185	197	48	147	268	282
16.75	2.00	30.75	55	118	134	163	55	69	62	56	64	307	297	281	59	144	157	93	46	155	74	56	191	277	244	223	138	183	159	161	60	80	171	184	135	270	240	86	170	125	32	49	170	185	198	51	155	270	284
16.75	2.00	31	57	118	135	164	55	69	61	54	62	307	299	283	60	146	159	95	46	155	73	54	190	279	245	223	141	185	164	164	59	81	172	184	131	270	239	82	172	129	33	51	172	186	199	51	154	270	283
16.75	2.00	31.25	65	126	141	169	58	70	60	53	58	310	301	284	66	155	165	102	52	158	74	54	190	280	246	223	149	191	165	172	64	82	174	184	129	270	240	80	178	137	39	59	173	191	203	52	155	271	282
16.75	2.00	31.5	59	118	137	165	54	68	59	54	62	307	300	284	61	151	160	97	48	156	72	51	190	279	246	223	144	189	164	166	60	78	171	182	132	271	239	81	174	133	32	54	172	187	198	48	153	270	282
16.75	2.00	31.75	62	124	141	168	58	71	60	54	59	308	299	285	64	154	162	102	52	159	73	54	192	280	246	224	147	192	167	172	63	82	175	184	132	272	239	79	178	136	35	59	175	189	201	52	155	271	284
16.75	2.00	32	64	124	142	167	58	72	61	56	61	310	301	288	64	155	164	103	52	159	73	54	193	280	247	227	150	195	169	172	64	85	175	185	134	271	242	80	180	140	36	58	176	191	204	53	157	271	285
16.75	2.00	32.25	57	117	140	164	57	71	61	55	64	308	300	286	60	153	162	99	49	159	73	53	196	279	250	226	145	192	167	170	61	82	175	185	136	270	242	82	178	135	32	56	176	190	202	52	158	271	284
16.75	2.00	32.5	65	126	146	171	61	72	61	56	62	312	302	289	66	161	166	105	54	162	75	55	195	278	252	228	152	198	172	176	65	85	178	188	138	274	244	81	183	143	39	61	181	194	206	54	158	272	285
16.75	2.00	32.75	62	122	145	169	59	74	63	58	68	310	300	291	64	160	167	103	52	165	77	55	197	280	251	228	150	198	173	175	64	85	179	188	140	274	244	82	182	142	37	60	180	194	205	54	160	272	284
16.75	2.00	33	65	125	146	172	61	74	60	57	62	310	301	292	66	164	168	107	55	165	75	55	196	282	252	229	153	199	173	177	66	88	179	190	138	274	242	82	185	144	38	63	182	196	207	55	162	273	285
16.75	2.00	33.25	63	123	147	168	57	70	59	53	61	309	299	290	65	164	166	103	54	164	73	51	197	280	252	228	155	200	174	178	63	87	177	189	138	272	243	75	184	146	35	63	183	195	207	54	157	271	285
16.75	2.00	33.5	61	119	148	172	61	75	66	59	70	311	304	294	62	163	167	104	54	168	79	58	204	282	255	233	153	200	178	178	66	88	183	195	146	275	248	87	185	144	36	61	187	196	210	57	166	275	287
16.75	2.00	33.75	61	122	147	169	58	73	62	55	64	312	302	292	62	165	167	103	52	167	74	53	201	280	254	231	153	201	176	179	62	85	179	192	142	273	246	80	184	145	35	63	184	196	205	54	162	272	284
16.75	2.00	34	67	127	152	175	62	76	65	59	66	312	303	295	69	170	171	111	58	170	78	57	205	283	256	236	162	207	180	183	68	90	185	193	146	274	248	82	191	154	38	68	188	201	212	59	166	275	287
16.75	2.00	34.25	60	120	151	173	62	77	69	63	74	313	304	296	63	168	171	109	55	172	82	60	207	284	257	237	155	204	183	182	68	91	185	196	154	276	250	90	186	148	37	65	191	199	213	61	170	276	288
16.75	2.00	34.5	64	125	152	172	57	70	59	53	60	312	304	294	65	169	171	107	57	170	73	49	202	281	256	231	161	208	181	184	65	86	181	192	143	276	245	70	191	154	39	68	189	199	210	54	160	274	286
16.75	2.00	34.75	63	124	153	172	60	73	60	55	62	313	302	295	64	170	173	109	56	171	75	52	204	283	256	234	160	208	182	184	66	90	184	192	145	275	246	74	191	153	38	67	190	199	210	55	164	275	287
16.75	2.00	35	61	121	150	173	57	71	60	52	59	311	303	295	62	169	170	109	54	169	73	51	202	280	255	233	158	206	181	183	64	88	181	192	143	273	246	74	190	153	36	68	190	199	211	54	162	273	285
16.75	2.00	35.25	61	123	152	173	57	68	60	52	58	312	303	296	65	173	171	109	56	170	73	50	202	281	255	234	162	211	184	185	64	87	184	191	145	274	246	70	190	158	35	68	191	201	211	54	161	272	286
16.75	2.00	35.5	60	122	153	174	63	76	67	62	71	309	302	296	63	173	173	113	61	175	80	60	210	284	261	241	160	210	185	186	68	94	187	199	155	277	251	89	191	156	36	69	196	204	214	62	171	276	289
16.75	2.00	35.75	65	126	157	176	61	78	63	57	65	314	304	297	67	176	175	115	61	175	79	57	209	284	258	239	165	213	186	189	68	94	186	198	151	277	249	80	195	160	39	74	195	205	215	58	170	275	289
16.75	2.00	36	66	126	159	178	63	79	66	60	71	315	305	299	68	178	175	116	62	180	81	59	212	283	261	239	165	215	190	191	70	93	188	200	155	279	251	84	197	160	40	74	198	204	216	61	171	276	288
16.75	2.00	36.25	63	123	156	176	61	73	63	56	64	311	303	297	64	176	174	113	59	176	76	55	209	282	259	239	164	212	187	191	67	91	187	198	150	276	248	79	194	161	37	72	195	204	215	59	169	274	286
16.75	2.00	36.5	64	123	159	177	64	77	68	58	70	313	305	299	66	178	177	114	60	179	82	55	211	284	262	240	166	215	190	192	68	93	191	200	155	278	253	81	196	161	37	74	198	206	216	59	172	277	288
16.75	2.00	36.75	65	126	159	178	62	75	64	56	65	314	303	298	68	181	176	118	63	179	79	56	210	283	260	241	168	216	190	193	71	93	189	200	155	278	251	78	199	165	39	76	199	206	217	58	169	275	289
16.75	2.00	37	65	126	161	180	63	79	64	56	66	313	305	298	67	183	179	118	62	180	80	57	212	283	261	242	168	218	190	194	71	96	191	201	155	278	253	81	200	166	39	76	201	207	217	62	172	276	289
16.75	2.00	37.25	63	124	160	178	61	72	61	54	62	314	303	298	65	181	177	117	60	179	76	50	208	282	262	241	170	218	192	195	67	92	189	198	153	278	250	70	201	169	39	77	201	206	217	56	169	276	289
16.75	2.00	37.5	65	127	163	181	64	79	68	59	72	313	305	298	68	184	180	121	65	184	80	58	215	285	264	245	171	218	195	196	73	96	193	203	161	279	254	83	202	170	41	81	205	209	219	62	174	278	289
16.75	2.00	37.75	64	123	164	179	64	79	69	60	73	315	304	300	66	183	178	119	60	182	83	58	217	284	265	247	170	219	193	196	72	96	194	204	161	279	253	84	201	167	37	79	203	209	220	62	175	279	288
16.75	2.00	38	65	125	166	183	64	79	68	60	70	314	306	300	68	188	182	120	64	183	82	60	217	286	265	246	173	222	196	199	73	100	196	205	163	281	253	82	204	172	39	82	207	212	222	64	175	278	290
16.75	2.00	38.25	61	122	163	181	63	78	68	60	72	314	305	298	66	185	178	119	62	183	80	57	217	284	265	245	170	222	194	197	68	95	193	205	161	279	253	83	201	171	37	81	205	210	219	61	173	276	289
16.75	2.00	38.5	66	126	168	184	68	80	71	63	76	314	307	300	68	188	182	123	64	188	85	59	220	286	267	247	174	224	199	201	73	99	197	207	166	280	255	84	205	174	41	83	208	212	223	65	178	278	290
16.75	2.00	38.75	67	127	171	186	69	82	73	63	78	315	308	302	70	192	184	124	67	191	89	61	223	288	268	250	177	225	201	202	74	102	199	209	167	283	258	85	206	177	43	87	211	215	224	65	180	281	291
16.75	2.00	39	61	121	169	184	68	82	73	63	80	316	306	301	65	188	183	122	63	189	86	63	224	287	265	249	174	222	199	202	74	103	198	209	170	281	257	88	204	174	38	84	210	214	223	67	181	280	291
16.75	2.00	39.25	64	124	168	184	65	82	70	61	74	315	307	301	66	190	184	123	65	190	84	58	223	285	265	249	174	224	200	203	71	99	196	209	166	282	256	83	208	177	38	86	210	213	222	65	177	280	289
16.75	2.00	39.5	65	125	171	185	68	82	74	64	77	315	306	302	67	191	187	125	67	188	87	59	221	287	270	249	177	227	202	204	73	101	198	210	170	283	257	84	208	179	39	88	212	213	225	66	179	279	290
16.75	2.00	39.75	60	122	171	185	69	84	74	64	81	316	308	302	63	191	185	122	68	190	88	62	225	286	268	250	174	223	202	204	73	102	201	212	174	283	258	90	207	178	37	88	214	215	225	67	183	282	291
16.75	2.00	40	62	122	170	185	65	80	69	59	73	315	306	299	66	191	184	124	66	189	84	56	220	286	267	249	175	225	202	204	72	101	198	209	169	282	256	82	207	180	36	88	211	214	223	64	178	279	289
16.75	2.00	40.25	61	121	170	186	67	85	75	65	80	317	306	299	64	194	187	126	65	190	87	63	226	287	269	250	175	225	203	206	74	103	201	213	175	282	259	89	208	179	36	90	214	217	225	68	184	280	290
16.75	2.00	40.5	69	128	176	190	69	83	70	62	75	317	308	303	71	198	188	130	72	192	86	62	226	287	268	250	183	230	206	209	76	107	201	212	173	282	257	81	213	187	40	92	214	219	227	69	181	281	291
16.75	2.00	40.75	62	123	173	190	69	87	76	69	83	317	308	304	65	197	189	129	69	194	91	65	228	289	271	251	180	230	206	210	74	107	205	215	179	285	260	89	212	183	40	93	219	218	227	72	187	282	292
16.75	2.00	41	67	128	176	192	69	83	71	60	74	316	309	303	70	199	191	132	72	192	89	60	225	288	269	251	184	230	207	211	77	108	203	214	174	284	258	79	215	188	42	95	218	219	228	69	181	281	293
16.75	2.00	41.25	63	126	175	191	69	84	73	63	77	316	308	301	67	199	190	130	70	193	88	60	228	288	268	251	182	229	208	211	76	106	203	213	175	283	260	84	213	187	40	95	218	219	228	68	183	281	290
16.75	2.00	41.5	68	130	181	195	74	88	76	65	80	318	309	305	71	204	194	136	75	198	92	65	228	290	271	254	185	233	210	214	80	112	205	216	179	285	260	87	217	192	43	101	220	223	230	75	187	283	293
16.75	2.00	41.75	69	130	182	197	77	92	78	70	85	317	309	303	72	204	194	139	77	200	96	70	233	290	274	256	188	235	212	216	83	117	209	220	183	287	264	98	219	192	43	102	223	224	233	78	191	285	293
16.75	2.00	42	66	127	181	195	74	88	80	68	84	317	308	303	71	203	194	136	75	196	92	66	231	291	272	253	185	234	213	216	79	113	207	219	182	285	264	87	218	192	42	103	223	224	230	74	188	284	294
16.75	2.00	42.25	67	126	180	195	70	87	74	64	77	318	309	304	70	203	194	135	73	198	88	65	227	288	270	253	186	234	212	216	78	111	206	216	179	284	261	85	218	195	42	101	224	224	229	73	187	283	292
16.75	2.00	42.5	66	129	182	197	73	87	75	66	79	317	309	303	70	206	195	137	75	197	90	66	229	288	270	254	188	233	212	217	79	115	207	217	181	285	261	87	220	195	42	103	223	225	231	75	187	282	292
16.75	2.00	42.75	67	128	183	198	72	85	74	64	78	317	310	303	70	207	195	137	74	197	90	65	230	291	268	255	188	234	213	217	79	115	207	219	181	284	261	82	223	195	42	103	224	223	230	72	185	283	292
16.75	2.00	43	68	127	183	199	73	89	78	67	85	319	311	307	70	208	197	138	77	199	94	67	233	292	273	257	190	235	217	218	80	115	210	222	185	288	265	87	222	197	42	108	226	224	233	75	191	283	293
16.75	2.00	43.25	69	130	186	199	74	88	75	67	80	319	309	304	73	208	197	138	77	199	92	67	232	292	271	256	191	236	216	219	80	118	210	220	184	286	263	87	224	199	43	109	225	225	232	75	187	283	293
16.75	2.00	43.5	64	123	183	196	70	86	76	67	84	317	310	305	67	207	195	137	74	199	92	62	233	289	271	256	188	235	214	218	76	113	208	219	186	286	263	85	223	197	38	106	225	226	231	74	189	282	293
16.75	2.00	43.75	68	128	186	200	75	89	78	69	83	319	312	306	71	211	198	142	78	201	94	67	234	290	272	257	192	238	218	221	80	118	212	221	187	287	266	86	225	200	43	110	228	226	235	78	190	284	293
16.75	2.00	44	66	128	187	199	74	90	77	68	84	319	309	304	70	210	198	142	78	200	94	66	233	292	271	256	192	237	217	221	81	119	210	221	186	287	264	88	225	201	41	111	228	227	234	76	190	283	293
16.75	2.00	44.25	60	123	185	199	74	89	78	68	86	319	307	304	66	208	199	139	75	201	94	66	237	291	272	257	189	233	216	220	80	119	212	222	193	289	265	92	223	196	39	109	227	226	233	77	192	284	293
16.75	2.00	44.5	64	127	187	201	73	92	79	67	85	319	308	306	69	210	198	142	77	201	95	67	235	291	272	257	193	237	218	221	81	119	210	223	191	288	265	86	225	202	40	112	228	227	235	75	191	284	294
16.75	2.00	44.75	64	124	189	203	78	95	85	73	95	320	311	308	68	213	201	143	79	205	101	72	240	292	276	261	193	239	221	223	84	123	215	226	198	291	268	94	227	204	42	117	233	227	237	83	197	287	294
16.75	2.00	45	70	133	194	206	78	91	80	68	83	320	312	306	74	217	204	147	85	204	98	71	238	293	273	257	199	242	223	227	86	125	215	224	193	289	266	86	231	209	47	118	233	229	239	82	193	286	295
16.75	2.00	45.25	70	132	194	208	80	93	80	71	86	321	310	307	74	217	205	148	83	206	98	72	238	293	273	260	199	242	222	227	86	128	214	225	195	290	267	87	234	210	47	120	234	232	238	82	195	286	296
16.75	2.00	45.5	63	123	190	204	75	92	82	69	88	319	311	307	67	212	202	143	78	203	97	69	240	293	272	259	195	238	223	223	81	122	214	227	195	289	266	90	230	203	40	117	233	227	238	80	195	285	295
16.75	2.00	45.75	65	124	194	207	80	97	88	75	94	320	312	309	70	216	205	146	82	207	105	75	244	293	276	263	195	240	224	226	87	126	219	229	203	291	269	98	231	206	44	121	237	233	240	88	203	287	297
16.75	2.00	46	66	127	193	205	78	95	81	71	86	319	312	306	71	217	205	147	81	205	99	70	240	292	272	261	198	242	223	227	83	126	217	227	197	290	268	88	232	209	41	121	235	231	239	80	194	287	295
16.75	2.00	46.25	64	124	193	206	77	94	80	69	87	319	311	305	67	216	203	146	78	204	99	67	241	292	271	260	196	239	222	225	82	124	213	227	197	289	268	86	231	208	39	120	234	229	237	79	194	285	294
16.75	2.00	46.5	64	127	194	207	79	95	82	71	89	321	311	306	70	216	205	147	79	206	100	70	240	291	272	261	198	240	225	227	84	127	216	228	199	290	267	89	232	209	41	123	235	230	238	83	197	286	293
16.75	2.00	46.75	67	127	196	209	77	95	82	70	85	320	312	308	72	219	207	148	82	207	99	70	242	293	271	262	201	242	225	229	83	128	218	228	201	289	268	87	235	213	42	123	236	232	240	81	197	285	295
16.75	2.00	47	65	126	198	210	81	98	87	75	94	321	312	307	70	220	209	151	84	208	104	76	246	294	274	264	199	241	228	230	88	132	222	232	205	292	271	94	236	213	44	128	239	234	241	88	200	288	297
16.75	2.00	47.25	69	130	199	212	81	95	82	72	87	320	313	308	73	221	208	152	85	208	101	71	243	292	271	262	202	244	227	231	87	131	218	230	201	291	269	88	238	215	44	130	239	233	241	83	198	287	296
16.75	2.00	47.5	61	124	196	208	78	93	79	70	88	320	310	306	68	218	206	148	81	205	101	67	243	291	270	260	198	241	225	226	84	128	216	227	201	288	269	88	236	211	39	127	236	231	238	81	197	284	293
16.75	2.00	47.75	66	127	199	212	80	95	80	69	85	321	313	308	71	223	209	152	84	207	101	72	243	296	271	263	203	243	227	232	86	132	221	232	202	290	268	86	239	216	43	130	240	235	241	85	197	285	295
16.75	2.00	48	68	130	200	212	80	93	78	67	84	321	312	309	72	223	210	153	86	208	100	70	241	293	271	260	206	245	228	233	86	133	220	230	201	290	269	82	241	219	41	130	240	235	241	83	197	284	295
16.75	2.00	48.25	68	129	202	214	83	97	82	71	88	321	313	308	72	225	212	155	87	208	104	75	243	295	272	264	205	245	229	233	89	136	221	232	206	293	272	89	241	220	45	132	242	238	243	87	199	286	295
16.75	2.00	48.5	68	128	203	214	82	99	84	72	92	322	313	308	73	223	213	156	86	210	103	74	244	295	273	264	206	245	230	234	88	135	223	232	207	292	271	89	243	218	42	133	241	236	244	87	200	285	298
16.75	2.00	48.75	70	129	203	215	82	99	82	71	85	322	311	307	73	225	214	156	87	209	103	74	244	294	272	264	207	245	230	234	89	138	222	232	205	292	271	88	241	220	43	135	241	234	242	87	201	287	296
16.75	2.00	49	66	126	203	213	82	99	86	72	94	322	313	310	70	225	213	156	86	209	105	72	246	294	273	265	206	246	230	235	89	136	224	235	210	294	272	90	242	221	43	136	242	237	243	89	202	286	296
16.75	2.00	49.25	66	126	204	215	84	103	88	76	93	322	312	310	69	226	215	158	88	212	109	78	249	295	275	266	207	246	230	235	91	140	224	237	213	293	273	96	243	221	43	139	245	237	245	92	205	288	298
16.75	2.00	49.5	63	124	203	216	84	102	90	76	96	322	314	309	69	225	215	156	87	214	110	78	250	295	274	267	207	245	233	234	91	139	226	238	215	293	274	99	243	219	42	141	245	239	246	94	206	288	297
16.75	2.00	49.75	68	128	207	217	85	99	87	75	92	321	312	311	71	229	215	159	89	213	106	74	249	295	272	267	209	247	234	238	91	140	223	235	211	294	272	91	245	222	45	141	244	239	244	89	201	286	297
16.75	2.00	50	71	131	207	220	84	101	84	72	86	322	313	308	73	227	218	162	93	212	105	76	247	296	272	265	210	246	233	237	93	145	223	235	211	292	272	91	247	224	45	143	244	239	245	90	202	286	297
16.75	2.00	50.25	63	124	206	216	85	103	90	76	95	322	312	309	69	226	217	158	87	212	109	79	250	296	274	267	207	245	232	235	92	143	226	237	216	293	275	95	245	221	42	144	245	239	246	94	206	289	297
16.75	2.00	50.5	66	126	208	220	85	102	88	75	93	322	314	311	72	228	215	161	91	213	109	77	250	295	273	266	211	248	234	237	93	144	225	237	215	293	276	92	248	223	43	145	247	241	246	92	205	287	297
16.75	2.00	50.75	64	126	208	219	85	102	88	74	92	322	315	309	71	229	217	160	88	212	108	75	250	295	273	266	210	246	235	238	90	143	224	237	217	293	272	89	246	224	41	145	246	239	244	91	204	287	296
16.75	2.00	51	65	126	209	220	85	101	86	75	91	321	313	309	71	231	217	161	90	215	108	75	249	295	274	267	211	248	234	239	92	144	225	237	215	293	274	87	248	225	45	147	247	240	245	90	204	287	298
16.75	2.00	51.25	70	130	211	223	89	102	86	73	91	323	315	310	77	232	221	167	95	216	109	78	250	298	274	267	215	249	239	242	93	148	228	239	217	294	273	89	253	230	47	150	248	241	248	93	204	288	298
16.75	2.00	51.5	65	124	209	220	83	97	84	70	86	322	314	310	72	230	218	163	91	215	107	71	249	296	273	265	212	249	234	240	90	144	224	235	216	292	275	81	250	226	43	147	247	239	247	89	203	287	297
16.75	2.00	51.75	59	121	209	219	83	101	87	71	90	321	313	310	67	228	217	160	86	214	109	74	251	296	275	266	209	247	234	237	89	142	228	238	219	294	276	87	248	223	38	149	248	239	245	92	205	287	295
16.75	2.00	52	67	126	214	222	86	103	87	74	93	323	313	311	71	234	221	166	92	215	108	77	251	295	273	268	213	248	239	240	92	147	229	239	219	296	274	90	251	229	43	151	250	243	247	92	206	288	296
16.75	2.00	52.25	65	123	213	220	88	104	91	75	94	323	314	311	70	232	221	165	92	216	112	78	253	297	276	271	213	248	238	241	92	149	229	241	222	295	278	92	251	227	42	153	250	243	249	95	208	289	297
16.75	2.00	52.5	63	127	211	221	82	99	83	71	89	322	313	311	68	233	221	162	90	215	108	73	251	296	276	267	213	248	238	241	89	146	228	239	220	294	276	78	251	229	40	151	248	242	247	90	203	287	298
16.75	2.00	52.75	68	128	216	224	90	102	85	72	87	323	315	312	73	234	223	168	94	216	108	76	251	296	274	267	219	249	237	243	92	152	227	240	218	292	274	86	254	231	44	153	249	243	248	95	205	286	297
16.75	2.00	53	66	126	216	225	88	105	89	75	93	323	313	311	72	235	225	167	94	216	111	77	253	297	274	268	217	250	239	242	96	153	229	241	222	294	276	90	252	231	42	156	252	245	250	95	207	288	298
16.75	2.00	53.25	65	126	216	224	87	102	87	72	89	322	314	311	72	234	223	168	92	216	110	74	252	297	274	267	218	250	239	242	92	151	228	238	222	295	277	84	255	231	42	155	249	244	249	94	206	287	297
16.75	2.00	53.5	61	123	216	222	85	102	87	71	91	324	315	313	69	235	222	166	91	215	111	75	252	297	275	268	216	250	240	242	93	151	229	240	225	295	277	85	253	231	39	157	251	243	248	95	206	288	298
16.75	2.00	53.75	66	127	220	227	92	109	94	78	95	325	316	313	73	238	227	171	96	219	117	81	257	299	278	272	220	252	242	247	97	155	233	245	228	297	281	91	257	234	47	162	254	248	252	99	211	290	299
16.75	2.00	54	62	121	218	223	85	104	89	73	90	322	315	311	68	236	224	167	90	217	112	74	254	297	275	267	217	249	242	242	92	151	230	241	225	295	279	79	254	231	40	158	253	244	250	94	206	288	298
16.75	2.00	54.25	57	119	218	224	84	103	88	70	91	322	314	311	66	234	223	166	88	216	113	71	253	297	274	264	217	248	240	243	91	150	229	241	226	295	278	78	253	229	40	161	251	245	249	92	206	287	297
16.75	2.00	54.5	67	128	221	229	87	102	88	72	87	325	316	313	72	239	227	174	98	219	112	77	255	299	276	268	222	252	244	248	96	156	231	242	226	295	280	82	258	236	44	161	253	247	251	97	207	289	300
16.75	2.00	54.75	62	123	219	227	86	101	82	69	84	322	315	311	69	237	226	171	94	217	111	75	253	296	274	268	220	250	241	244	93	155	230	241	224	295	278	77	257	233	40	159	251	245	248	94	206	287	298
16.75	2.00	55	63	123	222	226	88	104	88	72	91	322	315	310	68	238	226	171	93	217	112	74	254	298	275	270	218	250	243	244	94	156	230	241	228	297	280	82	255	233	39	164	253	243	249	95	206	287	298
16.75	2.00	55.25	65	126	222	230	91	107	90	75	92	325	315	314	73	241	230	175	97	222	115	79	255	299	276	268	225	254	245	248	98	161	234	244	229	296	279	85	259	240	45	166	255	248	252	100	208	289	299
16.75	2.00	55.5	66	127	224	231	89	104	88	72	86	324	316	311	73	240	229	175	98	220	114	78	254	298	275	269	225	252	244	246	95	160	232	244	229	297	279	81	258	237	43	168	253	247	251	96	209	288	299
16.75	2.00	55.75	66	128	224	232	91	105	88	73	90	325	316	314	73	241	229	177	99	221	117	78	256	301	278	268	225	253	245	250	98	163	234	244	231	298	281	83	259	238	44	170	254	249	252	100	210	289	299
16.75	2.00	56	64	125	223	229	88	103	85	71	86	325	315	313	71	241	229	175	100	218	113	77	256	298	274	267	223	252	245	247	95	162	232	245	229	296	279	80	259	238	42	166	254	248	250	98	208	287	298
16.75	2.00	56.25	65	125	226	232	91	110	90	77	94	324	316	313	73	241	230	177	97	221	117	77	255	297	276	269	224	252	245	249	93	160	233	244	232	296	281	85	259	239	42	170	255	248	252	96	207	289	299
16.75	2.00	56.5	60	121	225	228	90	107	90	73	90	324	315	311	68	240	230	175	94	220	117	76	257	298	275	267	221	251	246	247	95	162	232	245	233	297	281	79	259	235	40	171	255	249	251	98	210	288	299
16.75	2.00	56.75	65	127	226	232	92	109	89	73	90	323	316	312	72	243	230	178	98	223	118	77	258	299	277	268	226	252	247	250	95	165	234	247	234	296	280	80	260	241	42	172	257	249	253	99	211	288	299
16.75	2.00	57	63	123	227	232	91	110	89	73	91	326	316	314	70	241	229	177	97	221	118	78	259	300	275	268	224	253	247	248	97	164	235	245	234	297	281	81	259	239	41	175	257	250	252	99	211	289	300
16.75	2.00	57.25	64	122	228	234	94	113	94	76	93	325	318	315	73	243	233	181	100	224	122	80	262	298	277	270	227	255	248	252	100	166	238	248	238	297	281	83	261	242	44	177	258	251	254	101	213	291	298
16.75	2.00	57.5	57	117	224	231	89	107	89	71	89	323	315	313	66	240	230	175	93	218	117	74	257	297	274	266	223	249	243	246	94	163	231	244	234	295	280	77	259	235	38	174	256	247	251	95	208	286	296
16.75	2.00	57.75	61	120	225	231	90	108	85	71	87	322	315	313	68	242	231	179	96	221	118	78	259	298	275	268	225	251	246	246	96	165	234	246	236	295	281	80	260	238	39	177	256	249	252	99	210	287	297
16.75	2.00	58	62	123	228	233	93	113	93	74	94	326	317	314	71	244	234	181	99	223	121	80	260	299	277	269	228	253	250	250	99	167	238	248	238	298	283	82	262	239	42	178	259	251	255	101	213	290	299
16.75	2.00	58.25	64	124	231	236	96	115	93	77	93	327	317	315	73	244	236	184	100	224	123	83	262	300	278	270	229	254	250	253	103	170	237	249	240	297	283	85	262	242	44	181	260	253	254	105	214	289	299
16.75	2.00	58.5	62	123	229	235	96	114	93	78	93	326	316	315	71	244	234	182	100	223	122	84	261	300	279	271	227	251	246	251	102	171	238	248	240	298	282	92	262	240	43	181	260	251	256	106	216	290	300
16.75	2.00	58.75	66	125	232	238	100	116	94	80	96	326	317	315	73	247	235	187	104	227	123	87	265	301	278	272	230	254	249	254	104	176	240	251	243	298	283	93	263	242	45	183	261	253	256	109	216	290	299
16.75	2.00	59	66	127	234	237	98	115	91	77	93	325	316	315	73	246	235	187	104	226	123	87	263	300	278	271	231	256	250	254	103	176	241	250	242	297	283	90	264	245	45	183	261	254	257	106	215	289	300
16.75	2.00	59.25	70	129	236	239	104	118	95	82	98	325	316	316	77	249	237	191	112	229	127	92	264	300	282	273	234	257	253	255	108	183	243	254	244	298	283	101	266	246	47	186	262	255	259	112	218	292	301
16.75	2.00	59.5	71	131	236	240	100	116	93	77	91	326	318	314	78	250	237	191	109	227	124	88	262	302	279	273	236	256	251	255	106	181	240	250	241	298	283	89	266	247	48	187	261	255	258	108	215	291	300
16.75	2.00	59.75	70	133	236	241	99	112	87	74	86	326	317	313	76	249	237	191	110	226	124	86	260	299	279	270	235	255	250	256	104	181	240	251	240	297	282	84	266	248	48	185	259	253	256	106	215	289	300
16.75	2.00	60	70	130	237	240	99	117	90	76	91	325	318	315	76	250	237	194	111	226	124	87	261	301	280	272	235	255	253	256	106	182	240	250	242	298	282	91	266	248	48	188	262	254	259	107	215	290	300
16.75	2.00	60.25	69	130	237	240	101	117	92	79	93	327	318	316	75	249	239	192	110	228	126	88	262	300	280	271	235	256	253	256	107	183	242	251	243	298	283	92	265	247	48	188	261	254	258	106	217	290	301
16.75	2.00	60.5	70	130	238	241	101	117	92	80	92	327	317	316	77	251	239	195	109	229	127	90	263	302	280	273	236	257	252	257	106	184	242	250	246	299	284	94	267	248	47	190	262	255	258	107	217	290	302
16.75	2.00	60.75	68	129	237	241	100	117	89	77	89	326	318	315	76	250	238	192	109	228	123	87	261	301	279	271	236	254	253	255	106	185	240	250	244	296	283	90	266	249	44	189	260	255	257	105	214	289	299
16.75	2.00	61	70	131	239	242	100	116	87	74	87	326	317	313	76	251	239	195	112	229	126	89	262	299	280	270	238	257	255	257	105	185	241	252	242	296	282	86	267	249	49	190	260	256	257	105	214	288	300
16.75	2.00	61.25	65	127	238	242	100	116	89	72	89	324	317	315	73	248	238	194	108	226	124	85	262	299	277	271	235	256	251	256	104	184	240	249	243	296	282	88	266	247	43	189	259	254	257	103	213	288	298
16.75	2.00	61.5	71	131	240	243	102	120	91	79	94	328	319	316	79	253	242	197	113	230	128	91	265	303	281	273	239	257	253	256	109	189	244	253	247	299	285	93	269	250	48	193	261	257	260	107	218	291	301
16.75	2.00	61.75	68	126	240	243	104	123	94	81	96	327	318	316	75	252	241	197	110	230	130	91	267	303	282	273	238	255	255	258	110	189	244	253	248	299	286	99	266	249	45	196	262	257	259	111	221	290	301
16.75	2.00	62	68	130	241	243	103	121	92	76	94	327	319	316	76	252	242	198	112	228	131	92	265	302	280	273	239	255	252	257	109	189	242	254	245	298	285	95	267	251	47	194	262	256	259	106	219	290	300
16.75	2.00	62.25	70	128	241	244	103	120	90	76	90	325	318	316	76	252	241	197	114	229	127	91	264	301	279	271	241	257	254	258	108	190	242	253	246	298	285	92	268	250	48	195	263	257	260	105	217	291	299
16.75	2.00	62.5	67	126	240	244	106	123	92	79	95	327	318	317	74	252	242	196	111	230	132	93	267	303	281	273	238	255	255	257	110	189	244	254	250	298	285	97	266	248	45	195	262	257	260	109	220	290	301
16.75	2.00	62.75	74	133	245	247	109	125	94	82	95	328	319	317	82	255	245	203	120	232	132	96	267	303	281	274	242	259	256	261	113	194	247	256	249	299	285	96	271	254	51	199	265	259	262	110	220	291	303
16.75	2.00	63	67	127	242	244	104	121	91	78	94	326	317	316	73	252	242	199	110	229	130	90	265	301	278	273	240	255	253	259	108	190	242	255	250	297	285	94	267	250	44	198	262	259	259	105	218	289	300
16.75	2.00	63.25	71	133	245	248	108	126	93	81	95	327	318	316	80	254	244	203	118	233	134	94	267	303	282	274	243	256	256	260	112	193	245	256	252	299	286	95	269	253	47	201	263	259	261	109	220	291	302
16.75	2.00	63.5	75	135	248	249	110	126	92	80	94	328	319	317	80	257	246	206	119	233	133	97	266	302	283	273	245	258	257	262	115	196	247	255	252	300	286	100	270	254	50	202	264	259	262	109	221	291	302
16.75	2.00	63.75	65	126	243	245	105	125	93	80	95	326	317	316	74	251	243	201	112	231	134	92	267	301	281	272	241	255	255	257	110	191	245	254	252	298	286	95	266	248	44	201	263	260	261	107	220	290	300
16.75	2.00	64	73	133	249	249	111	127	95	83	96	330	319	318	80	256	247	207	119	234	135	96	268	305	283	275	244	258	257	261	114	196	247	258	252	300	287	98	269	253	51	204	265	260	261	110	222	294	303
16.75	2.00	64.25	70	130	247	248	111	130	98	83	99	329	320	319	78	255	248	207	120	235	139	98	270	304	284	276	242	259	257	261	115	198	249	258	256	300	289	102	270	253	51	205	265	261	263	113	224	295	301
16.75	2.00	64.5	73	132	248	249	110	127	93	80	93	328	319	317	79	257	247	207	120	234	135	97	269	304	282	276	245	259	258	261	115	199	247	257	253	298	285	100	269	254	49	205	263	260	262	109	221	291	302
16.75	2.00	64.75	73	134	250	250	114	131	98	86	99	329	317	317	81	257	247	208	125	234	142	100	270	301	285	277	246	258	258	262	118	201	248	259	255	298	286	110	271	253	50	207	266	262	264	113	226	293	302
16.75	2.00	65	72	132	249	248	108	122	88	77	89	328	319	316	81	259	246	209	120	233	133	94	267	302	283	274	246	258	258	262	113	198	246	255	252	298	286	87	271	255	51	205	265	261	260	107	220	290	302
16.75	2.00	65.25	71	133	249	251	113	127	95	84	97	328	319	316	80	258	247	209	122	233	139	98	269	303	284	275	246	257	259	263	116	202	248	259	256	299	286	108	270	255	49	206	266	261	264	112	224	291	303
16.75	2.00	65.5	71	131	249	248	112	128	95	83	95	326	318	316	76	256	247	207	122	233	140	98	267	301	283	275	244	259	257	261	116	201	248	257	255	298	285	106	269	253	46	207	264	261	263	110	223	290	300
16.75	2.00	65.75	69	129	250	250	112	131	96	82	97	326	318	318	78	256	248	208	119	235	139	95	270	304	283	277	244	258	257	260	117	201	249	258	256	299	288	100	270	254	48	208	265	263	262	111	223	293	300
16.75	2.00	66	72	131	251	251	111	127	93	78	93	327	318	317	79	257	247	211	120	236	136	95	267	304	283	274	246	259	258	262	116	200	247	258	256	299	284	96	270	253	48	207	264	261	262	108	222	290	302
16.75	2.00	66.25	71	133	253	251	113	130	93	83	95	329	320	319	79	257	248	211	122	236	140	95	269	304	284	277	247	258	258	261	118	203	249	259	257	299	289	101	271	257	48	211	265	263	263	110	222	292	303
16.75	2.00	66.5	74	134	252	253	114	133	93	82	95	329	320	317	82	259	250	213	125	236	140	97	271	305	286	277	250	260	259	264	120	206	250	259	257	301	287	100	271	257	51	213	266	264	263	111	222	291	303
16.75	2.00	66.75	72	133	254	253	115	131	95	82	95	329	319	318	80	258	250	214	124	235	140	99	268	305	285	275	249	260	260	263	118	206	251	259	257	300	288	103	271	257	50	213	265	264	265	111	225	292	303
16.75	2.00	67	68	128	251	251	113	131	91	81	95	329	320	319	77	257	248	212	119	235	140	95	269	304	285	276	246	257	257	260	118	205	249	259	258	299	288	98	271	254	47	210	263	262	263	109	224	291	302
16.75	2.00	67.25	69	130	253	253	117	135	100	85	99	330	320	319	79	258	249	215	125	237	146	100	272	304	286	277	249	259	260	264	122	206	251	259	261	301	290	107	271	255	49	216	266	264	266	114	228	292	303
16.75	2.00	67.5	74	133	254	255	115	131	94	82	94	329	319	319	81	258	250	216	125	238	141	96	270	304	284	276	251	259	260	263	120	208	250	258	259	300	287	101	272	258	50	214	264	264	264	112	224	291	302
16.75	2.00	67.75	74	135	256	255	115	131	93	79	91	329	319	318	81	260	251	217	128	239	141	96	269	305	283	277	252	260	260	265	122	207	251	258	260	301	288	95	272	259	52	216	267	264	264	110	223	292	304
16.75	2.00	68	70	131	255	253	115	132	96	82	96	328	320	319	79	257	250	215	124	237	143	96	271	304	284	275	250	258	258	264	120	208	250	260	259	298	288	100	270	256	49	216	266	263	264	111	225	292	302
16.75	2.00	68.25	73	131	255	255	115	134	95	81	94	329	319	319	82	259	252	218	126	238	143	97	269	304	284	276	252	259	261	264	121	209	251	260	260	300	287	100	272	258	49	217	266	263	265	109	225	293	303
16.75	2.00	68.5	77	137	258	256	122	137	98	86	99	328	319	318	85	262	252	221	132	241	147	103	272	304	288	278	253	260	263	266	125	216	253	262	263	300	286	111	274	259	53	219	267	266	266	116	228	293	304
16.75	2.00	68.75	72	132	257	255	117	134	94	81	93	327	320	319	81	260	251	219	129	238	141	98	271	306	283	276	251	258	259	264	121	210	250	258	258	299	287	101	271	258	48	217	264	266	264	110	225	290	302
16.75	2.00	69	73	134	257	256	117	136	96	83	95	330	321	320	81	260	251	219	127	239	144	97	271	303	286	276	253	259	261	264	122	211	252	259	261	299	288	103	273	259	50	219	265	266	265	110	224	292	304
16.75	2.00	69.25	77	136	259	256	124	139	100	88	99	329	320	321	84	261	252	223	132	241	150	104	272	306	286	279	252	262	262	266	126	216	255	263	265	301	290	112	275	260	53	222	267	267	267	117	230	292	304
16.75	2.00	69.5	75	134	259	259	122	139	99	86	98	329	320	320	84	261	254	222	130	242	149	101	273	306	287	277	255	261	264	268	126	215	254	262	263	301	288	105	273	261	52	221	268	267	270	112	229	292	304
16.75	2.00	69.75	76	137	260	257	122	136	96	82	94	329	320	319	84	262	253	224	134	241	146	100	271	305	285	278	257	260	263	265	127	216	253	260	262	301	289	105	273	261	54	222	265	267	267	114	226	292	304
16.75	2.00	70	78	139	259	258	125	142	98	87	99	329	319	320	86	260	253	224	133	242	152	104	273	305	288	278	255	261	263	267	128	218	253	263	264	301	289	112	273	260	53	224	267	267	268	117	231	294	304
16.75	2.00	70.25	73	133	259	260	119	137	98	84	97	328	321	320	84	260	252	223	131	240	149	97	271	304	285	276	255	260	262	266	125	217	253	260	263	300	289	102	272	260	51	223	265	267	266	110	227	292	303
16.75	2.00	70.5	74	132	259	258	122	137	95	83	94	331	322	319	84	261	254	222	132	241	148	99	271	305	285	277	253	259	261	266	124	216	252	261	262	299	289	103	274	260	50	223	265	266	266	111	229	292	303
16.75	2.00	70.75	75	136	260	259	125	141	100	88	100	330	320	319	82	262	255	227	135	243	154	104	274	306	288	279	256	261	262	267	129	219	256	263	265	301	289	113	274	260	51	226	268	267	270	116	231	294	305
16.75	2.00	71	72	132	260	258	121	138	97	83	96	331	321	319	82	261	254	225	130	241	148	99	273	303	287	277	255	260	262	266	125	216	255	261	264	298	289	102	273	260	49	223	266	267	267	111	228	293	304
16.75	2.00	71.25	75	136	261	261	122	136	94	80	91	330	321	319	85	263	255	226	135	242	150	97	271	306	285	276	258	261	262	267	126	219	254	261	262	301	289	97	274	261	53	225	266	267	266	110	228	293	303
16.75	2.00	71.5	77	136	261	261	124	140	95	83	94	330	319	320	84	262	255	228	136	243	151	99	272	306	286	278	258	261	263	267	128	220	252	262	265	300	289	103	273	262	53	226	267	269	267	110	229	292	304
16.75	2.00	71.75	72	132	260	259	120	137	96	82	93	329	321	320	79	260	253	224	131	243	150	95	270	304	285	277	255	261	260	265	125	217	253	261	263	298	289	103	272	260	49	223	265	266	266	108	228	292	303
16.75	2.00	72	73	135	260	260	122	137	94	79	91	330	321	319	83	260	254	227	135	242	148	97	271	306	285	277	257	262	262	265	127	219	254	261	264	298	288	100	274	263	53	226	265	267	267	110	229	291	304
16.75	2.00	72.25	76	137	263	261	125	139	95	82	94	330	320	321	86	264	256	229	138	244	151	99	272	307	288	278	258	261	263	268	130	221	255	261	265	301	290	105	274	263	53	226	267	269	267	111	230	291	304
16.75	2.00	72.5	74	134	262	258	122	140	95	82	95	330	321	322	83	261	254	229	135	243	153	98	272	307	287	278	258	261	262	266	127	221	254	261	265	301	290	103	274	262	51	227	267	268	267	113	231	292	306
16.75	2.00	72.75	78	139	265	263	127	139	92	82	92	329	322	320	86	264	257	230	139	243	151	96	272	307	287	279	260	262	264	268	129	223	256	261	264	300	290	98	275	264	54	229	268	269	268	109	228	292	306
16.75	2.00	73	70	133	263	260	128	142	99	87	100	328	320	320	81	262	254	230	135	245	158	102	273	306	289	278	256	259	262	267	130	223	258	263	268	300	291	112	274	261	51	229	267	267	269	116	233	295	304
16.75	2.00	73.25	70	131	263	260	125	141	99	83	100	331	320	321	80	260	254	228	133	244	155	100	274	306	288	278	258	259	263	267	129	222	255	263	266	301	289	105	274	261	50	229	266	271	269	113	231	293	305
16.75	2.00	73.5	76	135	264	263	129	144	97	85	99	330	320	321	85	263	255	232	141	244	155	102	273	305	287	279	259	261	262	268	132	225	257	262	267	299	290	113	275	261	53	229	267	270	270	115	234	294	306
16.75	2.00	73.75	73	133	264	261	126	141	97	82	95	331	321	322	83	262	256	232	136	245	153	99	273	305	286	278	259	260	262	266	130	223	256	261	266	301	288	103	275	260	50	230	266	269	267	112	231	292	304
16.75	2.00	74	68	128	262	258	120	138	93	79	93	328	320	319	76	259	253	229	132	243	153	96	272	303	285	277	255	256	260	265	126	220	254	260	265	299	287	102	271	259	45	229	265	266	266	109	230	290	303
16.75	2.00	74.25	68	130	262	260	123	140	94	79	94	329	319	320	78	260	255	229	133	244	153	96	271	305	285	276	257	259	260	266	128	222	256	261	267	301	290	101	272	259	47	230	265	268	268	110	230	292	303
16.75	2.00	74.5	72	135	264	263	128	143	96	84	97	329	320	320	81	263	256	233	140	246	156	102	274	304	288	276	259	259	262	266	129	227	257	263	269	301	289	113	273	260	49	232	267	270	270	112	234	294	304
16.75	2.00	74.75	75	135	266	263	129	141	95	82	92	332	321	321	85	262	257	235	141	247	157	99	275	307	286	277	261	262	263	268	132	225	257	263	268	300	291	105	275	263	53	232	267	270	271	111	231	293	304
16.75	2.00	75	72	132	266	263	128	144	98	84	98	331	322	321	82	262	257	235	138	247	157	100	274	307	288	279	260	261	262	269	132	226	257	264	270	303	291	107	275	262	50	234	268	271	270	113	233	294	303
16.75	2.00	75.25	74	137	268	264	125	141	93	80	89	329	321	319	85	263	256	234	142	247	156	95	271	307	285	275	261	261	263	269	130	226	257	263	265	301	288	96	276	263	53	233	267	270	267	108	229	292	304
16.75	2.00	75.5	73	134	265	264	128	142	92	81	91	330	320	321	83	262	257	235	139	246	157	97	272	306	287	276	261	261	262	268	130	226	257	262	266	299	288	102	274	262	50	231	266	270	267	108	232	292	304
16.75	2.00	75.75	75	139	268	265	133	146	99	86	99	329	320	321	86	264	259	238	145	247	163	103	275	306	288	279	260	263	264	270	136	231	259	265	269	302	290	115	275	263	51	235	267	270	272	116	236	294	305
16.75	2.00	76	75	134	266	263	129	144	95	80	94	332	322	321	84	263	258	235	141	246	157	98	273	306	286	276	261	260	262	268	131	227	257	262	267	300	289	103	274	262	51	233	267	270	268	111	232	292	303
16.75	2.00	76.25	71	133	266	263	130	145	97	83	98	331	322	323	83	263	257	238	139	248	162	98	274	306	288	278	260	261	264	268	135	229	258	263	270	301	290	106	274	262	51	235	267	272	270	112	233	293	304
16.75	2.00	76.5	72	132	267	264	131	145	98	83	98	332	322	321	81	262	257	237	141	248	162	101	276	307	289	278	262	261	263	267	133	230	259	262	268	302	291	107	275	262	52	234	267	271	270	112	234	294	305
16.75	2.00	76.75	71	130	266	263	129	144	96	82	97	330	321	321	81	262	257	237	139	247	159	98	274	308	289	278	261	261	262	267	133	227	259	263	270	302	291	108	274	262	49	233	268	270	270	112	236	293	305
16.75	2.00	77	75	135	268	267	132	144	95	83	94	331	322	321	86	264	257	238	145	248	162	101	274	307	288	278	261	263	264	269	134	231	259	263	269	300	290	107	275	262	53	236	268	271	269	112	234	293	303
16.75	2.00	77.25	72	135	267	265	130	139	89	76	86	330	321	319	84	264	259	239	143	246	158	92	271	306	287	274	263	261	262	269	132	228	256	260	267	301	288	94	275	264	53	235	267	270	268	107	232	291	305
16.75	2.00	77.5	75	136	269	267	132	143	94	81	93	331	322	321	86	264	258	241	145	251	162	98	273	307	287	278	264	261	264	268	135	233	259	263	269	301	289	105	275	264	52	239	268	272	270	112	234	292	305
16.75	2.00	77.75	69	130	267	265	132	144	98	85	99	331	323	322	80	262	257	239	142	248	165	99	278	306	291	280	261	260	263	268	136	231	258	264	272	302	291	109	273	261	49	237	267	273	270	114	237	292	305
16.75	2.00	78	75	134	268	267	132	146	97	81	94	330	321	323	85	265	258	240	145	251	163	99	273	309	289	279	263	262	265	271	136	233	259	264	270	301	290	107	274	264	52	239	267	272	269	113	236	294	304
16.75	2.00	78.25	73	134	268	266	132	144	96	82	97	331	323	322	84	264	259	240	143	249	164	99	275	307	289	278	263	261	263	268	135	232	260	264	270	300	290	107	275	264	51	239	268	272	268	112	237	292	306
16.75	2.00	78.5	79	139	269	267	136	146	98	85	94	331	323	323	88	265	259	243	149	250	166	101	276	308	290	280	264	264	265	271	140	235	260	264	271	302	291	110	276	265	55	241	267	274	272	112	238	295	304
16.75	2.00	78.75	72	132	269	266	133	142	96	83	98	331	323	323	83	263	259	241	144	250	164	98	275	308	289	279	264	262	263	268	135	233	260	264	268	303	290	108	275	263	51	238	268	272	270	112	235	293	305
16.75	2.00	79	74	135	270	266	134	145	96	83	97	331	322	322	85	265	259	243	148	251	167	100	275	308	289	279	264	263	265	270	137	235	259	264	270	301	292	109	276	263	52	241	268	273	271	111	237	295	306
16.75	2.00	79.25	74	134	270	267	134	142	96	83	94	333	323	324	85	266	260	243	147	250	165	99	275	308	290	280	265	264	264	269	138	233	260	264	270	302	291	108	277	265	53	239	268	272	271	112	238	294	306
16.75	2.00	79.5	75	135	270	268	136	144	98	84	95	332	324	324	86	264	260	244	148	252	168	100	275	309	290	278	263	262	264	268	138	235	260	265	271	302	291	108	274	263	52	241	269	273	272	112	237	295	306
16.75	2.00	79.75	73	134	271	268	135	147	97	84	96	332	322	323	87	264	260	244	148	252	167	99	274	308	288	280	264	263	263	269	138	234	261	264	271	302	291	109	276	263	51	241	268	273	271	112	237	294	306
16.75	2.00	80	70	131	269	267	134	145	98	82	97	330	323	322	82	264	259	242	146	252	169	102	276	308	290	278	263	261	264	269	140	236	261	265	272	302	292	111	275	262	49	241	269	273	270	112	239	294	306
16.75	2.00	80.25	72	132	268	267	133	143	92	78	91	330	321	321	83	262	258	243	146	251	165	97	273	308	287	277	263	261	263	267	137	235	259	262	269	300	288	106	275	262	49	240	266	270	267	108	236	292	303
16.75	2.00	80.5	75	134	272	269	138	147	101	86	100	332	323	324	86	267	262	248	150	253	172	103	278	309	290	281	265	265	265	271	142	239	262	266	273	302	293	112	276	265	54	243	269	276	272	115	242	295	307
16.75	2.00	80.75	75	135	271	270	137	143	96	83	94	331	323	322	87	265	261	247	151	251	167	100	275	309	290	279	265	261	265	269	141	236	260	265	270	302	291	108	276	264	53	243	268	272	268	112	239	293	305
16.75	2.00	81	71	131	269	266	136	143	99	85	97	332	323	321	83	263	260	245	147	252	170	101	276	307	290	279	263	262	263	268	140	236	261	263	270	301	290	109	275	261	50	242	268	272	268	111	241	294	305
16.75	2.00	81.25	75	134	271	268	137	143	96	81	95	331	323	323	84	266	260	246	149	251	169	99	276	308	290	280	265	262	264	269	140	237	260	264	271	302	291	107	276	263	53	242	266	273	270	111	238	294	306
16.75	2.00	81.5	75	136	271	270	137	147	99	85	98	332	324	324	86	265	262	247	151	253	173	100	277	309	291	281	265	264	265	270	141	239	262	265	272	303	294	109	276	264	52	244	269	275	270	114	242	297	307
16.75	2.00	81.75	73	132	271	269	137	143	98	84	97	332	323	323	85	265	260	245	150	253	171	99	276	310	291	279	265	262	264	269	141	237	261	265	272	302	292	109	276	264	50	242	268	274	269	113	240	294	305
16.75	2.00	82	74	134	271	270	137	144	96	82	96	330	323	323	84	266	260	249	151	253	171	98	277	308	291	278	265	262	263	270	141	237	261	266	271	302	292	108	276	264	49	244	267	274	268	112	241	293	306
16.75	2.00	82.25	75	137	272	270	137	142	91	80	89	329	324	321	86	267	261	247	153	252	168	95	275	308	289	278	266	263	263	271	141	239	261	264	271	300	289	102	279	264	55	244	268	272	267	109	239	293	305
16.75	2.00	82.5	79	139	274	272	138	145	96	83	93	332	324	324	91	266	261	250	156	254	171	101	276	310	292	280	267	264	266	271	144	242	262	265	271	302	292	109	277	266	56	246	268	275	269	113	241	295	306
16.75	2.00	82.75	67	129	269	268	134	143	96	81	94	331	322	324	81	263	258	245	147	253	171	96	275	308	291	278	263	261	262	268	139	237	260	263	272	301	292	104	274	263	47	244	267	273	267	109	239	292	304
16.75	2.00	83	75	136	273	271	138	144	94	82	94	332	324	324	88	267	261	250	155	253	173	99	276	309	291	279	266	264	264	270	141	241	262	265	272	303	292	107	278	265	53	247	268	275	268	111	242	294	304
16.75	2.00	83.25	74	135	273	270	136	143	95	81	92	331	322	324	87	266	260	249	153	254	172	96	277	309	291	279	265	262	265	270	142	240	261	265	272	301	291	106	275	264	52	245	268	274	267	112	240	293	305
16.75	2.00	83.5	75	137	273	272	138	145	96	84	94	331	323	324	88	266	262	252	156	255	173	100	277	309	291	280	267	264	264	271	145	242	263	266	273	302	294	108	277	265	52	247	269	275	267	112	243	294	306
16.75	2.00	83.75	70	129	271	268	133	141	95	80	95	331	322	323	83	262	260	248	149	253	173	97	277	309	292	278	264	260	263	267	142	239	261	264	273	301	292	105	274	262	50	245	269	274	266	109	242	293	306
16.75	2.00	84	77	134	273	271	138	147	96	83	95	331	323	324	87	265	261	252	154	254	174	99	276	310	290	278	266	264	265	271	145	243	262	264	271	301	291	111	277	265	52	247	267	274	266	114	243	293	307
16.75	2.00	84.25	75	132	273	272	137	145	97	82	95	332	324	324	87	266	262	252	156	255	176	97	277	309	291	278	266	265	265	272	144	241	262	264	274	301	293	106	277	266	53	247	269	276	267	112	244	295	305
16.75	2.00	84.5	72	133	273	271	137	144	97	82	99	333	326	326	86	266	263	251	153	256	177	99	278	309	293	279	266	263	264	269	144	243	264	267	275	302	293	107	276	265	51	247	271	275	268	113	244	294	306
16.75	2.00	84.75	71	132	272	271	140	148	100	85	101	332	323	324	87	265	262	252	155	256	178	103	279	310	292	281	265	262	264	269	149	244	264	267	275	302	294	113	277	264	51	247	269	277	266	115	246	296	307
16.75	2.00	85	73	137	273	272	138	144	95	82	93	331	325	322	86	265	261	253	157	255	174	101	276	310	290	280	267	263	264	271	146	243	262	264	271	303	292	110	278	265	53	247	268	276	267	113	245	294	306
16.75	2.00	85.25	76	135	274	272	139	142	92	81	91	331	323	322	88	266	262	253	157	255	175	99	275	309	291	277	268	265	264	270	146	243	261	265	271	301	293	106	278	265	54	247	268	274	265	110	243	292	304
16.75	2.00	85.5	71	131	272	271	138	146	98	85	99	331	324	323	85	264	260	252	154	256	177	101	278	310	292	279	264	261	264	269	145	242	263	265	275	300	293	114	276	263	50	246	268	277	267	111	246	294	308
16.75	2.00	85.75	70	129	272	271	136	142	97	81	97	332	323	323	85	266	262	251	152	255	179	99	277	312	292	277	264	263	263	269	146	243	263	265	274	301	292	107	277	262	50	248	268	275	265	112	246	294	305
16.75	2.00	86	72	131	271	271	137	141	94	80	93	330	322	322	86	264	260	251	154	255	177	95	277	309	292	279	265	261	264	269	144	243	263	265	272	299	292	105	276	263	49	247	267	273	265	109	244	294	304
16.75	2.00	86.25	74	132	274	272	138	144	98	81	94	332	325	325	87	266	263	252	157	258	179	98	277	310	295	280	266	264	265	271	146	244	264	266	274	301	293	107	277	265	52	249	269	276	266	112	246	295	306
16.75	2.00	86.5	72	132	271	270	135	142	95	79	94	330	323	322	86	264	260	251	155	256	175	95	276	310	291	277	266	262	262	270	145	242	262	264	271	298	290	107	276	264	49	247	267	273	264	108	244	294	305
16.75	2.00	86.75	72	134	273	273	135	140	91	78	88	332	321	324	88	266	261	255	158	255	178	96	275	311	290	279	267	263	264	271	147	243	262	264	271	301	290	104	277	265	50	249	268	273	264	108	244	294	306
16.75	2.00	87	77	137	274	274	140	144	96	82	94	333	324	325	91	266	262	256	160	259	181	101	278	311	293	281	268	264	265	272	150	247	263	267	273	302	293	110	279	267	56	252	269	277	268	114	247	294	306
16.75	2.00	87.25	68	129	270	272	136	141	96	82	97	332	324	325	84	264	261	253	154	256	182	98	278	309	292	280	264	262	263	269	148	244	263	265	275	302	293	110	275	263	48	247	268	275	266	112	247	293	305
16.75	2.00	87.5	73	134	273	272	136	138	92	77	90	332	325	324	87	266	262	254	157	256	180	95	277	311	291	279	268	264	264	271	146	244	262	263	272	300	291	99	276	266	50	250	267	275	265	108	244	294	306
16.75	2.00	87.75	67	127	270	269	133	136	90	75	88	330	323	323	82	263	259	250	150	256	176	90	276	308	291	277	264	262	262	267	143	241	262	263	271	300	290	99	274	262	44	246	266	272	263	105	244	292	304
16.75	2.00	88	74	134	274	274	140	147	99	84	100	333	325	326	89	265	263	255	158	259	183	103	278	312	294	282	267	264	264	271	151	247	266	268	276	302	294	113	277	266	53	250	271	276	267	113	249	296	307
16.75	2.00	88.25	75	135	274	274	138	144	94	82	92	332	325	326	90	267	262	256	159	258	182	98	277	310	293	279	268	264	265	271	148	247	263	266	274	302	294	108	279	265	52	250	270	274	265	111	248	295	307
16.75	2.00	88.5	71	131	274	274	139	146	98	82	98	333	325	325	88	266	264	256	157	258	184	99	280	311	294	280	268	263	265	271	151	247	264	266	275	301	293	113	277	265	52	250	270	275	266	114	251	296	307
16.75	2.00	88.75	72	132	275	273	138	146	98	84	97	334	325	325	88	265	263	257	155	260	185	100	279	311	294	280	267	264	264	270	150	247	265	267	276	302	296	110	276	265	50	250	269	276	266	112	249	297	305
16.75	2.00	89	70	127	272	272	137	142	98	83	98	334	325	327	87	265	260	255	154	258	185	99	281	312	295	281	267	263	263	269	150	246	263	267	277	303	296	108	276	264	49	252	269	275	265	112	250	297	307
16.75	2.00	89.25	73	135	272	274	139	145	99	85	97	331	324	325	88	266	263	258	158	259	186	101	280	311	294	282	268	265	264	271	150	248	265	268	275	302	293	117	277	265	50	252	269	272	266	114	250	296	308
16.75	2.00	89.5	75	137	275	276	139	146	98	83	95	333	325	325	90	267	263	259	159	262	185	101	280	312	295	280	269	267	268	273	152	250	266	267	276	302	295	113	279	267	54	254	271	274	266	113	249	297	309
16.75	2.00	89.75	76	136	275	276	140	144	96	82	95	334	326	328	93	267	263	258	160	260	184	99	280	313	297	282	268	267	266	271	152	249	264	266	274	303	295	110	279	268	54	252	269	272	266	113	250	295	306
16.75	2.00	90	72	131	274	273	137	143	97	82	94	332	324	325	90	266	262	256	156	260	184	96	278	310	292	280	267	264	264	271	150	247	264	266	275	302	293	111	278	264	50	250	268	272	266	112	249	294	306
16.75	2.00	90.25	70	130	273	273	135	142	97	83	95	332	324	325	87	265	262	256	153	258	185	97	279	311	294	280	266	263	263	272	149	246	263	265	275	300	293	108	278	264	50	250	268	272	263	111	251	296	306
16.75	2.00	90.5	75	134	275	275	138	144	96	82	94	334	325	326	89	266	263	258	158	260	186	97	280	310	295	278	267	264	265	271	150	249	263	266	275	300	293	110	279	267	53	251	267	272	267	112	250	296	306
16.75	2.00	90.75	73	132	274	275	137	144	96	83	97	333	324	327	89	268	263	258	158	263	186	98	280	311	296	281	268	264	265	272	153	248	267	268	276	301	294	112	280	266	52	252	270	271	265	112	251	296	306
16.75	2.00	91	77	137	275	277	144	149	100	89	100	333	325	326	94	268	263	262	161	262	190	103	279	312	296	283	268	264	266	273	154	252	265	268	277	301	294	123	279	267	55	255	269	272	265	119	254	297	307
16.75	2.00	91.25	73	134	272	274	139	146	95	85	95	331	322	325	90	268	263	259	160	261	189	101	279	310	293	282	266	264	264	271	152	251	264	267	274	300	293	119	276	265	51	252	269	270	265	114	252	295	306
16.75	2.00	91.5	75	133	276	277	138	143	96	83	94	334	324	326	92	267	262	260	155	261	187	99	280	311	293	281	269	265	266	273	153	249	264	267	276	300	294	111	279	265	53	255	269	271	266	113	251	294	305
16.75	2.00	91.75	74	137	275	276	136	142	93	80	91	333	324	325	92	268	263	259	158	263	186	98	278	311	295	280	268	265	264	273	151	249	265	267	275	301	292	108	281	267	54	254	270	269	265	111	251	295	306
16.75	2.00	92	71	132	274	274	136	144	98	83	96	333	324	325	89	266	262	259	155	259	188	99	279	310	295	280	266	263	263	271	152	249	265	266	273	300	293	111	276	265	51	252	267	269	265	112	251	295	305
16.75	2.00	92.25	75	134	274	275	135	140	90	78	88	332	324	325	92	266	263	259	157	261	184	96	280	310	293	280	268	264	265	273	149	248	262	266	273	299	293	103	279	266	53	252	267	269	264	109	250	294	306
16.75	2.00	92.5	75	137	275	278	138	146	96	81	92	334	325	327	94	269	263	260	160	263	189	100	280	311	296	280	271	265	266	273	152	250	265	268	275	299	293	112	281	269	55	255	269	270	266	114	252	296	306
16.75	2.00	92.75	76	136	276	277	141	147	99	87	100	332	323	327	94	267	265	260	160	262	191	103	281	310	297	284	269	264	264	273	156	252	266	268	276	301	292	122	279	266	51	254	269	270	267	116	255	296	306
16.75	2.00	93	72	134	274	276	138	141	95	81	93	332	323	325	91	267	263	259	156	262	189	97	278	311	294	280	268	266	265	273	151	250	265	267	275	301	293	109	279	266	50	252	269	269	264	110	252	296	306
16.75	2.00	93.25	76	138	276	278	140	146	97	84	94	334	326	327	95	269	265	261	160	262	191	100	281	313	295	282	271	266	265	273	153	252	266	267	276	301	295	113	281	270	55	255	272	271	266	114	254	296	305
16.75	2.00	93.5	75	133	276	275	138	144	95	82	96	333	326	326	92	267	264	260	157	263	191	99	280	310	295	282	268	265	265	272	152	252	265	267	276	299	294	113	278	266	53	255	270	270	266	113	253	294	307
16.75	2.00	93.75	74	134	274	277	139	143	93	80	91	332	325	326	94	267	262	259	159	262	190	98	279	310	295	280	268	265	265	272	152	251	265	267	275	300	293	112	278	266	53	255	269	269	265	110	250	295	305
16.75	2.00	94	77	137	276	277	138	145	95	79	91	333	326	326	95	268	264	262	158	262	191	97	280	311	294	279	270	266	265	273	153	252	265	265	275	299	293	110	280	266	54	255	270	269	265	113	254	295	306
16.75	2.00	94.25	74	133	275	277	137	144	94	82	96	333	326	326	93	267	263	260	156	263	191	100	281	312	296	282	269	265	267	273	152	251	265	268	276	300	294	113	279	266	50	253	270	269	265	114	254	295	307
16.75	2.00	94.5	72	131	275	275	137	144	96	82	96	333	325	326	92	268	264	259	154	262	192	98	281	311	296	282	268	265	264	271	150	251	264	266	277	298	294	112	281	265	52	254	268	268	265	112	254	295	304
16.75	2.00	94.75	72	134	275	276	140	146	99	86	102	333	325	327	95	268	263	260	156	265	195	101	281	312	297	283	269	265	266	273	154	254	266	269	279	300	295	117	279	268	54	255	270	271	267	116	258	298	307
16.75	2.00	95	74	135	275	277	137	143	94	80	91	333	324	326	94	268	264	259	157	263	192	98	280	311	298	281	269	266	265	273	153	252	264	268	275	299	294	111	282	269	53	253	269	269	265	112	253	297	307
16.75	2.00	95.25	75	138	275	277	139	145	98	85	95	332	326	328	95	268	264	260	160	264	194	101	282	311	298	283	269	265	265	273	151	252	266	267	278	300	293	120	281	267	53	256	269	268	267	114	255	296	306
16.75	2.00	95.5	72	132	276	276	136	142	94	80	92	333	324	328	93	267	264	259	155	264	192	96	281	311	296	281	268	265	263	272	150	251	264	266	277	299	295	110	278	267	51	253	269	268	264	111	254	297	307
16.75	2.00	95.75	69	128	274	275	135	140	96	79	92	334	326	327	92	266	264	258	150	264	195	93	281	311	299	281	267	264	263	271	151	251	266	267	278	299	296	103	279	265	48	252	269	268	264	108	256	297	307
16.75	3.00	0	13	23	11	11	11	11	11	11	14	21	31	50	12	11	11	11	11	11	11	11	11	21	55	56	11	11	11	11	11	11	11	11	13	33	56	25	16	15	11	23	11	11	11	23	16	11	32
16.75	3.00	0.25	13	21	11	11	11	11	11	11	16	14	27	36	13	11	11	11	11	11	11	11	11	26	51	71	17	11	11	11	11	11	11	11	11	29	53	27	18	17	11	11	11	11	11	22	14	11	26
16.75	3.00	0.5	13	20	11	11	11	11	11	11	15	13	28	32	14	11	11	11	11	11	11	11	11	27	15	64	17	11	11	11	11	11	11	11	11	19	48	25	18	14	11	15	11	11	11	15	13	11	27
16.75	3.00	0.75	12	18	11	11	11	11	11	11	14	12	28	33	14	11	11	11	11	11	11	11	11	27	17	45	13	11	11	11	11	11	11	11	11	19	46	25	18	12	11	11	11	11	11	12	12	11	24
16.75	3.00	1	11	16	11	11	11	11	11	11	11	11	24	29	11	11	11	11	11	11	11	11	11	26	15	40	13	11	11	11	11	11	11	11	11	18	43	22	17	14	11	11	11	11	11	11	11	11	20
16.75	3.00	1.25	12	20	11	11	11	11	11	11	13	12	27	31	13	11	11	11	11	11	11	11	11	30	17	41	15	11	11	11	11	11	11	11	11	16	43	25	16	12	11	11	11	11	11	11	11	11	22
16.75	3.00	1.5	12	18	11	11	11	11	11	11	11	11	24	30	13	11	11	11	11	11	11	11	11	29	16	37	15	11	11	11	11	11	11	11	11	15	42	24	19	13	11	11	11	11	11	11	11	11	22
16.75	3.00	1.75	11	17	11	11	11	11	11	11	11	11	22	27	11	11	11	11	11	11	11	11	11	27	14	33	11	11	11	11	11	11	11	11	11	12	40	22	14	11	11	11	11	11	11	11	11	11	19
16.75	3.00	2	11	18	11	11	11	11	11	11	11	11	24	30	11	11	11	11	11	11	11	11	11	29	15	34	12	11	11	11	11	11	11	11	11	13	39	23	17	11	11	11	11	11	11	11	11	11	20
16.75	3.00	2.25	11	16	11	11	11	11	11	11	11	11	24	28	11	11	11	11	11	11	11	11	11	32	15	33	12	11	11	11	11	11	11	11	11	12	39	22	17	11	11	11	11	11	11	11	11	11	21
16.75	3.00	2.5	11	17	11	11	11	11	11	11	11	11	25	30	12	11	11	11	11	11	11	11	11	33	16	35	13	11	11	11	11	11	11	11	11	13	40	22	16	11	11	11	11	11	11	11	11	11	22
16.75	3.00	2.75	15	20	11	11	11	11	11	11	11	11	27	31	14	11	11	11	11	11	11	11	11	37	18	34	16	11	11	11	11	11	11	11	11	14	42	23	19	13	11	11	11	11	11	11	11	11	23
16.75	3.00	3	15	22	11	11	11	11	11	11	11	12	27	30	15	11	11	11	11	11	11	11	11	36	18	34	16	11	11	11	11	11	11	11	11	16	42	25	20	14	11	11	11	11	11	11	12	11	25
16.75	3.00	3.25	15	20	11	11	11	11	11	11	11	13	27	31	15	11	11	11	11	11	11	11	11	35	18	34	14	11	11	11	11	11	11	11	11	17	41	25	21	14	11	11	11	11	11	11	11	11	25
16.75	3.00	3.5	15	20	11	11	11	11	11	11	11	14	30	32	15	11	11	11	11	11	11	11	11	35	19	35	14	11	11	11	11	11	11	11	11	18	41	24	21	12	11	11	11	11	11	11	12	12	27
16.75	3.00	3.75	16	23	11	11	11	11	11	11	11	14	24	30	16	11	11	11	11	11	11	11	11	29	18	28	17	11	11	11	11	11	11	11	11	18	37	23	23	16	11	11	12	11	11	11	11	12	25
16.75	3.00	4	17	22	11	11	11	11	11	11	13	18	30	34	18	11	11	11	11	11	11	11	11	34	20	35	17	11	11	11	11	11	11	11	11	20	41	26	21	16	11	11	12	11	11	11	13	13	29
16.75	3.00	4.25	18	24	11	11	11	11	12	11	13	20	32	34	19	11	11	11	11	11	11	11	11	34	22	34	19	11	11	11	11	11	11	11	11	22	40	24	23	16	11	11	15	11	11	11	13	16	32
16.75	3.00	4.5	19	23	11	11	11	11	11	11	12	24	32	35	21	11	11	11	11	11	11	11	11	32	20	34	18	12	11	11	11	11	11	11	11	21	40	24	23	15	11	11	13	11	11	11	13	15	33
16.75	3.00	4.75	20	24	11	11	11	11	12	11	15	26	36	36	20	11	11	11	11	11	11	11	11	30	20	34	19	11	11	11	11	11	11	11	11	24	39	26	23	17	12	16	15	13	11	11	14	16	36
16.75	3.00	5	21	25	11	11	11	11	14	11	17	30	38	40	22	13	11	11	11	11	11	11	13	33	23	36	21	14	11	11	11	11	11	11	11	27	41	26	25	18	11	12	17	15	11	12	17	22	41
16.75	3.00	5.25	20	25	11	11	11	11	15	11	16	34	41	41	21	12	11	11	11	11	11	11	12	32	23	36	22	13	11	11	11	11	11	11	11	26	41	26	26	19	12	12	16	14	11	11	15	21	43
16.75	3.00	5.5	20	26	11	11	11	11	12	11	15	34	41	40	21	11	11	11	11	11	11	11	11	31	22	34	22	13	11	11	11	11	11	11	11	27	39	24	25	18	12	11	15	13	11	11	15	22	44
16.75	3.00	5.75	23	29	11	13	12	11	18	11	20	44	50	46	26	17	11	13	11	11	13	11	17	40	27	37	26	17	14	15	11	12	15	13	13	34	43	29	28	23	15	16	19	21	13	14	19	28	53
16.75	3.00	6	23	30	11	12	11	11	16	12	18	48	50	46	24	18	12	13	11	11	12	11	16	41	29	35	27	18	16	18	11	13	16	14	13	36	43	28	31	23	15	14	19	19	14	14	19	32	55
16.75	3.00	6.25	22	31	12	15	11	11	17	15	19	52	55	47	25	18	12	13	11	12	13	11	18	45	30	35	28	18	16	19	11	14	20	15	13	37	43	28	31	24	15	15	20	21	17	15	20	34	61
16.75	3.00	6.5	24	31	14	15	12	11	18	12	17	57	58	49	24	18	14	12	11	13	12	12	17	46	29	38	29	18	18	21	12	15	21	16	13	41	44	28	31	24	15	15	21	22	18	13	19	34	64
16.75	3.00	6.75	23	32	14	15	12	11	16	12	18	62	61	50	26	18	13	13	11	15	13	11	19	52	30	39	32	21	18	24	11	17	26	17	13	43	44	29	32	27	16	16	21	23	18	14	20	40	69
16.75	3.00	7	24	32	16	17	13	11	19	15	21	68	67	53	25	22	16	13	11	17	14	11	22	58	33	39	33	21	20	26	14	17	29	20	15	47	47	28	34	28	15	17	22	25	22	16	22	45	75
16.75	3.00	7.25	23	33	16	18	11	11	18	14	18	73	70	54	23	24	15	12	11	19	15	11	23	60	34	40	36	22	21	29	14	19	32	20	15	47	47	28	37	29	15	14	20	25	26	15	20	47	78
16.75	3.00	7.5	26	34	20	22	15	13	21	16	22	80	76	59	27	26	17	15	11	24	17	13	27	69	38	42	38	28	26	34	18	24	36	24	18	50	50	31	39	31	17	18	25	30	29	16	25	53	85
16.75	3.00	7.75	24	33	21	20	14	11	19	14	20	82	76	60	25	25	17	14	11	23	14	11	25	68	37	40	38	26	25	37	17	25	39	24	16	52	49	30	37	30	16	16	23	30	30	16	24	53	88
16.75	3.00	8	23	32	21	21	12	11	19	15	21	88	82	61	26	24	18	13	11	24	16	11	27	74	39	41	40	29	26	37	19	23	42	25	18	53	51	29	38	30	16	16	24	31	34	14	24	58	91
16.75	3.00	8.25	24	36	23	22	14	11	17	14	19	91	83	63	25	30	19	12	11	25	15	11	27	77	41	42	42	31	29	43	19	25	45	29	16	55	51	30	41	34	16	16	27	32	35	15	25	61	97
16.75	3.00	8.5	25	34	23	24	12	11	18	15	20	95	86	65	25	30	21	12	11	27	15	12	30	81	45	42	42	35	30	45	20	28	49	30	18	59	53	29	41	35	16	16	28	32	36	16	26	66	99
16.75	3.00	8.75	27	37	28	27	16	15	21	17	24	102	94	69	29	33	24	16	11	31	18	15	33	87	48	46	49	39	35	49	25	32	54	36	22	63	56	31	45	38	18	18	30	36	40	17	30	71	106
16.75	3.00	9	26	38	29	29	16	14	21	18	22	109	96	71	28	34	26	15	13	32	21	15	35	92	53	47	49	40	35	52	26	31	57	37	22	66	58	33	47	39	18	19	31	39	45	17	31	76	110
16.75	3.00	9.25	27	38	29	28	14	14	19	16	20	114	98	71	26	36	27	15	11	33	16	12	34	94	53	46	48	42	35	55	26	30	62	38	20	68	60	31	46	40	18	18	30	39	47	17	28	77	115
16.75	3.00	9.5	26	38	29	31	16	13	22	19	23	119	101	74	29	36	29	17	11	34	18	14	38	97	56	48	49	42	36	59	27	32	64	40	24	73	63	32	46	38	18	19	31	40	50	18	32	81	122
16.75	3.00	9.75	26	37	32	31	14	14	21	17	19	125	107	76	27	35	30	16	11	35	19	13	37	101	58	49	51	46	37	58	26	31	66	42	22	76	64	34	48	41	17	18	31	42	53	16	29	86	125
16.75	3.00	10	27	39	33	32	15	14	20	17	21	130	108	75	30	38	34	15	11	35	18	12	39	107	63	52	55	47	38	60	26	31	67	44	24	79	67	34	49	41	19	17	30	45	56	18	31	92	130
16.75	3.00	10.25	28	39	36	33	15	15	20	18	22	139	114	79	30	39	36	18	12	39	20	16	41	111	65	54	56	50	40	110	28	32	69	47	27	80	71	34	50	44	20	19	32	47	60	20	33	97	137
16.75	3.00	10.5	27	39	33	33	16	15	22	18	21	145	117	79	27	40	37	16	11	37	20	13	41	115	68	54	57	53	41	99	26	31	69	47	27	84	74	34	49	43	18	17	32	47	62	18	34	100	142
16.75	3.00	10.75	24	39	33	31	15	15	19	17	22	150	118	78	28	39	37	15	11	36	19	14	42	118	72	56	59	52	41	95	27	31	70	49	28	86	75	34	50	42	18	18	31	48	63	16	33	102	147
16.75	3.00	11	30	41	37	35	17	16	24	22	25	157	125	82	30	42	41	20	13	42	22	17	47	125	76	62	63	58	44	67	29	36	78	53	32	93	79	37	52	47	19	19	33	52	69	20	37	110	155
16.75	3.00	11.25	28	45	38	36	17	17	24	22	27	163	129	86	29	43	45	21	14	41	23	16	49	129	81	63	65	57	48	71	30	34	79	54	33	99	82	35	52	45	21	20	32	55	72	20	38	114	160
16.75	3.00	11.5	27	45	37	36	15	15	20	19	22	165	131	83	29	43	45	19	13	41	19	15	47	133	79	65	65	59	49	71	27	31	78	54	30	99	83	35	52	46	19	18	33	56	72	20	36	117	164
16.75	3.00	11.75	28	46	38	35	15	16	21	18	22	172	133	86	30	43	47	20	15	43	21	15	49	136	81	67	68	61	50	75	27	32	78	54	28	105	86	35	52	49	19	18	33	60	74	19	36	120	169
16.75	3.00	12	29	47	38	41	15	17	23	21	27	176	138	86	31	43	50	20	13	42	23	18	52	143	86	70	70	64	53	78	28	33	84	58	31	110	92	36	54	49	20	19	35	62	77	19	38	126	175
16.75	3.00	12.25	27	49	40	42	15	19	25	22	27	184	142	89	32	45	52	20	13	45	23	18	55	145	89	74	72	67	54	79	30	33	83	59	32	115	95	38	55	51	20	21	36	65	80	21	42	128	180
16.75	3.00	12.5	28	50	41	43	16	17	24	22	27	188	146	90	32	47	54	19	13	47	23	17	55	151	91	77	74	69	57	81	29	35	86	60	31	119	99	37	55	52	20	19	38	65	81	20	42	131	186
16.75	3.00	12.75	27	52	44	44	16	19	21	20	25	193	148	89	31	48	54	19	13	48	21	16	56	154	93	80	73	69	57	82	29	33	86	61	32	123	101	38	56	54	21	20	38	66	84	20	43	135	189
16.75	3.00	13	27	53	43	47	19	19	25	21	28	196	154	94	32	49	57	21	13	50	23	17	61	160	97	84	75	73	57	84	29	34	89	61	35	129	106	39	56	56	21	21	40	71	86	21	46	139	195
16.75	3.00	13.25	28	53	44	47	17	17	26	21	28	199	156	91	32	48	59	20	14	52	23	17	61	162	98	86	75	75	59	85	27	34	88	62	33	133	109	38	56	56	20	18	40	71	86	19	46	141	198
16.75	3.00	13.5	28	57	45	50	17	17	22	20	22	206	158	93	31	53	61	20	12	53	21	16	62	165	100	91	77	78	62	86	27	32	91	64	33	137	111	37	56	56	20	18	42	75	90	20	47	144	202
16.75	3.00	13.75	29	55	47	53	17	19	25	21	29	211	164	96	31	51	61	21	13	53	23	18	66	170	104	92	78	79	62	89	28	35	93	65	34	144	116	40	59	60	21	19	46	77	91	21	50	148	208
16.75	3.00	14	29	58	49	57	20	20	27	24	29	218	170	97	33	55	66	23	15	58	27	18	68	176	108	97	82	84	67	90	30	36	95	66	38	150	121	41	63	63	23	22	51	80	95	23	55	155	216
16.75	3.00	14.25	28	57	50	56	18	19	26	21	28	221	172	97	30	53	67	19	13	57	26	18	69	178	108	99	79	83	65	91	28	34	97	68	37	152	123	39	61	62	21	19	50	79	97	20	54	156	218
16.75	3.00	14.5	28	58	51	59	18	17	24	22	27	225	175	100	32	54	68	20	14	59	26	16	70	181	110	102	81	85	66	92	28	35	98	68	37	158	126	40	64	63	19	19	52	83	98	23	56	159	221
16.75	3.00	14.75	31	63	53	62	19	21	26	23	28	230	182	103	35	59	72	22	15	62	29	21	74	187	114	107	83	89	70	96	31	37	100	71	39	165	130	41	66	67	23	21	56	86	102	22	59	165	227
16.75	3.00	15	30	64	56	66	20	21	27	25	30	233	187	104	34	60	75	24	14	62	30	20	75	190	118	111	84	91	71	98	31	38	103	75	41	170	135	41	68	68	24	22	60	88	104	23	61	169	232
16.75	3.00	15.25	31	64	56	68	20	22	29	25	30	238	189	106	34	61	77	23	15	64	28	20	77	193	120	115	86	91	72	99	30	38	104	79	41	174	140	43	72	67	22	21	61	90	105	23	64	173	235
16.75	3.00	15.5	28	64	57	71	20	21	26	25	30	239	194	105	34	61	79	24	15	64	29	19	79	197	121	116	85	93	73	101	29	36	105	81	41	177	143	42	73	71	23	20	63	91	106	23	64	173	238
16.75	3.00	15.75	30	68	58	72	20	22	29	26	31	245	197	108	34	63	81	26	16	67	30	21	83	200	124	119	87	95	75	101	32	38	108	84	42	184	147	44	75	73	22	21	65	92	109	25	67	178	243
16.75	3.00	16	31	69	59	77	21	22	28	26	32	247	204	110	36	65	84	26	17	69	31	20	84	203	127	122	87	99	76	104	31	39	108	85	46	187	149	43	77	73	23	21	66	94	111	24	68	183	244
16.75	3.00	16.25	29	70	63	77	19	22	29	24	31	248	208	112	33	65	85	27	16	68	32	22	84	205	128	123	88	100	76	105	31	38	110	87	43	189	151	43	78	74	22	21	68	96	112	24	70	185	247
16.75	3.00	16.5	32	72	64	81	23	24	31	28	35	253	215	115	37	67	88	29	18	72	34	23	89	210	133	127	90	104	80	107	34	41	113	91	47	196	160	47	84	76	24	23	73	102	117	26	74	189	251
16.75	3.00	16.75	30	74	66	84	23	24	32	27	33	254	219	116	38	68	89	32	18	73	34	24	89	212	135	131	90	106	82	108	34	42	115	95	46	200	160	46	85	77	24	23	74	103	118	26	74	192	252
16.75	3.00	17	31	72	66	87	23	24	31	28	34	257	225	116	36	69	92	31	17	72	35	23	92	216	138	132	91	104	80	109	35	41	115	94	49	204	165	46	85	77	24	23	75	103	119	26	76	195	256
16.75	3.00	17.25	32	74	68	89	22	25	30	28	33	259	228	120	37	69	94	33	18	75	34	24	92	220	140	135	90	105	82	112	35	40	117	95	50	206	168	47	88	80	25	21	78	105	122	27	79	197	260
16.75	3.00	17.5	33	74	68	90	23	26	31	27	33	262	234	122	38	70	95	35	18	77	36	23	96	221	142	137	92	109	84	113	34	42	119	99	49	210	170	47	91	82	25	23	80	108	123	28	81	202	259
16.75	3.00	17.75	31	77	70	91	25	26	30	27	33	264	237	123	36	72	98	33	19	76	36	24	96	224	145	139	92	110	85	114	35	41	119	101	50	213	172	46	91	82	25	23	82	109	125	27	83	204	262
16.75	3.00	18	30	76	69	93	23	22	30	26	32	264	239	124	37	70	99	35	18	78	37	20	97	227	145	140	92	110	83	114	32	41	119	102	53	215	175	44	92	81	23	22	82	111	125	24	82	205	265
16.75	3.00	18.25	32	77	70	96	23	25	33	29	33	265	242	124	36	73	101	37	18	78	37	25	99	229	148	143	92	111	86	118	34	40	122	103	55	218	176	46	94	82	24	22	85	111	128	27	86	207	267
16.75	3.00	18.5	32	80	72	99	24	27	32	29	34	269	246	128	37	74	102	36	19	78	37	22	101	232	151	145	95	113	87	118	34	42	124	106	55	221	180	48	96	84	25	24	87	115	130	27	87	211	268
16.75	3.00	18.75	33	80	73	100	24	25	33	28	34	270	250	131	37	74	104	38	18	80	37	24	104	234	152	148	94	116	87	118	34	41	125	106	57	224	183	47	98	85	24	23	90	116	130	27	89	213	269
16.75	3.00	19	35	81	75	102	25	27	34	30	36	272	253	134	39	78	108	41	20	81	40	25	107	236	157	151	96	116	90	121	37	44	126	109	60	227	186	50	102	88	26	25	93	119	134	28	93	217	272
16.75	3.00	19.25	36	83	77	105	26	28	33	31	35	274	256	137	40	77	108	42	20	85	40	25	106	240	158	154	95	115	92	121	36	44	128	111	60	229	189	48	104	89	26	24	96	121	136	28	94	220	273
16.75	3.00	19.5	33	83	76	106	27	28	33	30	35	275	257	144	39	79	109	42	21	83	41	26	108	241	159	155	97	119	93	123	37	46	129	113	63	231	192	49	104	88	27	25	97	122	138	29	95	222	274
16.75	3.00	19.75	35	83	77	108	26	26	35	29	35	275	261	149	38	81	111	44	19	84	40	25	110	242	161	159	97	120	92	123	36	44	131	114	63	233	194	49	106	92	27	26	100	123	139	28	97	225	276
16.75	3.00	20	36	85	79	110	27	28	35	31	37	275	263	152	39	81	113	44	20	85	42	26	110	244	164	159	99	120	93	124	37	45	131	116	65	236	197	49	108	92	26	24	100	124	141	29	99	230	278
16.75	3.00	20.25	36	86	79	111	26	30	34	31	36	277	265	154	41	80	116	45	21	87	42	26	114	247	165	162	99	121	94	123	37	45	132	116	67	238	198	50	109	91	27	24	103	128	142	30	100	229	277
16.75	3.00	20.5	35	84	79	113	26	29	34	32	38	278	266	156	41	82	115	46	20	88	42	27	114	249	169	163	98	122	97	125	37	46	133	119	68	241	200	51	112	91	27	27	104	129	144	30	102	233	279
16.75	3.00	20.75	35	85	81	117	28	30	34	31	39	278	269	160	40	84	118	47	22	88	45	26	117	251	171	167	100	123	96	127	37	45	134	120	70	243	204	51	113	93	28	26	108	130	145	29	104	235	280
16.75	3.00	21	35	87	83	117	27	28	35	32	37	280	270	162	39	84	118	48	21	90	43	26	117	252	172	169	101	123	98	127	36	46	134	123	73	244	204	52	114	93	28	25	106	132	146	30	106	236	280
16.75	3.00	21.25	34	87	81	118	26	30	35	31	37	280	271	165	40	85	120	48	22	91	42	27	119	253	173	170	101	125	100	126	35	46	134	123	74	245	205	50	115	94	26	26	108	133	148	29	105	238	280
16.75	3.00	21.5	34	87	82	118	26	29	34	31	37	279	273	170	40	84	120	48	22	91	43	24	119	255	176	171	101	125	102	128	38	45	136	124	74	248	207	51	114	93	26	26	109	135	149	29	107	242	280
16.75	3.00	21.75	34	88	82	120	28	30	34	31	36	281	273	174	39	85	119	47	21	94	43	25	121	255	177	173	102	127	101	127	36	46	135	126	76	248	208	50	116	94	27	26	111	136	151	29	108	243	279
16.75	3.00	22	33	89	84	120	26	29	34	31	35	279	276	177	39	85	122	49	20	92	43	25	121	256	179	174	102	126	104	130	35	45	138	127	75	250	209	50	119	94	25	25	113	138	152	30	111	243	282
16.75	3.00	22.25	35	88	83	121	25	28	32	30	35	280	276	182	39	86	123	49	20	94	41	24	121	257	180	174	103	127	103	128	35	44	136	128	76	252	212	50	118	94	26	24	113	139	154	29	110	246	280
16.75	3.00	22.5	33	91	85	124	26	30	34	32	36	281	277	189	39	89	123	51	20	96	45	26	125	258	182	180	104	128	105	130	37	48	140	129	79	255	213	51	121	98	28	26	117	139	154	29	114	249	281
16.75	3.00	22.75	34	90	86	124	26	30	35	31	36	280	278	192	39	86	124	51	20	94	46	26	126	260	184	180	103	129	106	129	35	45	139	132	80	255	215	51	122	96	26	25	116	142	154	31	114	250	282
16.75	3.00	23	35	92	84	127	28	33	38	33	40	281	281	201	41	90	128	54	22	99	49	28	131	262	187	183	107	132	108	132	38	49	143	133	83	258	218	53	125	99	27	27	121	144	158	30	118	255	283
16.75	3.00	23.25	35	91	86	127	29	32	35	33	39	281	282	207	41	89	130	54	22	99	47	28	129	263	187	184	106	133	110	132	38	49	141	134	84	258	219	52	126	99	26	25	122	146	160	31	117	253	281
16.75	3.00	23.5	37	93	87	128	29	33	37	33	39	281	284	210	40	91	130	55	22	101	49	28	131	264	192	187	108	133	110	133	38	49	141	137	86	261	222	53	127	98	27	27	124	146	160	30	121	254	282
16.75	3.00	23.75	36	94	87	129	29	34	38	32	40	283	284	215	42	93	131	56	23	102	49	28	134	267	192	188	108	135	112	134	38	49	145	137	87	261	222	54	128	101	29	26	125	149	162	31	122	255	284
16.75	3.00	24	37	94	89	131	29	36	38	34	41	283	284	221	43	94	133	57	23	104	49	29	134	266	194	190	111	137	114	135	40	50	146	140	88	263	225	57	132	103	30	28	129	150	163	32	124	257	284
16.75	3.00	24.25	35	92	88	129	26	32	35	30	38	282	284	222	40	93	132	56	21	103	48	26	135	265	193	190	110	135	115	135	37	48	144	140	87	262	225	53	131	100	27	26	127	151	163	30	123	258	283
16.75	3.00	24.5	37	95	90	135	30	34	39	34	41	284	285	228	42	97	135	59	24	107	51	27	136	269	197	193	112	139	118	135	40	51	148	144	92	264	226	56	134	102	30	28	131	155	166	32	127	259	283
16.75	3.00	24.75	37	96	92	133	32	35	40	35	43	283	287	233	42	99	135	60	25	108	52	29	139	269	198	193	113	142	118	138	39	52	149	144	93	266	229	57	135	104	30	29	134	155	169	32	128	260	284
16.75	3.00	25	37	94	92	134	31	36	39	34	42	285	286	237	42	99	137	62	24	109	52	29	139	269	200	196	114	142	120	139	39	51	149	146	94	267	229	57	136	105	30	28	134	156	169	33	129	262	283
16.75	3.00	25.25	37	96	91	135	31	36	41	35	43	284	287	241	43	101	140	61	25	111	53	29	143	271	203	199	114	143	123	140	42	53	152	147	96	266	230	59	137	106	31	30	136	159	170	34	130	263	284
16.75	3.00	25.5	40	96	93	137	32	38	41	36	44	284	287	245	44	101	138	63	26	111	54	30	142	273	204	200	116	145	124	140	40	53	151	149	99	269	232	60	140	106	30	29	139	159	172	34	132	265	285
16.75	3.00	25.75	37	95	90	136	32	35	40	35	43	284	287	248	43	101	140	62	24	112	53	30	146	273	206	200	115	146	122	139	41	51	151	152	99	270	232	59	141	106	31	28	140	160	173	33	134	264	285
16.75	3.00	26	39	97	94	136	31	38	38	34	41	284	288	250	43	104	139	64	25	113	56	29	145	274	207	202	117	149	126	142	39	53	151	151	98	271	232	60	142	108	31	28	140	160	174	32	133	268	284
16.75	3.00	26.25	38	97	93	138	29	39	37	34	41	284	288	253	43	105	141	63	24	114	52	28	146	275	209	205	119	149	129	143	40	52	151	151	99	270	234	60	143	107	30	29	142	162	174	33	134	268	285
16.75	3.00	26.5	37	98	92	137	28	37	35	32	38	284	287	254	42	103	140	62	24	115	51	27	144	274	208	205	120	149	128	142	37	50	151	152	99	269	234	59	144	109	30	30	142	162	176	33	133	265	285
16.75	3.00	26.75	36	97	93	137	31	36	35	32	38	285	286	257	42	105	140	62	25	115	53	28	147	274	211	205	118	151	130	143	39	50	153	154	102	271	235	60	146	109	30	29	144	166	175	32	135	267	283
16.75	3.00	27	37	98	95	139	30	39	38	35	40	285	288	262	43	106	143	65	24	116	54	29	149	276	211	207	122	153	134	143	38	53	155	155	103	271	237	63	148	111	31	30	148	165	178	32	137	268	285
16.75	3.00	27.25	36	97	94	139	30	37	38	33	41	284	288	264	43	108	143	65	25	118	53	28	151	276	214	207	122	155	134	144	39	53	155	154	104	271	237	64	149	111	30	30	148	167	179	34	138	268	285
16.75	3.00	27.5	36	99	94	140	28	36	36	32	40	287	288	264	42	108	144	65	24	119	54	27	151	277	215	208	122	155	136	145	38	52	156	157	104	272	236	63	148	112	29	30	148	169	178	32	138	270	284
16.75	3.00	27.75	37	97	94	141	31	38	37	34	41	287	289	267	43	110	144	66	25	120	55	29	153	277	216	209	124	156	138	146	40	53	155	158	106	272	238	65	150	113	30	31	151	167	179	34	141	272	285
16.75	3.00	28	39	100	95	142	31	39	37	32	40	286	287	270	43	112	147	68	25	121	56	29	154	277	218	211	123	159	140	145	40	54	158	160	107	273	240	67	152	114	30	31	153	170	182	33	140	271	285
16.75	3.00	28.25	38	98	97	142	31	39	40	37	44	287	291	274	44	112	147	70	26	124	58	31	158	278	220	213	125	160	140	150	42	54	158	163	111	275	242	72	154	114	31	32	154	172	183	36	143	273	288
16.75	3.00	28.5	37	99	95	143	30	39	35	32	40	288	289	274	43	114	147	67	24	124	55	28	155	278	219	214	127	161	142	148	38	53	159	162	109	274	241	69	154	115	31	31	154	171	183	34	143	274	285
16.75	3.00	28.75	39	100	99	145	32	42	39	36	43	289	292	279	45	116	149	72	27	128	59	30	161	278	224	216	131	164	145	153	41	56	163	165	114	277	243	74	156	117	34	35	157	175	187	36	147	273	288
16.75	3.00	29	39	101	99	144	33	41	41	36	46	287	290	279	45	116	150	72	28	128	59	30	161	279	224	218	130	166	147	151	43	56	162	165	115	278	245	76	158	118	33	35	160	176	186	36	147	274	286
16.75	3.00	29.25	37	100	102	146	32	42	37	35	41	288	290	281	45	118	151	72	27	129	57	29	162	279	224	218	131	168	149	153	40	55	163	166	114	276	244	74	160	120	32	34	161	176	186	37	146	274	287
16.75	3.00	29.5	38	101	102	148	33	43	39	38	44	289	291	283	46	120	152	73	28	131	58	31	165	281	227	220	135	170	152	156	42	57	165	168	116	277	246	79	161	121	33	35	163	179	189	37	147	274	289
16.75	3.00	29.75	40	101	99	146	33	43	40	36	46	290	291	285	47	122	155	74	27	132	61	31	165	279	227	222	133	172	152	156	41	56	165	168	119	278	247	80	162	122	32	36	163	181	190	37	150	276	287
16.75	3.00	30	39	102	101	146	34	43	44	37	49	290	292	286	47	121	154	76	29	133	62	33	167	279	230	222	134	172	153	158	42	58	166	170	118	277	249	86	162	123	33	37	165	181	190	37	151	275	289
16.75	3.00	30.25	39	99	102	146	32	42	40	35	46	291	290	287	44	122	154	73	28	132	61	29	166	281	229	222	134	173	155	155	41	57	166	170	118	278	247	84	164	123	32	35	166	180	190	36	150	276	288
16.75	3.00	30.5	38	98	101	145	33	41	42	35	46	287	290	288	43	121	152	75	27	133	62	30	167	280	230	224	134	173	154	155	41	55	165	170	119	278	249	85	164	122	31	36	166	180	189	34	152	276	289
16.75	3.00	30.75	39	102	102	150	35	45	42	37	48	290	293	290	46	125	157	78	30	138	61	32	169	280	234	228	137	178	159	160	43	59	169	173	122	279	249	87	167	126	34	38	170	184	192	37	153	277	290
16.75	3.00	31	38	100	103	150	34	45	41	36	48	290	292	292	45	125	158	76	28	136	61	31	171	280	233	226	139	177	159	159	42	59	167	172	121	279	250	88	167	125	33	37	170	184	195	38	152	275	288
16.75	3.00	31.25	38	101	103	150	36	44	45	38	51	290	293	293	46	127	158	79	32	139	64	33	173	281	235	230	139	181	160	161	44	61	169	175	125	280	251	97	168	127	34	38	172	184	193	38	156	278	288
16.75	3.00	31.5	39	100	104	149	36	44	44	38	51	291	292	293	45	129	158	79	31	141	64	32	176	281	237	229	140	180	162	163	43	59	171	177	126	279	251	96	169	129	33	38	173	186	195	40	158	278	291
16.75	3.00	31.75	39	101	105	150	36	45	43	38	51	293	293	295	46	130	161	78	30	141	63	33	176	281	238	232	142	184	165	164	44	62	171	176	128	281	253	99	169	130	32	39	175	186	196	39	158	278	290
16.75	3.00	32	39	100	104	151	35	44	45	37	52	291	293	295	45	130	160	79	31	144	65	31	175	280	238	232	143	184	167	164	45	60	172	178	129	282	253	98	171	130	33	40	175	188	197	40	160	279	291
16.75	3.00	32.25	40	101	105	152	37	46	42	37	49	291	293	294	48	133	160	82	32	144	65	32	177	282	239	235	145	187	168	167	44	60	173	178	128	281	253	98	174	132	35	41	179	188	198	40	158	279	290
16.75	3.00	32.5	39	99	105	152	37	46	44	38	52	290	293	296	44	134	161	80	31	145	65	31	179	281	239	234	144	187	168	165	44	60	173	178	130	280	254	99	172	133	34	42	178	189	200	38	159	278	291
16.75	3.00	32.75	41	100	106	153	38	46	46	38	54	291	294	297	46	134	162	82	32	146	66	31	180	282	242	237	147	187	171	169	45	62	175	181	132	283	256	106	175	135	34	42	179	190	199	42	163	278	290
16.75	3.00	33	39	100	107	154	35	46	44	37	49	292	294	296	45	137	163	81	31	147	64	32	179	280	242	237	148	190	171	170	43	61	176	179	133	282	256	101	173	135	35	43	178	190	201	40	159	277	292
16.75	3.00	33.25	38	101	106	154	36	46	42	37	51	292	293	297	44	136	165	82	30	148	64	30	181	282	242	237	147	191	173	171	42	59	176	183	132	284	255	103	177	137	33	41	181	190	201	38	160	278	291
16.75	3.00	33.5	38	101	107	155	38	48	44	38	52	293	294	299	47	138	164	84	31	149	67	31	183	282	244	238	148	193	173	172	45	61	178	184	133	283	257	105	177	139	34	43	183	192	200	41	163	279	291
16.75	3.00	33.75	39	98	107	156	37	46	44	38	54	293	294	299	45	139	165	84	32	150	66	32	183	282	244	238	149	192	177	173	44	62	177	184	135	284	257	108	177	138	33	43	184	191	204	39	164	280	291
16.75	3.00	34	40	102	109	156	37	48	47	41	57	293	294	299	46	141	166	84	34	151	69	33	186	283	245	239	151	195	178	174	46	63	179	187	138	286	259	116	179	139	34	44	185	193	203	42	164	280	293
16.75	3.00	34.25	40	101	110	154	38	48	47	40	59	293	295	299	45	144	166	85	34	154	68	33	187	283	246	241	154	198	179	176	45	65	181	186	140	286	259	117	180	142	33	46	187	195	205	42	165	282	294
16.75	3.00	34.5	42	104	111	159	39	51	47	42	58	295	296	301	48	147	169	87	36	154	71	35	189	284	248	242	156	199	184	177	47	66	182	187	140	287	261	117	184	145	36	47	190	196	207	44	166	281	295
16.75	3.00	34.75	42	102	113	158	42	50	51	42	60	295	297	302	49	147	168	89	37	155	73	36	191	284	249	244	156	200	184	179	49	65	184	189	142	287	262	123	185	146	37	49	191	199	208	46	167	281	294
16.75	3.00	35	38	100	111	157	39	47	48	40	59	295	295	300	46	145	164	85	34	156	68	32	190	283	250	242	155	200	182	178	45	63	181	188	142	286	260	125	183	144	35	46	190	199	207	43	168	281	294
16.75	3.00	35.25	40	101	111	158	38	49	47	40	59	295	295	301	45	146	170	89	34	156	69	33	191	282	251	244	155	200	184	179	47	63	183	189	143	286	262	123	185	147	35	48	192	197	206	43	167	281	292
16.75	3.00	35.5	41	99	112	158	40	48	48	40	59	294	295	302	46	147	172	88	35	157	70	32	192	283	251	246	156	203	185	180	46	64	185	189	143	288	262	126	185	148	34	49	192	198	207	45	170	282	294
16.75	3.00	35.75	39	99	111	161	41	49	48	40	60	294	297	302	45	149	169	90	36	158	72	32	192	283	251	245	159	205	185	182	46	64	183	190	145	286	263	128	185	150	33	49	195	200	210	44	169	281	294
16.75	3.00	36	40	104	114	163	42	53	48	41	60	296	297	303	48	152	173	93	36	163	74	35	195	285	254	247	162	208	189	183	47	68	187	192	146	289	264	126	191	155	36	52	197	202	211	47	171	283	296
16.75	3.00	36.25	37	99	111	162	39	51	50	40	62	295	296	303	45	150	172	91	36	160	70	32	193	284	252	246	159	207	187	183	45	65	186	191	147	288	263	133	188	152	33	51	196	200	210	45	170	283	294
16.75	3.00	36.5	39	100	114	162	41	49	49	40	64	295	297	303	46	151	172	93	37	160	72	33	196	284	252	247	161	207	189	184	47	66	187	193	150	289	262	133	188	153	35	51	198	201	212	46	171	283	294
16.75	3.00	36.75	43	103	117	166	44	54	53	44	66	296	298	305	49	155	177	96	40	164	76	37	200	284	256	251	163	210	193	188	50	69	189	194	151	290	267	139	192	157	38	54	200	205	215	49	175	285	296
16.75	3.00	37	42	102	118	164	45	53	54	44	69	297	297	305	48	158	177	96	40	164	76	36	200	286	257	251	165	212	194	190	50	70	191	197	155	290	267	142	193	157	36	55	203	206	214	49	176	285	296
16.75	3.00	37.25	42	104	119	165	44	55	54	45	68	297	299	305	50	158	177	97	40	166	76	37	202	287	257	250	166	214	196	191	51	70	193	197	154	292	268	144	194	159	37	57	204	206	215	50	177	285	297
16.75	3.00	37.5	44	102	118	168	44	53	54	44	70	297	299	305	49	159	177	98	41	167	77	37	202	286	258	251	165	213	195	191	51	69	193	198	156	293	268	146	194	160	36	59	204	206	215	49	178	285	298
16.75	3.00	37.75	42	102	119	167	43	53	56	46	71	297	299	303	48	159	179	97	41	166	78	36	205	286	258	252	166	216	197	192	51	69	192	198	157	292	269	146	194	162	38	57	204	206	217	50	177	286	297
16.75	3.00	38	41	102	118	168	44	52	54	46	69	298	299	305	48	161	180	99	41	169	78	35	203	286	257	253	167	215	198	193	51	70	192	199	157	293	270	149	195	162	36	58	205	207	216	48	178	286	296
16.75	3.00	38.25	44	104	119	171	45	55	56	47	72	298	300	306	50	163	181	100	44	170	80	37	205	287	261	253	168	218	199	194	53	70	194	202	159	294	270	153	198	164	37	60	207	210	217	50	180	287	296
16.75	3.00	38.5	42	103	119	169	46	57	55	46	71	299	299	304	50	163	181	102	41	172	78	37	206	286	258	253	171	217	199	196	52	71	195	200	160	293	270	153	198	165	37	60	209	209	218	49	181	285	297
16.75	3.00	38.75	42	103	121	169	45	55	54	45	72	298	299	306	50	165	181	100	42	171	80	36	207	286	260	255	172	220	201	197	53	71	195	201	161	292	271	153	198	166	35	61	209	210	218	51	179	286	296
16.75	3.00	39	41	101	121	171	47	55	56	46	73	299	300	305	49	165	182	103	43	171	80	37	208	286	260	255	172	219	201	198	53	71	197	202	164	294	271	157	200	168	36	62	210	211	219	52	182	288	298
16.75	3.00	39.25	42	103	123	174	49	57	57	48	76	298	300	308	49	167	184	103	43	174	82	38	209	287	261	256	173	221	203	197	54	72	196	201	164	294	273	160	201	170	38	64	212	214	221	51	182	289	298
16.75	3.00	39.5	41	103	122	172	47	54	55	46	74	299	300	306	49	166	184	104	43	172	80	38	210	286	261	255	173	221	205	200	53	72	197	204	163	296	274	160	204	170	36	64	211	211	220	50	181	287	299
16.75	3.00	39.75	45	105	127	175	51	58	61	49	79	300	301	309	51	172	186	106	47	176	83	40	212	288	263	257	177	226	207	201	56	76	200	205	168	296	276	164	204	175	40	69	216	216	223	55	185	290	300
16.75	3.00	40	43	103	124	174	47	58	57	47	74	299	300	306	48	170	185	105	44	175	82	38	210	287	262	258	176	223	206	202	53	73	199	204	168	294	275	162	204	173	37	66	214	213	223	53	183	288	298
16.75	3.00	40.25	41	104	125	175	47	57	56	47	76	299	301	307	50	171	187	104	46	176	82	39	211	288	262	258	175	225	207	204	54	73	200	205	168	296	275	163	205	176	37	68	217	215	224	53	184	289	298
16.75	3.00	40.5	42	104	127	177	49	58	60	49	77	299	300	306	51	172	186	108	46	176	83	38	213	288	263	257	178	225	208	202	54	74	201	207	169	296	276	164	206	176	36	69	215	213	224	55	186	290	300
16.75	3.00	40.75	41	104	124	176	46	57	52	44	69	299	299	305	49	172	184	106	43	175	80	36	210	286	261	258	178	226	210	203	51	71	198	204	166	296	275	155	206	177	35	66	216	214	223	53	181	288	298
16.75	3.00	41	41	102	126	177	48	57	57	48	75	298	302	307	49	173	186	107	46	178	82	38	215	285	261	258	179	228	208	204	54	74	201	207	170	295	276	163	207	178	36	71	219	213	225	55	183	289	299
16.75	3.00	41.25	42	103	128	180	48	59	55	47	74	301	299	306	50	177	188	109	46	177	83	38	214	288	263	260	181	227	211	206	53	73	202	207	170	296	277	161	208	180	38	69	218	216	224	55	185	288	297
16.75	3.00	41.5	44	105	131	182	53	62	59	51	79	301	302	308	53	178	191	112	50	183	88	40	217	289	264	261	184	231	212	209	57	76	206	210	176	298	279	169	211	184	40	74	221	220	227	58	186	289	301
16.75	3.00	41.75	44	105	132	184	53	62	61	52	81	303	303	309	52	179	192	113	49	183	87	41	219	289	266	262	183	231	214	209	59	76	204	211	175	298	280	175	210	185	39	76	222	220	228	58	189	292	300
16.75	3.00	42	44	105	132	184	52	61	59	51	80	300	302	307	54	181	192	113	50	182	87	43	217	290	264	262	187	231	217	211	57	77	207	212	176	299	280	167	214	186	40	77	222	220	227	59	188	290	301
16.75	3.00	42.25	44	106	132	184	53	62	63	50	82	302	303	309	54	180	194	114	51	183	88	43	219	288	265	263	187	233	216	212	59	77	207	212	178	299	281	172	214	187	41	77	224	222	229	58	188	291	301
16.75	3.00	42.5	42	107	132	183	52	63	58	48	77	301	302	309	52	181	194	115	49	183	88	40	218	290	264	263	188	232	217	213	58	78	206	212	177	298	279	168	216	188	39	77	225	221	228	59	190	291	300
16.75	3.00	42.75	43	105	130	185	53	63	61	50	82	301	303	308	50	183	195	115	51	182	87	40	221	288	265	262	188	232	216	212	57	79	208	213	179	299	280	177	215	189	38	78	224	221	228	58	189	291	301
16.75	3.00	43	45	106	132	186	55	63	61	52	86	302	302	310	52	185	195	116	53	185	89	42	222	290	267	262	189	234	219	214	59	79	208	214	183	300	282	179	217	191	38	80	227	223	229	61	191	293	301
16.75	3.00	43.25	43	103	132	187	52	62	62	51	82	301	303	309	51	184	194	114	50	184	88	40	221	290	265	263	187	234	218	213	57	78	206	213	182	299	282	181	216	190	38	79	224	222	229	59	189	291	300
16.75	3.00	43.5	42	104	133	187	53	62	64	50	84	302	302	310	50	184	195	115	51	184	89	40	222	288	265	263	189	234	218	216	59	78	208	214	182	300	282	183	218	192	37	81	227	222	231	59	191	290	301
16.75	3.00	43.75	44	105	136	188	56	65	65	54	88	302	304	311	52	186	197	118	55	186	92	43	224	291	267	264	190	235	223	215	61	81	211	217	186	302	282	185	219	195	40	83	228	226	230	61	194	293	302
16.75	3.00	44	42	103	165	188	56	62	61	51	84	302	301	310	51	186	197	117	53	185	90	41	223	290	266	263	190	235	219	217	58	77	208	216	183	300	283	184	217	194	36	81	227	224	231	59	193	292	302
16.75	3.00	44.25	42	102	133	189	54	63	61	53	84	302	303	311	49	187	197	118	53	186	89	42	225	289	265	264	192	236	221	215	58	78	210	217	183	303	283	185	219	193	38	82	229	225	230	60	192	291	303
16.75	3.00	44.5	43	105	135	191	56	65	63	53	83	302	303	310	52	191	200	119	54	187	91	42	225	290	266	266	192	238	224	218	60	81	211	218	185	300	284	181	223	197	40	86	231	226	231	61	193	293	301
16.75	3.00	44.75	43	105	151	192	57	67	63	54	85	303	304	312	52	191	201	122	55	189	94	43	226	288	267	266	195	239	226	219	62	82	212	218	189	302	284	186	224	198	40	88	231	225	234	63	194	293	303
16.75	3.00	45	43	107	139	194	57	66	64	55	86	303	304	311	53	191	201	124	56	189	96	45	228	290	268	266	196	239	223	221	62	84	213	219	189	303	284	192	224	201	40	88	232	226	235	64	196	293	303
16.75	3.00	45.25	44	105	139	195	58	66	65	55	87	303	304	312	53	193	202	123	57	191	94	45	228	290	267	264	195	240	226	222	62	81	213	221	191	303	284	189	226	202	40	92	233	228	234	63	196	294	303
16.75	3.00	45.5	44	106	141	196	58	68	64	55	86	303	304	310	54	195	203	123	57	191	95	45	228	290	267	266	198	240	227	222	62	82	214	221	192	303	285	192	225	203	39	90	234	227	235	64	196	294	301
16.75	3.00	45.75	45	105	141	195	60	68	65	54	87	304	304	313	54	195	204	123	58	192	94	44	229	291	268	266	201	241	227	223	61	84	215	222	193	302	286	193	226	203	40	93	235	228	235	64	196	294	302
16.75	3.00	46	45	106	142	196	59	68	66	56	88	303	306	312	51	196	204	125	59	191	97	44	229	292	269	266	199	241	228	224	63	84	216	223	194	303	287	196	227	205	41	94	235	229	236	66	197	294	303
16.75	3.00	46.25	43	105	142	197	58	68	66	55	86	304	305	312	53	196	204	125	60	191	97	45	230	290	267	266	200	243	228	225	63	84	216	222	195	304	286	196	228	206	40	94	237	229	237	65	197	295	303
16.75	3.00	46.5	44	106	142	199	58	68	63	53	84	303	303	312	52	200	206	126	58	191	95	45	230	290	267	266	203	244	228	226	61	82	214	222	194	302	286	189	230	206	40	92	236	230	238	66	196	294	302
16.75	3.00	46.75	44	106	143	200	59	70	66	55	87	304	305	314	53	199	204	127	61	194	97	46	231	292	268	268	202	245	230	225	64	84	216	223	196	305	287	192	231	208	41	96	237	230	237	64	197	296	303
16.75	3.00	47	45	105	144	202	59	68	67	56	87	304	305	313	53	199	252	128	61	194	98	45	231	292	268	267	202	246	231	227	64	86	217	224	198	305	288	197	231	207	40	97	238	228	238	66	200	296	304
16.75	3.00	47.25	45	104	145	201	60	68	65	57	85	305	304	313	54	201	209	128	59	193	99	46	233	291	267	266	204	245	230	229	64	85	218	225	197	303	288	196	232	209	40	98	240	230	238	65	198	293	301
16.75	3.00	47.5	44	104	145	201	62	70	68	57	89	303	307	312	53	200	209	130	61	194	99	47	235	292	269	266	203	244	232	228	65	86	219	224	199	304	288	199	233	207	40	100	240	231	240	68	200	295	303
16.75	3.00	47.75	45	104	145	202	59	68	66	56	88	304	305	313	52	201	208	130	60	193	99	46	233	291	269	268	203	246	232	228	65	85	218	225	200	304	287	198	233	211	39	99	240	232	238	68	199	294	303
16.75	3.00	48	42	105	146	202	62	71	68	58	88	304	307	313	54	202	209	131	61	196	101	50	234	292	267	268	205	247	233	230	66	87	219	227	202	306	288	202	235	212	40	102	241	232	240	69	200	295	302
16.75	3.00	48.25	45	104	146	204	60	71	64	54	83	306	304	312	53	204	210	130	59	194	98	46	233	291	266	268	207	247	234	229	64	85	220	227	201	304	289	194	236	213	42	102	240	232	238	67	199	296	303
16.75	3.00	48.5	43	107	149	204	61	72	66	57	87	305	305	313	52	205	210	133	60	197	100	48	236	293	268	269	207	248	233	231	64	89	220	228	203	306	291	196	236	215	40	103	242	233	240	67	201	295	305
16.75	3.00	48.75	44	106	147	206	59	73	64	55	84	304	305	313	52	206	211	132	62	196	100	46	235	292	267	267	207	247	235	231	63	86	220	228	202	305	289	198	237	215	40	104	241	234	240	69	200	296	304
16.75	3.00	49	44	104	149	206	63	74	70	57	89	305	307	314	53	206	212	133	62	198	102	47	238	292	268	269	208	248	235	232	66	90	222	229	206	305	290	203	238	214	40	105	242	234	240	69	203	295	304
16.75	3.00	49.25	44	105	149	207	64	73	69	58	90	305	307	314	54	207	213	137	64	197	104	49	237	292	268	270	209	248	236	235	68	89	223	231	206	307	289	205	239	216	41	106	245	235	241	71	201	295	304
16.75	3.00	49.5	44	105	151	208	65	73	71	59	94	304	307	315	53	208	213	135	65	197	105	50	239	292	268	269	210	249	237	234	70	90	223	231	208	306	290	208	241	217	40	108	245	237	244	71	204	298	303
16.75	3.00	49.75	44	106	151	209	63	74	67	58	88	305	308	314	54	210	214	136	65	198	103	49	236	293	270	269	212	248	237	233	68	90	223	231	208	307	292	204	241	219	41	108	247	237	242	71	203	297	305
16.75	3.00	50	43	104	152	209	64	71	69	59	89	305	306	315	51	208	213	136	63	197	102	50	238	292	268	269	211	249	238	234	66	90	223	230	208	307	291	206	243	216	40	107	246	236	243	70	202	297	302
16.75	3.00	50.25	44	104	150	209	63	73	67	57	87	306	307	315	52	212	216	137	64	197	103	48	239	292	267	269	213	250	238	234	67	91	222	230	208	306	291	202	244	219	41	109	247	236	242	71	203	296	304
16.75	3.00	50.5	43	106	153	210	66	74	69	58	89	306	308	316	53	211	217	138	64	199	103	48	238	294	269	268	213	250	239	236	68	91	223	232	210	307	291	205	245	221	41	112	247	237	244	71	204	296	305
16.75	3.00	50.75	42	104	150	210	65	73	69	56	88	305	307	314	52	211	216	137	65	200	105	48	240	293	268	270	214	249	239	237	69	92	224	233	211	306	291	206	246	221	41	113	246	238	245	72	204	296	303
16.75	3.00	51	44	104	152	213	66	73	69	57	90	306	306	315	52	212	219	140	67	200	105	51	240	293	269	270	214	251	240	237	69	91	225	233	212	307	291	208	244	221	40	112	249	238	245	73	205	297	303
16.75	3.00	51.25	46	108	156	214	70	80	76	63	97	309	309	317	57	214	221	145	72	204	111	55	245	294	271	272	217	254	242	239	74	98	229	235	218	310	294	214	247	223	44	121	251	242	248	76	209	299	307
16.75	3.00	51.5	47	108	156	215	71	78	73	62	93	309	310	317	56	218	223	146	71	203	110	55	245	294	271	272	218	253	244	240	74	96	228	236	217	309	294	211	248	225	45	117	251	241	247	77	207	297	307
16.75	3.00	51.75	45	106	154	214	68	76	73	59	93	307	306	315	54	216	219	142	68	202	107	51	241	293	270	270	217	253	240	239	71	95	227	236	215	309	292	211	247	224	41	118	251	240	247	75	205	297	305
16.75	3.00	52	43	104	155	215	67	78	73	60	91	306	307	316	53	214	221	142	68	202	109	51	243	292	269	267	216	252	242	240	71	95	225	235	217	308	293	211	248	225	41	120	251	241	248	74	206	297	304
16.75	3.00	52.25	43	106	155	216	68	76	74	60	95	306	308	317	53	218	221	144	69	202	110	52	244	295	269	269	218	253	242	240	72	94	228	234	220	309	294	216	249	225	41	120	251	241	247	76	209	298	305
16.75	3.00	52.5	47	109	157	218	73	79	77	64	98	307	310	317	56	221	223	148	73	206	113	56	246	295	273	271	221	255	246	242	76	99	231	239	222	311	295	218	250	228	43	123	253	244	249	78	209	299	305
16.75	3.00	52.75	46	108	159	218	72	81	76	63	98	308	309	319	56	219	223	148	73	204	113	57	247	294	271	271	222	255	246	242	77	97	231	238	222	309	295	219	253	229	42	125	253	242	249	78	210	300	306
16.75	3.00	53	47	106	157	219	72	80	77	62	96	306	309	318	55	221	225	148	72	204	114	56	247	296	272	271	223	255	246	242	74	99	231	237	223	309	297	219	253	229	42	125	253	244	249	79	211	299	305
16.75	3.00	53.25	47	109	160	219	74	80	74	62	95	308	309	317	56	221	224	150	73	205	114	55	245	296	272	271	224	255	248	243	75	100	231	239	222	310	295	216	253	231	44	128	254	244	250	79	211	298	304
16.75	3.00	53.5	44	104	157	217	68	79	72	58	92	308	309	317	53	220	223	147	69	203	111	51	245	294	271	270	222	256	245	243	69	98	228	237	222	310	295	214	254	229	40	124	253	243	248	76	209	298	306
16.75	3.00	53.75	47	106	159	220	73	83	76	62	96	309	309	318	55	224	225	151	73	206	114	57	247	296	273	271	224	256	248	242	76	101	231	239	224	310	295	220	253	229	42	130	256	246	250	80	211	300	307
16.75	3.00	54	46	107	162	222	75	83	77	63	97	309	310	319	56	222	227	151	77	207	117	58	248	296	273	272	225	258	249	244	77	102	231	240	227	312	296	220	256	231	43	136	257	246	250	80	213	301	306
16.75	3.00	54.25	47	107	162	222	73	83	74	63	95	307	309	317	56	223	228	154	75	208	113	55	249	296	273	270	226	259	248	246	77	102	233	240	227	309	295	218	256	231	44	169	256	247	250	80	210	298	306
16.75	3.00	54.5	44	105	160	222	73	80	74	59	94	308	310	317	53	225	225	151	74	205	114	55	247	296	271	271	225	256	246	244	75	101	232	240	226	310	295	217	255	231	42	132	254	244	251	79	210	297	305
16.75	3.00	54.75	45	107	161	223	74	83	77	63	98	309	309	318	56	225	226	155	76	207	116	57	250	296	271	272	225	258	249	246	77	102	233	241	229	311	295	220	257	233	42	132	257	247	251	81	211	299	307
16.75	3.00	55	46	105	161	224	73	82	75	62	97	308	309	316	53	225	228	154	76	207	116	56	249	297	272	270	228	258	247	246	76	103	233	241	229	312	296	219	258	233	42	134	256	247	251	80	210	298	306
16.75	3.00	55.25	48	107	163	225	75	85	79	63	96	308	311	318	56	227	229	156	78	210	118	57	251	296	272	273	230	260	250	246	78	105	234	244	229	310	296	220	260	236	43	137	258	247	252	82	215	300	307
16.75	3.00	55.5	47	109	164	226	77	87	78	64	98	310	311	318	55	229	229	159	79	209	119	59	250	296	273	271	229	259	250	249	81	104	235	243	231	311	299	222	258	234	45	137	259	248	253	83	214	300	308
16.75	3.00	55.75	48	108	164	226	75	84	77	63	96	310	310	319	58	229	230	159	78	211	119	58	251	298	273	270	230	259	250	248	79	104	234	245	232	311	298	220	260	234	44	139	259	249	252	83	214	301	307
16.75	3.00	56	45	108	164	228	76	84	77	61	95	309	310	317	54	230	230	158	77	209	119	57	251	296	270	270	230	259	251	247	76	104	235	243	231	310	297	219	260	235	39	137	257	248	252	83	212	300	306
16.75	3.00	56.25	43	106	164	227	75	83	72	60	91	310	309	319	54	229	230	157	75	210	119	56	249	296	270	272	232	260	252	247	77	103	233	242	230	310	298	214	261	236	44	139	257	249	252	81	211	300	305
16.75	3.00	56.5	46	106	165	228	77	86	77	63	96	310	312	320	55	232	231	159	78	211	120	59	252	297	272	271	232	261	251	250	78	106	235	244	233	313	298	222	261	237	42	142	259	247	252	85	215	300	307
16.75	3.00	56.75	47	109	167	228	77	85	77	64	95	310	311	319	55	231	232	160	82	211	122	60	251	297	272	271	234	261	251	250	81	107	238	245	234	312	298	222	261	239	44	142	259	249	253	86	213	300	307
16.75	3.00	57	47	108	166	229	76	86	77	63	95	308	312	318	56	232	231	163	79	210	121	59	251	298	273	272	233	261	253	250	81	108	237	245	234	312	298	220	262	238	42	143	260	249	253	84	214	300	307
16.75	3.00	57.25	47	109	168	229	81	86	82	65	97	309	311	320	57	231	235	163	81	212	124	61	254	297	274	272	234	262	253	251	83	108	237	247	236	312	299	222	264	240	45	147	263	251	254	86	215	300	308
16.75	3.00	57.5	47	107	167	231	79	87	79	62	95	311	312	320	57	231	234	166	82	212	122	60	254	298	273	272	234	261	252	252	80	108	236	247	238	315	300	223	264	238	43	145	261	249	253	87	215	301	308
16.75	3.00	57.75	46	108	168	232	80	89	80	64	98	311	312	321	58	234	235	167	82	212	126	61	255	298	274	272	235	262	254	251	84	111	239	246	238	312	301	224	264	240	44	147	263	251	255	87	216	300	307
16.75	3.00	58	44	108	168	229	78	88	74	59	89	308	310	319	55	235	234	164	80	211	122	60	250	297	271	272	236	262	253	251	77	107	236	245	235	312	299	218	265	241	43	146	260	250	253	85	214	300	306
16.75	3.00	58.25	44	107	168	231	80	91	76	62	93	309	311	320	56	234	236	165	83	213	123	59	253	299	272	272	237	261	254	254	81	109	238	244	237	314	300	221	264	239	43	149	261	251	255	88	215	300	309
16.75	3.00	58.5	44	108	169	230	81	89	77	62	93	311	312	320	55	237	235	167	83	213	124	60	254	298	273	271	238	262	255	252	82	111	240	247	238	314	299	222	265	241	42	149	261	251	253	86	216	300	309
16.75	3.00	58.75	46	107	169	233	82	90	77	62	93	311	312	320	56	236	236	168	83	213	125	61	255	299	272	272	238	263	255	253	83	112	239	247	238	313	299	220	265	242	42	151	262	251	253	86	215	301	308
16.75	3.00	59	46	108	170	233	83	93	80	64	96	311	313	322	57	236	236	167	84	214	127	63	256	299	273	272	238	262	256	255	83	113	240	247	241	313	299	224	266	243	43	152	263	253	256	87	217	301	309
16.75	3.00	59.25	48	109	169	235	82	92	80	65	94	310	312	322	57	238	237	172	86	214	128	64	256	299	274	273	240	262	256	254	86	114	241	248	243	313	301	225	266	245	46	153	264	253	257	90	218	302	308
16.75	3.00	59.5	47	105	169	233	82	90	81	65	96	311	313	322	58	239	238	171	86	215	128	63	256	300	273	273	239	263	257	254	86	114	240	249	243	315	302	227	267	243	44	155	264	253	256	88	219	302	308
16.75	3.00	59.75	45	107	171	234	83	91	75	61	91	312	313	320	56	239	238	170	86	214	127	61	255	298	274	272	241	264	257	255	83	112	240	246	240	313	300	222	268	244	44	155	262	253	257	87	215	300	307
16.75	3.00	60	49	111	172	238	85	94	79	66	94	311	313	321	60	242	240	174	87	216	128	65	257	300	275	274	244	266	258	257	88	117	242	251	244	316	302	225	270	246	46	157	265	254	257	90	219	300	311
16.75	3.00	60.25	48	109	173	238	85	93	81	65	98	312	314	322	58	242	241	174	88	218	131	66	258	300	275	273	244	264	258	257	87	115	244	251	243	315	302	227	270	247	45	160	265	254	258	90	217	301	310
16.75	3.00	60.5	45	108	174	235	85	93	80	66	95	311	314	322	56	241	240	172	88	217	130	64	257	300	275	271	242	264	258	255	88	116	242	250	245	314	302	227	268	245	44	158	264	254	257	87	217	302	308
16.75	3.00	60.75	47	107	173	234	85	93	81	65	95	311	314	321	57	240	239	175	90	216	131	63	257	299	274	273	243	264	258	256	87	118	243	250	246	316	302	226	268	244	45	158	264	255	257	89	218	302	309
16.75	3.00	61	50	109	173	238	88	95	80	65	96	313	315	322	58	244	242	177	89	217	133	67	259	300	275	275	245	265	259	258	89	119	244	250	246	317	302	226	270	248	46	162	266	257	260	90	220	302	311
16.75	3.00	61.25	43	106	173	236	83	94	77	63	94	311	313	322	54	241	240	175	87	216	130	63	256	299	274	271	243	264	258	256	86	116	243	250	247	313	301	225	268	245	43	159	265	254	258	88	218	301	308
16.75	3.00	61.5	47	107	175	238	87	95	81	65	96	310	313	322	57	242	241	178	90	218	133	66	259	299	276	271	244	265	261	256	88	120	244	250	248	314	303	227	269	247	44	161	265	255	258	88	220	302	309
16.75	3.00	61.75	47	107	174	239	88	95	78	66	94	310	313	322	57	242	242	178	91	217	133	65	258	301	274	271	245	263	260	257	89	119	244	249	249	315	302	227	268	246	45	162	263	256	258	89	221	300	308
16.75	3.00	62	46	108	174	239	88	95	80	65	95	310	313	323	56	242	242	178	92	218	134	66	258	301	274	272	245	265	261	256	89	121	245	250	250	314	302	227	272	248	44	165	264	256	258	89	220	302	308
16.75	3.00	62.25	46	106	175	238	85	95	79	63	94	311	315	322	56	244	242	180	91	219	134	66	258	300	275	271	245	264	258	256	86	121	244	252	249	314	303	225	269	247	43	164	265	254	259	89	219	303	308
16.75	3.00	62.5	48	105	176	239	87	96	79	63	94	310	312	322	56	243	242	180	91	221	135	65	260	300	274	270	246	265	260	257	88	121	244	252	248	313	303	226	270	247	42	166	265	256	257	89	219	302	309
16.75	3.00	62.75	47	109	177	242	88	98	82	66	96	311	314	323	59	246	244	183	95	221	136	67	260	300	277	274	247	267	261	260	90	123	244	253	250	315	304	228	272	250	45	169	266	258	261	90	221	301	309
16.75	3.00	63	48	110	178	243	88	98	80	65	94	313	315	322	60	248	246	184	96	222	137	66	260	302	277	274	250	267	262	257	92	124	247	253	252	315	304	225	273	251	48	170	268	260	261	91	221	303	310
16.75	3.00	63.25	48	111	181	242	91	101	82	67	96	313	315	325	59	248	247	185	95	222	138	70	261	303	276	274	249	267	263	259	92	125	246	254	252	317	304	227	272	252	48	170	268	259	261	92	223	302	311
16.75	3.00	63.5	48	109	179	243	91	99	82	66	94	311	316	323	58	248	247	185	95	221	137	67	260	301	275	272	250	265	262	260	92	124	247	253	252	314	304	226	274	251	47	169	265	258	260	92	222	302	309
16.75	3.00	63.75	52	110	180	245	93	101	86	69	98	314	315	324	62	249	247	187	98	223	142	70	263	302	278	274	252	267	263	262	97	127	249	255	254	316	305	228	273	252	47	173	267	261	261	92	225	302	312
16.75	3.00	64	48	110	180	246	91	99	80	66	93	312	315	324	61	248	247	186	98	222	139	67	260	302	275	274	253	267	263	260	91	126	248	254	253	315	303	225	274	252	46	172	265	260	262	91	222	301	311
16.75	3.00	64.25	50	109	181	245	92	101	85	68	98	313	315	326	59	248	247	187	96	223	142	69	263	301	279	273	250	266	262	261	93	129	248	256	255	315	304	229	273	253	47	175	267	260	263	92	223	302	310
16.75	3.00	64.5	49	110	183	245	94	103	84	69	97	314	317	325	60	249	249	188	98	224	143	70	263	304	280	273	253	268	264	262	96	130	248	256	255	316	306	230	273	253	48	177	268	262	263	92	225	303	311
16.75	3.00	64.75	49	110	182	246	95	102	85	69	98	313	316	324	60	251	248	190	99	224	143	72	264	303	279	275	252	267	264	263	98	132	250	255	256	316	305	230	273	254	49	178	267	260	263	92	224	304	312
16.75	3.00	65	48	109	183	246	94	102	83	68	97	313	316	325	60	251	250	188	100	225	141	70	264	302	278	273	253	267	265	262	96	131	249	255	256	315	304	229	275	254	48	177	266	261	264	93	225	301	311
16.75	3.00	65.25	45	105	179	244	91	98	77	63	89	312	314	323	55	249	245	187	96	220	139	65	260	302	273	272	252	265	261	260	91	125	248	254	254	315	304	224	272	252	43	174	266	258	260	89	220	301	308
16.75	3.00	65.5	45	107	180	245	91	100	80	63	92	313	315	324	56	250	248	188	99	222	140	65	261	301	275	271	253	265	262	259	92	129	249	254	255	313	304	224	274	253	43	177	266	261	262	90	222	301	308
16.75	3.00	65.75	50	109	185	246	95	102	85	67	96	312	317	325	59	252	248	192	100	225	143	70	264	304	275	274	253	267	263	263	96	132	250	256	259	316	306	229	274	254	46	180	268	261	261	92	223	303	312
16.75	3.00	66	49	109	183	247	97	103	84	68	95	314	316	324	59	251	249	192	102	224	145	70	263	302	280	274	254	267	265	262	97	133	250	257	258	316	307	230	275	255	46	180	267	262	263	92	226	303	312
16.75	3.00	66.25	47	108	182	247	95	103	84	66	96	312	316	325	60	252	250	192	102	226	144	70	262	302	279	273	255	267	265	263	96	132	249	257	259	317	305	228	276	255	47	182	268	261	263	94	226	303	310
16.75	3.00	66.5	49	110	184	249	98	104	85	68	97	315	316	326	61	253	250	194	102	225	147	71	265	305	279	273	255	268	265	264	98	134	251	258	259	318	306	229	276	256	47	183	269	263	263	93	227	303	312
16.75	3.00	66.75	47	109	184	248	98	104	86	71	95	315	318	326	61	253	250	196	104	225	147	70	264	303	278	274	257	268	265	264	99	135	251	255	259	317	306	228	276	257	46	182	268	263	265	92	227	303	311
16.75	3.00	67	46	106	182	247	93	102	80	64	94	313	315	325	56	252	247	192	98	225	144	68	263	301	276	271	254	266	262	260	94	131	250	255	258	315	304	226	272	254	43	181	266	261	260	92	225	301	312
16.75	3.00	67.25	48	110	186	249	97	105	81	68	94	314	316	326	61	254	252	196	103	227	146	70	264	303	277	274	258	267	265	264	98	134	251	258	260	316	306	228	277	257	47	184	267	262	264	92	227	303	311
16.75	3.00	67.5	49	109	186	248	98	106	83	68	97	315	317	326	61	255	251	197	105	227	149	70	265	304	278	273	258	267	266	263	98	135	252	257	261	316	307	227	276	258	47	186	268	265	263	93	226	303	311
16.75	3.00	67.75	50	109	186	249	99	105	84	68	99	314	316	325	60	256	252	199	105	227	151	70	267	304	279	274	258	269	266	265	101	137	253	259	261	315	306	228	276	258	47	186	269	263	265	94	228	302	312
16.75	3.00	68	47	109	185	248	97	105	80	65	92	313	317	325	58	253	251	196	105	226	147	69	264	303	278	272	258	268	264	264	98	136	252	255	260	314	305	226	275	257	46	184	268	261	265	92	225	303	311
16.75	3.00	68.25	50	109	187	249	99	108	82	66	93	314	317	326	62	258	253	199	105	227	150	69	264	302	278	273	260	269	266	264	99	136	252	258	261	317	307	227	277	258	46	187	267	265	264	92	227	303	312
16.75	3.00	68.5	47	110	187	251	99	105	81	65	93	313	314	325	61	257	253	201	106	226	148	70	264	303	277	274	260	269	266	265	99	138	250	257	262	316	306	227	276	258	47	188	268	263	263	93	225	303	311
16.75	3.00	68.75	48	108	186	250	99	106	85	67	96	314	318	326	59	255	251	201	107	228	150	70	264	304	279	273	258	268	266	265	101	138	251	258	262	317	307	226	275	257	46	187	267	265	265	92	228	302	311
16.75	3.00	69	48	109	189	250	100	108	84	68	96	315	317	326	59	257	252	202	107	229	151	71	265	304	280	275	259	268	265	264	100	141	252	258	263	316	306	227	276	258	47	189	269	266	264	95	229	303	311
16.75	3.00	69.25	48	109	188	251	100	107	83	68	94	315	317	326	61	258	253	203	109	228	151	71	265	304	278	273	261	269	266	265	102	139	253	259	262	316	307	226	277	259	48	190	269	264	263	93	227	303	309
16.75	3.00	69.5	46	110	188	252	98	109	78	65	89	315	317	324	59	257	253	201	108	227	148	68	262	303	277	271	260	270	267	266	99	137	252	257	261	315	306	222	277	258	47	191	269	264	264	92	226	302	311
16.75	3.00	69.75	50	109	191	254	101	110	82	66	90	313	316	326	61	259	255	204	110	229	151	70	265	303	278	273	263	269	267	266	102	140	252	257	262	317	306	225	279	261	47	191	268	266	265	93	227	302	311
16.75	3.00	70	48	109	190	253	98	109	80	64	90	314	319	326	60	258	254	205	108	226	151	69	263	304	278	273	262	269	267	266	102	139	252	258	262	317	307	224	278	259	47	192	267	265	266	93	227	303	311
16.75	3.00	70.25	49	109	189	253	101	109	82	67	93	315	316	326	60	258	255	206	109	229	152	70	265	303	277	273	262	268	267	266	103	140	254	260	264	315	308	225	276	260	46	194	268	266	264	94	229	303	314
16.75	3.00	70.5	50	111	191	253	102	109	84	67	96	316	319	328	60	259	255	207	109	229	155	70	266	304	280	272	262	268	267	266	102	143	254	259	265	315	308	225	278	260	47	195	268	265	264	94	230	302	311
16.75	3.00	70.75	48	111	192	253	105	109	85	69	97	315	320	327	60	259	256	207	114	230	156	72	267	305	280	272	263	269	266	267	105	144	253	260	265	316	307	227	276	260	48	195	269	267	265	95	231	302	311
16.75	3.00	71	50	110	192	254	104	112	87	69	98	316	318	328	61	260	257	209	114	231	159	73	269	305	281	275	265	269	268	266	107	146	256	261	266	317	307	227	279	260	50	196	268	267	266	95	230	304	312
16.75	3.00	71.25	50	108	192	255	102	110	83	67	94	314	318	326	60	259	255	209	113	230	155	70	267	305	279	272	264	269	268	267	105	145	254	260	267	315	307	225	279	259	47	197	267	266	266	93	230	303	312
16.75	3.00	71.5	49	109	193	257	105	112	85	70	96	315	318	327	61	260	256	211	115	233	156	74	266	305	280	273	265	268	268	267	106	148	257	260	265	317	309	227	278	262	48	197	269	266	266	96	232	304	312
16.75	3.00	71.75	50	109	192	255	105	111	81	67	91	315	319	326	61	260	257	211	114	230	156	70	266	304	280	274	263	268	268	266	106	146	254	259	267	317	308	225	276	260	47	196	269	268	265	95	230	303	310
16.75	3.00	72	49	110	195	256	106	113	85	70	96	315	319	328	62	264	256	213	115	232	160	73	270	306	280	276	266	268	267	268	108	147	256	261	269	317	309	227	278	261	46	199	269	268	266	95	232	304	313
16.75	3.00	72.25	51	110	194	257	105	114	86	70	96	316	320	328	63	261	256	213	116	234	161	75	268	305	282	274	266	270	268	267	108	150	257	262	268	317	309	226	278	263	46	200	270	267	266	97	231	303	312
16.75	3.00	72.5	47	109	194	254	105	113	85	69	95	316	320	327	61	259	256	214	115	233	159	72	268	305	281	273	264	269	267	266	106	150	255	260	269	317	308	226	277	260	47	199	268	268	265	96	232	305	313
16.75	3.00	72.75	50	110	194	256	108	113	85	68	97	316	318	329	60	260	257	213	116	232	161	71	268	305	280	274	265	270	268	268	108	151	256	260	268	317	308	227	278	262	48	200	269	268	266	95	233	305	312
16.75	3.00	73	49	109	194	256	104	113	82	66	92	316	319	327	61	261	256	214	114	232	158	70	267	305	280	273	267	269	267	267	106	148	255	260	268	316	308	222	279	262	48	200	270	268	266	94	231	303	311
16.75	3.00	73.25	48	109	194	257	106	114	82	67	94	315	319	327	60	262	258	214	115	233	160	70	267	306	280	273	266	269	268	268	107	149	255	260	266	318	309	224	278	262	46	200	268	269	267	93	232	303	312
16.75	3.00	73.5	49	110	196	257	107	114	83	67	93	316	319	327	61	262	258	215	117	235	160	71	267	305	280	274	267	269	268	267	109	150	256	260	268	317	309	226	278	261	47	203	268	269	267	95	233	305	312
16.75	3.00	73.75	48	109	197	258	105	114	82	67	91	316	318	327	60	263	258	216	117	234	162	70	268	306	279	274	267	269	268	267	108	151	255	260	268	318	307	223	279	261	47	202	269	268	267	93	231	302	312
16.75	3.00	74	47	109	195	258	106	113	82	66	93	315	318	328	60	264	257	217	117	234	161	71	267	307	280	274	268	269	267	268	107	152	256	260	268	316	308	222	281	263	47	202	269	267	267	94	233	302	313
16.75	3.00	74.25	48	108	197	258	107	113	83	66	91	314	319	327	58	261	258	219	119	235	161	68	266	305	280	272	268	269	267	267	108	151	257	260	269	316	309	223	280	261	47	201	269	268	266	93	231	303	312
16.75	3.00	74.5	50	109	196	258	108	114	86	68	96	315	319	329	62	265	258	219	119	236	165	73	270	306	282	276	269	268	268	268	110	154	257	261	271	317	310	224	279	262	47	205	269	270	268	96	236	304	314
16.75	3.00	74.75	47	108	196	257	106	113	82	66	92	315	318	328	58	263	259	218	119	234	162	69	267	305	280	272	268	270	269	268	109	152	256	260	267	317	308	223	279	260	44	203	269	270	267	93	233	304	312
16.75	3.00	75	48	111	197	259	109	113	83	66	91	315	320	327	60	264	257	221	118	234	162	71	267	306	281	274	269	271	268	268	110	153	257	262	270	317	308	223	280	263	48	206	268	269	267	94	232	303	311
16.75	3.00	75.25	49	110	200	260	110	116	84	67	92	316	320	328	62	263	260	221	122	235	165	70	269	306	281	274	269	269	270	268	111	156	257	262	269	317	309	224	279	263	47	207	270	269	268	96	233	303	312
16.75	3.00	75.5	49	110	199	261	109	115	82	68	94	316	320	329	62	265	259	221	121	236	164	72	269	307	280	274	269	269	269	268	113	156	258	262	270	318	309	221	279	264	49	207	270	269	267	95	234	304	312
16.75	3.00	75.75	50	110	200	261	110	117	86	67	95	316	319	329	61	264	258	222	122	236	167	72	270	307	282	273	271	269	270	269	112	156	259	262	271	316	309	225	281	264	48	208	270	270	269	94	237	304	313
16.75	3.00	76	49	109	200	262	112	117	85	70	95	315	320	330	61	264	260	223	123	237	168	74	270	307	284	275	271	271	270	269	114	157	259	263	273	317	311	225	279	264	49	210	270	270	269	96	236	305	314
16.75	3.00	76.25	50	110	202	261	112	117	87	70	98	317	321	329	62	266	261	225	126	238	169	73	273	307	283	274	271	270	270	269	113	159	260	263	274	318	310	227	279	265	49	209	270	271	269	95	237	303	313
16.75	3.00	76.5	49	110	201	261	112	118	84	67	95	317	320	330	63	265	259	224	126	238	168	73	270	307	283	276	271	270	269	269	113	157	259	262	272	316	310	223	280	265	49	209	270	271	269	96	234	305	314
16.75	3.00	76.75	49	109	201	262	111	118	82	68	93	315	319	329	62	264	261	226	124	237	169	72	268	307	282	274	273	270	271	269	113	158	258	262	272	317	309	221	280	264	49	210	270	270	269	94	236	304	314
16.75	3.00	77	51	110	202	262	112	117	84	68	94	316	320	329	62	265	261	226	126	238	170	72	269	307	283	274	272	270	269	269	114	159	260	263	271	318	311	222	279	264	48	212	272	271	269	95	236	304	314
16.75	3.00	77.25	50	109	201	262	114	118	86	68	95	318	321	330	62	265	261	226	127	240	170	72	270	307	284	274	273	271	270	269	114	161	259	263	273	316	310	225	280	264	48	212	271	272	269	96	237	304	314
16.75	3.00	77.5	49	111	205	261	111	119	82	67	92	316	321	329	61	266	260	225	126	239	170	73	270	307	282	275	273	271	271	270	115	159	260	262	273	317	309	221	280	266	50	212	270	272	268	96	238	303	314
16.75	3.00	77.75	48	109	202	262	110	115	81	65	90	317	318	328	60	264	260	225	125	237	167	71	268	307	281	275	271	269	268	268	112	160	256	262	271	316	309	220	279	263	47	211	269	269	266	93	236	304	312
16.75	3.00	78	48	109	203	264	112	116	85	68	95	316	321	330	61	264	262	225	126	239	171	71	270	306	281	273	273	268	269	269	115	162	259	262	272	317	309	222	278	265	48	213	268	271	268	94	237	305	312
16.75	3.00	78.25	49	109	204	264	113	116	84	66	93	316	321	329	61	265	261	229	127	239	173	72	271	307	283	274	272	270	270	269	115	163	258	263	272	317	310	222	279	263	48	213	270	272	268	94	235	304	314
16.75	3.00	78.5	49	111	203	263	113	116	82	67	91	316	320	329	61	265	261	230	127	238	172	71	270	307	281	273	273	269	269	270	115	162	259	262	273	316	310	221	279	264	49	213	269	272	268	94	236	304	314
16.75	3.00	78.75	48	110	205	265	114	118	84	68	93	317	322	330	61	265	261	230	128	240	174	72	270	306	283	273	274	269	270	270	115	162	260	264	272	317	310	222	280	264	48	214	270	273	266	95	239	304	314
16.75	3.00	79	50	111	205	264	113	116	81	67	91	316	320	330	61	266	261	230	129	240	173	72	268	307	280	273	273	269	271	270	117	163	259	263	272	317	309	220	281	267	50	215	270	271	266	94	239	304	313
16.75	3.00	79.25	51	111	205	265	113	117	82	66	92	316	321	330	61	266	263	233	128	242	172	73	269	308	283	274	273	271	270	270	117	164	260	262	272	316	310	222	280	265	49	216	271	271	266	94	239	305	314
16.75	3.00	79.5	48	109	206	266	114	117	83	69	94	317	320	330	63	266	262	232	130	240	175	71	269	306	283	274	273	270	270	270	118	165	259	263	273	317	310	221	279	265	48	218	270	272	266	94	241	304	313
16.75	3.00	79.75	49	110	205	264	111	117	84	66	93	317	321	329	61	265	262	233	130	241	174	72	269	306	283	273	272	270	270	269	117	166	260	262	273	317	309	222	280	266	48	218	270	273	266	95	240	304	314
16.75	3.00	80	50	110	206	266	112	117	85	68	96	317	320	329	62	265	262	233	131	243	176	72	271	307	284	274	273	271	270	269	119	168	260	264	273	317	311	220	280	265	47	217	271	272	267	96	241	303	314
16.75	3.00	80.25	50	108	206	264	114	116	84	67	94	315	321	329	61	265	261	233	130	242	176	73	270	307	284	273	273	270	269	271	117	167	261	263	274	317	311	220	280	265	47	217	271	273	266	95	242	304	314
16.75	3.00	80.5	49	111	208	266	115	117	84	69	96	317	321	331	62	266	260	234	132	242	176	73	273	309	283	273	275	270	270	271	119	168	262	263	274	318	311	221	281	265	47	218	272	271	264	95	243	304	315
16.75	3.00	80.75	50	110	207	265	114	117	84	70	94	316	322	331	63	266	263	236	131	242	176	73	271	309	283	272	273	270	269	269	119	168	261	265	275	318	310	220	282	264	46	221	271	273	266	95	241	304	313
16.75	3.00	81	47	109	206	266	111	116	83	67	93	316	321	331	59	266	262	234	132	242	177	72	271	307	285	274	274	271	273	271	119	168	261	264	274	318	311	220	281	265	47	219	270	274	265	94	241	304	315
16.75	3.00	81.25	50	109	209	266	115	117	85	70	96	316	321	331	63	265	261	236	133	242	179	73	272	308	285	274	274	271	271	270	121	170	261	264	274	316	309	221	282	264	47	219	271	273	264	95	241	304	314
16.75	3.00	81.5	49	109	208	266	115	117	82	65	92	317	321	331	61	267	262	236	133	243	180	75	270	308	284	272	274	270	270	270	119	170	262	264	274	317	310	221	281	265	49	221	270	272	265	94	243	304	315
16.75	3.00	81.75	48	110	209	267	113	115	81	66	92	318	321	330	61	267	262	236	134	243	179	71	270	308	283	274	274	270	270	270	118	168	260	264	274	317	311	219	282	266	48	222	270	274	265	94	242	304	314
16.75	3.00	82	50	110	211	268	114	117	86	70	96	318	322	332	63	266	264	237	135	244	180	74	272	309	284	275	275	271	270	271	122	172	262	264	275	318	312	222	281	266	48	223	272	274	265	96	245	305	314
16.75	3.00	82.25	50	109	211	267	113	115	83	68	94	318	321	331	63	267	262	238	134	244	179	71	271	308	285	275	275	271	271	271	120	171	261	265	274	317	312	221	282	266	49	220	271	274	265	95	242	305	312
16.75	3.00	82.5	50	109	210	267	114	118	85	68	94	318	321	331	62	266	262	240	135	245	180	72	273	308	285	274	274	269	269	270	120	174	262	263	274	318	311	220	280	265	49	222	271	272	263	96	244	304	314
16.75	3.00	82.75	49	109	213	268	115	118	85	71	96	318	322	332	64	268	264	240	134	247	181	71	272	309	285	274	276	271	271	271	123	174	262	264	275	318	312	221	280	265	49	222	273	275	266	95	245	305	315
16.75	3.00	83	49	109	211	268	113	117	84	66	93	318	322	330	60	266	264	240	136	244	180	73	272	309	285	274	276	272	269	269	120	172	263	265	275	317	311	219	280	266	47	223	271	273	264	95	244	305	315
16.75	3.00	83.25	48	108	212	267	114	116	81	67	92	317	323	331	60	266	263	239	133	244	181	71	272	308	285	274	275	269	269	271	121	174	263	264	274	317	310	219	282	266	47	223	272	273	262	96	244	306	314
16.75	3.00	83.5	51	111	217	270	118	120	88	71	98	317	323	332	63	268	264	244	139	248	186	76	274	311	287	275	277	273	272	272	126	178	265	265	276	318	313	221	282	268	51	226	275	277	267	99	248	308	315
16.75	3.00	83.75	49	109	213	268	114	116	82	67	92	317	321	330	64	267	264	239	135	243	183	71	272	309	283	273	275	270	271	270	120	174	261	263	273	315	310	217	281	265	49	222	271	273	264	94	244	304	312
16.75	3.00	84	54	112	216	271	119	120	88	71	97	319	323	332	66	268	266	245	141	247	186	76	273	311	287	278	277	272	273	272	124	178	265	266	278	319	314	221	284	267	53	227	274	276	267	100	249	306	316
16.75	3.00	84.25	52	111	215	271	115	119	84	69	96	318	323	331	65	268	264	244	137	247	184	72	273	310	287	274	277	273	272	271	124	177	264	265	276	317	312	220	282	267	49	226	272	274	265	96	247	306	314
16.75	3.00	84.5	50	109	214	269	115	117	83	68	93	318	322	332	62	267	264	244	136	246	183	73	272	309	284	274	277	272	271	271	122	176	262	264	274	318	312	218	282	266	50	225	271	275	263	95	247	306	315
16.75	3.00	84.75	50	110	215	268	116	117	86	69	93	318	322	332	62	267	265	243	136	248	185	72	274	308	286	274	275	271	272	272	124	180	264	264	276	318	313	219	281	265	49	226	270	273	265	97	249	306	314
16.75	3.00	85	50	110	215	270	116	120	84	68	95	318	322	331	62	270	264	244	137	248	185	72	275	310	286	273	277	272	273	271	126	178	264	264	276	317	312	219	282	266	50	226	272	274	265	97	248	305	316
16.75	3.00	85.25	50	110	214	270	115	117	85	68	95	318	323	332	63	266	265	243	137	247	184	74	272	310	285	274	276	271	271	271	125	178	263	266	276	318	312	219	282	267	50	228	272	273	264	97	248	306	314
16.75	3.00	85.5	51	110	216	270	117	118	87	69	95	318	323	333	62	268	265	247	137	248	188	73	273	312	287	275	275	272	272	272	126	180	264	266	277	318	312	220	281	267	49	227	271	274	264	97	250	307	315
16.75	3.00	85.75	51	111	219	271	120	118	87	72	97	318	323	332	67	268	264	248	138	249	188	77	273	314	287	275	276	271	274	274	129	182	265	266	278	318	315	220	282	268	51	230	274	274	266	98	251	307	316
16.75	3.00	86	53	113	221	272	119	119	87	72	98	319	323	334	66	269	266	247	139	250	189	75	276	312	287	274	279	272	273	272	129	183	265	266	277	318	313	221	282	267	51	229	274	274	265	98	253	307	314
16.75	3.00	86.25	51	112	221	272	117	121	87	71	96	319	322	332	66	269	265	248	138	250	188	75	275	312	289	275	279	272	273	274	129	184	265	266	277	317	314	221	281	267	52	231	274	273	265	99	251	306	315
16.75	3.00	86.5	48	108	217	269	114	116	82	67	93	317	322	332	62	266	264	247	133	249	188	72	272	309	286	273	275	271	271	271	124	179	263	264	276	316	313	217	280	265	47	227	271	271	262	94	250	305	314
16.75	3.00	86.75	50	109	219	271	114	119	85	68	93	318	323	334	62	267	265	248	137	250	189	74	273	311	286	274	277	271	272	272	126	185	265	265	276	317	313	221	284	267	50	230	272	270	265	96	251	307	313
16.75	3.00	87	54	111	222	273	119	120	89	73	98	319	324	334	65	269	266	250	137	252	191	75	277	313	288	276	278	273	273	274	130	185	267	266	279	318	314	219	284	269	53	231	275	273	267	98	253	308	316
16.75	3.00	87.25	49	110	220	272	115	118	84	67	93	318	322	331	61	268	264	249	133	250	188	73	273	311	287	274	278	271	272	272	125	183	263	263	277	316	312	216	281	267	49	228	272	270	262	96	251	306	314
16.75	3.00	87.5	53	113	221	273	118	121	87	72	98	318	324	334	65	269	266	250	139	251	192	76	275	313	289	275	278	272	274	274	130	186	265	266	278	317	316	221	284	269	51	232	274	271	265	98	253	307	316
16.75	3.00	87.75	48	110	218	271	115	117	82	65	91	317	322	332	63	267	265	248	135	250	189	71	271	308	287	275	276	272	271	271	125	183	263	263	276	316	312	215	282	266	48	229	272	269	262	94	250	306	314
16.75	3.00	88	51	112	223	273	118	118	86	69	95	318	324	333	64	269	266	250	138	251	191	74	275	312	287	275	279	273	273	273	129	188	266	267	278	317	314	218	283	269	50	232	273	271	265	98	253	306	316
16.75	3.00	88.25	52	111	223	272	119	119	87	70	96	319	323	334	66	270	266	251	137	252	193	74	275	313	287	275	278	273	273	273	130	186	265	266	278	317	314	218	282	268	51	233	274	270	265	98	253	308	316
16.75	3.00	88.5	52	114	225	274	119	121	89	71	98	320	325	336	67	268	266	252	139	253	194	77	275	314	287	276	280	273	274	273	131	189	267	266	278	317	314	220	284	267	53	233	274	271	266	99	253	308	315
16.75	3.00	88.75	52	111	223	272	117	117	86	70	96	319	324	332	64	271	266	250	136	253	193	75	275	311	288	275	278	273	274	272	129	185	266	267	278	316	313	218	283	266	51	233	274	270	264	97	253	308	313
16.75	3.00	89	51	112	225	274	119	120	87	71	97	317	324	334	66	270	267	253	138	253	194	76	275	312	289	275	280	275	275	274	130	190	267	267	279	316	314	218	284	268	53	233	273	269	263	98	254	307	315
16.75	3.00	89.25	50	112	222	273	116	119	83	67	94	319	323	332	66	269	266	250	135	252	192	73	274	311	286	274	279	273	274	274	128	186	264	265	276	316	313	217	282	269	48	230	271	270	263	97	253	307	315
16.75	3.00	89.5	53	113	225	275	119	119	85	69	96	319	323	335	67	269	266	254	137	254	194	75	276	314	287	275	280	273	275	273	131	189	266	266	279	317	315	219	284	267	52	234	275	271	264	98	254	308	316
16.75	3.00	89.75	53	112	225	275	120	120	88	71	97	318	325	335	67	270	266	253	140	254	197	75	276	312	290	276	279	273	275	274	131	191	268	267	278	317	314	219	283	269	52	235	274	269	265	98	255	309	316
16.75	3.00	90	53	113	226	275	120	119	87	70	96	318	323	335	67	271	268	255	138	254	196	76	275	313	289	275	279	272	274	274	130	188	267	267	279	318	315	219	283	268	52	235	273	268	265	99	256	308	315
16.75	3.00	90.25	51	111	225	275	119	121	86	68	95	319	324	333	64	270	266	252	137	253	195	76	276	312	289	275	278	273	274	273	129	192	265	266	278	316	313	217	283	268	50	234	272	270	264	97	255	307	315
16.75	3.00	90.5	53	113	228	275	121	120	89	72	100	318	323	335	66	272	268	255	139	255	198	77	277	313	290	275	279	273	275	274	131	192	268	268	280	317	315	218	284	268	53	236	274	271	265	98	256	308	315
16.75	3.00	90.75	52	112	228	275	118	120	88	70	96	319	324	335	67	271	268	254	138	255	196	74	275	313	289	275	280	273	275	274	130	191	266	267	278	317	315	216	284	267	52	235	274	269	264	97	255	308	316
16.75	3.00	91	52	112	230	275	118	121	85	70	97	318	324	335	67	269	267	254	140	255	198	76	277	314	289	275	279	274	275	274	130	193	266	267	279	317	315	218	283	268	50	237	275	270	265	97	256	308	317
16.75	3.00	91.25	50	111	226	274	116	117	83	67	94	317	323	334	65	269	267	253	138	254	195	72	274	312	288	274	278	271	273	273	128	191	266	266	278	316	314	216	283	268	50	234	273	267	263	95	255	307	315
16.75	3.00	91.5	53	111	228	275	119	121	85	71	97	318	326	336	66	270	267	256	138	255	197	76	276	314	289	275	279	274	275	274	130	194	266	268	280	316	314	218	283	267	51	236	274	269	264	98	257	307	315
16.75	3.00	91.75	52	112	230	274	118	119	85	72	94	318	322	334	67	269	266	256	137	255	197	74	275	313	288	277	280	274	275	274	129	192	267	266	278	317	315	216	284	269	53	236	272	269	265	97	256	307	316
16.75	3.00	92	51	112	228	275	117	119	83	68	94	317	323	333	65	271	268	256	136	255	196	74	277	313	288	275	279	273	273	275	128	192	266	266	280	316	314	216	283	268	50	235	274	266	264	96	255	308	315
16.75	3.00	92.25	51	112	230	274	115	119	85	67	94	318	324	334	65	271	266	256	137	256	197	73	275	313	289	275	279	274	274	275	129	193	267	266	279	317	315	216	285	268	50	236	273	269	265	97	258	307	316
16.75	3.00	92.5	51	114	231	275	117	121	83	67	92	318	323	333	66	269	267	257	136	255	196	74	275	313	289	276	280	273	274	274	128	191	266	267	277	316	313	215	283	268	53	234	274	269	263	96	256	307	315
16.75	3.00	92.75	52	112	231	275	119	118	85	68	93	318	324	334	66	270	269	256	136	256	198	74	276	312	289	277	280	272	275	275	128	193	267	268	278	315	314	216	284	267	51	236	275	267	264	97	257	307	315
16.75	3.00	93	52	113	231	275	118	118	86	70	95	319	323	333	65	270	268	256	137	257	199	74	277	313	289	274	280	274	275	275	128	194	267	267	279	316	313	216	283	270	51	237	273	268	264	97	258	308	315
16.75	3.00	93.25	54	113	232	276	120	120	87	69	97	319	324	336	68	270	267	258	140	256	202	75	276	315	290	275	278	273	275	276	131	197	268	268	280	316	315	215	284	268	52	238	274	270	266	98	259	308	316
16.75	3.00	93.5	50	111	231	276	116	119	84	67	93	319	324	335	66	269	265	258	136	256	199	75	277	313	288	276	279	273	275	275	128	195	266	268	279	314	314	215	285	268	52	235	272	269	264	96	258	306	316
16.75	3.00	93.75	52	111	232	277	119	120	85	69	96	318	324	336	67	269	266	257	137	258	201	74	277	314	290	276	280	273	274	276	130	196	267	268	279	315	314	215	285	269	52	236	274	268	265	97	258	307	317
16.75	3.00	94	51	112	232	276	116	120	86	70	95	318	325	336	66	271	268	259	138	257	200	74	277	313	290	276	279	272	275	275	129	196	268	267	280	316	315	214	284	269	51	237	275	268	264	97	258	307	316
16.75	3.00	94.25	53	113	234	278	119	119	88	71	96	318	325	335	67	269	269	259	139	256	202	77	277	315	291	277	279	273	275	276	131	198	268	269	279	317	316	215	284	269	52	239	275	270	265	100	261	308	316
16.75	3.00	94.5	48	109	233	274	117	116	82	67	92	317	324	335	63	267	266	258	135	255	199	72	275	311	288	274	277	271	273	273	129	194	266	266	278	314	314	214	281	267	48	236	273	267	263	93	256	306	315
16.75	3.00	94.75	52	113	236	276	118	122	87	71	98	319	324	337	66	269	268	257	140	258	202	75	277	315	289	275	280	272	275	276	130	199	267	268	280	315	314	216	285	268	51	239	274	270	263	99	260	308	317
16.75	3.00	95	53	110	235	275	119	121	86	70	94	319	325	335	67	270	268	259	140	258	202	76	277	313	289	273	279	273	274	275	131	198	267	268	279	315	315	215	282	268	51	239	273	268	262	98	260	307	316
16.75	3.00	95.25	51	109	234	275	116	117	83	66	93	318	324	335	63	269	266	258	136	256	200	72	277	312	289	274	278	273	275	275	129	196	266	267	279	313	313	212	282	268	48	236	273	268	263	95	258	306	314
16.75	3.00	95.5	51	111	232	276	117	118	83	68	93	319	325	336	65	270	268	259	137	258	201	73	278	312	289	273	279	273	274	276	129	199	266	268	281	314	314	212	285	269	51	238	272	268	263	96	259	308	316
16.75	3.00	95.75	53	113	238	278	120	119	86	71	96	319	325	336	67	271	269	260	139	261	205	75	279	315	290	275	280	274	275	277	132	201	269	270	282	315	315	215	284	269	51	241	274	270	265	97	261	308	316
16.75	4.00	0	23	46	11	13	11	11	16	11	18	38	39	56	17	12	11	11	13	11	11	11	20	41	60	52	14	11	11	11	11	11	11	11	11	43	48	30	12	11	11	11	11	11	21	11	11	14	26
16.75	4.00	0.25	23	46	12	14	11	13	15	11	18	35	40	50	18	16	11	11	13	11	11	11	17	62	64	59	14	11	11	11	11	11	11	11	11	25	49	28	15	11	11	11	11	11	11	11	11	16	25
16.75	4.00	0.5	22	43	11	11	11	11	15	11	19	31	35	41	15	15	11	11	11	11	11	11	23	24	36	58	13	11	11	11	11	11	11	11	11	23	45	26	13	11	11	11	11	11	11	11	11	14	19
16.75	4.00	0.75	21	41	11	13	11	12	13	11	18	31	35	41	14	14	11	11	11	12	11	11	20	26	32	28	14	11	11	11	11	11	11	11	11	23	42	27	12	11	11	11	11	11	11	11	11	14	20
16.75	4.00	1	22	38	11	13	11	12	14	11	19	30	33	40	14	12	11	11	11	11	11	11	19	26	30	26	12	11	11	11	11	11	11	11	11	21	40	26	12	11	11	11	11	11	11	11	11	14	22
16.75	4.00	1.25	21	37	11	14	11	11	16	11	19	33	35	43	14	15	11	11	11	11	11	11	19	30	30	27	14	11	11	11	11	11	11	11	11	23	42	27	14	11	11	11	11	11	11	11	11	14	21
16.75	4.00	1.5	21	36	12	14	11	12	17	11	19	31	33	41	16	15	11	11	11	11	11	11	19	31	27	26	13	11	11	11	11	11	11	11	11	22	40	26	15	11	11	11	11	11	11	11	11	15	18
16.75	4.00	1.75	20	35	11	11	11	11	12	11	16	28	32	37	14	12	11	11	11	11	11	11	17	27	23	23	11	11	11	11	11	11	11	11	11	19	38	23	11	11	11	11	11	11	11	11	11	13	17
16.75	4.00	2	20	34	11	13	11	11	13	11	18	29	33	40	12	14	11	11	11	11	11	11	16	28	24	24	11	11	11	11	11	11	11	11	11	20	39	23	13	11	11	11	11	11	11	11	11	14	20
16.75	4.00	2.25	17	32	11	12	11	11	13	11	18	29	32	39	15	14	11	11	11	11	11	11	17	30	24	23	11	11	11	11	11	11	11	11	11	21	39	25	11	11	11	11	11	11	11	11	11	14	18
16.75	4.00	2.5	20	34	11	12	11	11	14	11	17	31	33	41	14	13	11	11	11	11	11	11	17	32	22	23	12	11	11	11	11	11	11	11	11	20	39	23	12	11	11	11	11	11	11	11	11	13	19
16.75	4.00	2.75	23	34	12	14	12	12	16	12	21	33	38	44	18	17	11	11	11	12	11	11	21	33	24	29	16	11	11	11	11	11	11	11	11	22	40	27	15	11	11	11	11	11	11	11	11	16	22
16.75	4.00	3	25	37	14	17	15	15	18	14	21	35	38	44	20	18	11	11	11	11	11	11	21	33	26	28	16	11	11	11	11	11	11	11	11	24	41	29	17	11	11	11	11	11	11	11	11	17	24
16.75	4.00	3.25	25	36	13	16	14	14	17	14	23	36	39	44	18	17	11	11	11	13	11	11	21	33	26	27	15	11	11	11	11	11	11	11	11	24	39	27	15	11	11	11	11	11	11	11	11	17	24
16.75	4.00	3.5	26	36	14	16	13	14	18	11	21	36	38	45	18	15	11	11	11	11	11	11	20	31	23	25	14	11	11	11	11	11	11	11	11	24	39	26	17	11	11	11	11	11	11	11	11	16	23
16.75	4.00	3.75	27	38	13	20	14	15	18	13	19	37	39	44	21	19	11	11	11	13	11	11	17	31	28	28	18	13	11	11	11	11	11	11	11	24	39	27	17	11	11	11	11	11	11	11	11	18	24
16.75	4.00	4	29	38	16	18	17	17	22	17	26	42	44	46	21	19	11	11	11	14	11	12	22	46	26	29	18	11	12	11	12	11	11	11	11	27	41	27	18	11	11	11	11	11	11	11	11	20	28
16.75	4.00	4.25	28	37	16	20	15	17	21	16	25	43	44	47	23	18	11	11	11	15	11	12	22	42	25	28	19	11	11	11	13	11	11	11	11	27	40	27	17	11	11	11	11	11	11	11	11	21	30
16.75	4.00	4.5	28	39	17	20	17	18	21	17	25	47	47	49	22	18	11	12	11	14	12	13	23	41	26	27	18	13	13	11	14	11	11	11	11	27	39	27	19	11	11	11	11	11	11	11	11	21	31
16.75	4.00	4.75	30	40	17	20	17	19	24	17	26	49	51	50	23	20	12	13	14	14	14	14	25	40	27	29	20	14	13	11	14	11	11	11	11	30	41	29	19	11	11	11	11	11	11	11	12	23	36
16.75	4.00	5	30	42	19	22	19	20	25	21	28	53	52	50	24	22	11	15	13	16	15	14	25	39	29	31	22	14	13	11	15	11	11	11	12	32	43	30	23	12	11	11	11	11	12	11	15	24	38
16.75	4.00	5.25	32	43	19	23	18	20	24	20	30	58	55	51	25	22	14	14	14	17	14	15	25	39	31	30	24	15	16	11	15	11	11	11	12	34	42	28	22	14	11	12	11	11	12	11	14	27	40
16.75	4.00	5.5	28	41	19	22	19	19	23	20	26	58	57	53	23	22	11	12	12	17	14	12	26	41	29	29	23	13	14	11	13	11	11	11	11	33	41	28	21	12	11	11	11	11	12	11	13	27	43
16.75	4.00	5.75	34	45	24	28	24	23	27	23	30	65	64	58	27	25	17	16	16	21	19	18	29	47	34	33	27	20	19	15	19	15	16	12	14	39	44	31	26	16	12	13	12	14	17	15	17	33	50
16.75	4.00	6	35	46	24	28	23	21	27	22	30	72	65	56	28	27	18	16	16	21	17	17	29	50	34	32	29	20	21	16	20	16	16	13	13	38	43	32	27	18	11	13	12	15	18	13	17	35	52
16.75	4.00	6.25	35	46	25	29	22	24	28	24	32	75	73	60	28	27	17	16	16	23	19	18	30	53	36	34	30	21	21	20	19	18	19	17	15	43	45	31	29	18	11	13	14	17	21	14	17	38	59
16.75	4.00	6.5	35	47	26	28	23	22	28	25	32	81	76	62	27	28	18	17	18	25	21	17	30	57	38	35	33	20	21	21	20	21	22	17	15	43	45	31	29	21	11	14	13	19	22	14	18	41	63
16.75	4.00	6.75	35	46	28	30	23	24	28	23	32	85	80	62	29	29	20	18	21	27	19	18	33	62	40	36	34	21	24	26	18	22	25	19	17	46	46	32	29	19	12	13	14	20	25	15	20	44	67
16.75	4.00	7	36	49	28	33	24	23	30	25	34	92	86	65	29	33	21	18	19	30	22	19	36	67	43	37	37	21	26	28	22	24	30	22	19	50	49	32	29	22	13	12	15	22	30	17	21	48	71
16.75	4.00	7.25	35	48	29	32	22	23	29	25	32	95	89	67	27	33	21	17	18	31	21	19	38	70	44	37	39	25	26	30	22	23	32	23	17	51	48	33	32	22	12	13	16	23	31	15	22	52	76
16.75	4.00	7.5	36	49	34	35	26	26	32	28	35	102	95	71	30	36	24	21	20	35	22	21	40	77	48	40	44	26	31	34	25	28	38	27	21	55	51	33	37	25	15	15	19	27	35	15	23	56	82
16.75	4.00	7.75	37	49	32	35	23	24	28	24	31	104	94	70	28	36	23	18	18	35	20	20	40	84	47	41	43	28	31	37	25	28	41	28	17	55	51	33	34	27	12	15	18	29	38	15	22	58	83
16.75	4.00	8	35	49	33	37	23	24	25	23	31	107	98	72	27	38	25	16	16	38	18	18	39	88	48	40	44	28	31	37	26	27	43	28	18	56	51	33	36	26	12	13	19	28	40	14	23	61	85
16.75	4.00	8.25	36	50	37	38	24	23	28	24	31	114	104	75	30	40	28	19	18	39	21	21	40	97	53	44	45	30	33	42	30	30	49	31	19	60	54	33	37	28	12	14	19	30	44	14	24	65	92
16.75	4.00	8.5	35	49	37	40	24	22	26	23	30	117	105	77	28	41	30	19	17	40	20	19	42	95	52	45	46	33	33	44	30	31	51	32	18	60	55	33	39	30	12	14	19	33	47	14	23	67	95
16.75	4.00	8.75	38	55	42	44	26	27	30	28	34	124	112	83	33	44	34	21	20	45	23	21	46	99	58	49	51	39	37	51	35	32	59	38	23	67	59	37	44	35	16	17	24	37	53	17	27	72	102
16.75	4.00	9	38	52	43	43	25	26	30	26	33	129	114	83	31	45	36	21	20	45	23	23	46	105	60	50	51	41	39	52	34	34	61	41	23	68	60	36	43	34	15	16	24	40	56	18	28	77	108
16.75	4.00	9.25	36	52	45	44	24	25	30	25	31	133	113	85	29	48	39	20	19	46	22	21	45	110	62	51	54	41	38	58	33	31	63	40	23	71	61	36	44	35	15	14	23	40	58	16	27	79	111
16.75	4.00	9.5	36	52	45	46	24	25	28	26	31	140	118	86	30	46	39	21	21	48	23	21	46	118	66	55	56	42	42	60	34	33	69	43	24	72	65	36	45	33	15	15	21	41	59	19	28	81	116
16.75	4.00	9.75	37	53	48	46	23	27	29	25	33	146	122	88	31	48	42	21	20	49	24	21	47	121	70	57	56	45	40	58	35	33	72	44	25	76	66	36	45	34	16	15	24	44	63	17	29	85	123
16.75	4.00	10	37	54	48	47	24	28	31	24	33	151	127	90	33	48	43	22	20	49	25	22	49	126	73	58	59	46	42	62	36	33	72	49	28	78	68	39	47	36	17	15	23	45	67	17	31	91	128
16.75	4.00	10.25	38	54	50	48	25	29	31	27	34	158	132	91	32	49	45	22	21	52	25	23	52	131	77	61	62	48	41	63	36	34	74	52	28	81	71	39	49	37	17	17	26	49	70	19	32	95	134
16.75	4.00	10.5	37	53	49	46	25	27	31	25	32	161	132	90	32	47	47	21	19	52	22	21	51	132	77	61	62	48	41	64	36	33	72	53	27	83	73	38	48	36	15	15	24	47	69	17	30	96	140
16.75	4.00	10.75	37	53	50	47	22	26	28	22	31	166	134	90	31	49	48	21	18	50	22	20	52	135	79	63	64	50	43	65	34	34	74	55	27	83	73	37	46	37	15	15	24	49	74	16	31	99	145
16.75	4.00	11	39	57	55	50	27	28	32	28	35	174	140	97	32	52	51	24	19	55	25	24	58	143	84	68	70	54	48	70	37	36	79	61	31	91	78	40	50	39	16	17	26	53	80	18	33	107	153
16.75	4.00	11.25	39	60	53	51	26	28	32	27	36	180	143	96	33	53	54	22	19	55	26	23	59	148	88	71	70	57	48	73	36	37	81	60	30	95	80	42	50	38	17	17	27	56	81	19	33	109	158
16.75	4.00	11.5	39	58	54	52	25	28	32	26	35	185	148	97	34	52	56	24	19	55	25	24	60	150	89	71	70	57	47	76	36	36	81	59	30	96	83	40	51	38	17	17	27	57	80	18	33	112	162
16.75	4.00	11.75	41	62	54	51	26	29	31	27	34	191	152	97	35	54	58	24	20	58	26	23	63	155	91	75	73	59	51	77	37	37	83	59	30	99	87	40	51	38	17	16	26	60	86	20	35	115	167
16.75	4.00	12	39	60	55	54	27	29	32	26	36	195	156	98	35	53	60	25	21	61	26	22	65	157	96	79	75	59	52	79	36	38	86	61	31	104	90	42	50	39	17	18	28	62	88	19	34	118	172
16.75	4.00	12.25	39	65	57	56	26	30	32	27	35	200	159	101	35	57	60	24	20	62	27	24	66	162	96	81	78	63	54	79	38	35	86	63	32	109	92	42	51	40	17	17	30	66	90	19	35	122	178
16.75	4.00	12.5	40	65	55	57	27	29	31	27	36	205	163	101	35	56	60	23	20	63	27	24	68	167	100	85	77	62	55	82	37	36	87	65	32	113	95	41	53	40	16	17	30	67	92	19	38	125	182
16.75	4.00	12.75	40	65	57	58	26	30	33	28	37	209	166	102	36	56	64	24	21	63	27	24	69	169	101	88	80	66	58	82	37	37	89	64	33	117	99	43	53	42	17	17	32	69	93	20	39	128	188
16.75	4.00	13	41	67	59	61	28	28	32	27	35	215	169	104	35	58	65	25	22	66	27	26	71	175	104	92	81	66	59	84	38	36	91	65	34	123	101	43	55	40	18	19	34	70	95	20	39	131	190
16.75	4.00	13.25	40	65	58	60	25	28	30	24	35	220	173	104	34	59	65	23	20	67	26	23	72	175	105	94	81	67	61	85	36	35	91	65	32	123	102	42	53	41	15	15	35	71	96	19	40	135	194
16.75	4.00	13.5	40	68	60	66	27	29	34	29	37	224	175	106	37	63	66	24	20	70	28	25	76	177	109	98	82	72	63	89	36	37	94	68	33	129	107	43	55	43	17	19	36	75	100	20	42	138	199
16.75	4.00	13.75	40	71	61	65	26	30	33	28	36	227	180	108	35	62	70	24	20	70	30	23	77	181	110	99	82	74	65	87	37	37	95	69	34	134	110	44	56	46	17	17	40	76	101	20	43	141	204
16.75	4.00	14	44	71	65	71	28	30	34	29	38	233	185	110	36	67	73	28	21	74	31	27	79	187	115	105	87	76	68	92	39	39	98	72	36	139	113	45	61	49	20	20	42	80	105	21	46	145	207
16.75	4.00	14.25	41	70	63	71	26	28	32	27	36	234	186	107	35	63	71	23	20	71	29	23	78	188	114	106	84	76	68	91	35	37	98	69	34	141	116	44	61	47	16	17	42	80	106	19	45	148	210
16.75	4.00	14.5	39	70	65	72	26	28	32	27	38	240	194	109	36	64	75	26	21	75	30	23	81	188	118	110	86	78	67	92	37	36	98	72	36	145	118	43	63	49	16	18	47	81	107	19	47	151	215
16.75	4.00	14.75	42	77	69	76	30	32	35	30	39	243	197	112	37	68	78	27	21	78	35	25	85	197	121	115	86	81	70	96	37	39	101	75	38	152	123	47	67	55	18	19	50	86	111	21	51	154	219
16.75	4.00	15	44	76	69	78	30	31	36	31	40	246	203	113	37	69	83	27	23	77	33	27	87	197	123	117	89	84	73	99	39	39	104	76	39	156	128	46	69	55	20	21	52	87	112	22	53	159	221
16.75	4.00	15.25	41	76	71	83	29	31	34	30	40	249	206	116	37	69	84	29	23	78	35	26	88	200	124	120	89	87	71	98	38	39	104	79	39	160	130	47	70	56	19	19	54	88	114	22	53	161	225
16.75	4.00	15.5	42	78	70	85	28	31	34	30	38	250	210	118	38	71	85	29	21	80	34	25	89	202	128	122	88	89	73	100	39	38	106	77	40	164	132	46	71	57	18	18	55	91	116	21	55	163	226
16.75	4.00	15.75	44	80	73	87	30	33	35	30	38	255	216	118	38	74	87	30	22	81	38	26	91	205	129	125	90	89	74	101	40	39	106	81	42	168	137	47	74	59	20	20	59	91	118	22	59	169	230
16.75	4.00	16	44	80	72	90	29	33	36	30	39	257	221	120	39	73	90	32	22	84	36	27	93	204	132	127	91	92	77	103	38	39	110	82	41	174	139	47	77	60	20	20	62	95	120	22	58	171	232
16.75	4.00	16.25	43	79	73	91	29	32	35	30	40	258	223	121	37	74	91	31	22	84	35	25	93	205	134	129	91	93	76	103	37	38	110	82	40	176	140	46	78	63	18	19	61	97	121	21	60	174	234
16.75	4.00	16.5	43	83	77	94	32	34	39	33	44	262	232	124	39	77	94	35	25	86	38	29	97	211	137	132	93	96	80	107	41	42	113	86	43	182	146	49	82	65	21	20	66	100	124	23	64	178	239
16.75	4.00	16.75	44	84	78	98	32	35	39	33	42	264	234	126	41	77	95	37	25	87	40	28	100	212	141	133	93	97	80	109	42	42	116	87	45	185	149	50	84	66	21	22	68	103	125	24	65	181	240
16.75	4.00	17	45	83	77	99	31	34	39	34	43	266	236	125	40	77	96	35	24	87	41	29	100	214	143	137	91	100	82	108	40	42	115	88	45	191	151	48	85	65	21	20	69	103	127	24	67	184	242
16.75	4.00	17.25	45	84	79	101	31	35	38	33	42	268	237	130	41	77	99	37	24	87	40	27	102	217	144	136	94	102	82	110	40	42	118	90	46	191	154	50	87	68	21	21	72	105	130	22	67	186	243
16.75	4.00	17.5	44	87	80	103	33	35	39	32	41	268	242	129	40	78	101	38	24	89	40	27	104	219	148	140	95	103	83	113	40	42	119	91	46	196	158	51	89	69	22	21	74	106	130	24	69	189	246
16.75	4.00	17.75	47	86	82	105	31	35	39	33	43	272	245	131	40	79	102	38	25	91	42	28	105	221	149	141	94	104	84	112	41	42	120	93	48	200	161	51	91	71	21	22	78	107	133	24	71	190	247
16.75	4.00	18	45	86	81	107	31	33	39	33	43	274	249	133	40	78	104	39	24	91	40	27	108	223	149	141	93	106	84	113	38	41	119	93	50	202	161	51	92	71	21	21	78	109	134	23	73	193	248
16.75	4.00	18.25	44	88	82	110	32	35	37	33	40	274	250	133	41	80	103	41	23	92	43	28	108	225	153	145	96	105	84	117	41	41	120	96	50	204	163	51	93	74	21	21	80	111	134	25	75	196	250
16.75	4.00	18.5	46	88	84	113	31	35	39	33	42	275	254	136	41	82	105	42	25	93	43	30	111	229	155	147	95	109	86	116	40	43	121	98	54	208	166	52	95	75	22	23	81	114	138	24	78	199	254
16.75	4.00	18.75	46	88	85	115	32	35	39	34	42	277	257	137	41	82	109	42	24	93	43	28	112	230	158	148	96	108	87	117	41	43	122	99	54	212	170	51	98	74	20	22	83	115	138	25	79	200	254
16.75	4.00	19	48	91	86	116	33	37	41	35	44	281	261	142	42	83	112	45	25	95	47	31	115	232	161	151	99	110	91	120	42	45	127	102	58	216	172	53	101	76	22	24	86	118	142	25	80	205	258
16.75	4.00	19.25	48	91	89	118	33	37	43	37	47	281	263	144	43	87	113	46	27	98	47	32	118	235	161	153	98	111	91	120	41	46	128	104	60	218	175	55	102	80	23	25	90	119	144	27	84	208	260
16.75	4.00	19.5	47	92	90	121	34	38	41	34	43	282	262	147	43	87	116	46	26	97	46	32	117	236	166	155	99	113	92	121	42	45	127	106	60	223	177	53	104	79	23	24	89	120	146	27	84	209	259
16.75	4.00	19.75	47	92	90	123	34	40	41	37	46	283	266	151	45	88	117	47	26	100	47	31	120	237	167	156	100	114	92	123	40	45	129	110	63	225	179	54	107	82	23	24	92	123	146	27	87	212	261
16.75	4.00	20	48	94	91	124	34	38	42	38	45	284	268	156	44	89	116	49	25	99	48	33	121	240	169	159	100	115	93	121	42	45	129	111	63	226	182	55	106	82	24	23	94	125	146	26	88	214	263
16.75	4.00	20.25	46	94	91	124	34	39	43	37	48	286	270	160	44	88	120	50	28	102	49	32	124	242	170	160	101	115	95	125	43	46	131	112	65	229	182	54	109	83	24	25	96	127	148	26	89	215	264
16.75	4.00	20.5	49	96	92	128	36	38	42	36	45	287	272	161	43	90	118	51	27	101	49	31	124	244	172	163	101	118	97	123	42	46	132	114	68	230	185	54	108	84	23	24	99	127	150	27	90	219	264
16.75	4.00	20.75	46	95	92	127	35	39	42	38	48	288	272	164	44	88	121	52	27	102	51	31	126	245	175	164	102	116	99	125	44	46	133	116	69	233	187	55	111	84	24	25	100	128	151	26	93	220	264
16.75	4.00	21	47	95	92	129	35	38	43	36	46	289	275	168	44	89	121	52	28	103	50	31	126	246	176	164	101	120	98	123	42	46	133	119	69	236	187	54	113	85	22	25	102	131	152	27	94	222	267
16.75	4.00	21.25	49	95	92	131	36	40	42	35	45	288	276	169	44	91	121	53	27	104	50	32	127	247	178	167	102	121	100	125	42	47	134	118	70	237	192	55	113	87	24	24	104	133	153	28	94	226	267
16.75	4.00	21.5	47	94	93	131	34	40	42	36	45	289	276	172	42	91	124	52	26	103	49	30	127	249	179	167	102	120	100	124	41	47	133	119	70	238	191	53	114	85	22	25	104	132	153	28	97	227	266
16.75	4.00	21.75	49	95	94	132	34	41	44	37	46	289	280	175	43	93	126	53	27	106	51	32	130	250	182	168	102	122	102	127	43	47	135	122	73	241	192	55	116	85	24	25	106	136	157	27	96	230	267
16.75	4.00	22	48	94	93	132	33	39	44	37	47	290	280	177	44	92	126	54	27	106	51	33	130	251	182	171	104	122	102	126	42	47	135	124	75	242	195	57	116	87	24	24	108	136	157	27	100	230	269
16.75	4.00	22.25	48	96	94	134	34	40	43	37	45	289	281	183	41	94	127	56	27	108	53	31	132	253	185	171	102	123	102	126	42	47	135	126	75	244	196	56	118	86	23	24	108	137	157	27	101	234	269
16.75	4.00	22.5	48	97	96	136	35	39	45	35	48	292	282	188	43	94	129	57	28	109	52	33	134	256	188	175	106	126	105	129	44	48	137	127	78	246	199	56	120	89	24	26	110	139	159	29	103	235	270
16.75	4.00	22.75	46	96	94	136	35	41	45	35	46	292	282	189	41	94	129	56	27	110	52	31	137	255	187	174	104	125	104	127	42	47	137	128	77	246	198	55	120	88	24	25	113	142	160	27	103	235	268
16.75	4.00	23	49	98	97	138	37	43	46	38	49	293	285	194	45	96	131	60	30	111	53	34	138	256	190	177	106	129	108	129	44	49	140	131	80	248	201	57	124	91	24	26	117	144	164	30	108	237	271
16.75	4.00	23.25	48	99	96	139	36	43	45	38	49	293	285	197	44	97	132	60	27	113	53	34	139	257	191	180	107	128	109	131	43	48	140	133	81	250	201	57	123	91	23	26	116	145	163	28	108	239	271
16.75	4.00	23.5	50	98	96	139	34	43	45	37	47	292	285	199	45	100	132	60	30	115	54	32	141	259	194	180	108	131	110	131	43	48	140	136	83	250	205	57	125	91	25	27	117	146	165	29	108	243	269
16.75	4.00	23.75	48	100	99	141	37	43	46	38	50	294	287	206	45	102	133	61	29	115	55	33	143	258	196	182	110	132	113	130	43	51	141	136	85	252	206	57	126	94	24	26	120	149	166	29	111	243	271
16.75	4.00	24	51	99	100	142	37	45	47	40	51	295	287	210	46	101	135	63	29	116	55	35	145	261	198	185	110	133	114	132	44	52	142	137	86	254	206	59	127	94	25	28	123	149	168	31	111	247	271
16.75	4.00	24.25	48	99	97	143	37	44	44	38	46	295	287	210	43	100	134	62	28	115	54	33	144	260	197	185	109	132	113	131	43	49	142	138	86	254	208	57	128	93	24	25	121	149	168	29	112	246	271
16.75	4.00	24.5	50	102	101	143	38	46	47	39	49	295	289	217	45	102	139	65	32	118	58	33	147	263	200	187	112	136	118	136	45	50	144	141	88	256	209	60	131	95	25	29	127	153	170	31	116	248	272
16.75	4.00	24.75	50	102	101	146	39	47	47	40	51	295	290	220	46	104	139	65	30	119	59	34	149	265	202	188	112	139	118	136	46	52	147	143	91	256	209	58	133	96	27	30	128	153	172	32	117	250	272
16.75	4.00	25	51	103	101	145	37	46	49	41	51	296	289	225	47	105	141	68	31	119	60	35	150	266	203	190	114	138	120	136	46	53	147	142	93	256	211	59	133	98	28	27	129	155	172	32	118	250	273
16.75	4.00	25.25	51	104	102	146	38	46	48	41	51	295	290	228	47	107	141	68	30	122	59	35	151	267	205	193	113	140	124	136	45	54	149	146	95	257	213	61	135	98	27	29	131	157	174	33	120	251	273
16.75	4.00	25.5	51	103	102	149	38	48	48	40	52	296	289	232	45	107	142	68	31	123	58	35	153	268	206	193	115	144	125	136	47	56	148	147	96	259	213	60	137	98	28	29	134	158	175	32	123	253	274
16.75	4.00	25.75	50	102	103	148	38	47	45	38	50	298	290	235	46	107	142	68	30	123	59	34	155	268	207	193	115	144	124	138	46	54	147	147	96	259	215	59	137	101	27	29	134	157	176	31	121	252	273
16.75	4.00	26	52	103	102	149	38	49	48	40	52	297	291	237	46	111	143	69	31	125	58	35	155	268	208	195	117	146	126	138	47	56	149	150	98	261	215	61	138	104	27	29	137	159	179	33	124	255	274
16.75	4.00	26.25	52	102	103	148	41	49	50	41	53	297	291	241	47	111	144	71	32	126	62	36	156	270	210	197	117	147	129	139	46	56	152	151	99	261	217	61	140	103	28	30	138	160	179	34	124	256	274
16.75	4.00	26.5	50	102	103	149	40	48	48	39	50	297	292	243	47	112	144	70	31	127	60	36	157	271	210	197	118	149	129	140	47	55	151	151	103	261	218	59	141	103	27	29	139	162	180	33	124	254	275
16.75	4.00	26.75	52	104	103	151	38	49	50	40	53	297	291	245	47	113	145	72	32	128	61	37	158	270	213	198	118	151	130	142	46	57	152	152	102	261	219	60	142	105	26	31	140	164	180	33	127	256	274
16.75	4.00	27	51	105	105	152	41	50	50	39	53	299	293	250	47	114	147	72	33	130	63	36	161	271	214	200	119	152	133	142	45	56	154	154	103	262	221	61	143	106	27	30	143	164	181	33	129	258	275
16.75	4.00	27.25	49	103	104	148	39	50	48	39	51	298	292	250	46	113	146	71	31	129	62	34	161	272	214	200	120	153	133	144	46	56	154	155	103	262	221	60	144	104	26	31	143	166	182	33	128	257	272
16.75	4.00	27.5	51	103	105	150	38	49	50	39	53	300	291	255	47	117	149	73	31	132	62	35	163	273	216	200	122	156	134	142	47	55	155	156	105	262	221	60	144	107	26	32	144	167	183	35	130	259	276
16.75	4.00	27.75	50	101	105	150	38	49	49	40	51	298	292	256	45	116	149	74	32	132	62	35	162	272	218	202	121	155	136	144	47	58	155	158	107	261	222	62	147	108	27	31	145	168	182	35	130	260	275
16.75	4.00	28	53	104	107	153	39	51	51	42	54	300	292	261	47	120	149	76	32	132	62	35	167	273	221	204	123	160	139	147	47	59	157	160	106	263	223	60	148	109	29	33	149	169	186	34	132	259	277
16.75	4.00	28.25	52	102	106	153	39	50	51	41	54	299	295	261	46	119	150	76	32	134	63	36	166	274	219	205	122	159	142	145	46	58	158	160	108	264	224	61	148	111	26	32	150	170	186	34	132	261	278
16.75	4.00	28.5	50	103	107	153	38	51	51	40	54	300	293	263	46	119	150	76	32	134	62	34	169	274	222	205	124	161	144	145	47	59	156	160	110	264	225	61	149	110	28	33	152	171	185	35	134	262	277
16.75	4.00	28.75	55	106	111	156	41	53	54	43	57	301	296	266	48	124	153	79	34	139	67	39	170	275	225	209	127	163	146	151	51	61	161	164	114	265	228	65	153	113	31	36	154	175	188	38	137	263	279
16.75	4.00	29	53	105	109	155	41	54	55	43	56	302	293	268	49	125	152	80	35	139	64	37	170	275	224	211	128	164	147	152	50	60	162	166	115	265	227	62	155	115	30	35	155	174	189	37	137	263	278
16.75	4.00	29.25	52	106	110	156	40	54	56	43	59	301	295	270	50	125	155	80	36	141	68	39	174	276	226	211	129	168	147	151	49	61	163	167	116	267	230	65	155	115	28	36	157	176	191	40	140	263	279
16.75	4.00	29.5	55	107	112	157	43	56	56	43	57	303	295	272	50	127	155	81	37	143	68	39	176	275	228	213	131	170	151	153	50	64	163	167	118	267	231	65	157	117	30	37	159	177	192	39	141	264	280
16.75	4.00	29.75	54	105	111	157	44	53	57	45	57	303	297	273	50	128	157	83	37	144	68	38	177	276	228	213	130	171	152	152	51	62	164	170	118	268	231	64	157	118	31	38	160	179	193	39	141	264	280
16.75	4.00	30	53	105	112	157	42	54	56	43	58	303	296	275	49	129	158	82	35	144	67	39	176	275	231	214	132	172	152	152	50	62	164	170	119	266	231	65	160	117	29	38	161	180	192	40	142	264	279
16.75	4.00	30.25	51	104	112	157	41	55	54	44	57	303	296	276	49	129	157	82	34	145	67	38	178	278	231	214	132	174	153	153	50	62	165	170	120	267	231	63	160	119	28	37	162	179	194	39	142	265	279
16.75	4.00	30.5	51	102	109	156	40	52	55	41	56	302	294	277	47	129	157	82	33	144	65	36	177	274	230	214	130	173	154	153	48	61	163	169	118	266	232	62	160	119	28	38	163	178	193	38	142	264	280
16.75	4.00	30.75	54	105	112	159	45	56	57	44	58	304	296	279	49	131	160	85	36	148	69	37	181	278	233	218	135	177	158	159	52	64	167	174	123	267	235	64	162	122	31	41	164	182	196	42	146	266	281
16.75	4.00	31	53	105	113	160	44	56	56	43	57	303	296	282	50	133	158	83	35	149	69	39	182	276	234	218	135	176	158	158	50	64	167	172	124	266	232	63	164	123	31	41	166	182	197	41	146	265	279
16.75	4.00	31.25	54	106	114	160	44	55	58	45	60	304	296	280	48	135	159	86	36	150	69	39	182	276	235	220	136	180	159	158	51	64	170	174	124	270	235	65	164	125	31	41	169	184	197	42	147	267	280
16.75	4.00	31.5	53	105	114	160	43	57	58	44	59	304	296	283	50	136	160	85	37	152	70	39	183	276	235	219	137	181	161	161	50	65	170	175	126	268	234	64	166	125	29	42	170	184	198	42	147	265	280
16.75	4.00	31.75	53	105	116	160	44	56	59	45	58	305	298	284	51	138	161	86	36	151	70	39	186	278	237	222	138	183	162	160	52	65	170	175	126	269	236	66	165	129	31	42	172	184	198	44	148	268	281
16.75	4.00	32	53	106	116	161	45	56	58	45	61	306	297	285	50	139	163	87	37	154	70	37	184	278	239	223	139	183	164	162	50	65	172	178	128	269	236	64	167	128	30	45	173	186	199	44	148	267	281
16.75	4.00	32.25	54	107	116	163	45	57	59	44	60	305	297	285	51	141	165	89	39	157	71	39	188	277	238	223	141	187	166	164	52	67	173	180	131	270	238	67	169	130	31	46	174	188	201	45	150	267	281
16.75	4.00	32.5	53	105	118	162	43	58	59	45	61	307	298	287	49	139	165	89	38	155	71	40	187	278	240	224	143	187	168	164	52	68	175	178	131	269	239	65	170	131	30	46	174	187	201	44	153	269	283
16.75	4.00	32.75	54	107	119	163	44	58	61	45	62	306	299	287	50	143	165	91	38	156	73	40	187	279	239	226	142	188	169	165	53	66	175	180	133	271	238	65	170	131	32	47	177	189	202	45	152	268	282
16.75	4.00	33	55	107	120	163	45	58	59	46	61	306	297	289	50	143	166	91	38	156	75	39	191	278	241	226	143	190	169	168	53	67	175	179	133	269	239	67	172	134	31	50	177	190	202	46	155	269	283
16.75	4.00	33.25	53	105	119	164	45	58	60	45	60	307	298	289	50	145	165	91	37	158	73	39	191	279	242	228	144	192	170	168	53	67	176	181	134	271	239	65	172	135	31	49	178	191	203	45	154	267	282
16.75	4.00	33.5	55	107	121	164	47	58	61	44	62	307	298	290	50	147	168	93	37	160	74	40	192	280	242	229	145	193	173	170	53	70	176	183	135	271	240	67	173	137	31	50	180	190	204	47	156	269	283
16.75	4.00	33.75	53	106	120	164	45	59	60	46	62	306	298	290	49	146	165	91	39	160	74	38	192	280	243	228	145	193	173	170	53	67	176	183	136	270	242	65	174	137	30	49	180	189	204	45	155	269	283
16.75	4.00	34	54	107	121	165	47	60	61	44	62	308	298	291	51	148	168	94	40	161	75	40	193	280	246	232	146	195	175	172	55	68	178	184	138	272	242	65	174	139	32	52	184	194	204	49	156	270	283
16.75	4.00	34.25	54	107	121	166	47	60	62	46	64	309	300	292	49	150	169	95	40	164	76	40	195	280	246	232	149	196	176	173	55	70	181	185	139	272	241	65	177	143	31	54	184	194	206	49	158	270	284
16.75	4.00	34.5	56	109	125	169	48	63	64	50	68	308	301	293	52	154	173	96	41	167	77	43	198	282	248	233	151	200	179	177	57	71	184	187	142	274	245	68	179	145	35	56	187	198	209	52	161	271	284
16.75	4.00	34.75	56	110	124	167	47	61	62	48	66	307	300	295	53	155	173	97	42	167	79	43	198	281	246	235	151	200	180	177	57	74	182	188	142	275	245	68	182	146	34	58	187	198	211	51	161	272	285
16.75	4.00	35	54	107	123	164	46	60	62	45	64	307	300	293	50	150	171	93	39	166	76	40	199	280	245	233	150	199	180	177	54	69	181	188	141	273	243	66	178	145	29	55	187	197	209	49	159	270	283
16.75	4.00	35.25	53	106	122	168	48	60	62	46	65	307	301	293	49	153	171	96	40	166	75	41	198	280	247	233	150	201	181	176	56	71	181	188	143	273	243	65	181	146	31	57	189	197	209	50	159	271	285
16.75	4.00	35.5	54	107	124	167	48	59	64	46	65	307	299	293	50	154	173	97	41	169	77	41	199	281	249	234	153	202	183	179	57	70	182	189	144	274	246	66	184	148	32	57	190	197	211	52	161	272	286
16.75	4.00	35.75	54	105	124	169	47	59	63	45	63	307	301	293	49	155	172	98	41	169	77	40	199	281	249	236	153	202	183	179	56	70	184	189	145	274	243	66	183	149	30	58	191	198	211	51	161	271	284
16.75	4.00	36	56	111	129	172	51	65	67	51	71	311	301	296	54	160	176	103	44	171	80	44	204	282	254	239	157	206	186	183	61	74	187	194	149	276	248	71	186	152	33	64	195	201	214	55	164	273	288
16.75	4.00	36.25	53	106	123	169	47	60	63	46	66	309	301	294	50	159	175	98	40	169	77	39	202	282	250	237	154	205	183	182	55	72	185	191	148	274	246	65	187	151	31	59	193	200	212	52	163	271	285
16.75	4.00	36.5	54	108	126	171	46	61	64	45	66	310	301	294	50	159	174	98	42	169	78	41	204	282	250	238	155	205	186	183	57	74	185	191	148	274	248	65	185	154	31	61	195	201	211	52	163	272	285
16.75	4.00	36.75	58	109	130	172	51	64	65	49	71	309	302	295	53	162	179	103	45	174	82	44	206	283	253	240	158	210	190	185	61	75	189	195	154	277	250	69	189	157	34	65	198	205	216	56	166	274	286
16.75	4.00	37	58	110	129	174	50	65	68	49	68	311	303	295	53	164	178	105	46	175	81	44	207	282	254	239	160	210	190	188	62	76	190	196	155	278	249	69	189	159	33	66	199	205	215	57	167	275	286
16.75	4.00	37.25	57	110	130	175	51	64	68	50	72	311	302	297	54	166	179	105	45	176	81	46	208	284	254	241	159	210	192	187	61	77	190	197	154	278	248	71	192	159	34	68	200	205	215	58	169	275	286
16.75	4.00	37.5	56	108	129	174	50	65	68	49	70	311	302	296	53	166	177	107	45	175	81	45	206	283	254	242	160	212	192	188	62	77	190	197	154	278	251	70	192	161	34	68	200	205	218	58	167	275	286
16.75	4.00	37.75	55	109	130	175	50	66	67	51	68	310	303	296	54	165	179	105	43	176	80	42	209	282	254	241	162	214	193	187	60	76	190	196	155	276	249	68	192	161	33	69	202	206	219	57	168	274	285
16.75	4.00	38	55	109	131	175	52	65	66	50	72	311	302	298	52	167	180	106	48	176	84	44	210	285	255	243	161	213	195	190	62	75	193	198	156	278	250	69	192	162	33	69	202	207	218	58	171	276	286
16.75	4.00	38.25	57	109	133	177	51	66	70	51	71	312	302	298	54	169	182	107	47	180	86	46	213	284	257	246	165	217	196	193	63	79	193	199	158	280	251	70	193	166	34	71	205	208	219	60	170	276	287
16.75	4.00	38.5	58	110	134	179	51	66	69	51	71	312	303	297	53	171	181	107	47	179	85	46	211	284	256	245	165	216	197	194	63	77	194	200	159	279	253	70	195	166	34	72	205	208	219	58	171	276	287
16.75	4.00	38.75	56	109	131	178	52	68	68	51	73	311	303	297	53	171	182	109	48	180	84	45	214	284	257	244	165	219	198	192	63	78	192	200	162	279	251	69	195	168	36	73	206	209	219	59	172	277	287
16.75	4.00	39	56	110	133	180	53	67	70	50	71	312	303	297	54	172	184	110	48	181	84	45	213	284	257	244	165	218	198	194	65	80	196	203	162	279	253	71	197	170	34	74	207	210	220	59	174	277	289
16.75	4.00	39.25	56	109	136	180	52	66	70	51	73	311	304	298	53	174	183	110	47	181	83	45	213	284	257	246	167	219	198	194	63	79	195	202	163	279	253	71	195	171	33	75	207	211	221	62	172	276	287
16.75	4.00	39.5	56	109	134	181	52	67	73	51	72	313	303	298	51	174	185	111	47	181	84	45	214	283	257	245	166	217	199	198	64	78	195	202	163	280	255	70	198	171	33	76	209	212	220	59	173	277	289
16.75	4.00	39.75	59	110	138	183	56	71	74	55	75	315	304	299	57	177	187	115	51	186	89	48	218	286	260	248	171	222	203	197	66	81	198	206	168	282	256	73	201	176	37	80	212	213	224	64	176	279	290
16.75	4.00	40	57	109	138	183	54	69	71	53	73	313	304	299	54	177	186	111	50	185	86	46	218	286	259	247	168	222	203	198	65	81	198	204	166	282	258	72	201	175	35	80	210	212	223	62	176	277	288
16.75	4.00	40.25	58	110	139	182	54	68	72	52	74	313	304	299	55	178	187	113	49	182	87	47	218	285	258	249	169	222	203	199	66	81	199	205	167	281	259	71	201	175	34	81	213	215	223	64	176	278	289
16.75	4.00	40.5	58	110	138	184	55	71	71	52	75	313	304	298	53	177	187	116	48	185	88	46	218	284	261	247	171	222	204	200	65	82	198	206	168	283	258	70	201	176	34	82	213	214	224	62	177	279	288
16.75	4.00	40.75	55	110	136	184	53	69	73	51	75	313	303	298	54	178	189	115	50	186	87	47	218	286	261	248	171	224	205	200	65	82	200	207	169	281	257	70	203	178	32	83	214	215	224	64	176	279	290
16.75	4.00	41	56	110	140	185	54	69	73	49	76	314	305	297	51	179	189	115	49	185	88	46	220	286	260	249	173	223	204	202	65	81	201	206	170	282	258	71	204	178	34	83	215	216	224	64	179	277	289
16.75	4.00	41.25	57	109	142	186	57	69	73	54	76	315	303	299	56	180	190	117	51	187	89	47	221	287	262	249	174	225	206	203	68	82	200	208	172	282	262	71	206	181	34	87	216	217	226	66	179	281	291
16.75	4.00	41.5	59	114	144	190	58	74	77	56	78	315	306	300	55	183	192	120	54	188	92	51	222	287	265	252	176	228	210	207	69	85	204	211	174	284	262	73	208	184	38	90	217	219	228	68	179	280	290
16.75	4.00	41.75	59	112	143	190	58	72	75	56	77	314	306	299	56	184	192	121	52	190	93	51	224	288	263	252	177	227	210	206	70	85	203	210	175	283	263	73	208	184	36	91	218	219	228	69	181	280	291
16.75	4.00	42	59	111	145	190	58	72	78	57	80	314	306	300	57	185	195	121	55	190	94	51	223	287	265	253	179	227	211	207	70	87	204	212	176	284	264	74	211	186	37	92	220	219	228	68	182	282	291
16.75	4.00	42.25	58	112	146	192	59	74	76	57	80	315	308	300	56	187	195	122	55	190	95	50	225	287	265	253	180	229	212	206	70	87	204	211	178	285	263	74	210	188	37	90	220	222	228	69	183	281	291
16.75	4.00	42.5	61	112	146	192	59	75	77	57	80	315	308	301	55	189	196	123	56	192	95	53	225	288	264	252	179	229	213	208	72	89	204	212	180	285	264	75	211	187	37	94	222	221	229	71	183	283	292
16.75	4.00	42.75	57	111	146	192	58	72	75	54	79	316	306	301	56	187	193	122	54	191	92	48	225	286	263	252	180	229	211	207	70	85	204	212	179	283	264	74	211	190	37	94	220	220	229	69	182	280	290
16.75	4.00	43	59	112	147	194	61	75	78	57	81	316	307	302	56	189	197	123	55	192	96	52	225	288	266	253	181	230	214	211	72	90	205	213	181	285	264	75	213	190	38	94	224	222	232	71	183	282	292
16.75	4.00	43.25	57	110	146	192	57	73	75	55	78	314	307	300	54	188	194	122	55	190	92	49	225	287	264	253	181	230	213	209	70	86	204	213	180	284	264	73	214	191	35	95	223	221	229	69	183	279	289
16.75	4.00	43.5	57	111	145	194	58	73	75	55	79	315	307	301	55	189	196	125	55	191	94	49	226	287	264	252	181	231	215	210	71	86	206	214	182	283	264	72	212	192	34	96	225	222	231	71	184	280	291
16.75	4.00	43.75	60	113	149	196	60	75	78	58	81	314	307	303	57	191	199	125	56	194	95	53	228	289	265	255	183	231	216	213	72	89	207	216	185	286	266	74	214	194	37	99	226	222	231	74	185	280	292
16.75	4.00	44	57	111	146	193	57	73	74	55	79	314	306	301	54	191	199	125	54	195	94	49	226	288	263	253	181	232	215	212	70	88	206	214	184	285	265	72	214	193	35	97	225	222	232	71	182	281	290
16.75	4.00	44.25	57	109	148	193	57	73	75	56	79	314	307	303	53	190	199	126	55	194	94	50	227	287	264	254	182	232	216	214	71	86	207	214	184	285	265	72	215	194	33	99	225	223	230	73	184	281	290
16.75	4.00	44.5	60	112	150	197	62	76	80	58	81	317	309	302	57	194	201	128	57	195	97	51	230	289	267	256	185	234	219	214	73	91	209	217	187	286	268	74	220	197	37	103	227	225	233	73	186	281	292
16.75	4.00	44.75	59	113	150	198	61	77	78	57	82	316	307	303	56	195	202	129	58	196	98	51	230	289	266	255	185	233	218	216	75	91	210	217	188	287	268	74	220	199	38	104	227	226	233	76	186	281	291
16.75	4.00	45	59	113	151	200	61	79	79	58	82	316	309	303	58	197	202	130	58	196	99	54	230	289	267	256	187	234	219	218	73	92	211	218	190	287	268	74	222	199	38	106	228	227	232	76	185	282	292
16.75	4.00	45.25	61	114	154	200	63	77	80	60	81	318	307	302	55	199	205	131	59	197	99	55	231	290	267	257	188	235	220	218	77	95	213	220	189	287	268	76	222	202	37	108	230	227	235	75	188	283	293
16.75	4.00	45.5	60	113	153	201	62	78	80	58	82	316	309	302	59	198	205	132	60	197	100	54	232	290	269	256	189	237	221	218	76	92	212	220	192	288	269	74	222	201	39	108	230	227	235	76	189	284	293
16.75	4.00	45.75	59	112	155	202	63	78	79	58	82	317	309	303	58	198	205	133	59	199	100	54	233	291	268	257	189	237	222	220	76	93	213	220	192	289	268	74	225	203	37	111	231	229	236	78	188	282	291
16.75	4.00	46	59	113	154	202	64	80	79	59	81	317	309	304	57	199	206	134	60	199	99	55	231	291	269	256	189	237	223	221	76	94	214	222	193	288	269	76	226	204	39	109	233	230	236	78	189	285	294
16.75	4.00	46.25	57	112	155	202	63	80	80	59	81	317	309	304	57	201	207	134	61	199	99	54	233	289	268	256	191	238	224	221	77	94	213	222	195	288	269	75	227	204	37	111	232	227	236	76	190	284	292
16.75	4.00	46.5	61	112	154	204	66	80	81	60	83	318	310	304	58	201	207	135	60	200	101	56	234	290	269	258	190	238	224	223	77	94	216	221	196	288	270	75	227	207	37	113	234	230	237	79	190	283	294
16.75	4.00	46.75	59	113	155	205	63	80	81	60	83	319	310	303	57	201	209	135	61	200	101	55	236	292	268	258	193	238	224	222	76	96	215	222	197	289	271	77	227	206	38	114	235	230	237	79	189	284	292
16.75	4.00	47	59	112	156	206	64	79	82	58	82	318	309	305	57	203	209	137	60	202	103	55	235	290	270	258	193	240	223	224	78	96	215	224	197	289	271	76	229	208	38	115	234	230	238	80	191	284	292
16.75	4.00	47.25	59	112	157	205	63	80	80	60	81	316	309	303	56	203	209	137	63	202	102	56	235	290	269	256	193	239	225	225	78	95	217	225	197	289	272	76	229	210	37	116	236	232	239	79	191	285	293
16.75	4.00	47.5	59	110	159	206	65	81	81	60	83	318	308	304	57	204	208	136	61	201	101	54	237	290	270	260	193	240	225	224	78	96	216	222	197	290	272	73	229	208	37	116	235	230	238	80	192	284	294
16.75	4.00	47.75	58	111	157	207	65	82	81	58	83	318	309	304	56	206	210	137	62	203	102	56	236	291	268	260	194	240	226	224	79	97	216	225	198	290	272	75	230	210	38	119	237	232	240	80	191	284	293
16.75	4.00	48	59	113	159	206	65	82	83	61	84	318	310	305	56	205	212	138	64	202	104	57	237	291	270	260	197	242	228	226	79	99	217	225	200	290	272	76	232	211	39	121	238	233	240	83	193	285	292
16.75	4.00	48.25	58	113	158	208	65	83	83	60	81	317	308	305	58	207	212	140	62	202	104	56	237	291	269	259	195	241	227	226	80	98	218	225	201	290	271	75	232	211	38	122	238	232	240	81	193	285	292
16.75	4.00	48.5	61	115	162	211	66	82	82	60	83	318	310	305	58	207	213	141	64	205	105	56	238	290	268	258	197	242	229	226	80	100	220	226	202	291	273	75	234	214	38	123	237	234	240	82	194	285	295
16.75	4.00	48.75	58	112	161	209	66	83	82	61	83	317	309	305	56	208	214	140	63	204	107	57	236	291	268	259	197	242	228	225	82	99	219	226	203	291	272	74	234	213	38	123	239	233	240	84	194	286	293
16.75	4.00	49	58	111	159	208	66	83	83	62	84	319	309	306	57	209	214	142	65	204	107	57	239	292	269	259	199	241	229	228	82	100	218	227	203	291	272	75	235	214	38	124	238	234	241	83	195	286	293
16.75	4.00	49.25	60	113	160	210	67	84	82	62	83	319	310	307	58	211	215	144	65	204	107	58	240	292	269	259	200	243	229	230	83	99	220	229	205	291	273	76	237	215	40	127	240	234	242	86	196	287	293
16.75	4.00	49.5	59	112	163	210	67	83	86	62	85	318	311	306	58	212	215	143	66	205	107	58	240	292	271	258	200	243	233	229	82	100	221	228	207	291	273	77	238	217	37	125	240	236	242	84	196	286	295
16.75	4.00	49.75	59	114	165	212	68	84	85	62	84	319	309	307	57	212	216	144	67	207	107	58	240	293	269	261	200	244	231	229	83	103	221	229	208	290	274	78	237	217	39	128	240	237	242	84	197	287	294
16.75	4.00	50	59	112	163	212	66	84	84	61	84	317	311	307	57	212	216	145	65	205	106	59	241	292	270	258	201	243	230	229	85	101	221	229	208	292	273	75	238	218	36	127	241	236	241	86	196	285	293
16.75	4.00	50.25	58	114	164	213	67	85	85	62	83	320	312	306	59	212	217	144	66	206	108	58	242	292	270	260	204	243	232	231	84	103	222	229	210	290	274	75	240	220	38	130	241	238	243	87	196	286	294
16.75	4.00	50.5	58	113	164	215	69	85	84	63	85	319	311	307	57	214	219	146	67	206	109	58	242	291	270	259	203	244	233	231	83	103	223	229	209	290	276	77	241	219	38	131	243	236	244	87	197	284	294
16.75	4.00	50.75	59	112	163	214	68	84	84	61	83	319	312	308	58	215	218	146	67	207	107	60	242	293	270	260	203	243	233	232	84	102	221	231	211	290	274	76	242	219	37	133	243	238	243	88	198	285	294
16.75	4.00	51	59	114	166	217	69	88	84	62	83	320	311	307	57	214	218	147	66	208	111	60	243	292	271	259	206	245	233	231	85	104	224	230	211	292	274	76	242	220	37	134	244	237	245	88	198	285	293
16.75	4.00	51.25	62	117	169	219	73	88	89	65	88	319	313	309	62	218	221	150	70	209	113	64	245	294	272	264	206	247	238	236	86	107	226	234	214	292	278	81	243	224	41	138	248	242	246	93	202	286	296
16.75	4.00	51.5	63	116	170	218	72	91	89	66	88	320	312	308	62	219	222	152	72	210	114	63	244	295	272	264	207	250	237	237	89	108	226	234	215	294	278	80	246	224	43	140	247	241	247	93	200	288	296
16.75	4.00	51.75	58	113	165	218	71	87	86	63	85	320	311	307	57	218	222	150	69	209	110	61	244	293	270	261	205	246	235	234	86	105	226	233	215	293	276	78	244	223	37	136	246	239	246	90	200	286	294
16.75	4.00	52	59	112	169	220	70	88	85	62	84	320	311	307	58	218	220	152	69	209	110	60	245	293	270	262	207	245	236	234	86	104	225	233	216	292	277	76	245	224	36	138	246	241	246	92	198	286	293
16.75	4.00	52.25	58	113	168	218	71	87	86	62	83	320	311	309	57	220	222	151	70	209	112	60	243	294	270	261	206	245	235	235	85	107	226	233	217	292	274	76	245	224	37	137	246	239	245	91	201	287	295
16.75	4.00	52.5	62	114	170	220	73	90	89	65	88	321	312	308	59	222	223	155	73	211	115	63	246	295	272	263	208	249	237	238	89	110	226	235	219	294	279	79	246	227	39	142	249	242	247	92	201	288	295
16.75	4.00	52.75	60	115	171	219	73	90	87	65	86	320	313	308	60	221	223	154	72	210	116	64	247	293	272	263	209	248	238	238	90	110	228	235	219	292	278	80	248	227	38	143	250	243	248	94	203	287	297
16.75	4.00	53	61	115	173	223	73	91	87	65	84	321	313	309	60	222	224	157	71	211	116	66	246	296	272	263	211	248	240	239	90	109	228	235	220	295	277	80	250	228	41	146	251	243	248	95	203	289	295
16.75	4.00	53.25	62	114	172	224	76	93	89	64	85	322	312	308	60	222	225	157	73	213	116	66	247	294	271	263	212	249	240	240	91	110	227	236	221	296	278	80	251	230	42	147	250	245	248	94	202	287	297
16.75	4.00	53.5	59	111	170	221	73	91	85	63	82	322	311	308	57	220	224	156	70	211	113	62	247	293	271	263	210	248	239	238	88	108	228	234	220	293	276	77	249	228	38	145	249	243	247	93	201	287	294
16.75	4.00	53.75	60	114	173	225	75	92	88	64	87	321	313	310	59	223	225	160	74	212	117	65	249	296	273	263	212	248	240	241	91	112	229	237	223	294	277	79	252	228	40	149	251	244	248	97	203	289	297
16.75	4.00	54	62	114	174	224	77	92	88	67	88	321	314	309	61	223	226	157	75	213	117	66	249	296	274	263	213	250	241	240	93	113	230	237	224	294	279	80	254	230	42	150	251	243	249	98	203	287	297
16.75	4.00	54.25	62	115	175	225	77	93	87	66	88	321	313	312	61	226	227	160	77	215	117	67	250	297	274	264	214	251	241	241	93	113	231	238	224	295	280	80	253	231	42	150	251	246	250	98	204	288	296
16.75	4.00	54.5	60	113	172	225	74	93	86	63	85	322	313	309	59	224	228	159	72	213	116	65	249	295	273	263	213	250	241	240	91	112	230	237	223	295	278	79	251	231	38	150	252	244	246	97	201	287	297
16.75	4.00	54.75	60	113	175	226	75	94	86	64	86	322	314	310	61	225	228	160	76	214	115	67	251	295	273	264	215	251	243	240	92	112	228	238	225	294	279	81	256	232	40	153	252	246	250	98	204	288	296
16.75	4.00	55	60	113	175	225	74	93	87	65	86	322	313	308	60	226	227	162	76	213	118	66	249	295	273	263	217	251	242	242	94	113	231	238	226	294	279	81	255	231	40	154	253	246	250	98	204	288	296
16.75	4.00	55.25	61	116	177	227	77	96	89	66	86	321	315	312	63	227	229	163	77	215	120	68	250	296	274	264	218	251	243	242	94	116	233	241	227	295	280	80	256	234	41	156	254	248	252	100	206	287	297
16.75	4.00	55.5	63	116	177	230	79	95	89	65	87	321	314	309	60	228	231	165	78	216	119	67	251	296	273	267	216	252	243	244	96	114	232	241	228	295	281	81	256	234	42	156	253	247	250	101	206	289	296
16.75	4.00	55.75	62	117	180	228	79	97	90	67	87	322	313	311	62	229	231	165	79	216	120	68	252	298	274	266	219	252	244	244	95	116	232	241	229	295	280	82	258	234	41	156	255	247	252	100	207	289	297
16.75	4.00	56	60	115	176	228	78	95	88	67	87	323	313	308	59	228	229	165	77	214	121	67	251	297	273	265	218	251	243	243	93	114	233	239	228	295	280	81	256	234	38	157	253	247	252	100	207	287	297
16.75	4.00	56.25	60	114	178	230	78	95	88	65	85	323	313	309	58	229	230	166	78	216	121	69	251	296	273	265	218	252	243	244	95	117	232	241	229	295	282	81	257	235	41	158	255	248	251	100	206	289	297
16.75	4.00	56.5	61	115	179	230	80	96	89	66	88	323	314	310	59	231	232	166	79	216	123	68	253	297	273	267	221	251	244	244	96	117	233	242	233	296	282	81	258	235	40	159	256	247	253	100	206	289	297
16.75	4.00	56.75	61	114	180	230	80	97	89	65	86	323	316	312	61	231	232	167	79	219	123	68	252	296	275	265	221	252	245	244	97	119	234	241	233	296	280	81	259	236	41	162	256	249	252	102	206	289	297
16.75	4.00	57	61	116	181	231	79	98	89	65	86	324	315	311	60	231	233	168	81	217	124	70	253	298	275	267	222	251	245	245	98	120	235	243	233	296	282	82	259	237	42	163	256	249	254	103	208	290	298
16.75	4.00	57.25	63	116	180	231	81	99	89	69	87	322	316	311	61	233	234	170	81	220	124	68	255	296	274	266	222	253	247	248	97	121	234	244	234	296	282	84	258	237	43	165	255	250	253	102	207	288	298
16.75	4.00	57.5	62	114	182	232	82	97	88	66	85	323	315	312	62	233	235	171	81	220	123	70	254	298	275	266	223	252	247	246	99	119	235	244	234	296	282	81	260	241	41	164	257	250	254	104	207	287	296
16.75	4.00	57.75	63	116	183	233	82	100	90	67	86	323	315	313	62	233	235	172	82	221	124	71	254	297	275	266	224	254	248	248	100	119	235	244	237	297	281	81	261	239	43	166	257	251	253	104	210	289	298
16.75	4.00	58	61	113	180	232	82	97	88	67	86	323	315	312	60	233	234	170	82	219	125	69	255	297	275	266	224	252	246	247	98	120	235	243	234	296	281	82	261	237	41	165	257	251	254	104	208	289	298
16.75	4.00	58.25	62	114	183	233	82	100	90	67	87	324	315	312	62	234	236	171	82	219	125	70	255	297	276	266	225	254	246	247	98	122	235	244	237	297	282	81	262	240	40	169	258	251	254	103	209	289	298
16.75	4.00	58.5	61	115	184	232	83	100	90	66	85	323	315	311	60	235	236	173	81	220	124	70	255	298	274	266	224	253	248	248	99	122	236	244	237	295	281	81	262	240	40	168	258	252	253	105	209	289	296
16.75	4.00	58.75	62	115	184	233	82	99	90	66	87	324	315	311	61	235	236	174	84	220	128	72	254	296	274	266	225	254	247	249	102	123	237	245	239	296	282	84	262	241	42	169	258	251	255	104	209	290	297
16.75	4.00	59	63	118	184	236	84	101	90	68	86	323	314	311	62	238	237	175	84	221	127	72	256	298	275	267	227	254	250	250	102	124	238	244	238	297	284	83	263	241	43	169	259	252	254	106	210	288	298
16.75	4.00	59.25	63	115	186	236	85	103	91	67	87	324	315	311	61	237	237	177	85	223	128	71	258	297	276	267	227	255	251	251	102	125	237	247	239	298	283	83	263	243	42	172	259	253	255	104	210	288	298
16.75	4.00	59.5	61	114	184	234	83	100	89	69	86	323	316	312	61	237	238	177	84	220	127	70	258	299	275	268	227	254	249	249	102	124	238	246	239	299	283	83	263	240	42	171	259	251	257	104	209	289	299
16.75	4.00	59.75	61	114	187	234	84	103	89	67	88	323	315	313	62	239	239	179	85	222	129	74	257	298	276	268	226	255	250	250	103	125	238	246	242	298	283	84	264	243	42	175	258	253	257	104	209	288	298
16.75	4.00	60	65	117	189	240	88	105	93	72	92	325	317	314	65	240	239	180	90	225	132	75	259	298	278	269	230	258	253	253	107	128	241	248	242	296	285	85	266	244	45	177	262	255	257	106	212	290	300
16.75	4.00	60.25	64	116	190	238	87	104	92	71	89	324	316	315	64	239	239	181	87	224	132	74	258	300	277	267	230	256	251	251	107	128	240	248	244	297	284	85	265	245	44	176	261	254	258	105	213	291	299
16.75	4.00	60.5	62	115	188	236	86	104	90	65	85	324	316	311	62	240	238	180	86	222	129	74	257	297	275	267	229	254	249	251	104	127	239	248	243	296	282	82	265	245	40	177	260	254	256	103	209	289	297
16.75	4.00	60.75	62	116	188	238	85	104	91	68	86	324	316	312	61	239	241	179	87	224	131	72	258	298	275	267	230	254	249	251	105	127	239	247	243	298	284	83	264	242	42	175	260	254	256	103	212	289	299
16.75	4.00	61	65	116	189	240	88	108	91	68	88	325	316	313	64	242	240	182	88	224	131	76	259	300	276	270	231	256	253	253	106	129	241	249	246	299	284	83	266	246	44	178	262	256	259	105	213	290	299
16.75	4.00	61.25	60	113	185	237	85	103	89	65	84	322	316	311	60	239	240	180	87	222	131	72	258	298	275	269	228	255	250	250	104	127	240	247	242	296	283	80	265	242	40	177	259	255	257	101	211	287	298
16.75	4.00	61.5	63	115	190	238	87	105	90	67	87	323	315	312	63	241	240	182	88	223	132	73	258	299	276	269	231	256	253	253	106	128	240	250	245	298	283	84	265	244	41	180	260	255	257	102	212	289	299
16.75	4.00	61.75	62	114	190	240	88	107	89	68	85	324	316	313	62	242	241	183	89	225	131	75	258	298	276	268	233	255	252	251	105	130	240	248	245	297	284	82	265	244	43	181	261	255	256	102	212	289	298
16.75	4.00	62	60	114	190	240	86	105	89	67	88	323	316	313	61	242	242	184	89	226	133	73	258	300	277	267	232	256	252	252	107	131	240	250	245	298	283	83	265	247	41	181	261	256	258	102	210	288	297
16.75	4.00	62.25	62	114	192	240	88	106	90	67	84	323	315	313	60	241	242	183	89	225	133	72	259	299	277	268	234	255	253	252	105	132	240	247	246	296	284	82	266	245	39	181	260	255	257	103	212	288	298
16.75	4.00	62.5	61	116	190	240	88	106	87	66	85	323	317	314	62	241	242	186	89	225	133	73	258	299	278	267	233	255	252	253	107	132	240	250	247	297	282	83	265	246	42	181	261	256	257	102	212	288	299
16.75	4.00	62.75	64	117	193	240	90	109	91	69	86	325	318	313	65	245	244	188	91	227	134	76	261	300	277	269	235	257	254	255	109	133	241	252	249	297	285	84	268	249	43	185	261	257	258	105	213	291	299
16.75	4.00	63	65	118	195	243	92	109	91	70	89	325	317	315	64	244	246	189	94	228	137	78	262	299	279	268	236	258	255	256	110	133	244	250	249	300	285	85	270	249	45	187	263	259	260	104	216	291	300
16.75	4.00	63.25	65	119	195	244	92	110	92	70	88	326	316	314	65	246	245	190	93	228	138	78	261	300	278	270	237	258	254	258	111	135	245	252	252	297	286	87	270	250	46	188	263	259	261	106	214	291	300
16.75	4.00	63.5	63	117	194	245	94	110	91	68	87	325	317	315	65	245	244	191	93	225	135	77	260	300	277	269	237	256	254	255	110	135	244	252	249	298	286	85	267	250	44	188	262	259	260	105	214	290	301
16.75	4.00	63.75	64	118	196	245	94	112	93	70	88	326	318	314	64	247	246	192	94	229	139	78	262	300	280	270	238	259	256	256	112	137	245	253	252	298	287	87	268	252	44	189	264	260	261	107	215	291	299
16.75	4.00	64	64	118	196	244	95	110	92	70	89	326	318	315	63	247	248	191	95	229	139	79	263	300	278	270	238	258	254	257	110	135	245	254	252	298	287	87	269	250	46	189	262	259	260	105	215	291	299
16.75	4.00	64.25	64	117	197	244	95	112	91	69	86	325	318	315	63	246	247	192	94	228	138	77	263	301	277	269	238	258	256	257	113	135	244	252	250	299	285	85	271	250	43	190	263	261	261	106	215	290	298
16.75	4.00	64.5	66	120	198	244	95	112	93	72	87	325	318	315	65	249	248	194	95	229	142	78	263	302	279	270	238	258	257	258	114	138	246	253	254	298	286	88	271	252	45	192	264	261	262	108	217	291	299
16.75	4.00	64.75	64	120	198	247	95	111	91	70	85	326	318	315	64	249	248	196	95	230	140	78	263	301	279	269	241	259	256	258	112	138	245	255	253	299	286	87	270	252	45	193	263	260	261	106	216	291	301
16.75	4.00	65	66	116	198	246	94	112	91	69	87	324	317	315	64	247	249	195	95	229	139	77	263	301	277	269	240	261	256	256	113	138	245	253	253	300	286	87	271	251	46	191	262	260	260	106	215	289	300
16.75	4.00	65.25	60	115	196	244	91	108	89	66	84	325	317	313	61	247	244	192	95	228	136	76	260	300	277	268	238	256	255	255	111	135	246	250	251	298	284	83	268	250	41	190	261	258	259	103	214	288	299
16.75	4.00	65.5	60	116	198	244	92	109	90	66	85	325	317	314	61	247	246	195	96	229	138	77	259	300	279	268	239	257	254	258	111	137	244	251	252	298	285	85	270	250	41	192	263	260	261	104	214	288	300
16.75	4.00	65.75	65	116	200	247	96	112	92	70	87	327	317	315	63	250	248	197	98	231	140	77	261	301	280	269	239	257	257	259	113	139	247	253	254	299	286	87	271	252	45	194	263	260	261	105	218	291	299
16.75	4.00	66	64	118	201	245	96	114	92	69	86	325	318	314	66	249	249	196	99	230	140	77	263	300	278	270	242	258	258	260	114	138	247	254	254	299	286	86	272	253	45	196	262	261	261	105	216	291	299
16.75	4.00	66.25	64	120	200	247	98	114	89	67	86	326	319	315	64	249	249	199	98	230	141	77	265	300	279	270	243	259	256	259	115	139	246	252	255	299	286	86	271	253	44	196	262	262	263	106	217	292	299
16.75	4.00	66.5	65	120	203	248	99	113	90	69	87	326	317	315	66	251	250	200	100	231	141	78	265	300	281	270	243	258	257	262	116	142	248	256	256	299	287	88	271	254	44	198	265	262	263	108	218	291	300
16.75	4.00	66.75	64	117	202	249	97	114	92	69	87	326	316	314	65	250	251	200	99	230	143	80	265	301	280	270	244	259	258	258	117	140	248	255	257	298	286	87	270	254	44	200	265	262	262	105	217	291	299
16.75	4.00	67	61	114	201	246	98	112	88	67	82	325	318	316	60	248	249	197	97	230	140	73	263	301	278	269	241	256	254	256	112	139	245	252	254	299	286	83	270	250	40	196	261	261	261	104	217	291	299
16.75	4.00	67.25	65	117	203	248	99	114	92	69	86	326	318	316	65	251	251	202	100	233	142	78	263	303	280	270	243	258	259	259	115	143	249	255	256	299	286	86	272	254	44	200	264	263	262	106	218	291	299
16.75	4.00	67.5	65	119	203	249	100	115	92	70	87	328	318	316	64	251	251	202	102	232	145	79	264	301	281	271	245	257	257	260	117	143	248	256	258	300	287	88	271	254	45	200	264	263	262	107	218	292	300
16.75	4.00	67.75	63	118	204	248	100	117	93	70	87	328	317	317	66	252	250	204	101	233	147	79	264	302	280	270	244	260	258	261	118	145	248	256	261	300	287	87	272	255	46	200	264	263	263	106	219	291	301
16.75	4.00	68	64	117	204	251	100	116	90	67	85	327	318	315	64	252	251	203	100	232	144	77	264	300	280	269	247	257	257	259	117	144	249	255	257	299	286	88	271	256	44	203	262	261	261	105	218	290	299
16.75	4.00	68.25	64	119	206	250	102	118	94	69	89	325	318	316	65	253	252	206	102	235	147	79	264	301	279	271	247	260	259	259	120	146	249	256	260	300	287	88	273	256	45	201	264	264	263	107	219	290	300
16.75	4.00	68.5	63	118	206	250	102	117	92	68	87	325	320	316	65	253	252	204	101	234	147	79	263	302	280	270	245	261	258	260	118	144	249	255	259	298	286	87	272	255	44	202	264	263	263	106	218	290	301
16.75	4.00	68.75	64	117	206	249	102	116	91	68	88	325	318	317	65	250	251	205	104	234	148	79	264	299	281	271	246	259	257	260	117	146	247	254	258	299	288	88	270	255	44	203	262	262	262	105	218	292	301
16.75	4.00	69	64	117	206	250	102	117	91	68	86	326	319	316	64	254	251	206	103	236	148	78	263	301	281	270	247	258	259	260	119	146	250	256	259	299	286	87	273	256	44	204	263	263	264	106	218	290	301
16.75	4.00	69.25	64	119	210	253	102	117	94	70	87	328	320	316	65	254	253	206	105	235	149	78	265	301	281	272	247	259	259	260	120	147	251	255	259	299	287	88	272	255	45	204	265	264	263	107	219	291	301
16.75	4.00	69.5	65	117	209	250	102	116	93	68	88	327	319	318	64	254	253	207	106	236	150	79	264	301	281	271	248	258	258	260	121	148	250	257	261	299	288	89	273	255	44	204	265	265	263	106	220	290	301
16.75	4.00	69.75	64	119	211	253	105	119	93	68	87	328	319	316	67	254	252	210	107	236	151	79	265	302	282	271	248	259	259	262	121	151	249	257	263	300	289	88	273	256	45	207	265	265	263	109	221	291	300
16.75	4.00	70	65	117	209	251	104	119	93	69	87	328	318	317	66	254	252	208	105	236	151	79	267	301	282	270	250	259	258	262	121	148	250	256	261	299	286	87	272	257	44	207	262	265	265	107	221	291	301
16.75	4.00	70.25	64	118	209	252	105	118	92	67	85	327	319	316	66	255	254	210	105	236	151	78	264	301	280	270	249	258	260	261	120	148	250	258	260	299	286	88	273	257	46	207	264	264	264	106	221	291	300
16.75	4.00	70.5	64	118	212	252	104	120	93	71	87	328	318	318	67	255	253	208	106	236	152	78	265	302	280	271	249	259	259	261	121	149	251	256	262	299	287	89	273	258	44	208	265	265	263	107	221	289	301
16.75	4.00	70.75	64	119	211	253	104	120	92	68	86	329	318	318	65	254	253	212	107	237	152	80	264	302	282	272	250	260	258	261	121	152	252	257	262	300	287	88	272	256	45	207	264	265	264	107	221	291	302
16.75	4.00	71	65	118	215	255	105	120	92	69	87	330	320	317	66	255	255	212	108	235	154	79	266	302	282	270	251	260	260	261	120	150	252	257	264	300	289	88	273	258	45	209	265	266	265	108	222	291	301
16.75	4.00	71.25	66	119	212	254	106	121	93	68	86	327	319	317	65	254	254	212	107	237	152	79	265	301	281	271	249	260	260	263	122	150	252	257	264	301	288	89	274	258	46	210	265	266	265	108	221	290	302
16.75	4.00	71.5	65	119	214	256	106	121	93	70	87	328	319	318	67	255	254	215	110	238	153	79	265	302	284	270	251	260	260	263	124	153	253	258	264	300	287	90	273	259	45	211	265	266	265	108	220	291	301
16.75	4.00	71.75	66	118	214	255	107	120	92	69	87	327	319	318	67	255	255	215	111	239	153	79	265	302	282	271	251	260	259	262	123	152	253	259	262	300	287	89	273	258	44	211	264	265	265	109	222	292	302
16.75	4.00	72	65	118	214	255	108	121	93	70	87	328	320	318	66	255	255	215	110	238	155	81	266	301	284	272	252	259	260	263	125	152	254	258	265	301	288	90	274	257	46	213	266	267	267	107	221	291	301
16.75	4.00	72.25	65	117	216	255	108	122	92	68	87	328	319	319	67	255	256	217	110	239	155	79	266	303	282	272	253	260	259	263	124	151	253	258	264	300	288	90	274	258	46	213	265	267	265	109	222	289	300
16.75	4.00	72.5	65	116	215	254	107	118	92	68	85	327	319	318	66	256	255	217	111	237	155	80	267	303	281	270	252	258	260	262	123	151	252	257	262	299	288	89	272	259	43	211	263	267	263	108	221	292	301
16.75	4.00	72.75	64	118	216	255	108	120	92	69	87	327	320	318	65	256	256	217	112	238	154	79	266	303	282	272	254	259	260	263	124	152	253	258	264	302	288	90	273	258	44	212	264	266	265	108	223	290	302
16.75	4.00	73	65	119	216	255	109	122	91	68	88	328	319	318	66	257	257	219	113	237	157	79	266	303	283	271	252	259	260	263	125	155	254	257	265	300	289	90	274	259	45	212	264	267	266	108	221	291	302
16.75	4.00	73.25	64	116	217	256	110	121	95	70	88	328	318	318	67	257	256	218	113	240	159	78	266	303	284	273	254	260	260	262	125	155	254	259	265	301	287	90	274	259	45	213	265	267	266	106	224	291	302
16.75	4.00	73.5	63	119	220	257	109	120	94	69	89	329	319	319	66	258	256	219	115	240	160	79	267	303	283	273	253	261	260	262	125	156	253	258	267	300	290	91	273	259	45	214	264	268	266	108	224	292	302
16.75	4.00	73.75	65	118	217	257	109	121	91	69	86	329	320	318	66	257	256	219	113	238	157	80	266	302	283	271	253	260	260	263	126	154	253	258	267	300	288	90	274	258	45	214	265	267	266	107	221	292	303
16.75	4.00	74	64	116	220	258	111	121	92	69	87	327	318	318	66	258	256	221	114	240	158	79	267	303	283	272	255	261	261	262	126	157	254	258	266	300	288	90	274	260	45	216	265	268	265	108	222	291	303
16.75	4.00	74.25	63	118	220	258	109	121	91	70	84	328	319	318	65	255	258	220	112	241	158	77	267	303	283	272	255	260	260	263	125	156	253	257	266	300	287	88	275	260	45	215	263	268	266	107	222	291	300
16.75	4.00	74.5	65	118	219	258	112	121	94	70	88	328	320	319	67	257	256	222	115	241	160	79	266	304	285	271	255	260	260	264	127	158	255	259	267	301	289	90	273	259	45	217	264	270	267	108	223	291	302
16.75	4.00	74.75	63	116	220	258	111	120	89	66	85	329	319	318	64	256	257	222	115	242	158	78	266	302	283	270	254	260	260	263	125	158	255	258	265	300	288	89	274	259	42	215	264	268	267	104	222	291	301
16.75	4.00	75	65	118	222	256	112	120	91	69	86	328	319	319	68	258	258	223	115	240	160	80	266	303	283	272	255	259	259	264	129	157	254	259	265	300	289	92	274	259	46	217	264	269	268	108	225	291	300
16.75	4.00	75.25	66	120	223	259	113	123	92	68	86	328	319	319	68	258	258	225	117	241	160	80	269	303	283	271	256	261	262	264	129	161	255	259	267	301	290	92	275	261	47	219	264	270	268	109	224	290	302
16.75	4.00	75.5	64	119	223	260	112	121	92	68	86	328	320	320	68	258	259	226	117	244	161	79	266	303	284	273	258	260	262	264	128	159	256	259	266	299	289	90	275	260	45	221	266	271	267	108	223	290	302
16.75	4.00	75.75	66	120	224	260	113	121	92	67	86	330	321	319	68	257	258	225	116	242	164	81	268	303	285	272	257	260	262	266	129	162	258	260	268	300	289	92	275	262	47	219	266	270	268	108	224	291	302
16.75	4.00	76	65	119	222	260	112	121	94	71	89	328	320	320	68	258	258	227	119	242	163	79	268	304	286	272	256	260	261	266	129	161	257	259	268	300	289	93	276	262	45	220	266	271	267	110	224	293	303
16.75	4.00	76.25	66	118	226	260	114	122	92	69	87	329	320	319	67	258	259	227	119	243	162	81	270	302	284	273	258	261	263	265	130	162	257	260	268	301	290	92	274	261	45	220	266	271	268	108	224	292	302
16.75	4.00	76.5	65	118	225	258	113	124	94	71	88	329	321	321	68	259	258	227	120	243	163	80	268	304	285	274	258	260	262	265	131	161	256	259	267	300	290	93	273	259	47	220	264	270	267	106	225	291	302
16.75	4.00	76.75	65	118	225	261	114	122	93	69	87	329	321	319	68	259	259	229	119	244	164	80	269	303	285	273	258	262	262	264	132	162	257	260	269	300	288	93	275	262	48	223	265	271	269	107	225	292	302
16.75	4.00	77	66	120	225	261	115	121	92	69	86	329	322	320	68	259	258	230	120	246	164	80	267	303	285	272	257	262	261	266	132	164	258	260	268	302	289	92	275	259	48	222	266	270	268	108	226	292	303
16.75	4.00	77.25	66	119	226	262	114	122	93	69	88	329	321	320	67	259	259	230	121	245	165	79	269	303	284	273	258	261	262	267	131	164	257	261	268	301	289	93	275	261	47	222	264	271	267	107	225	292	303
16.75	4.00	77.5	65	120	227	262	114	121	92	68	86	329	320	320	67	260	259	229	121	245	165	81	268	304	284	273	259	262	262	266	132	164	257	259	269	300	290	92	276	261	47	223	265	270	267	108	225	293	302
16.75	4.00	77.75	64	118	226	260	111	119	91	68	86	327	320	318	66	258	259	228	119	245	165	78	267	301	285	272	259	261	260	265	129	163	257	260	268	299	289	91	274	261	46	221	264	270	265	105	224	291	302
16.75	4.00	78	65	120	226	262	112	120	92	67	86	329	320	320	68	260	259	230	122	246	163	79	267	303	284	271	258	261	262	266	132	164	257	260	268	300	289	91	275	261	45	224	265	271	266	108	224	293	302
16.75	4.00	78.25	64	118	227	261	112	120	91	67	85	328	321	321	67	258	259	230	121	243	167	80	266	304	285	272	258	260	262	265	131	164	258	259	268	301	288	91	274	261	44	223	264	269	266	108	227	292	303
16.75	4.00	78.5	65	120	227	263	112	121	92	68	87	328	321	320	68	261	258	232	123	244	168	78	269	304	284	272	258	262	262	264	133	166	258	260	270	300	289	93	275	261	46	224	265	271	266	108	227	292	303
16.75	4.00	78.75	65	117	229	261	113	120	93	68	86	331	320	321	67	260	259	231	123	245	167	80	268	304	284	273	261	261	264	264	133	165	257	260	269	301	289	93	275	261	47	224	265	271	265	108	226	291	301
16.75	4.00	79	67	120	229	262	114	119	93	69	87	329	321	320	68	260	259	234	123	246	167	81	270	303	284	271	260	262	263	265	134	166	256	261	270	302	291	92	275	262	47	227	265	272	265	109	227	292	303
16.75	4.00	79.25	65	120	230	263	113	121	92	68	87	330	320	320	68	259	260	233	123	248	171	82	268	304	285	272	260	261	263	266	133	166	259	260	268	301	291	93	275	260	47	226	266	270	266	109	227	291	304
16.75	4.00	79.5	64	120	232	262	113	121	92	68	86	329	321	320	67	259	259	234	123	247	170	79	268	303	285	273	259	261	261	265	133	165	257	260	269	302	289	94	274	262	45	225	265	271	266	107	225	291	302
16.75	4.00	79.75	62	118	230	262	112	119	91	66	87	329	320	320	66	258	259	233	125	246	170	78	268	304	284	273	261	261	262	266	132	166	258	260	269	299	289	93	274	260	46	225	265	271	264	106	227	293	303
16.75	4.00	80	65	119	232	262	114	121	90	68	85	330	321	319	68	259	259	235	122	247	168	80	268	304	286	272	262	262	261	266	133	168	257	260	268	298	289	92	276	261	46	226	266	272	264	106	226	291	303
16.75	4.00	80.25	64	117	233	263	114	119	91	69	85	330	321	320	68	259	260	234	125	247	171	79	269	304	285	272	260	262	261	265	134	169	258	261	269	300	290	93	276	261	45	225	265	271	265	106	228	291	303
16.75	4.00	80.5	65	120	232	263	114	120	90	69	85	330	320	321	68	259	259	235	124	248	169	80	269	304	286	271	262	261	261	265	134	168	259	260	270	301	290	93	275	260	45	226	266	271	265	108	226	293	303
16.75	4.00	80.75	65	119	235	264	113	120	91	68	86	329	321	320	67	259	259	238	125	248	171	78	267	304	286	273	262	262	262	265	134	170	259	260	269	300	290	93	274	261	45	226	266	271	264	108	228	294	303
16.75	4.00	81	64	119	232	264	114	119	90	67	84	330	322	321	66	259	259	237	125	247	171	80	269	304	286	272	262	262	261	266	137	169	258	261	269	299	289	91	276	263	46	228	266	272	262	109	226	293	303
16.75	4.00	81.25	63	119	233	263	113	121	92	68	86	331	320	320	68	259	259	236	127	248	174	79	270	304	287	273	262	261	263	265	137	171	260	260	270	301	289	94	275	261	46	227	266	272	264	108	228	292	302
16.75	4.00	81.5	65	118	235	265	114	120	93	68	87	331	322	321	67	259	259	237	126	249	173	79	269	304	287	272	261	262	262	265	137	172	260	261	269	300	290	93	274	262	45	227	266	273	263	106	229	292	303
16.75	4.00	81.75	65	118	235	264	114	119	90	67	83	329	321	321	67	260	260	238	126	250	171	79	268	305	288	272	261	261	260	265	136	170	259	260	269	299	290	95	275	262	47	228	265	273	263	107	229	290	303
16.75	4.00	82	65	119	235	264	113	120	93	70	87	328	321	322	69	260	260	239	129	249	175	80	271	304	286	272	261	261	262	266	138	173	259	261	271	301	290	95	276	262	46	229	265	273	264	108	228	292	302
16.75	4.00	82.25	65	119	236	265	113	121	93	69	86	329	323	322	68	260	261	240	128	250	174	79	269	305	287	272	262	263	263	266	138	173	260	261	271	300	292	95	276	262	46	230	266	274	264	108	228	294	304
16.75	4.00	82.5	65	119	236	266	114	120	93	68	85	330	321	321	69	259	260	239	129	250	175	79	270	303	286	270	264	261	261	265	138	173	258	262	269	300	291	95	275	261	46	230	267	272	264	106	228	292	303
16.75	4.00	82.75	64	119	237	265	113	121	93	70	86	330	321	322	68	260	259	240	129	249	176	80	271	304	286	272	264	262	263	265	137	171	259	261	271	300	290	95	275	263	46	231	266	274	263	108	231	293	303
16.75	4.00	83	65	119	236	266	115	119	91	68	85	331	322	321	68	259	260	240	129	251	174	79	270	304	287	272	264	261	261	267	137	173	260	260	270	301	289	94	275	262	46	230	264	272	264	108	230	293	302
16.75	4.00	83.25	65	117	239	265	112	119	91	66	85	329	322	321	68	260	261	240	126	250	175	79	269	303	288	272	263	262	262	265	137	173	260	261	270	301	290	95	275	260	46	230	266	272	262	107	229	292	303
16.75	4.00	83.5	69	122	242	268	117	123	96	70	89	332	323	323	71	262	264	242	132	252	178	80	272	307	288	276	266	264	266	268	139	176	261	261	272	300	291	98	277	264	48	234	267	276	265	109	231	294	305
16.75	4.00	83.75	64	120	240	265	113	119	91	69	88	328	321	322	68	259	260	242	127	251	175	79	269	304	287	273	264	262	262	266	139	174	260	261	270	300	291	94	274	262	44	230	267	273	262	105	230	293	304
16.75	4.00	84	67	123	241	268	116	123	94	72	88	332	323	324	71	262	261	245	132	253	179	82	273	308	289	274	266	264	264	268	143	179	262	263	273	301	292	99	278	263	50	234	267	275	264	112	233	294	305
16.75	4.00	84.25	69	120	242	267	115	121	93	70	88	332	321	322	71	261	262	244	130	251	177	81	273	307	290	274	265	262	263	268	140	178	262	262	273	302	292	98	276	264	49	233	268	276	264	107	232	294	304
16.75	4.00	84.5	65	119	241	267	114	119	92	69	86	330	322	322	69	260	260	243	127	251	179	79	271	304	288	273	265	263	263	267	140	177	262	262	270	300	292	94	276	262	46	233	268	274	263	107	232	292	304
16.75	4.00	84.75	66	118	242	265	114	120	92	66	86	329	322	323	68	260	261	243	127	252	180	80	272	305	289	272	264	263	263	267	140	176	260	263	272	300	291	95	275	263	48	233	266	272	262	109	231	293	304
16.75	4.00	85	66	119	244	266	115	120	92	68	88	331	322	322	70	261	262	245	129	253	179	81	272	305	289	274	264	263	263	267	140	178	260	263	272	300	291	96	276	264	47	232	269	274	263	107	231	292	304
16.75	4.00	85.25	65	117	242	267	114	121	92	68	86	329	322	321	68	261	260	244	128	252	179	80	270	305	288	273	263	262	263	267	142	178	260	262	272	300	291	94	276	264	46	232	266	274	264	109	230	292	303
16.75	4.00	85.5	66	120	244	268	114	120	91	68	84	330	322	322	70	260	262	245	128	253	181	81	272	306	289	273	264	263	264	267	142	178	261	262	271	300	293	97	276	264	46	235	265	274	263	109	232	294	303
16.75	4.00	85.75	68	122	244	268	116	122	94	71	89	331	322	323	73	261	262	246	130	254	181	80	272	308	290	275	266	264	265	267	143	180	262	263	273	302	291	98	278	265	49	235	267	275	264	111	234	295	306
16.75	4.00	86	67	122	244	269	118	123	93	69	89	331	322	323	71	261	262	247	129	253	181	82	273	307	290	275	266	264	265	269	144	180	262	262	273	301	292	98	278	263	51	234	268	277	262	110	234	294	304
16.75	4.00	86.25	66	121	246	269	116	123	94	71	89	331	322	323	70	261	263	249	129	255	183	83	273	308	292	274	266	264	266	268	143	180	263	265	274	302	292	99	278	264	49	237	268	275	264	111	235	293	305
16.75	4.00	86.5	63	117	244	267	111	117	90	65	85	329	322	323	67	260	261	246	126	252	181	76	271	305	290	271	263	260	261	265	139	178	260	262	271	298	291	96	275	262	43	233	267	273	262	105	231	292	301
16.75	4.00	86.75	66	121	246	268	114	120	91	69	87	331	322	322	71	261	262	247	126	253	181	80	271	306	289	273	266	263	264	268	144	181	260	261	273	301	292	96	276	263	46	233	265	274	262	107	233	292	303
16.75	4.00	87	69	122	248	269	117	124	93	72	89	331	323	325	72	262	263	252	131	256	185	83	273	307	291	275	267	264	265	269	144	184	263	265	274	300	293	99	278	263	49	238	269	275	264	110	235	294	305
16.75	4.00	87.25	65	118	246	268	113	119	91	67	86	331	322	322	69	260	261	247	127	253	181	78	271	305	291	273	265	262	263	267	141	180	260	261	273	300	292	97	276	263	45	235	266	273	261	107	232	293	303
16.75	4.00	87.5	67	122	248	269	117	122	94	71	89	333	322	325	71	263	263	250	129	255	184	83	273	306	291	275	266	263	265	268	145	183	263	263	273	301	292	100	278	264	51	236	267	277	264	109	236	294	304
16.75	4.00	87.75	64	119	246	267	113	121	91	66	86	331	322	322	68	259	261	247	127	254	181	77	272	304	289	272	265	262	263	266	141	180	260	262	273	298	292	94	276	260	43	236	265	274	262	106	233	292	302
16.75	4.00	88	68	122	249	269	116	123	94	71	89	333	323	324	71	263	263	250	129	256	185	80	273	307	291	274	266	263	265	268	146	183	263	263	273	300	292	100	277	265	48	237	268	275	264	110	236	294	304
16.75	4.00	88.25	67	122	247	271	116	122	92	70	86	332	323	323	70	262	263	252	129	257	185	82	273	307	292	273	265	264	266	270	144	184	261	262	274	300	292	98	278	263	49	239	268	276	262	110	236	293	305
16.75	4.00	88.5	69	123	250	271	116	122	95	71	87	333	324	325	73	262	264	252	131	258	187	84	274	306	292	275	268	265	266	269	147	185	263	265	275	300	293	100	280	265	50	238	268	278	263	109	236	294	305
16.75	4.00	88.75	69	122	249	271	115	123	94	68	87	331	323	322	71	263	264	252	130	256	185	82	274	308	291	273	267	265	264	269	146	185	262	264	274	300	292	98	277	266	47	238	269	275	263	111	236	294	305
16.75	4.00	89	67	122	249	271	116	124	93	70	89	333	321	322	70	262	263	253	131	258	187	82	273	307	291	274	265	265	265	271	146	185	264	263	274	302	294	97	278	266	49	238	268	276	263	110	236	294	306
16.75	4.00	89.25	67	119	249	270	114	122	91	68	86	331	324	324	72	261	262	251	128	258	186	81	275	308	292	274	267	264	264	268	144	184	261	263	275	299	291	99	277	264	47	238	266	274	263	109	236	293	304
16.75	4.00	89.5	68	122	251	272	115	122	94	71	90	332	322	323	74	263	264	253	130	258	187	81	274	308	292	275	266	265	265	270	146	186	264	264	274	301	292	101	277	266	48	240	269	277	263	111	240	294	306
16.75	4.00	89.75	69	121	250	272	116	121	94	70	89	332	323	325	71	261	264	252	129	258	188	81	275	307	293	276	267	265	266	270	147	186	264	264	275	300	292	99	278	266	50	239	269	276	263	110	239	293	305
16.75	4.00	90	68	122	251	272	116	122	95	70	88	332	323	323	72	262	265	253	129	258	188	83	275	309	292	275	267	265	267	270	147	186	263	264	275	300	294	100	278	265	49	241	268	277	263	110	239	295	305
16.75	4.00	90.25	67	122	251	271	115	121	92	68	85	330	323	322	72	264	262	253	128	258	189	80	274	306	293	274	267	264	266	268	145	186	264	264	275	299	293	99	277	266	47	239	267	277	262	109	238	294	304
16.75	4.00	90.5	68	123	253	272	117	123	93	71	89	332	322	324	74	262	264	254	129	259	188	83	274	308	292	275	268	267	267	271	147	189	264	264	276	300	294	102	279	265	50	241	269	276	264	111	238	295	305
16.75	4.00	90.75	68	122	253	270	117	122	93	69	88	332	322	324	74	261	264	254	128	258	189	82	275	309	293	275	267	266	266	270	147	188	263	265	274	300	293	101	278	265	47	241	268	275	263	111	240	294	306
16.75	4.00	91	69	122	253	271	117	123	93	71	88	333	324	325	74	264	263	256	130	260	190	82	274	308	293	274	266	264	265	269	147	190	263	264	275	300	294	101	279	267	50	241	269	275	264	110	239	295	306
16.75	4.00	91.25	66	120	252	271	114	121	89	67	84	332	323	324	71	261	264	254	126	258	189	80	272	308	293	274	267	265	266	269	144	187	263	264	273	299	293	98	277	266	46	239	267	273	263	108	238	294	304
16.75	4.00	91.5	66	121	253	270	115	122	93	69	89	332	322	324	72	262	263	255	129	259	192	83	276	308	293	275	266	265	266	269	147	188	264	263	276	301	294	101	279	265	50	240	268	274	263	109	241	295	305
16.75	4.00	91.75	69	122	254	272	117	123	93	72	87	332	323	325	73	263	263	255	129	260	192	82	275	308	294	274	266	266	266	269	149	190	263	264	275	300	293	100	279	266	49	241	269	273	263	110	240	295	305
16.75	4.00	92	66	120	254	271	115	123	94	69	85	331	323	324	72	262	264	256	128	259	190	82	275	308	293	274	267	264	266	271	147	189	264	266	275	298	293	99	277	266	47	241	267	273	262	109	239	294	304
16.75	4.00	92.25	68	123	255	272	115	122	93	69	87	331	325	323	72	261	264	256	130	260	191	82	273	308	294	275	268	266	265	270	145	190	264	264	275	299	293	100	278	266	48	241	269	271	263	109	240	294	306
16.75	4.00	92.5	68	121	255	271	118	121	95	69	90	333	324	325	74	263	265	256	130	261	192	81	275	308	294	276	268	264	267	270	146	190	264	266	276	301	294	100	277	265	49	240	268	272	264	110	242	295	305
16.75	4.00	92.75	68	121	257	272	115	123	92	69	89	332	325	323	73	263	265	256	129	260	193	82	274	308	294	276	268	266	266	270	147	189	264	266	275	300	293	101	278	267	49	242	268	273	263	110	242	295	304
16.75	4.00	93	68	122	256	272	116	121	93	70	87	332	322	323	73	263	263	256	128	260	192	81	275	307	293	275	269	266	267	270	145	191	264	265	275	299	292	101	278	266	48	242	267	271	262	110	243	295	305
16.75	4.00	93.25	68	121	257	272	115	122	93	70	87	331	322	324	73	263	264	258	130	261	194	82	276	308	294	274	267	266	267	271	149	191	264	264	276	299	293	102	278	266	49	242	269	270	262	109	243	293	306
16.75	4.00	93.5	67	121	256	272	115	122	92	69	87	332	323	323	72	262	263	257	129	262	193	80	276	306	292	276	267	263	266	270	147	190	264	265	275	298	293	100	278	265	49	243	268	270	262	110	243	293	306
16.75	4.00	93.75	68	122	256	272	116	122	94	70	88	333	323	324	73	262	264	256	129	261	194	81	276	306	294	276	266	265	266	270	146	191	264	265	276	298	294	103	279	265	49	243	269	273	264	109	244	295	304
16.75	4.00	94	66	121	257	272	117	123	92	68	85	332	324	324	74	263	265	259	130	263	194	83	275	308	293	275	268	264	267	272	146	191	264	265	275	299	292	102	280	265	48	243	268	271	262	109	243	295	304
16.75	4.00	94.25	69	122	256	273	116	122	92	69	87	332	323	325	74	264	266	258	129	261	195	83	275	307	293	275	269	266	267	272	148	192	265	265	275	298	292	102	279	268	49	243	268	272	263	111	244	294	304
16.75	4.00	94.5	64	118	256	271	112	119	89	67	83	330	322	323	70	260	262	256	126	260	192	78	275	307	292	272	265	262	264	270	143	189	263	263	274	296	293	98	277	265	46	239	266	268	260	106	241	293	303
16.75	4.00	94.75	69	124	257	273	116	121	93	69	87	332	323	323	74	262	265	257	129	263	194	82	276	308	296	275	268	264	267	270	148	193	264	266	275	299	292	101	278	267	49	244	269	271	262	109	244	295	305
16.75	4.00	95	67	121	258	271	116	121	91	68	88	331	323	324	73	263	264	258	129	262	195	80	276	307	293	275	268	265	266	270	146	192	264	264	276	297	293	102	278	267	49	243	268	270	262	110	243	295	303
16.75	4.00	95.25	66	120	256	271	113	119	90	68	83	331	323	324	71	262	263	257	126	261	194	78	275	306	293	273	267	265	265	270	145	192	263	263	274	298	292	100	279	265	46	241	268	268	262	107	243	294	304
16.75	4.00	95.5	66	119	257	271	115	120	90	67	85	331	322	323	72	263	263	259	127	262	194	79	275	308	294	275	267	266	264	271	146	192	264	265	276	297	293	100	277	265	47	241	268	269	263	109	245	295	304
16.75	4.00	95.75	68	121	261	273	115	122	95	70	89	332	324	325	74	264	265	260	130	265	200	79	278	309	294	276	267	265	266	271	149	197	265	266	276	297	291	103	279	266	49	244	270	269	263	109	246	295	306
18.00	1.00	0	17	29	11	15	11	11	11	11	11	18	28	34	15	11	11	11	11	11	11	11	11	37	41	41	19	16	11	11	11	15	12	11	11	16	54	29	27	18	16	18	11	19	14	11	11	11	32
18.00	1.00	0.25	14	26	23	11	11	11	11	11	11	15	29	32	14	11	11	11	11	11	11	11	11	39	43	45	18	13	21	11	11	11	11	11	11	18	52	29	24	18	12	17	11	18	13	11	11	11	26
18.00	1.00	0.5	16	26	17	11	11	11	11	11	11	14	23	31	17	11	11	11	11	11	11	11	11	17	46	50	20	14	14	11	11	11	11	11	11	20	50	29	25	17	13	17	11	18	14	11	11	11	26
18.00	1.00	0.75	14	27	13	11	11	11	11	11	11	13	21	31	16	11	11	11	11	11	11	11	11	17	48	60	18	12	11	11	11	11	11	11	11	18	46	29	23	18	11	16	11	16	13	11	11	11	25
18.00	1.00	1	11	24	11	11	11	11	11	11	11	13	22	32	12	11	11	11	11	11	11	11	11	19	30	62	15	11	11	11	11	11	11	11	11	18	45	29	19	14	11	13	11	14	11	11	11	11	23
18.00	1.00	1.25	16	30	11	11	11	11	11	11	11	15	21	29	14	11	11	11	11	11	11	11	11	21	30	38	22	14	14	11	11	11	11	11	11	19	43	29	25	17	13	16	11	18	13	11	11	12	23
18.00	1.00	1.5	13	26	11	11	11	11	11	11	11	15	25	35	12	11	11	11	11	11	11	11	11	26	25	34	16	11	11	11	11	11	11	11	11	20	45	30	21	14	11	12	11	16	12	11	11	14	23
18.00	1.00	1.75	16	27	11	11	11	11	11	11	11	14	25	36	16	11	11	11	11	11	11	11	11	27	29	30	18	13	13	11	11	11	11	11	11	21	44	30	24	16	11	14	11	17	12	11	11	13	24
18.00	1.00	2	12	24	11	11	11	11	11	11	11	12	22	30	12	11	11	11	11	11	11	11	11	25	23	26	15	11	11	11	11	11	11	11	11	18	40	28	18	14	11	11	11	15	11	11	11	11	21
18.00	1.00	2.25	14	23	11	11	11	11	11	11	11	15	25	33	13	11	11	11	11	11	11	11	11	26	20	30	13	12	11	11	11	11	11	11	11	19	42	28	20	14	11	13	11	15	11	11	11	11	24
18.00	1.00	2.5	15	23	11	11	11	11	11	11	13	18	34	39	16	11	11	11	11	11	11	11	11	28	22	36	17	11	11	11	11	11	11	11	12	22	47	31	23	16	11	11	11	19	13	11	13	13	27
18.00	1.00	2.75	20	25	11	11	11	11	18	15	23	25	42	45	20	11	11	11	11	11	15	12	21	35	29	42	19	13	12	11	11	11	12	11	20	28	54	38	25	18	13	11	11	22	19	13	21	22	38
18.00	1.00	3	20	26	11	11	11	11	13	12	17	24	36	45	20	11	11	11	11	11	11	11	16	34	27	35	17	14	11	11	11	11	11	11	16	28	52	35	24	17	12	20	11	20	16	11	16	21	33
18.00	1.00	3.25	18	23	11	11	11	11	13	11	15	21	35	40	18	11	11	11	11	11	11	11	14	29	23	35	15	11	11	11	11	11	11	11	15	23	47	33	23	16	12	11	11	19	14	11	15	17	31
18.00	1.00	3.5	21	26	11	11	11	11	21	15	24	29	45	48	23	11	11	12	11	11	16	12	22	38	31	42	20	13	13	11	11	11	13	11	22	29	54	39	26	18	14	16	11	23	20	13	21	25	41
18.00	1.00	3.75	19	26	11	11	11	11	11	11	14	22	37	39	19	11	11	11	11	11	11	11	14	29	23	33	18	12	11	11	11	11	11	11	12	24	47	32	24	19	14	12	11	19	14	11	15	17	32
18.00	1.00	4	17	22	11	11	11	11	14	11	17	23	38	40	18	11	11	11	11	11	11	11	14	30	23	33	17	11	11	11	11	11	11	11	13	23	47	33	22	16	11	12	11	17	12	11	15	18	33
18.00	1.00	4.25	25	29	11	12	11	11	15	15	19	29	42	48	22	12	11	11	11	11	13	11	17	35	28	35	21	17	14	11	12	11	11	11	17	30	50	37	26	19	16	15	11	22	16	13	18	24	38
18.00	1.00	4.5	22	27	11	12	12	11	19	15	21	31	44	45	23	12	12	11	11	11	14	11	18	34	27	38	21	16	14	12	11	11	12	11	18	31	51	36	27	20	15	16	11	22	15	15	19	23	41
18.00	1.00	4.75	19	23	11	11	11	11	11	11	12	25	34	33	18	11	11	11	11	11	11	11	11	27	19	29	18	11	11	11	11	11	11	11	11	24	41	27	22	16	11	12	11	16	11	11	11	18	34
18.00	1.00	5	24	27	11	11	11	11	15	12	18	31	42	42	23	13	11	12	11	11	12	11	15	32	25	32	21	15	14	11	11	11	11	11	14	28	46	33	27	21	14	14	11	21	14	12	15	22	40
18.00	1.00	5.25	21	27	11	12	11	11	16	12	18	34	41	45	23	13	11	12	11	11	14	11	16	30	23	33	22	14	14	11	11	11	11	11	14	27	45	32	26	19	15	15	11	19	13	13	16	24	42
18.00	1.00	5.5	21	27	11	12	11	11	15	12	20	39	43	43	24	13	11	11	11	11	13	11	16	31	25	31	22	15	14	12	11	11	11	11	14	30	46	31	26	20	14	16	11	20	14	13	16	25	44
18.00	1.00	5.75	24	27	12	13	11	11	14	12	18	39	44	43	21	15	11	12	11	11	12	11	17	33	21	29	22	15	15	13	11	11	11	13	12	30	44	29	27	21	13	14	11	19	13	11	15	25	46
18.00	1.00	6	24	29	13	15	15	11	18	17	23	46	53	47	25	16	13	14	11	12	15	14	20	37	26	35	25	18	17	16	13	16	16	14	16	35	46	33	31	23	15	19	12	23	16	13	19	32	53
18.00	1.00	6.25	28	29	17	16	17	13	24	21	27	55	60	55	27	17	17	13	12	15	21	16	27	44	34	38	26	20	15	19	17	18	23	17	22	38	54	38	32	24	15	18	12	23	22	17	25	37	60
18.00	1.00	6.5	30	31	16	18	16	13	19	17	23	59	60	54	26	18	14	14	11	15	15	14	22	47	32	33	28	21	19	20	16	18	20	17	17	40	50	35	32	25	15	18	12	25	21	15	22	40	62
18.00	1.00	6.75	24	29	16	16	13	11	16	15	21	61	61	51	24	17	15	13	11	14	16	13	20	47	28	33	28	20	20	23	14	18	22	18	16	38	47	33	31	25	16	16	12	25	20	14	20	37	62
18.00	1.00	7	26	33	18	18	14	12	18	17	22	66	65	54	25	22	16	14	11	16	16	14	22	53	31	33	32	22	23	26	18	20	25	19	17	40	48	32	34	28	17	18	15	27	21	16	21	42	68
18.00	1.00	7.25	25	31	18	18	13	12	15	15	19	70	67	52	25	21	16	13	11	17	16	14	22	54	31	33	32	23	22	27	18	20	27	19	15	41	47	32	35	26	14	17	16	26	22	15	21	43	71
18.00	1.00	7.5	26	33	20	20	13	13	18	15	22	77	73	56	27	22	19	15	12	19	18	13	24	61	34	34	34	24	24	30	20	23	30	22	17	43	50	32	38	30	17	18	14	28	23	16	21	49	77
18.00	1.00	7.75	30	35	24	25	19	18	27	22	30	85	83	65	30	28	24	17	16	24	24	20	33	70	43	41	38	29	28	36	25	27	40	29	25	51	54	39	39	33	19	21	17	33	32	20	29	57	86
18.00	1.00	8	32	35	27	27	20	19	29	24	32	93	86	68	31	30	27	19	17	28	26	21	36	75	47	44	41	33	31	40	31	31	44	32	28	53	59	42	43	36	18	25	19	35	36	23	32	63	92
18.00	1.00	8.25	32	35	25	26	17	16	22	19	25	93	88	68	29	31	24	14	17	25	19	18	30	77	43	38	39	33	31	41	27	29	43	30	24	53	56	36	43	37	17	20	18	32	35	18	27	62	93
18.00	1.00	8.5	28	37	28	28	17	17	22	20	25	98	90	66	28	33	29	17	15	27	21	18	32	80	44	39	43	35	35	43	28	31	45	32	20	53	54	35	47	37	19	21	22	33	37	20	28	64	96
18.00	1.00	8.75	30	37	33	30	18	16	21	18	23	100	92	64	29	36	30	17	14	29	19	17	30	84	44	38	44	40	37	99	28	30	47	34	22	55	54	34	46	41	19	21	20	35	39	19	27	67	96
18.00	1.00	9	26	33	28	29	15	13	19	16	21	106	94	66	25	34	33	15	12	29	17	14	31	83	44	36	44	40	34	90	28	28	49	32	19	55	53	32	47	39	18	19	21	32	39	15	24	68	102
18.00	1.00	9.25	27	35	33	33	16	16	23	19	24	113	98	72	28	35	36	14	12	31	21	17	34	91	48	40	45	43	37	85	31	32	53	37	24	59	58	35	48	41	16	20	20	34	43	17	29	75	108
18.00	1.00	9.5	31	37	36	33	22	19	28	23	32	122	107	80	32	38	41	19	16	35	28	21	41	97	58	48	49	50	39	55	39	34	61	43	32	67	65	42	51	44	19	24	23	40	51	21	35	82	119
18.00	1.00	9.75	29	35	34	33	17	17	25	21	28	124	105	76	29	38	41	17	14	34	22	18	38	98	55	44	49	48	38	56	32	30	59	41	27	64	61	36	50	44	16	20	22	38	49	18	32	82	122
18.00	1.00	10	28	36	36	35	16	14	19	18	22	128	107	71	29	39	43	17	13	33	19	15	36	100	53	42	52	52	39	59	32	29	58	41	23	67	58	32	52	46	19	20	23	37	49	19	27	83	124
18.00	1.00	10.25	29	40	42	39	19	18	22	20	25	137	113	77	31	44	50	19	16	39	21	18	40	107	58	47	59	57	45	63	36	33	64	47	27	71	63	35	55	49	20	22	27	41	53	20	33	89	131
18.00	1.00	10.5	28	39	40	36	15	16	18	18	21	142	114	76	29	40	50	18	14	37	20	17	37	110	61	45	59	59	43	63	34	31	64	48	24	71	62	32	55	49	19	21	25	40	55	19	28	92	134
18.00	1.00	10.75	30	39	43	39	18	19	23	21	26	150	122	82	32	45	52	21	14	39	23	18	42	116	69	50	63	61	47	66	35	32	69	51	30	77	68	38	57	52	20	25	26	44	61	21	34	97	144
18.00	1.00	11	27	39	40	37	15	17	19	16	22	150	121	79	30	41	50	16	11	36	19	17	37	117	66	47	62	60	45	65	32	29	68	49	26	77	63	31	55	47	17	20	22	43	61	17	31	98	146
18.00	1.00	11.25	30	41	44	40	16	17	19	17	23	160	126	83	30	45	54	18	14	41	19	17	39	121	73	52	66	64	50	71	34	30	71	50	27	82	69	34	56	49	20	21	25	47	63	20	33	104	154
18.00	1.00	11.5	31	42	43	41	17	17	18	17	21	165	129	80	30	46	56	17	14	42	19	16	37	126	74	53	67	66	52	72	33	30	74	51	28	85	69	32	57	50	19	20	26	49	65	19	33	106	157
18.00	1.00	11.75	27	42	42	40	15	15	18	16	21	169	133	80	30	45	54	17	12	38	20	15	39	131	76	52	66	66	52	71	33	29	77	52	27	85	69	32	55	48	18	20	25	47	65	17	32	110	163
18.00	1.00	12	32	46	47	44	18	20	21	20	26	179	140	88	34	49	61	21	15	43	23	19	45	137	85	60	72	70	56	78	36	33	82	58	32	93	78	36	58	52	20	23	27	55	73	21	38	115	173
18.00	1.00	12.25	31	49	50	46	19	22	26	22	28	187	147	93	36	50	62	20	18	44	26	20	48	144	89	65	74	73	60	80	38	34	85	63	35	101	83	42	60	55	21	25	27	55	77	22	42	120	179
18.00	1.00	12.5	30	49	47	48	18	19	24	20	26	187	148	89	34	51	60	20	14	44	24	18	47	144	88	63	74	74	60	82	37	32	85	62	32	101	82	37	58	54	19	20	28	57	79	20	42	122	182
18.00	1.00	12.75	31	49	50	52	21	22	28	24	29	195	156	95	36	54	64	21	15	49	28	22	52	152	95	71	75	75	62	86	38	36	89	65	37	108	88	41	61	56	21	24	29	60	83	23	47	128	190
18.00	1.00	13	29	50	50	50	17	18	18	18	23	198	152	87	31	53	65	19	15	46	20	17	45	151	90	64	77	77	64	85	32	33	88	62	30	106	84	33	61	55	18	21	29	59	80	20	42	127	190
18.00	1.00	13.25	29	52	52	55	20	18	22	20	24	204	158	89	33	56	68	20	15	48	22	18	48	158	95	69	81	82	66	90	34	32	89	67	32	114	90	34	65	58	21	23	32	63	82	21	46	134	196
18.00	1.00	13.5	28	50	52	54	15	16	18	16	22	208	161	89	31	56	66	17	13	48	21	16	47	159	96	71	79	83	64	89	32	30	88	66	30	117	89	33	63	56	20	19	33	62	83	18	46	135	200
18.00	1.00	13.75	29	52	56	56	18	20	23	20	26	215	167	92	32	59	69	21	15	51	23	19	51	165	100	76	81	86	67	91	34	32	93	70	35	122	95	35	63	61	20	21	35	65	88	21	48	140	205
18.00	1.00	14	29	53	55	59	18	19	20	20	23	220	171	94	33	60	73	19	14	51	22	20	51	167	102	80	84	88	68	95	35	32	94	70	32	127	95	35	65	61	20	22	36	67	89	20	50	144	208
18.00	1.00	14.25	31	56	56	62	18	18	19	19	22	224	176	97	32	62	76	19	14	53	22	19	52	169	108	86	85	91	71	97	33	33	96	75	35	131	100	35	70	66	21	23	38	70	91	20	52	149	214
18.00	1.00	14.5	30	56	59	67	19	20	23	20	27	229	182	100	33	64	76	22	14	56	25	19	58	177	110	92	87	92	73	100	36	33	98	78	38	137	105	37	72	66	21	24	41	72	95	22	57	153	219
18.00	1.00	14.75	34	61	62	70	25	25	32	28	36	231	192	108	39	69	81	24	19	60	31	24	66	185	117	103	85	96	77	103	41	38	105	84	46	147	114	46	74	69	22	27	43	78	102	26	64	161	223
18.00	1.00	15	32	61	64	72	20	22	22	22	26	236	190	102	35	69	84	21	15	59	25	20	61	184	113	100	88	98	78	104	36	35	103	82	38	147	110	37	75	69	21	22	45	77	99	22	60	161	227
18.00	1.00	15.25	33	62	65	73	22	23	26	24	31	239	197	106	36	69	86	24	16	61	28	21	65	188	119	107	90	100	78	106	40	35	105	83	42	153	117	39	79	73	24	27	50	80	104	24	65	165	231
18.00	1.00	15.5	34	63	68	76	25	26	31	27	34	241	203	113	37	73	86	25	19	63	33	25	69	193	123	114	88	102	80	108	41	37	110	88	46	162	121	45	79	74	23	27	51	82	106	24	69	171	234
18.00	1.00	15.75	32	64	68	79	22	24	26	23	27	244	203	107	37	72	91	26	18	63	29	22	65	194	121	112	90	105	81	110	39	35	109	87	41	163	122	39	83	75	23	25	55	85	107	24	66	172	236
18.00	1.00	16	32	63	68	79	20	22	21	22	25	247	205	105	35	73	90	24	15	63	28	19	66	195	122	115	93	106	80	111	36	35	107	87	41	166	123	36	82	75	22	24	55	86	105	23	65	175	240
18.00	1.00	16.25	36	68	73	84	27	27	34	28	37	250	216	118	41	76	96	32	20	69	36	26	77	205	131	125	91	110	83	114	43	39	116	95	51	176	133	46	85	81	25	29	61	91	115	28	74	183	245
18.00	1.00	16.5	29	64	66	81	19	22	23	21	26	250	214	110	34	72	93	26	15	65	28	19	67	200	125	120	92	107	80	114	36	36	111	90	41	174	128	34	86	78	21	25	58	87	108	23	68	182	244
18.00	1.00	16.75	32	67	70	85	22	24	24	22	29	253	220	115	36	75	97	27	15	66	31	22	73	203	131	128	93	110	83	114	38	36	114	93	45	180	135	39	87	78	22	25	61	91	113	23	71	185	248
18.00	1.00	17	35	71	73	91	25	27	29	27	33	257	227	121	39	79	102	31	21	71	35	25	80	211	137	134	95	113	86	118	41	41	118	99	49	189	140	45	91	83	24	28	66	94	118	27	77	192	252
18.00	1.00	17.25	32	68	73	90	23	25	28	24	31	256	230	120	38	77	99	30	17	70	33	23	76	212	135	135	91	112	83	115	37	36	118	97	48	190	141	41	91	80	22	25	66	93	117	23	78	192	251
18.00	1.00	17.5	38	75	78	97	31	32	36	32	39	260	240	128	44	84	106	37	22	77	41	29	85	220	143	142	98	120	91	124	45	44	125	105	56	200	151	48	96	88	28	32	73	100	125	29	85	201	256
18.00	1.00	17.75	35	73	77	98	26	28	29	27	34	263	240	125	40	82	107	35	19	74	36	26	83	219	144	142	97	117	88	122	42	40	124	104	52	199	151	44	96	87	25	30	74	101	123	26	82	201	258
18.00	1.00	18	35	75	77	99	24	27	25	25	30	266	242	128	40	81	108	35	17	75	34	24	83	221	144	142	97	118	87	122	39	39	123	104	50	202	151	43	99	87	25	28	76	102	124	26	84	204	259
18.00	1.00	18.25	33	72	77	98	23	25	25	25	31	263	246	130	38	81	109	36	17	76	33	23	82	223	143	143	95	117	88	122	37	38	124	105	51	204	154	41	97	85	25	27	75	101	123	24	84	204	259
18.00	1.00	18.5	34	75	78	101	25	27	27	26	32	267	248	138	40	83	109	36	17	76	35	24	86	226	147	146	97	121	90	125	40	40	125	107	56	209	156	42	101	88	23	27	78	105	126	24	85	208	263
18.00	1.00	18.75	36	77	79	106	25	28	28	26	31	269	251	141	41	84	112	38	19	77	36	24	86	228	149	148	96	121	90	125	39	40	126	109	57	213	160	42	101	89	27	30	82	105	128	27	88	212	264
18.00	1.00	19	37	77	82	106	24	30	28	26	32	271	255	144	39	82	113	38	19	77	36	25	88	230	150	153	97	122	90	128	38	42	128	111	59	216	163	43	103	90	25	29	84	108	132	26	89	216	265
18.00	1.00	19.25	33	75	79	106	23	28	25	23	29	272	254	145	37	82	113	38	19	77	33	24	88	230	151	151	97	122	89	127	40	40	129	111	58	219	163	41	105	89	24	29	84	108	130	25	90	217	265
18.00	1.00	19.5	38	79	82	110	24	30	27	27	31	274	260	150	40	86	117	40	20	82	36	26	93	234	156	155	98	125	92	130	41	42	130	115	61	223	167	43	109	92	27	31	87	112	134	27	94	220	269
18.00	1.00	19.75	34	77	82	111	24	30	28	25	32	273	261	154	40	84	116	39	19	81	37	24	93	237	158	157	97	125	91	129	39	40	131	116	63	224	169	41	107	92	25	29	89	111	133	24	97	221	269
18.00	1.00	20	33	78	82	110	23	28	25	25	28	273	264	156	38	84	118	40	18	80	34	24	91	237	154	156	97	124	92	127	38	41	130	116	61	226	169	38	108	91	24	29	90	110	135	24	94	223	269
18.00	1.00	20.25	35	81	84	115	25	30	28	27	32	276	266	162	39	87	119	43	20	82	37	26	97	241	162	160	97	128	93	131	41	42	132	119	66	232	176	44	110	93	24	32	93	115	137	26	98	228	270
18.00	1.00	20.5	34	79	84	114	25	30	28	25	30	275	268	168	39	85	118	42	18	80	34	24	95	242	162	162	98	125	92	131	39	41	132	119	65	232	176	41	110	94	24	31	95	115	138	25	99	227	271
18.00	1.00	20.75	35	79	83	116	25	31	25	23	26	276	267	173	37	85	121	41	19	82	36	22	95	241	163	161	96	126	92	130	37	39	133	122	65	235	177	41	114	93	25	28	96	117	138	24	98	228	272
18.00	1.00	21	34	80	83	117	23	30	25	24	26	275	271	179	36	86	123	43	18	81	36	23	97	244	163	163	98	128	93	131	39	41	134	124	67	237	179	40	114	94	23	31	97	117	139	24	100	231	273
18.00	1.00	21.25	36	80	85	121	28	33	28	27	31	278	274	186	41	87	125	46	20	85	38	25	100	247	168	167	99	129	96	132	40	44	136	125	70	240	182	42	118	96	26	32	100	120	143	27	103	234	274
18.00	1.00	21.5	36	84	87	122	28	35	30	27	33	278	274	193	41	87	127	46	20	87	40	27	104	249	171	169	98	131	96	134	42	45	138	129	73	243	188	44	120	97	26	33	104	124	147	28	107	238	275
18.00	1.00	21.75	37	84	88	123	29	35	28	28	30	278	277	197	41	89	128	48	23	87	40	27	104	252	171	169	102	132	99	136	41	45	138	129	72	246	189	41	122	99	28	35	108	125	147	28	107	238	275
18.00	1.00	22	39	86	90	126	31	39	33	30	36	280	279	206	43	93	131	51	24	89	43	29	109	253	176	178	101	135	100	138	44	50	141	132	77	248	195	46	123	101	29	37	109	128	149	30	113	242	277
18.00	1.00	22.25	37	87	88	126	31	37	31	30	35	279	280	211	41	90	129	51	23	89	43	28	108	253	177	178	100	132	99	137	43	46	139	132	79	249	195	46	123	100	26	37	112	128	150	28	113	242	277
18.00	1.00	22.5	37	87	88	127	33	41	36	33	41	280	281	215	44	91	130	54	24	90	47	30	113	257	180	182	98	133	101	135	46	49	142	137	85	253	200	50	124	101	26	37	112	131	155	31	118	245	277
18.00	1.00	22.75	35	88	88	126	27	35	28	27	33	279	280	220	40	90	131	50	21	89	39	26	108	255	179	178	101	135	99	138	41	46	142	136	77	253	196	44	125	99	25	35	114	129	151	28	114	246	277
18.00	1.00	23	43	92	93	133	36	45	40	36	44	282	285	228	47	94	136	58	27	95	51	34	120	261	186	186	103	138	105	140	49	54	147	144	92	257	207	55	130	106	30	43	118	136	159	33	124	252	280
18.00	1.00	23.25	35	87	91	129	28	37	28	28	32	279	281	226	41	92	133	52	20	91	39	27	110	259	181	178	100	134	102	136	40	46	142	137	81	255	202	42	128	100	27	36	118	130	155	28	116	249	278
18.00	1.00	23.5	38	90	93	132	32	41	31	32	35	284	284	236	45	94	137	57	23	94	45	29	115	259	186	186	103	138	104	140	44	50	147	142	88	258	207	46	133	104	29	39	121	137	159	30	121	251	281
18.00	1.00	23.75	38	89	92	131	30	39	32	29	36	281	284	238	41	94	136	55	22	93	43	29	117	261	188	187	104	136	103	140	44	50	145	142	88	258	208	44	132	103	28	37	122	137	158	28	122	250	280
18.00	1.00	24	40	93	95	134	36	45	41	38	45	282	285	243	47	95	137	59	27	96	52	33	124	265	192	192	103	139	106	139	51	56	150	147	95	261	214	55	133	105	29	43	126	140	162	33	130	255	281
18.00	1.00	24.25	41	93	95	136	34	43	37	34	39	283	287	248	44	96	140	59	25	97	49	32	122	266	191	193	106	141	109	141	47	53	148	148	94	262	213	49	136	107	30	42	127	141	164	32	128	256	280
18.00	1.00	24.5	42	91	95	135	34	45	38	35	43	282	288	250	46	95	142	60	27	98	50	32	123	266	193	192	105	140	108	143	48	54	151	150	97	264	216	52	138	107	29	42	127	143	167	32	131	257	279
18.00	1.00	24.75	37	90	92	134	30	42	34	30	36	282	288	251	41	93	138	57	22	95	45	27	120	265	192	192	101	137	104	141	43	50	147	147	94	264	214	45	137	105	26	41	128	141	163	29	126	257	280
18.00	1.00	25	40	94	96	137	33	43	33	31	36	284	286	256	44	95	143	59	24	97	47	29	122	267	196	193	106	141	109	143	44	51	149	150	97	266	218	46	141	107	29	42	133	144	166	32	131	256	282
18.00	1.00	25.25	39	91	96	136	31	43	32	30	37	285	287	259	43	97	144	60	24	96	46	30	121	268	197	196	107	141	111	143	44	52	149	150	95	264	218	46	141	108	30	42	133	145	167	32	130	258	282
18.00	1.00	25.5	36	92	93	136	30	41	27	27	30	282	285	260	41	93	143	58	22	96	42	28	120	265	196	193	106	136	108	142	41	48	146	150	92	264	217	43	141	104	28	39	133	143	166	28	128	258	280
18.00	1.00	25.75	39	92	95	137	34	46	39	33	43	283	288	260	43	96	143	62	23	99	50	32	127	270	199	199	102	139	111	142	47	54	152	155	101	269	223	52	139	106	27	44	136	147	171	30	135	260	281
18.00	1.00	26	36	91	94	136	28	39	29	27	30	282	285	263	39	94	141	59	22	97	42	27	122	268	196	193	106	140	109	142	40	48	147	152	93	266	219	42	142	105	26	40	136	146	166	28	128	260	279
18.00	1.00	26.25	40	94	97	139	34	45	34	32	36	284	288	269	44	98	145	63	25	100	50	31	127	271	205	201	108	143	112	145	45	54	151	156	102	269	226	46	146	108	30	44	141	149	172	31	136	262	283
18.00	1.00	26.5	37	93	95	140	33	44	34	32	39	284	290	270	44	95	145	63	24	100	49	31	129	271	202	203	107	143	113	145	47	52	153	157	103	270	228	46	145	107	28	45	142	150	173	31	135	263	283
18.00	1.00	26.75	45	99	100	144	38	49	38	37	44	287	290	274	46	99	150	67	28	105	52	35	134	276	208	207	110	146	116	146	49	56	157	162	108	275	231	53	150	112	31	49	145	156	178	35	142	265	285
18.00	1.00	27	38	93	97	141	31	43	31	32	34	284	289	274	42	96	149	62	22	99	46	30	128	271	205	202	105	143	113	143	43	52	152	158	103	271	227	44	148	110	27	45	143	153	173	31	138	262	284
18.00	1.00	27.25	38	94	97	141	32	45	31	29	35	285	288	276	43	97	148	63	24	103	48	29	130	272	207	204	107	144	116	145	42	53	153	161	105	271	229	45	149	109	28	45	145	152	175	31	140	264	283
18.00	1.00	27.5	39	97	99	142	36	48	36	34	40	288	290	278	45	99	151	67	26	105	52	32	134	275	211	208	110	147	119	147	47	57	155	165	109	274	234	48	152	111	31	50	150	158	178	34	142	268	283
18.00	1.00	27.75	47	102	102	146	41	51	40	37	44	287	291	281	48	104	154	71	31	108	55	36	138	278	216	211	113	151	121	147	52	60	160	167	113	277	237	56	155	115	33	51	153	162	181	37	148	271	285
18.00	1.00	28	39	95	98	143	38	50	40	34	43	286	290	280	46	101	151	69	25	105	54	32	137	277	212	210	107	148	119	147	49	58	158	166	113	275	236	52	152	111	28	50	150	158	181	33	146	267	284
18.00	1.00	28.25	41	97	101	145	38	51	41	36	46	287	292	283	47	102	153	72	29	109	55	34	139	277	216	213	111	149	120	148	48	60	159	169	117	278	238	52	154	114	30	52	156	161	183	36	149	270	285
18.00	1.00	28.5	40	96	100	144	36	49	36	33	40	289	291	285	44	102	154	67	25	109	50	33	137	277	217	211	114	152	122	149	47	57	158	170	113	275	236	47	156	113	32	52	156	162	182	34	145	270	284
18.00	1.00	28.75	39	97	98	144	36	47	36	31	37	287	290	284	46	101	153	68	25	107	49	32	137	277	215	210	112	150	122	147	46	57	157	169	113	276	237	48	157	112	31	51	156	162	183	33	147	270	285
18.00	1.00	29	38	94	99	145	34	49	36	31	40	287	290	286	43	100	153	69	24	108	51	30	137	276	216	212	111	149	122	153	46	57	156	170	116	276	237	48	156	112	29	51	158	160	182	31	148	269	284
18.00	1.00	29.25	42	98	103	147	38	52	38	34	41	289	291	290	46	103	158	73	27	110	52	33	141	278	220	216	115	155	126	150	49	60	160	171	119	278	240	48	161	116	32	55	164	165	187	35	150	271	286
18.00	1.00	29.5	41	99	101	146	36	48	36	31	40	288	291	288	42	103	156	72	26	111	51	33	139	277	218	212	115	155	125	149	47	59	160	172	117	278	241	45	160	114	32	54	164	163	186	33	149	272	286
18.00	1.00	29.75	41	100	104	148	41	53	41	38	46	290	295	291	47	105	159	75	29	113	57	36	145	279	224	220	114	155	127	152	51	61	163	176	124	278	245	51	162	116	31	58	165	167	188	37	155	273	288
18.00	1.00	30	44	100	105	150	43	56	46	40	50	291	294	293	49	106	161	77	30	116	58	37	148	281	224	222	116	158	132	153	54	64	166	178	125	280	248	55	164	118	32	59	169	170	190	38	158	275	288
18.00	1.00	30.25	42	99	102	147	39	52	38	34	41	290	293	291	45	105	159	75	30	112	52	35	143	280	223	218	116	158	130	153	50	61	162	177	121	279	244	48	165	118	33	56	170	169	189	36	153	274	288
18.00	1.00	30.5	42	101	106	150	41	55	40	37	44	290	294	292	47	108	163	78	30	117	56	37	147	280	227	222	120	161	131	155	50	63	166	179	126	281	247	51	167	119	34	59	172	172	191	37	156	276	289
18.00	1.00	30.75	38	98	101	148	36	51	35	32	38	288	292	293	44	104	160	74	27	114	52	33	143	279	224	218	117	161	130	153	49	60	162	178	122	278	246	47	165	117	30	55	169	168	190	33	154	273	286
18.00	1.00	31	39	98	103	148	38	52	39	35	44	290	292	295	45	107	162	77	28	115	54	34	146	279	228	221	117	160	132	154	49	62	164	179	126	279	247	49	166	116	31	57	172	171	192	35	157	275	288
18.00	1.00	31.25	43	99	106	149	41	57	41	37	46	292	295	296	47	108	164	79	31	118	57	36	147	281	230	227	121	164	135	155	52	64	168	182	129	282	250	52	169	121	32	59	175	174	195	38	160	277	289
18.00	1.00	31.5	43	100	106	151	44	57	42	37	46	292	295	297	49	109	165	80	32	119	56	37	151	282	231	224	121	165	136	156	52	66	167	183	130	283	250	50	171	121	32	63	177	175	195	38	159	277	290
18.00	1.00	31.75	43	101	107	153	43	58	43	38	47	292	294	298	48	110	167	82	32	122	58	38	152	281	234	228	123	167	139	160	54	66	170	185	134	284	252	53	173	122	35	63	179	177	197	41	161	277	290
18.00	1.00	32	46	103	107	153	48	61	50	42	53	293	296	297	52	110	168	85	34	123	63	41	155	284	236	232	120	169	139	160	58	71	172	188	139	284	255	59	172	123	35	66	181	177	199	41	167	279	291
18.00	1.00	32.25	40	99	103	150	41	55	39	36	44	291	293	297	45	109	165	79	29	119	56	36	149	281	232	226	121	165	137	156	49	64	168	183	131	281	251	49	172	121	32	63	179	175	196	37	160	277	288
18.00	1.00	32.5	42	100	104	152	42	55	41	36	45	292	293	298	47	109	168	81	30	122	56	37	152	282	234	228	123	169	140	158	51	65	170	185	133	283	253	51	172	123	31	64	181	178	197	37	162	278	290
18.00	1.00	32.75	40	97	104	149	41	54	39	34	44	291	294	296	44	109	166	80	29	122	53	33	151	281	233	226	122	168	138	156	51	64	167	185	132	282	253	48	173	121	30	63	182	176	195	37	161	277	288
18.00	1.00	33	42	99	106	153	43	59	43	37	49	294	295	299	49	111	168	83	32	124	60	37	154	284	237	231	123	171	142	159	54	67	172	189	137	283	256	52	178	124	33	67	184	181	200	39	165	278	291
18.00	1.00	33.25	43	101	107	154	44	59	45	39	50	293	297	300	48	112	165	83	32	123	61	37	156	282	240	232	124	174	142	159	54	68	172	189	139	284	258	54	178	125	35	67	186	180	201	41	168	278	291
18.00	1.00	33.5	41	99	105	153	41	56	42	36	46	292	295	298	47	111	180	83	32	123	57	36	155	281	237	232	123	172	144	161	53	65	170	187	139	283	255	50	177	124	33	66	185	179	200	38	165	277	290
18.00	1.00	33.75	38	97	105	152	42	56	41	34	45	290	293	298	45	112	172	83	30	123	56	35	153	280	237	229	123	172	142	160	51	64	170	187	138	281	256	50	177	123	30	65	185	179	199	37	164	276	289
18.00	1.00	34	42	99	106	154	43	58	43	35	47	293	298	301	48	112	171	85	33	125	59	37	157	281	240	231	125	176	144	162	54	66	174	189	140	286	256	51	179	126	33	69	190	181	202	40	167	279	291
18.00	1.00	34.25	41	98	106	152	44	56	39	37	46	294	295	300	45	111	170	84	32	125	57	36	156	281	241	232	125	174	146	161	52	65	172	190	139	284	258	49	179	126	32	67	188	181	201	40	165	278	291
18.00	1.00	34.5	44	100	108	156	47	61	44	39	51	295	297	302	49	117	172	88	35	130	62	40	160	284	244	237	129	180	150	166	58	71	175	194	144	287	258	54	182	128	34	73	193	185	206	42	170	283	293
18.00	1.00	34.75	43	100	107	156	47	63	48	42	55	294	297	302	51	115	172	89	34	130	62	40	162	283	244	238	126	179	150	164	57	73	176	196	148	286	261	59	180	128	33	72	193	187	206	42	172	280	293
18.00	1.00	35	44	102	109	159	48	66	49	42	55	296	298	304	52	118	175	91	38	131	65	41	166	285	246	240	130	181	155	168	58	73	179	198	150	287	263	58	184	132	35	76	197	188	208	45	176	280	292
18.00	1.00	35.25	41	99	107	155	46	60	40	37	47	294	296	300	48	114	174	88	33	129	58	36	159	282	241	234	129	182	150	165	54	67	176	196	145	284	258	50	183	128	33	71	195	184	204	41	170	279	291
18.00	1.00	35.5	43	104	109	156	50	64	50	43	55	295	298	302	52	117	174	91	37	133	66	41	164	284	247	240	130	183	154	168	59	73	178	199	151	287	264	57	185	133	34	77	197	188	209	43	175	282	293
18.00	1.00	35.75	44	101	110	158	51	65	49	43	57	297	299	302	52	119	178	93	37	134	67	41	166	284	249	243	129	186	156	168	60	74	179	199	154	288	265	58	186	134	34	79	201	190	209	45	177	282	293
18.00	1.00	36	44	103	110	157	54	67	54	47	61	295	299	302	53	119	177	95	37	134	69	42	168	286	249	245	129	184	156	171	63	76	181	202	157	289	267	64	187	133	34	79	202	190	210	46	180	280	293
18.00	1.00	36.25	46	103	112	160	55	71	55	46	61	296	300	303	54	121	179	97	39	138	70	45	170	286	251	246	132	188	158	172	65	78	184	202	159	290	268	64	189	138	37	81	203	192	213	48	181	283	294
18.00	1.00	36.5	48	103	110	159	52	67	48	43	57	296	299	304	52	119	177	95	40	135	66	43	168	285	252	245	133	187	158	170	62	74	182	203	156	289	266	62	189	135	34	78	203	193	212	46	178	283	295
18.00	1.00	36.75	40	99	108	158	48	64	45	38	51	295	296	300	48	119	179	93	37	132	61	39	166	285	248	241	134	187	157	171	56	73	179	201	153	287	263	53	189	136	33	80	204	189	210	44	176	281	293
18.00	1.00	37	42	101	109	159	48	64	44	39	53	296	297	303	47	119	179	93	37	134	63	40	167	283	250	242	132	189	159	173	58	73	181	200	156	287	264	54	190	136	33	79	205	192	211	46	176	280	294
18.00	1.00	37.25	44	103	112	161	52	68	48	41	55	298	299	304	52	122	182	97	40	137	66	42	171	286	253	244	134	190	162	174	62	76	183	204	159	290	268	57	192	139	35	84	207	194	214	48	179	284	295
18.00	1.00	37.5	45	103	112	159	51	67	49	42	57	297	299	304	51	122	181	98	40	139	66	43	171	285	254	248	136	194	164	175	60	75	186	205	160	290	267	57	194	141	36	84	210	194	215	49	181	282	295
18.00	1.00	37.75	45	103	112	162	54	70	49	42	58	298	299	307	51	123	182	98	41	140	67	45	173	286	253	247	136	195	165	175	61	77	187	207	164	290	269	58	194	142	37	84	211	196	218	49	180	283	294
18.00	1.00	38	43	101	112	160	51	67	49	41	59	298	300	305	50	122	182	98	38	139	65	42	171	286	253	247	136	195	166	176	60	76	185	206	163	289	268	57	192	140	34	86	212	195	215	48	181	282	295
18.00	1.00	38.25	42	100	111	160	53	66	48	42	58	296	299	304	50	121	182	98	40	140	64	42	174	285	254	247	137	195	166	176	61	76	185	206	163	291	269	59	194	140	35	84	212	196	216	49	180	282	296
18.00	1.00	38.5	42	101	111	159	51	66	46	39	55	297	301	304	50	122	182	99	40	139	65	42	171	285	251	246	136	194	166	176	61	74	185	205	160	289	269	55	194	139	32	84	212	196	215	49	180	283	295
18.00	1.00	38.75	47	103	113	162	56	74	56	47	68	299	300	305	55	124	182	103	43	143	73	47	179	289	256	252	135	199	167	177	67	82	190	209	170	291	273	66	194	143	35	90	213	198	219	50	187	283	296
18.00	1.00	39	43	100	110	159	52	68	48	40	58	298	299	305	49	124	183	100	41	142	66	41	174	286	256	248	138	198	167	178	62	76	187	208	164	292	268	56	195	142	34	86	215	197	218	49	183	283	295
18.00	1.00	39.25	44	101	112	162	57	73	55	48	67	297	299	305	54	125	183	105	43	143	74	47	180	286	256	254	134	200	170	179	67	81	189	210	170	291	275	67	194	145	34	91	216	202	220	52	188	285	295
18.00	1.00	39.5	43	100	109	161	53	68	48	42	59	295	300	305	49	123	183	100	39	142	66	40	176	284	255	250	138	200	169	179	61	77	187	210	167	291	269	57	197	144	33	88	217	199	219	49	182	283	295
18.00	1.00	39.75	44	102	113	162	54	68	49	42	60	297	300	307	50	124	185	103	44	145	69	44	177	288	256	253	140	202	173	182	62	78	188	210	169	292	271	59	199	147	35	90	219	200	220	52	185	284	297
18.00	1.00	40	45	101	113	164	56	71	48	44	62	299	302	306	51	126	187	106	44	147	71	47	178	287	259	253	144	204	175	183	64	79	190	211	170	292	271	59	201	149	38	93	221	202	221	54	184	285	297
18.00	1.00	40.25	48	106	117	165	60	76	56	50	69	300	304	309	54	131	189	109	47	149	74	51	184	288	261	256	144	208	177	187	70	84	195	215	177	294	275	65	202	153	39	98	223	205	225	57	190	288	300
18.00	1.00	40.5	47	104	116	165	57	71	53	46	64	299	301	306	51	128	187	108	48	147	72	48	182	289	259	254	144	206	177	186	67	80	191	214	173	293	274	66	201	149	37	93	222	204	224	56	188	286	298
18.00	1.00	40.75	48	106	118	167	63	80	61	52	74	300	302	306	57	132	189	112	49	151	78	52	187	291	263	258	142	209	179	187	73	87	196	218	179	294	277	70	202	154	39	101	224	206	228	56	194	288	299
18.00	1.00	41	44	102	114	164	57	71	53	46	64	300	301	307	52	128	188	109	45	149	73	46	182	288	259	255	142	207	178	183	66	82	193	214	176	294	273	64	202	151	36	95	222	202	223	56	188	286	297
18.00	1.00	41.25	45	103	115	165	56	73	54	47	67	301	302	307	55	131	189	110	47	151	73	48	185	287	261	256	143	210	179	188	67	83	194	215	179	294	274	62	204	155	35	99	224	204	224	56	190	286	297
18.00	1.00	41.5	45	105	114	167	57	74	52	46	65	301	302	307	53	131	190	111	47	152	74	48	183	288	260	256	145	210	180	189	67	84	194	217	181	295	273	62	205	156	37	98	226	207	226	55	191	287	299
18.00	1.00	41.75	49	107	117	169	63	81	62	52	75	302	303	308	60	135	192	116	51	154	82	52	192	290	263	261	145	211	185	191	73	89	197	220	185	296	279	73	206	160	39	104	227	209	229	60	195	288	300
18.00	1.00	42	44	101	114	164	58	74	56	47	68	300	302	306	53	130	189	111	47	152	76	47	188	288	262	258	144	212	182	186	69	84	196	216	181	293	276	68	204	156	35	100	227	207	226	56	193	286	298
18.00	1.00	42.25	47	106	119	170	63	80	60	53	73	303	305	309	57	133	192	118	51	156	81	52	191	291	265	261	149	216	186	191	72	89	199	221	187	298	278	69	208	161	39	106	231	211	230	61	195	289	301
18.00	1.00	42.5	45	102	152	168	58	76	55	46	67	302	303	309	52	132	191	114	49	154	75	50	189	289	264	258	147	214	184	191	68	85	195	220	183	296	277	64	208	160	37	103	230	208	228	58	193	286	299
18.00	1.00	42.75	45	101	117	169	60	75	57	50	69	302	301	307	54	132	191	113	49	154	77	50	188	289	263	260	146	215	185	192	71	86	198	219	184	297	277	66	207	160	36	104	230	209	228	58	193	286	299
18.00	1.00	43	46	102	117	169	60	76	54	47	66	302	302	309	53	133	193	116	49	154	74	50	189	288	263	259	148	217	187	191	68	86	198	220	185	297	276	64	209	163	38	105	233	212	228	61	192	287	299
18.00	1.00	43.25	46	105	135	170	63	80	58	49	70	302	303	310	54	136	196	117	52	156	81	51	193	291	263	261	151	218	188	194	73	90	201	221	188	298	279	68	211	164	38	108	234	211	230	62	197	289	301
18.00	1.00	43.5	49	108	120	173	64	80	59	51	72	302	304	311	55	137	197	120	53	161	80	53	194	291	266	264	155	222	192	197	73	90	202	224	190	298	279	70	212	166	41	111	236	214	231	64	196	289	301
18.00	1.00	43.75	47	105	120	172	61	79	57	49	69	305	305	311	53	137	196	119	54	157	77	52	194	289	265	262	153	220	191	196	71	88	201	222	191	297	278	67	213	166	39	109	236	213	231	64	196	288	301
18.00	1.00	44	47	105	120	171	63	79	56	48	69	301	304	310	54	137	196	119	54	159	78	52	194	291	264	260	152	222	190	195	72	90	201	223	189	298	279	66	213	168	38	109	236	213	232	64	196	289	301
18.00	1.00	44.25	44	104	119	172	62	78	55	46	68	301	303	308	52	137	196	120	53	157	76	49	191	291	262	260	152	222	192	197	72	88	201	223	190	297	278	63	212	169	38	110	237	213	230	64	194	289	299
18.00	1.00	44.5	46	104	120	172	62	79	56	48	69	303	302	310	54	137	196	120	54	157	79	51	196	290	264	262	152	224	193	197	72	88	201	225	192	297	277	65	212	168	37	112	237	214	230	63	195	288	300
18.00	1.00	44.75	43	101	117	170	61	76	55	47	67	302	303	309	51	136	194	119	52	156	77	50	194	288	264	263	152	221	192	195	71	89	201	222	190	297	277	65	212	168	35	110	236	211	230	62	195	288	300
18.00	1.00	45	45	103	119	172	62	79	57	47	68	303	303	310	51	138	196	121	54	159	78	51	195	289	264	263	154	225	195	197	71	90	200	226	192	298	279	66	214	172	37	113	238	215	232	65	196	287	301
18.00	1.00	45.25	43	103	118	172	63	78	53	47	66	302	302	309	51	136	199	121	55	159	78	51	196	288	265	261	154	223	196	200	71	88	201	225	193	298	278	64	214	171	37	111	239	215	231	67	196	288	301
18.00	1.00	45.5	51	108	123	178	71	87	68	56	80	305	306	312	60	143	253	129	60	164	89	59	204	292	268	269	155	229	198	202	81	99	209	230	200	302	283	77	218	176	42	122	242	221	236	69	204	291	302
18.00	1.00	45.75	44	101	117	172	63	79	55	46	69	301	303	311	51	138	197	121	53	159	78	49	198	289	264	262	153	226	194	199	73	88	201	227	196	298	277	65	217	173	36	115	240	215	232	63	197	288	300
18.00	1.00	46	46	105	122	175	65	82	57	49	71	304	304	311	53	141	200	123	56	163	80	53	199	291	266	264	156	228	198	201	75	94	204	228	197	301	279	67	218	176	38	119	241	219	234	65	198	290	301
18.00	1.00	46.25	45	104	121	176	67	83	59	49	73	304	304	311	55	141	199	125	57	164	83	53	200	290	268	266	156	228	198	202	75	92	205	228	199	299	281	70	216	176	37	120	243	219	235	67	201	289	301
18.00	1.00	46.5	47	104	123	177	67	84	61	52	72	306	306	313	55	143	201	129	60	165	84	57	202	292	268	265	158	230	201	202	76	95	206	229	201	300	281	71	219	180	40	121	244	220	237	71	200	290	300
18.00	1.00	46.75	49	105	124	179	70	86	64	55	78	305	306	312	58	143	202	130	58	165	89	58	204	293	269	268	155	230	201	203	80	100	209	230	204	301	283	78	219	182	40	126	244	222	239	69	206	290	302
18.00	1.00	47	47	105	123	177	68	83	59	51	71	304	305	312	55	143	201	128	60	164	85	56	204	291	267	267	158	230	201	204	76	94	207	230	202	301	282	70	221	181	39	121	244	220	240	69	202	291	302
18.00	1.00	47.25	46	103	122	177	67	85	58	49	71	304	306	310	52	141	201	129	59	165	82	56	203	291	267	265	159	230	203	204	73	95	205	230	203	300	280	68	221	180	37	122	245	221	237	69	201	290	301
18.00	1.00	47.5	46	105	123	179	67	83	59	51	72	304	305	311	54	144	202	130	60	168	85	55	205	292	268	266	160	230	205	206	75	94	209	231	204	300	282	70	223	184	39	124	246	221	238	70	203	291	301
18.00	1.00	47.75	48	105	124	180	72	87	66	55	79	306	306	312	57	145	204	132	62	169	89	58	208	292	272	269	160	232	205	205	81	100	211	231	210	302	285	76	224	186	38	130	249	224	241	70	207	291	303
18.00	1.00	48	45	102	122	179	67	84	59	49	71	304	305	311	54	143	202	130	60	166	84	56	206	291	267	266	159	233	203	205	75	95	209	230	206	300	282	70	223	185	38	125	246	222	237	72	200	290	302
18.00	1.00	48.25	50	107	128	183	76	93	72	61	85	308	310	314	61	150	208	138	67	174	94	64	213	294	272	273	161	233	209	211	86	105	213	235	213	305	287	83	227	191	43	134	250	226	242	73	210	294	304
18.00	1.00	48.5	45	103	122	179	66	84	59	48	70	304	304	312	51	145	203	130	62	166	83	57	206	292	266	264	160	232	206	207	75	94	209	231	207	302	283	67	224	185	36	127	246	223	238	71	201	290	302
18.00	1.00	48.75	47	105	124	182	70	87	63	53	74	305	306	314	55	148	205	132	65	169	88	58	209	294	269	268	162	237	209	210	81	99	210	234	211	303	286	72	226	189	38	131	250	226	241	74	205	291	303
18.00	1.00	49	46	104	125	182	70	90	64	55	76	304	305	314	56	146	203	136	64	171	89	59	210	293	270	269	163	236	210	210	81	99	212	234	211	303	285	74	227	190	41	133	250	225	242	72	207	292	302
18.00	1.00	49.25	47	103	126	182	71	88	63	52	75	306	307	313	56	148	207	135	66	170	89	60	210	293	269	269	165	237	210	211	80	100	212	235	212	303	286	72	227	191	39	132	251	226	242	75	205	293	302
18.00	1.00	49.5	48	105	126	185	72	90	65	56	78	308	309	314	58	151	206	138	68	173	91	61	212	293	270	272	165	239	211	212	82	102	213	235	215	304	288	75	229	193	42	135	252	227	245	76	209	294	304
18.00	1.00	49.75	49	106	128	185	73	91	65	57	79	307	308	315	59	152	208	138	67	173	92	61	212	294	271	271	167	240	212	214	84	104	215	238	216	305	286	76	230	195	42	138	252	227	245	79	210	292	305
18.00	1.00	50	49	106	128	184	74	90	65	55	78	306	309	316	58	150	209	139	67	172	90	62	212	294	270	271	165	239	213	213	82	104	212	236	216	305	287	75	229	195	40	138	252	226	243	78	207	293	305
18.00	1.00	50.25	46	103	124	183	71	87	60	52	73	306	306	312	53	149	205	138	66	170	86	59	209	293	267	268	164	238	212	212	80	100	212	236	214	304	284	72	229	196	38	135	252	227	242	75	206	292	303
18.00	1.00	50.5	47	105	127	185	74	91	63	54	75	308	309	314	55	151	209	137	67	173	90	62	211	292	268	268	167	240	214	214	81	101	213	237	217	304	286	72	229	196	39	138	254	227	245	79	208	293	305
18.00	1.00	50.75	47	105	127	186	75	93	68	55	79	306	310	316	57	152	210	142	69	175	94	64	215	296	272	270	167	243	215	216	84	105	214	239	218	306	287	76	231	199	40	141	255	229	245	81	209	293	306
18.00	1.00	51	47	104	127	185	74	92	66	56	78	307	307	314	57	151	209	142	68	174	93	61	216	293	269	271	167	240	214	216	82	103	215	239	220	305	288	75	230	198	41	142	255	228	245	77	211	292	304
18.00	1.00	51.25	47	104	129	187	76	90	65	55	77	307	307	316	55	152	210	142	69	174	92	62	216	293	269	270	168	243	217	216	83	104	215	239	219	306	288	75	230	200	39	144	255	230	247	80	210	294	305
18.00	1.00	51.5	47	103	128	187	74	92	64	53	77	308	307	314	55	151	209	144	68	175	92	62	216	294	268	268	169	243	217	216	82	105	215	239	219	306	288	73	231	201	39	143	255	228	245	79	209	292	303
18.00	1.00	51.75	50	106	130	189	78	95	67	56	80	309	310	316	59	155	212	146	73	179	96	64	218	294	272	272	169	245	219	218	87	107	219	241	223	307	289	77	234	205	42	146	255	232	248	82	211	293	307
18.00	1.00	52	47	103	129	187	79	94	70	58	83	307	308	313	56	151	211	146	70	175	97	64	219	295	269	272	165	241	217	217	87	109	217	241	223	306	290	79	231	204	39	146	254	230	247	77	214	293	304
18.00	1.00	52.25	48	105	129	188	78	92	67	56	79	307	309	316	57	152	213	145	72	177	95	64	219	296	270	271	169	244	222	219	85	107	218	241	222	305	289	76	235	204	41	148	255	233	247	82	210	293	305
18.00	1.00	52.5	47	107	129	188	76	92	66	54	78	309	311	315	56	155	213	147	73	177	95	63	218	295	269	271	171	245	221	219	87	107	217	241	223	306	289	75	236	205	40	146	257	232	249	82	210	295	304
18.00	1.00	52.75	50	106	130	191	79	95	69	56	82	309	309	316	57	155	214	149	75	180	96	67	218	294	270	272	173	247	222	221	87	108	217	243	226	306	289	78	236	207	41	192	259	232	248	85	210	294	305
18.00	1.00	53	46	105	129	189	76	92	67	53	77	307	307	315	55	153	212	147	71	178	94	64	219	295	271	270	171	245	222	220	85	106	217	241	225	306	288	76	236	207	39	149	256	232	247	82	212	294	304
18.00	1.00	53.25	46	104	128	189	77	94	66	55	80	307	309	316	55	155	213	148	74	178	95	65	219	293	272	272	171	245	222	221	86	109	217	242	227	306	289	77	237	208	38	152	258	233	249	83	211	293	305
18.00	1.00	53.5	49	107	130	191	82	99	74	61	86	306	309	316	59	156	214	153	74	181	103	69	223	297	271	276	168	247	223	222	90	113	221	242	231	307	293	86	236	209	40	155	259	235	250	84	217	295	306
18.00	1.00	53.75	50	108	133	195	84	101	77	63	89	310	313	317	63	157	215	154	76	182	105	72	226	298	273	276	172	249	225	225	94	116	223	245	232	309	295	88	239	210	42	159	259	238	251	86	218	294	307
18.00	1.00	54	51	107	133	196	80	97	67	57	80	310	310	317	58	160	217	153	79	180	99	68	222	295	270	273	177	250	226	224	90	111	220	245	231	306	291	79	241	212	42	157	261	236	250	89	213	295	306
18.00	1.00	54.25	47	104	130	192	78	96	68	55	80	308	309	316	56	157	214	152	76	180	98	66	222	296	269	272	174	247	224	225	89	111	219	244	229	307	292	76	239	212	39	156	259	234	249	87	213	294	305
18.00	1.00	54.5	53	109	133	194	84	100	72	61	84	309	311	317	60	159	218	158	80	182	103	72	226	296	272	277	175	251	228	225	93	116	222	247	234	308	294	89	242	214	43	158	262	239	252	89	217	296	306
18.00	1.00	54.75	47	106	130	193	80	95	68	56	78	309	310	316	56	157	215	152	78	180	97	68	222	294	269	271	174	249	226	224	88	110	220	244	231	307	293	77	239	213	52	158	260	236	250	85	212	295	305
18.00	1.00	55	49	105	131	195	82	100	71	57	83	310	311	318	59	159	218	157	78	183	100	68	225	297	272	273	176	251	228	226	90	113	222	246	234	308	292	81	241	214	41	163	262	238	251	87	213	296	307
18.00	1.00	55.25	53	109	135	196	88	103	77	64	91	311	311	317	63	162	220	161	82	186	107	75	229	298	274	276	176	251	230	227	99	120	224	248	239	311	297	91	242	220	44	166	263	238	253	91	221	297	308
18.00	1.00	55.5	48	107	132	195	83	98	70	59	82	309	310	317	57	161	218	157	80	183	100	71	225	296	271	272	176	250	230	227	90	113	221	245	235	306	293	80	242	218	38	163	263	239	251	89	215	295	307
18.00	1.00	55.75	51	108	137	198	87	104	76	63	88	311	313	320	61	164	220	160	82	186	106	73	229	299	273	277	179	254	232	228	96	119	227	249	239	311	296	87	245	222	45	167	263	241	254	91	219	298	309
18.00	1.00	56	52	108	133	198	86	101	75	61	85	311	311	317	59	161	219	162	81	183	106	74	229	297	273	276	177	251	232	228	95	118	223	247	238	308	296	91	242	219	42	164	263	240	254	91	219	295	307
18.00	1.00	56.25	51	108	135	198	86	103	74	60	85	311	312	318	60	163	221	162	82	185	104	73	228	299	273	275	178	253	232	231	96	117	225	251	239	310	295	84	246	222	43	168	263	241	254	91	217	296	308
18.00	1.00	56.5	54	110	138	202	91	108	81	67	94	311	313	319	65	165	223	166	86	187	113	77	233	299	275	279	178	255	233	231	102	125	228	251	243	311	298	96	246	223	45	172	264	244	256	94	223	298	309
18.00	1.00	56.75	50	108	136	199	87	105	76	63	89	311	312	318	62	163	222	164	82	184	108	75	232	298	274	276	176	254	232	231	98	120	226	248	242	311	296	88	244	223	43	170	265	241	255	91	218	297	308
18.00	1.00	57	47	104	133	197	86	103	73	59	84	310	312	317	57	162	220	162	81	184	104	73	228	296	272	275	178	253	232	229	94	117	223	248	239	310	295	84	245	222	41	168	264	240	252	90	219	295	308
18.00	1.00	57.25	50	107	136	200	86	102	73	60	83	310	312	320	58	164	220	163	83	185	104	74	231	297	272	275	179	254	233	232	95	119	226	250	241	309	294	84	247	225	43	169	265	243	254	89	218	296	307
18.00	1.00	57.5	49	105	132	199	86	104	73	59	83	308	312	318	58	163	220	164	83	186	107	75	231	298	272	274	178	254	232	231	96	119	226	248	241	309	295	83	245	225	41	170	265	242	255	91	218	294	308
18.00	1.00	57.75	52	107	137	201	90	108	81	65	92	311	313	318	62	166	223	170	85	187	113	76	233	298	273	277	177	257	235	232	102	126	226	250	245	310	298	92	247	225	42	175	265	244	255	92	222	296	308
18.00	1.00	58	53	108	138	204	91	105	75	62	86	311	313	320	63	167	225	169	88	188	110	77	231	300	274	277	183	257	237	234	100	123	227	252	245	312	298	87	251	227	44	175	267	245	256	96	220	298	308
18.00	1.00	58.25	50	107	137	201	89	107	77	63	86	311	312	320	60	167	223	169	87	188	109	77	233	300	273	274	182	257	237	233	97	122	229	250	244	312	298	88	248	228	43	175	266	245	256	94	220	297	309
18.00	1.00	58.5	52	110	139	203	95	110	83	69	93	311	313	318	65	168	225	174	88	188	116	80	237	300	275	277	181	257	238	235	102	128	230	252	248	312	299	95	249	229	45	179	267	245	257	94	225	296	309
18.00	1.00	58.75	49	106	134	201	88	102	72	58	80	310	310	318	57	165	221	168	86	186	105	74	231	298	271	270	184	258	236	233	95	119	226	251	245	310	296	82	250	227	41	174	264	243	254	93	217	296	306
18.00	1.00	59	49	106	136	203	87	106	74	59	83	311	314	320	58	166	223	168	86	187	108	75	233	299	273	274	183	256	237	233	97	122	228	251	245	312	297	86	249	228	43	176	266	244	256	94	220	296	308
18.00	1.00	59.25	51	108	138	204	92	109	79	66	87	311	313	321	64	168	225	173	88	189	114	79	236	300	275	277	182	259	239	236	101	127	229	253	248	311	300	90	252	231	43	178	267	247	257	96	220	298	309
18.00	1.00	59.5	49	106	136	205	90	106	75	61	86	312	313	320	60	167	225	172	90	188	111	78	235	299	271	273	183	259	241	236	99	124	228	251	246	312	297	86	252	231	42	179	267	247	258	94	219	296	308
18.00	1.00	59.75	47	105	136	203	89	106	74	60	84	311	313	319	58	166	225	170	86	186	110	78	234	298	272	275	182	258	237	233	99	123	227	250	247	313	299	86	250	229	41	179	266	246	255	92	218	296	308
18.00	1.00	60	47	105	134	203	88	104	73	59	82	309	311	320	58	165	224	171	86	187	111	74	233	299	272	273	182	256	238	234	96	123	227	251	247	310	296	84	251	229	39	180	267	244	256	92	220	294	307
18.00	1.00	60.25	51	107	137	207	92	106	75	60	83	312	314	319	60	167	227	174	90	188	111	78	235	299	272	273	185	260	241	237	100	124	228	252	248	311	298	84	252	231	42	182	268	247	257	94	220	297	309
18.00	1.00	60.5	48	105	137	205	91	105	74	59	82	311	312	320	58	169	226	175	90	188	110	77	236	298	272	273	185	259	240	236	99	124	229	252	248	312	298	82	253	231	41	180	267	244	257	92	218	295	308
18.00	1.00	60.75	48	106	137	203	90	106	75	58	81	309	312	319	57	167	227	175	90	188	110	75	236	298	272	273	184	258	241	235	98	124	228	253	248	311	298	84	254	231	41	183	267	245	257	92	220	296	308
18.00	1.00	61	48	107	138	205	91	107	76	60	82	313	312	321	58	168	225	177	91	188	112	80	236	299	271	272	185	261	242	237	101	125	229	253	250	313	299	85	254	233	42	183	268	248	257	93	220	297	308
18.00	1.00	61.25	50	108	139	206	93	109	77	61	84	312	313	321	60	169	228	177	93	191	113	80	238	299	275	275	186	262	243	239	101	128	231	253	251	311	299	88	255	234	42	186	269	247	257	95	221	296	310
18.00	1.00	61.5	50	107	139	206	93	110	78	62	86	312	313	321	59	171	227	177	93	191	115	81	240	301	274	275	186	261	243	238	104	127	232	254	252	313	301	88	255	235	44	187	269	249	259	95	223	297	308
18.00	1.00	61.75	49	106	138	206	93	108	76	59	80	311	313	319	59	168	226	178	92	190	113	78	237	299	272	273	184	261	243	237	102	126	228	253	251	310	300	86	254	234	43	184	269	248	258	93	219	296	307
18.00	1.00	62	49	107	136	206	92	109	74	59	82	309	312	320	58	168	227	179	91	189	113	78	237	300	271	273	187	261	243	239	101	127	228	254	251	311	300	85	254	234	39	185	269	248	258	94	220	296	308
18.00	1.00	62.25	49	108	142	210	96	111	76	61	85	312	313	322	61	172	227	182	93	191	116	81	240	300	273	275	187	262	246	240	102	131	231	255	255	313	302	89	257	236	42	189	269	249	261	97	224	297	309
18.00	1.00	62.5	52	108	141	210	99	114	82	66	92	311	315	322	64	170	228	184	94	194	120	83	243	301	274	278	184	261	246	241	108	135	235	254	256	312	303	97	257	237	44	190	270	251	260	97	226	298	310
18.00	1.00	62.75	52	109	140	211	100	115	83	68	91	310	315	320	64	173	230	185	95	194	123	84	243	302	274	277	187	262	246	241	110	137	233	256	257	314	303	98	257	238	44	191	268	250	261	97	227	297	309
18.00	1.00	63	55	111	142	213	100	116	83	68	90	314	315	321	63	175	231	186	98	196	123	86	245	302	278	277	191	264	248	244	109	136	235	257	258	314	303	99	259	241	47	194	270	252	263	101	224	300	309
18.00	1.00	63.25	50	108	140	212	98	115	78	63	87	314	315	322	62	173	230	185	97	191	119	82	242	302	275	275	191	264	247	241	107	132	233	256	258	315	302	91	257	241	44	193	270	253	260	97	223	299	311
18.00	1.00	63.5	49	108	139	211	99	114	80	64	85	312	316	321	61	172	231	185	97	194	119	81	243	300	274	276	190	263	248	242	106	135	233	257	257	314	302	93	259	239	43	192	270	252	260	96	224	298	310
18.00	1.00	63.75	50	108	141	211	96	114	78	62	85	314	316	322	59	172	228	186	95	192	119	81	242	302	273	275	189	263	248	242	107	135	232	255	256	313	302	90	261	241	43	192	269	251	262	95	224	297	309
18.00	1.00	64	49	106	140	211	100	115	79	65	86	313	316	321	61	172	230	187	97	193	119	84	243	300	274	275	190	263	250	244	107	134	234	256	258	315	303	91	261	241	42	193	271	251	262	95	223	299	309
18.00	1.00	64.25	49	108	140	213	99	115	78	63	88	312	315	322	61	173	231	186	99	195	123	83	244	301	275	275	191	264	249	243	108	136	232	257	259	312	302	91	261	241	44	195	270	252	262	97	224	297	309
18.00	1.00	64.5	52	108	141	213	100	117	82	65	90	314	316	322	64	174	231	189	98	195	124	84	244	300	274	276	191	264	249	246	108	137	235	258	259	315	304	94	262	242	45	197	270	253	262	98	226	298	310
18.00	1.00	64.75	49	106	139	212	98	115	77	62	85	312	314	321	60	172	230	187	98	193	120	81	244	301	275	275	190	263	249	243	108	135	233	256	259	314	302	90	260	241	42	194	270	251	261	98	225	298	309
18.00	1.00	65	52	107	141	214	102	117	81	65	89	313	316	323	62	174	232	188	101	195	124	84	246	301	276	276	190	263	250	244	110	138	236	258	261	314	304	94	261	243	43	198	271	254	262	97	225	298	311
18.00	1.00	65.25	49	106	142	212	101	117	80	64	88	314	315	323	61	174	231	190	99	195	123	83	245	301	275	275	191	264	250	244	110	137	235	258	261	314	303	94	262	243	42	198	270	252	263	98	224	298	310
18.00	1.00	65.5	51	107	140	214	101	115	78	64	83	313	315	322	60	175	233	190	101	195	122	81	246	300	273	275	192	264	249	245	109	137	235	256	260	315	301	91	261	244	45	197	271	254	261	99	223	298	310
18.00	1.00	65.75	56	110	143	216	103	120	81	67	87	314	317	323	62	177	234	195	105	195	123	85	248	302	276	278	195	264	251	246	112	139	237	260	262	313	304	98	262	246	45	200	271	253	263	101	227	298	310
18.00	1.00	66	52	108	142	214	103	117	78	63	83	315	316	324	62	175	233	192	101	196	123	84	248	302	275	274	193	265	251	245	112	138	234	260	260	315	303	90	264	245	43	198	271	253	262	99	225	299	311
18.00	1.00	66.25	49	107	142	217	102	117	78	64	86	314	315	323	62	176	232	195	101	197	124	83	247	303	275	274	194	263	252	247	110	137	236	258	261	313	302	91	262	246	43	199	271	252	262	99	224	298	309
18.00	1.00	66.5	50	107	142	216	103	117	78	62	84	314	314	322	60	177	233	195	105	196	124	81	247	300	275	273	195	265	251	248	112	139	236	258	262	313	303	93	264	246	44	202	271	254	263	100	224	297	310
18.00	1.00	66.75	49	108	142	216	104	119	81	64	87	315	316	323	60	177	234	195	102	196	127	82	248	303	275	276	194	265	252	246	114	141	237	258	264	313	304	93	264	247	44	201	271	255	263	99	226	299	311
18.00	1.00	67	52	110	143	217	103	117	81	64	86	313	315	324	63	178	235	197	105	199	127	85	248	303	276	275	195	266	254	249	112	142	239	259	263	314	305	94	265	246	45	203	271	256	264	100	226	298	310
18.00	1.00	67.25	58	114	149	222	113	127	90	74	96	315	317	324	70	182	238	202	110	201	136	90	254	305	279	281	196	269	256	251	122	150	241	263	269	318	308	108	267	250	49	209	274	260	267	105	232	301	312
18.00	1.00	67.5	49	107	141	217	105	118	77	64	84	313	316	323	60	176	235	197	105	197	123	83	249	303	275	273	195	265	254	248	112	140	236	260	264	314	304	92	263	250	42	201	271	255	263	100	226	297	310
18.00	1.00	67.75	54	110	144	220	108	123	81	66	89	314	317	324	64	180	238	199	108	199	129	87	250	304	277	277	197	268	255	249	116	144	239	261	265	316	307	97	266	251	47	206	271	259	266	103	229	299	312
18.00	1.00	68	56	111	145	220	110	123	84	70	90	316	317	324	65	180	237	203	109	200	130	89	252	306	276	277	195	268	254	249	118	148	239	262	268	316	307	105	265	250	47	207	273	258	265	102	229	300	310
18.00	1.00	68.25	51	109	143	220	106	122	81	63	87	315	318	325	62	178	237	200	107	197	128	85	251	303	277	275	198	266	256	250	115	144	239	261	264	316	305	95	267	250	44	206	274	257	265	101	226	297	311
18.00	1.00	68.5	51	107	143	220	109	121	81	63	86	314	316	324	61	179	236	199	108	197	128	84	250	303	275	274	196	268	255	248	116	145	238	261	265	316	305	95	266	251	44	207	271	257	265	99	226	298	310
18.00	1.00	68.75	58	113	147	223	110	125	82	69	88	316	318	324	66	181	239	205	111	198	134	88	252	305	278	277	200	268	255	252	117	147	241	260	267	316	306	103	267	252	49	210	273	258	266	105	231	301	310
18.00	1.00	69	55	111	146	222	111	126	87	70	92	314	318	325	68	181	239	205	111	201	138	88	254	306	278	278	197	267	257	251	122	150	243	263	268	316	308	104	268	253	46	211	273	259	268	104	231	301	312
18.00	1.00	69.25	54	110	144	221	110	123	81	66	87	315	317	324	63	180	237	205	110	198	130	84	252	304	276	275	197	267	257	252	116	147	240	261	266	316	306	101	267	253	46	210	271	258	266	103	228	298	310
18.00	1.00	69.5	52	108	144	221	108	121	78	63	83	314	316	323	62	180	238	205	110	197	131	83	251	302	274	274	198	267	256	251	117	145	239	260	266	316	305	93	267	251	43	209	272	257	266	101	227	298	311
18.00	1.00	69.75	52	109	144	221	109	123	81	65	87	315	317	325	63	180	238	203	110	198	133	85	254	303	276	275	198	267	257	252	118	148	240	262	270	315	306	97	269	253	44	211	273	260	266	102	229	299	313
18.00	1.00	70	51	108	143	220	110	124	83	66	88	313	316	325	64	179	238	206	109	198	134	86	253	304	276	275	197	268	257	251	120	149	240	261	269	316	306	99	267	252	44	211	272	259	265	102	228	299	311
18.00	1.00	70.25	52	110	146	225	112	125	82	65	86	317	318	326	64	184	240	208	114	200	135	86	254	305	277	276	201	268	259	253	120	149	242	263	268	317	308	97	269	254	47	212	273	259	267	103	229	301	312
18.00	1.00	70.5	53	110	147	223	109	124	80	64	85	314	316	324	63	181	238	207	113	198	134	84	253	304	277	275	199	268	258	252	120	149	240	261	269	316	306	95	269	253	45	212	272	261	267	103	228	299	310
18.00	1.00	70.75	52	110	144	225	111	125	84	66	89	314	318	325	65	181	239	207	113	199	136	86	254	304	278	276	199	268	259	254	121	149	242	262	270	316	308	99	271	254	46	214	273	260	266	103	228	299	312
18.00	1.00	71	50	107	143	222	109	123	80	65	86	314	318	325	63	180	239	207	112	200	135	83	253	303	276	274	199	268	259	253	119	149	240	262	269	317	305	98	268	253	43	214	272	261	266	102	227	296	310
18.00	1.00	71.25	51	109	144	224	111	123	79	62	82	314	317	325	62	182	239	208	114	199	134	85	253	304	276	273	201	267	259	253	119	149	240	261	269	316	307	96	269	254	44	215	273	260	266	102	227	298	311
18.00	1.00	71.5	49	108	145	223	113	125	82	64	86	314	316	325	62	183	238	209	113	199	135	83	254	302	276	275	199	266	257	252	122	152	241	261	268	315	305	100	267	253	44	214	271	260	266	101	229	298	311
18.00	1.00	71.75	52	109	145	224	112	127	82	63	85	314	317	324	62	183	240	211	114	200	135	86	253	305	277	276	202	267	259	254	121	150	241	261	269	316	307	97	268	256	45	216	271	260	266	102	227	299	311
18.00	1.00	72	55	112	148	227	120	131	88	72	95	315	319	325	70	185	241	216	117	203	144	91	258	306	279	279	200	269	262	256	128	158	245	265	273	318	309	109	269	258	48	219	274	265	267	106	235	301	313
18.00	1.00	72.25	55	112	148	227	118	133	89	72	93	316	319	326	69	185	242	214	116	202	145	91	259	306	281	278	200	271	262	256	130	160	246	264	273	318	309	110	270	257	48	220	273	264	269	107	235	301	313
18.00	1.00	72.5	51	109	145	225	114	127	81	64	83	315	319	325	63	183	241	211	116	200	137	85	256	305	276	275	202	270	261	255	122	153	243	263	271	315	307	97	271	257	46	217	274	261	267	103	229	299	312
18.00	1.00	72.75	52	110	146	226	115	127	81	65	87	315	317	325	65	185	241	214	118	202	139	87	255	305	277	275	203	269	260	256	124	155	243	263	272	315	308	99	270	257	46	218	271	263	269	105	230	300	312
18.00	1.00	73	49	108	145	225	116	127	81	64	87	314	318	325	61	182	239	215	113	200	139	85	256	304	278	275	199	268	261	252	123	155	241	262	271	315	306	99	269	257	44	217	272	261	266	103	231	298	313
18.00	1.00	73.25	54	111	148	227	119	132	87	71	92	315	319	325	67	185	242	219	120	202	144	89	258	306	280	278	200	270	262	257	130	158	245	264	274	317	309	107	271	259	47	221	273	264	269	106	233	302	312
18.00	1.00	73.5	57	111	147	229	121	135	90	73	95	315	318	326	69	187	243	220	120	202	148	91	260	305	281	278	203	270	262	256	132	162	247	265	275	319	311	111	271	260	46	223	273	265	269	106	235	301	313
18.00	1.00	73.75	54	110	147	227	118	128	81	65	84	314	319	325	64	185	243	219	120	201	140	87	256	305	277	274	204	270	263	256	126	156	244	264	271	316	310	99	272	260	45	220	274	264	267	106	230	300	312
18.00	1.00	74	51	110	146	226	118	128	80	65	84	315	318	327	62	184	242	219	122	200	139	84	256	305	276	273	203	270	262	256	124	157	244	261	272	316	308	98	272	258	47	221	274	262	268	104	231	299	312
18.00	1.00	74.25	54	111	148	231	120	131	87	68	89	316	319	327	66	185	244	221	123	202	144	89	260	307	279	278	204	272	264	259	130	161	247	266	275	317	311	104	272	261	49	223	273	265	270	107	234	303	314
18.00	1.00	74.5	55	111	149	231	122	136	87	70	93	317	319	327	68	188	245	222	124	204	147	91	260	307	281	278	205	271	264	258	131	164	248	265	276	318	311	108	272	260	49	224	273	266	270	108	235	302	314
18.00	1.00	74.75	54	112	147	229	120	130	82	65	85	316	318	326	64	186	244	220	122	201	143	86	258	306	277	275	206	270	264	257	126	160	245	264	274	316	308	101	272	261	47	223	274	266	269	108	231	301	312
18.00	1.00	75	53	111	147	229	122	130	81	67	86	316	319	327	64	185	244	221	124	203	143	88	258	306	279	276	205	269	264	259	130	162	246	265	274	316	310	102	271	261	47	224	275	267	270	106	232	302	312
18.00	1.00	75.25	52	111	147	228	121	130	79	64	84	318	319	327	64	187	244	222	123	200	142	86	259	306	278	276	205	269	264	258	128	159	244	263	274	317	309	99	272	259	46	224	273	264	269	105	230	300	312
18.00	1.00	75.5	56	112	148	230	121	135	83	68	87	317	319	326	68	188	246	225	125	203	145	88	261	306	280	277	207	271	266	260	132	163	246	264	276	319	310	106	274	262	48	224	274	266	270	108	234	300	313
18.00	1.00	75.75	53	110	146	229	121	131	79	63	84	316	318	326	65	186	243	224	125	201	144	85	258	306	276	275	206	271	265	258	128	159	246	264	272	317	309	99	272	261	45	223	274	264	268	105	230	300	313
18.00	1.00	76	53	112	148	231	123	135	85	68	90	317	320	327	65	187	244	224	125	204	149	87	260	306	281	276	206	271	264	259	131	163	247	264	276	319	309	104	273	262	47	226	274	266	269	107	234	300	313
18.00	1.00	76.25	52	109	146	230	121	131	80	64	84	315	319	327	64	185	244	224	124	201	145	86	259	305	278	273	207	269	263	259	130	162	245	263	273	316	309	101	272	261	45	225	273	264	268	105	232	299	313
18.00	1.00	76.5	51	109	146	230	121	130	80	64	83	316	319	325	63	186	244	224	125	201	145	84	259	305	278	274	206	269	264	259	128	162	244	263	273	315	310	100	273	261	44	224	274	266	267	106	231	299	311
18.00	1.00	76.75	53	110	150	230	124	134	83	66	87	317	319	328	65	187	244	226	126	203	149	87	259	306	280	277	208	271	265	259	132	163	248	263	275	317	309	105	273	263	47	226	274	266	269	106	234	300	313
18.00	1.00	77	54	111	150	231	124	134	83	66	87	317	320	327	65	188	245	228	128	203	146	87	260	308	280	276	208	271	266	260	133	163	248	266	275	319	310	104	273	263	47	227	275	267	270	107	233	299	314
18.00	1.00	77.25	56	112	150	231	129	140	90	74	95	316	320	328	72	188	247	229	129	205	154	90	263	307	281	278	207	272	266	261	140	171	251	266	278	317	312	113	273	265	48	229	273	270	271	108	239	302	315
18.00	1.00	77.5	55	111	148	233	128	137	84	70	90	317	320	327	69	189	245	228	129	204	152	89	262	307	281	277	206	271	266	261	136	168	248	265	277	318	310	107	273	264	49	229	275	269	271	108	236	302	314
18.00	1.00	77.75	56	113	151	234	129	136	85	69	90	318	320	328	69	191	248	232	131	205	152	90	263	307	283	277	211	273	266	263	135	167	250	266	278	317	312	109	274	265	50	230	276	269	271	111	238	302	314
18.00	1.00	78	54	110	149	232	128	139	84	69	90	318	320	328	68	188	246	229	129	204	152	87	263	307	280	279	207	271	266	261	134	168	248	266	276	318	311	107	273	265	47	230	275	268	270	108	235	302	313
18.00	1.00	78.25	54	113	148	232	128	138	84	69	88	318	320	329	67	190	248	232	132	205	154	89	263	307	281	277	210	273	266	261	135	169	250	264	276	318	311	109	276	266	48	229	275	269	270	108	238	302	313
18.00	1.00	78.5	55	112	149	233	129	136	85	68	87	317	320	327	68	190	249	233	130	203	153	89	263	307	280	276	210	272	267	261	134	168	250	266	277	319	311	107	274	264	47	229	274	269	271	109	236	303	314
18.00	1.00	78.75	56	111	146	233	127	134	82	67	87	316	318	326	65	188	246	230	131	202	149	86	262	308	281	277	208	271	266	261	135	167	249	264	275	317	312	112	273	265	48	229	272	267	268	108	234	301	312
18.00	1.00	79	56	113	148	235	132	137	85	68	89	317	320	327	67	190	247	233	132	204	154	89	263	308	281	279	210	272	268	261	138	169	248	264	276	319	310	114	272	265	48	231	275	267	269	109	236	301	312
18.00	1.00	79.25	55	110	149	234	130	137	83	67	88	318	320	328	66	189	249	232	133	204	153	88	262	308	280	276	210	272	266	262	136	170	251	266	277	319	311	107	273	266	47	231	274	270	268	109	235	301	314
18.00	1.00	79.5	52	108	146	231	126	135	79	62	84	315	318	327	64	188	248	231	129	201	151	84	260	307	279	274	210	270	266	261	133	167	247	263	275	316	310	101	273	266	45	229	274	266	265	105	233	300	311
18.00	1.00	79.75	51	109	144	232	127	134	79	63	82	315	319	326	63	188	246	232	131	200	151	83	261	306	279	272	210	269	266	260	133	165	248	264	275	317	309	102	272	262	43	230	274	266	266	105	233	301	312
18.00	1.00	80	53	110	148	233	131	137	81	66	87	317	321	328	65	189	248	234	133	203	152	88	263	307	280	276	211	271	267	263	136	169	249	265	278	317	310	104	275	265	47	233	274	267	268	108	236	299	313
18.00	1.00	80.25	56	112	148	234	135	142	87	70	92	317	320	327	69	189	248	235	134	207	158	90	264	308	282	279	208	272	267	264	142	175	252	267	278	318	313	114	274	266	48	233	274	269	270	109	240	303	314
18.00	1.00	80.5	53	111	149	235	129	135	80	65	84	317	321	328	63	190	248	234	133	203	153	85	262	308	281	276	210	272	268	263	138	169	250	263	275	317	310	105	275	265	45	232	275	268	268	108	235	301	313
18.00	1.00	80.75	54	110	149	234	133	140	85	68	89	317	320	328	69	189	249	236	133	205	157	88	266	309	281	276	211	272	266	263	140	174	252	266	277	318	311	109	273	266	47	233	273	267	267	107	239	301	314
18.00	1.00	81	55	113	149	235	134	141	84	68	88	318	320	328	69	190	250	238	138	206	157	89	265	309	282	277	213	274	269	264	142	173	252	267	277	320	312	110	275	268	49	235	276	269	269	111	239	302	315
18.00	1.00	81.25	56	113	148	234	133	137	81	67	86	315	319	327	66	189	250	237	138	204	156	88	263	308	282	275	213	272	268	261	139	172	250	264	276	316	309	111	273	267	46	233	275	266	266	110	237	301	314
18.00	1.00	81.5	52	109	148	233	133	137	80	65	84	316	319	328	63	189	250	237	136	205	153	85	263	307	280	275	212	272	268	263	138	171	250	265	276	318	308	107	273	267	44	232	273	266	266	108	237	300	312
18.00	1.00	81.75	58	114	151	235	137	142	85	69	88	316	320	327	69	191	251	240	139	204	160	89	266	309	282	278	213	273	269	265	144	176	251	267	277	317	312	117	275	269	50	235	274	268	266	112	240	303	312
18.00	1.00	82	55	114	151	236	135	141	85	67	91	317	321	330	70	192	251	239	139	207	160	89	265	308	283	277	215	273	268	264	142	175	252	267	279	318	312	112	277	268	49	235	277	268	270	109	240	303	315
18.00	1.00	82.25	54	111	151	237	136	139	84	68	88	318	320	328	69	191	251	239	140	205	159	87	264	308	283	278	213	273	268	266	143	175	252	267	277	319	311	111	273	268	48	235	274	267	266	110	239	302	314
18.00	1.00	82.5	56	112	152	237	136	140	83	66	86	319	321	329	67	193	252	241	140	205	159	87	264	309	282	276	214	273	269	265	142	176	253	268	279	319	312	108	276	269	48	237	275	268	267	111	240	302	315
18.00	1.00	82.75	56	113	154	237	138	142	83	68	88	319	322	330	68	193	252	242	140	207	160	89	265	309	282	276	216	272	270	264	144	177	252	266	279	320	312	112	276	268	49	238	276	268	268	111	241	305	315
18.00	1.00	83	55	112	150	236	136	142	83	67	89	319	320	330	66	190	249	242	140	205	161	88	266	309	282	278	214	272	268	265	143	176	252	266	278	318	312	112	275	269	47	235	275	266	268	109	240	302	315
18.00	1.00	83.25	55	114	148	237	135	140	81	66	87	318	320	330	66	191	251	241	141	206	161	87	266	310	281	276	214	274	268	265	142	176	252	267	277	318	312	109	275	268	46	237	275	266	265	110	240	302	315
18.00	1.00	83.5	57	113	152	238	139	144	88	72	93	318	321	329	71	194	251	244	142	207	165	93	267	310	284	280	213	273	269	265	149	182	255	267	279	318	312	119	274	268	49	239	275	268	266	110	244	303	313
18.00	1.00	83.75	53	109	149	236	138	139	84	67	88	318	320	328	67	190	249	243	138	203	163	87	263	310	282	276	213	270	267	265	142	177	253	265	278	317	312	111	274	268	46	236	273	264	266	108	240	302	313
18.00	1.00	84	54	111	150	237	139	142	84	67	88	318	321	329	66	192	252	242	141	206	163	86	265	311	283	276	216	273	269	264	146	178	255	267	278	318	312	112	275	269	48	237	276	266	266	109	241	302	315
18.00	1.00	84.25	55	113	151	238	138	142	83	68	87	317	322	328	67	192	252	244	142	205	163	87	266	308	284	277	217	274	269	264	144	178	253	266	279	317	313	111	276	270	48	239	274	266	266	111	240	301	314
18.00	1.00	84.5	55	112	150	238	141	140	83	66	88	321	322	330	69	193	254	243	144	205	164	87	266	310	283	277	217	272	270	266	146	180	253	267	279	319	314	111	276	270	48	239	276	267	266	110	242	301	315
18.00	1.00	84.75	56	112	151	239	141	140	82	66	88	318	320	329	68	193	254	245	145	206	165	89	265	309	283	276	217	273	270	264	146	180	253	266	279	318	312	112	276	269	48	240	276	266	266	110	242	303	313
18.00	1.00	85	51	109	150	237	138	142	84	66	88	319	322	330	67	192	252	243	141	204	165	87	266	309	284	277	215	272	269	264	147	180	253	266	280	318	313	112	275	269	44	238	274	265	267	107	241	302	315
18.00	1.00	85.25	51	109	146	236	137	137	79	61	82	317	320	329	63	191	251	244	143	203	161	85	265	308	282	276	215	271	268	264	141	178	251	264	278	316	309	108	276	268	46	236	274	263	264	105	239	300	313
18.00	1.00	85.5	56	111	152	238	141	143	84	69	89	320	321	331	69	194	253	246	145	206	167	89	267	310	286	278	215	273	270	267	150	182	254	268	280	319	313	116	276	269	49	240	275	266	267	109	243	303	314
18.00	1.00	85.75	53	110	148	239	140	139	81	66	86	318	320	329	67	190	253	247	145	206	164	87	264	310	283	277	216	272	269	267	147	180	254	267	279	318	313	112	275	268	47	239	274	265	266	109	241	303	315
18.00	1.00	86	57	114	152	241	145	143	84	68	86	320	322	329	71	194	254	248	149	207	166	89	267	311	283	276	220	276	272	268	149	183	255	267	280	320	313	112	277	271	49	243	277	265	267	111	245	304	316
18.00	1.00	86.25	50	107	147	237	140	138	78	62	82	317	320	329	64	191	251	246	146	203	164	85	263	308	281	274	216	272	269	265	145	179	251	265	278	318	312	107	275	269	44	239	273	264	262	107	240	301	314
18.00	1.00	86.5	58	115	154	243	148	146	90	73	96	319	322	331	75	196	256	251	150	209	175	94	271	311	286	280	218	276	272	267	156	189	258	269	283	320	313	123	278	272	51	244	278	268	269	114	249	304	315
18.00	1.00	86.75	55	112	151	240	146	144	88	71	93	317	321	329	71	194	253	248	146	207	171	93	268	310	285	280	216	274	271	266	154	187	255	268	279	318	314	121	275	269	45	243	274	264	265	110	247	304	313
18.00	1.00	87	53	112	150	239	144	141	81	64	86	317	320	329	67	193	255	248	148	204	167	89	267	310	281	276	219	272	271	266	148	182	255	267	279	317	313	111	276	270	48	241	275	266	265	110	245	303	315
18.00	1.00	87.25	54	112	149	241	143	139	82	65	85	318	321	329	68	195	255	250	148	205	168	88	266	310	285	274	219	274	271	265	149	182	254	266	279	318	313	111	277	271	48	242	276	264	265	108	244	303	314
18.00	1.00	87.5	54	111	148	240	143	138	80	65	83	319	321	330	66	192	252	249	148	204	166	86	266	308	284	276	218	270	269	266	148	184	253	266	278	318	311	112	275	269	46	240	275	264	265	108	243	303	313
18.00	1.00	87.75	56	112	151	240	147	145	87	73	93	317	321	328	72	193	252	250	149	207	173	90	269	310	286	278	218	272	271	266	155	189	257	267	279	318	314	123	276	270	47	243	273	265	265	110	248	303	313
18.00	1.00	88	56	114	151	241	148	143	85	67	89	320	322	331	70	195	255	251	151	208	171	88	268	311	285	276	220	274	272	268	152	187	256	268	281	321	314	115	276	271	49	244	276	266	267	110	246	303	315
18.00	1.00	88.25	56	114	152	242	149	143	84	69	90	318	323	330	71	195	254	252	151	207	172	90	269	312	286	277	219	273	272	267	155	187	257	267	280	319	313	117	276	270	50	245	275	265	265	110	246	307	315
18.00	1.00	88.5	54	112	152	239	146	138	79	64	85	318	321	330	68	194	254	252	152	207	170	86	266	311	285	275	220	273	270	267	150	185	256	268	279	317	312	113	276	270	46	241	276	264	263	111	245	303	312
18.00	1.00	88.75	59	113	151	241	148	138	81	67	88	318	322	329	67	194	253	250	154	207	171	88	267	311	285	276	220	273	271	269	151	185	255	268	279	318	311	121	275	271	49	242	275	264	263	111	247	304	314
18.00	1.00	89	56	114	151	242	150	143	85	69	91	319	323	331	72	196	256	253	152	207	175	89	270	311	286	278	221	275	272	268	156	190	257	267	281	320	314	118	277	272	50	246	275	266	266	112	248	304	316
18.00	1.00	89.25	55	112	150	240	148	139	82	67	86	319	321	329	69	195	256	252	152	207	172	89	268	311	286	277	221	273	272	268	154	187	256	269	279	319	312	117	276	271	49	244	275	265	265	110	247	305	315
18.00	1.00	89.5	55	112	151	241	149	142	85	69	91	318	322	330	71	194	255	253	153	208	176	89	269	311	287	278	221	274	271	268	154	189	257	269	280	320	314	118	276	271	50	246	276	266	263	110	248	304	315
18.00	1.00	89.75	54	110	149	242	148	139	81	65	86	319	322	330	69	195	255	253	152	207	172	88	268	310	285	276	222	273	271	268	152	188	257	269	281	319	313	116	276	271	48	245	275	264	266	109	248	304	314
18.00	1.00	90	52	110	150	239	146	135	77	62	82	317	322	327	65	193	253	251	150	205	171	84	265	309	283	273	221	271	270	266	150	185	255	266	277	318	313	111	273	270	45	244	274	262	263	106	245	300	314
18.00	1.00	90.25	52	111	150	242	149	140	81	66	86	319	322	330	69	194	256	254	155	207	173	88	267	311	285	275	222	274	271	269	154	189	256	268	278	320	313	114	276	272	45	244	275	264	266	108	245	302	315
18.00	1.00	90.5	56	113	151	241	151	144	85	69	91	319	323	331	71	195	255	254	156	207	177	91	268	310	287	278	221	274	272	268	157	192	259	268	282	319	313	119	276	271	47	245	277	267	265	109	249	304	314
18.00	1.00	90.75	56	114	151	241	150	140	82	67	88	318	322	331	71	196	257	255	156	208	175	89	269	311	287	277	224	274	271	269	157	190	258	270	282	317	313	116	277	272	48	246	275	265	265	110	248	305	314
18.00	1.00	91	53	110	151	241	150	140	81	63	84	317	321	329	67	194	255	254	154	207	173	87	267	310	285	273	223	274	270	268	152	188	256	267	279	318	313	113	275	270	48	245	275	263	262	108	247	303	314
18.00	1.00	91.25	53	111	148	241	147	137	77	62	83	317	322	329	67	194	254	253	155	205	172	87	267	310	285	275	223	275	271	266	152	187	255	266	280	317	313	112	275	270	45	245	274	262	263	109	247	303	314
18.00	1.00	91.5	61	116	155	246	155	146	87	72	94	320	323	331	76	199	258	259	162	210	183	93	269	313	290	281	225	276	274	270	162	195	261	269	283	320	317	129	277	274	53	249	278	267	267	113	253	307	316
18.00	1.00	91.75	57	115	153	244	156	144	88	73	94	318	323	332	73	197	259	258	158	209	180	93	271	312	289	280	224	275	274	270	162	196	260	270	282	320	316	125	277	273	50	249	278	267	268	112	252	306	315
18.00	1.00	92	52	110	148	240	149	137	79	63	82	318	321	328	66	193	256	255	155	205	173	83	266	311	284	273	222	273	270	266	155	189	256	267	279	319	312	112	275	271	46	245	275	263	263	108	246	301	314
18.00	1.00	92.25	54	112	150	241	153	143	85	68	90	317	323	330	70	195	255	255	157	208	179	88	269	311	289	277	225	273	271	268	159	195	260	267	282	318	315	123	275	270	46	246	276	264	265	109	251	304	314
18.00	1.00	92.5	54	113	151	242	153	141	82	64	87	319	322	332	70	198	258	257	159	208	178	87	268	311	287	275	224	274	271	269	158	193	257	268	281	319	314	117	276	272	49	246	276	264	263	110	250	302	315
18.00	1.00	92.75	54	110	150	243	153	141	80	64	85	320	324	331	69	196	258	258	157	207	177	86	268	311	286	275	224	273	271	269	157	193	258	268	282	317	314	115	275	272	48	246	276	264	265	107	250	304	314
18.00	1.00	93	57	114	152	243	155	145	87	71	94	319	322	331	74	198	258	257	161	209	184	92	270	312	287	279	223	275	272	269	162	198	260	270	282	319	314	127	276	272	49	250	276	267	266	112	254	305	314
18.00	1.00	93.25	60	116	154	246	159	148	91	75	97	320	324	331	76	199	259	260	163	212	185	95	271	314	290	280	226	274	274	272	167	202	262	271	283	320	316	130	277	273	52	251	277	268	267	114	256	306	316
18.00	1.00	93.5	52	111	148	241	151	139	77	63	83	319	322	330	68	196	256	257	158	206	177	85	267	311	284	274	225	272	270	268	157	193	256	267	278	318	312	113	275	270	46	244	275	262	263	107	249	304	314
18.00	1.00	93.75	55	113	150	243	153	142	81	66	89	319	324	332	71	196	259	258	162	207	181	89	269	313	288	277	228	275	273	269	161	195	260	268	283	318	314	120	276	273	50	248	277	266	266	110	252	306	314
18.00	1.00	94	53	112	149	240	152	137	78	64	82	319	323	331	68	195	257	258	160	208	179	84	267	311	286	274	227	273	271	268	157	193	257	267	281	317	313	114	276	273	46	248	275	262	263	108	250	304	314
18.00	1.00	94.25	51	111	149	240	150	137	78	63	82	318	321	330	66	195	256	256	159	206	178	85	267	311	285	274	226	274	271	268	155	192	258	267	279	317	312	115	276	272	45	246	276	261	263	107	251	302	313
18.00	1.00	94.5	54	110	148	240	150	137	78	62	83	318	322	330	67	196	257	258	158	205	179	84	268	311	287	275	225	274	272	267	158	193	257	268	280	317	313	116	275	271	46	245	273	262	263	108	250	303	313
18.00	1.00	94.75	55	112	149	242	151	138	78	62	83	318	322	330	68	196	257	257	163	207	181	86	268	311	286	275	227	274	272	268	158	195	259	268	280	318	314	116	276	273	47	247	275	264	263	109	252	306	315
18.00	1.00	95	55	114	152	244	154	141	83	66	87	319	323	332	71	198	259	258	162	209	182	89	270	312	289	276	230	276	272	270	162	197	260	269	283	319	312	121	277	275	51	250	277	265	266	111	253	304	314
18.00	1.00	95.25	55	111	151	241	154	144	85	68	91	319	323	332	71	197	259	260	162	210	185	88	270	313	289	277	227	274	271	270	163	197	261	269	283	319	315	122	277	273	48	250	278	265	265	109	254	307	315
18.00	1.00	95.5	57	115	153	245	154	142	84	68	88	320	324	333	73	199	260	260	164	210	184	90	272	314	289	277	229	277	274	270	162	199	260	270	283	320	317	122	279	274	50	251	278	266	265	113	256	306	317
18.00	1.00	95.75	57	114	152	244	155	143	85	68	87	321	323	331	70	200	261	261	167	208	186	90	272	312	290	276	230	277	273	271	165	200	261	272	283	318	314	121	277	273	50	251	278	266	267	111	255	306	314
18.00	2.00	0	23	46	16	22	19	22	20	20	24	45	45	51	26	14	15	11	12	11	11	11	17	67	53	67	24	17	11	11	17	11	11	11	13	47	59	38	18	17	11	11	11	15	17	25	18	18	31
18.00	2.00	0.25	25	42	16	22	18	20	21	16	23	44	43	54	25	19	15	11	11	11	11	11	19	35	58	77	21	13	11	11	13	11	11	11	13	26	58	38	17	15	11	11	11	12	14	21	17	19	27
18.00	2.00	0.5	23	46	16	22	17	20	20	16	24	41	44	53	25	15	13	11	11	11	11	12	18	35	64	79	24	13	11	11	13	11	11	11	14	27	56	37	16	14	11	11	11	12	13	21	17	19	26
18.00	2.00	0.75	24	44	15	21	16	20	21	16	22	40	43	55	24	14	12	11	11	11	11	14	18	35	66	54	25	12	11	11	13	11	11	11	14	27	52	37	17	12	11	11	11	11	13	21	17	20	25
18.00	2.00	1	24	46	15	23	18	22	22	17	20	48	50	66	23	16	12	12	11	11	11	18	21	40	75	55	23	11	11	11	15	12	11	12	16	29	53	44	15	13	11	11	11	12	14	21	18	20	27
18.00	2.00	1.25	25	43	15	19	15	17	20	15	23	36	39	44	22	15	11	11	11	11	11	11	17	33	61	37	24	11	11	11	11	11	11	11	11	24	47	31	17	12	11	11	11	11	11	15	14	15	23
18.00	2.00	1.5	23	43	17	22	18	22	27	21	29	47	53	65	23	17	12	13	12	12	13	19	27	43	58	52	22	11	11	11	15	13	11	12	19	31	54	43	17	11	11	11	11	11	14	19	19	23	30
18.00	2.00	1.75	25	45	19	22	19	23	28	20	30	47	52	62	26	16	13	13	13	13	14	18	25	44	50	47	23	13	11	11	16	13	11	12	18	32	54	41	18	12	11	11	11	11	14	18	20	24	30
18.00	2.00	2	24	43	15	19	16	18	22	18	24	39	44	52	20	14	11	11	11	11	11	14	19	42	38	37	19	12	11	11	11	11	11	11	12	28	48	36	17	11	11	11	11	11	13	14	16	18	25
18.00	2.00	2.25	26	43	16	21	17	21	23	19	26	45	49	59	23	15	11	11	11	13	13	17	23	45	42	40	21	12	11	11	13	13	11	11	17	29	51	41	18	11	11	11	11	11	13	17	18	23	29
18.00	2.00	2.5	27	44	19	23	18	22	25	21	30	45	52	61	24	16	14	14	14	13	15	18	24	59	38	41	24	13	11	11	14	12	11	13	20	32	52	41	19	14	11	11	11	11	15	17	20	24	30
18.00	2.00	2.75	27	45	20	24	22	25	28	22	33	52	58	67	24	18	14	15	15	16	17	22	30	59	43	49	24	13	13	11	18	16	12	16	22	34	56	46	20	13	11	11	11	12	16	18	21	27	33
18.00	2.00	3	29	48	23	27	23	27	32	27	34	59	62	70	27	21	14	17	16	18	20	27	35	59	46	55	23	14	15	11	20	17	14	18	25	36	58	47	22	16	11	11	13	14	18	18	24	28	39
18.00	2.00	3.25	28	44	20	23	19	23	28	22	30	50	52	60	23	18	12	13	13	15	14	20	27	49	38	43	21	13	11	11	15	13	11	11	19	31	53	42	20	12	11	11	11	11	13	15	18	25	32
18.00	2.00	3.5	30	46	20	25	22	26	30	25	34	57	60	69	27	19	14	17	15	16	18	24	31	49	41	48	23	13	13	11	19	16	13	16	23	36	58	46	22	16	11	11	13	13	16	16	21	26	36
18.00	2.00	3.75	32	46	22	26	22	26	28	26	32	51	57	64	27	20	17	17	15	17	18	20	27	48	39	41	24	16	14	11	19	15	11	14	20	33	52	42	22	16	11	11	12	13	14	14	20	27	35
18.00	2.00	4	28	43	18	23	19	24	27	24	30	51	56	62	25	16	11	15	14	13	15	18	26	46	36	40	19	12	11	11	14	12	11	12	17	31	52	41	20	13	11	11	11	11	13	13	17	25	33
18.00	2.00	4.25	36	52	27	32	28	31	31	28	31	63	63	74	32	24	19	22	20	22	20	28	33	52	51	55	27	20	16	14	24	20	17	20	24	40	58	49	26	21	13	15	18	20	18	20	25	31	41
18.00	2.00	4.5	33	48	24	29	25	26	32	29	36	61	63	69	29	21	18	19	17	20	19	26	30	50	39	45	23	17	16	13	19	17	14	17	22	38	55	45	23	18	12	14	14	15	16	18	23	31	43
18.00	2.00	4.75	31	43	19	23	20	20	23	20	27	49	48	47	26	17	13	13	13	13	14	13	21	38	30	37	21	14	12	11	14	11	11	11	12	28	45	30	20	13	11	11	11	11	11	11	14	22	32
18.00	2.00	5	36	49	25	30	25	27	30	28	33	61	62	65	30	21	18	18	18	21	20	23	29	46	37	42	24	18	14	12	21	17	15	16	20	37	53	42	24	19	11	16	14	15	16	18	21	32	43
18.00	2.00	5.25	36	51	22	31	25	28	29	26	31	64	62	65	30	24	18	20	19	19	18	22	27	46	37	40	26	18	16	13	20	17	14	16	18	38	52	41	27	21	11	15	14	17	14	17	21	32	41
18.00	2.00	5.5	34	48	24	30	25	26	32	28	35	67	68	67	31	23	17	18	17	20	22	24	29	47	37	41	25	18	17	12	23	18	17	16	19	41	52	42	26	21	11	13	15	16	15	17	22	35	48
18.00	2.00	5.75	38	52	25	33	26	27	28	25	28	67	63	63	32	26	19	22	19	22	18	23	25	46	37	38	29	22	20	18	20	19	15	16	16	37	49	39	30	23	11	18	14	18	13	14	19	35	46
18.00	2.00	6	36	50	27	31	28	29	32	30	36	76	74	71	31	25	19	21	19	23	22	27	31	50	39	43	28	21	19	18	23	22	20	21	21	43	52	43	27	21	12	15	17	19	16	18	24	41	55
18.00	2.00	6.25	38	57	30	39	29	30	29	27	30	80	76	76	35	28	21	24	22	26	19	26	31	59	45	48	31	25	21	23	24	24	22	21	19	45	51	47	31	28	13	21	18	23	17	18	23	43	58
18.00	2.00	6.5	38	53	28	36	32	32	37	34	40	91	85	82	33	27	22	23	21	27	26	31	42	70	47	54	33	22	22	20	30	27	29	27	27	51	58	48	30	22	13	18	20	22	23	21	28	50	69
18.00	2.00	6.75	39	53	29	37	29	28	29	27	32	87	82	72	33	28	20	20	20	26	21	24	31	70	42	41	33	24	21	24	24	25	26	23	19	45	51	43	31	26	12	16	16	25	19	18	21	47	63
18.00	2.00	7	39	56	31	37	30	31	33	33	37	95	90	74	33	30	24	23	22	31	24	27	39	73	45	46	37	25	24	26	29	27	31	28	24	50	57	43	31	26	14	17	19	25	23	20	27	52	74
18.00	2.00	7.25	39	57	31	40	29	30	31	29	32	97	88	75	34	31	23	23	24	30	22	25	34	71	44	43	39	27	26	30	30	28	33	26	20	49	52	42	35	28	13	16	18	27	24	19	23	56	72
18.00	2.00	7.5	39	54	32	38	29	30	34	31	37	102	95	78	33	31	24	22	24	32	24	26	40	76	47	44	40	27	26	32	31	31	37	30	23	53	56	43	35	27	12	15	19	27	26	20	27	60	80
18.00	2.00	7.75	41	59	36	45	32	32	36	33	37	110	101	85	35	35	29	25	25	37	26	29	43	85	50	51	45	32	31	37	35	35	41	34	25	56	57	48	39	33	15	20	22	33	31	20	27	63	86
18.00	2.00	8	39	56	37	43	33	34	38	37	42	117	109	89	34	36	29	25	25	38	28	33	50	97	52	53	43	33	33	37	37	35	44	36	30	59	60	51	41	32	14	18	25	33	35	23	31	72	92
18.00	2.00	8.25	41	59	39	47	34	34	38	34	36	119	108	92	35	39	32	26	26	41	25	32	47	100	54	55	47	38	35	42	39	37	49	39	26	60	60	48	41	37	15	21	24	36	36	22	30	71	93
18.00	2.00	8.5	41	60	42	48	33	35	37	36	40	123	111	89	38	42	35	25	26	45	29	32	50	104	56	51	50	40	37	46	39	37	53	41	28	61	61	47	43	37	15	20	27	37	41	23	31	77	99
18.00	2.00	8.75	46	68	48	56	34	37	35	33	34	124	110	89	44	50	43	31	30	48	26	30	46	108	56	49	56	50	42	56	43	38	54	42	24	62	58	47	50	49	20	29	29	42	43	22	31	78	99
18.00	2.00	9	38	57	45	47	30	31	35	32	37	131	117	88	35	41	38	23	23	45	26	28	49	110	56	48	50	43	36	44	39	34	55	41	26	62	60	44	43	37	13	17	25	36	42	20	30	78	104
18.00	2.00	9.25	41	60	45	53	32	33	33	29	35	136	117	93	36	46	43	25	26	46	25	29	48	111	57	50	53	47	41	53	41	36	57	45	26	65	60	45	48	41	15	20	25	40	45	20	31	82	108
18.00	2.00	9.5	40	59	47	55	33	35	39	34	40	145	127	99	36	45	45	25	26	48	28	33	57	118	64	57	55	49	40	52	46	38	64	48	32	70	68	51	47	43	14	19	30	42	52	24	35	88	117
18.00	2.00	9.75	40	58	47	53	31	32	33	31	34	146	122	95	37	44	47	23	23	46	24	27	51	120	63	52	55	50	40	54	44	35	63	48	25	68	61	47	46	42	12	17	25	41	52	19	30	88	117
18.00	2.00	10	37	57	48	49	28	29	33	29	34	151	122	87	34	44	47	21	22	47	24	24	48	121	63	48	60	50	40	54	40	32	63	47	26	67	61	36	47	42	13	16	24	41	52	17	31	90	120
18.00	2.00	10.25	45	65	53	58	33	32	32	30	33	158	127	92	40	53	54	29	27	51	26	26	50	129	70	53	65	58	47	63	43	38	66	52	26	74	64	42	54	50	18	24	29	48	58	21	34	94	129
18.00	2.00	10.5	40	62	53	55	31	30	32	32	34	161	131	94	36	49	53	24	25	50	25	27	52	130	72	51	67	58	44	60	43	35	68	55	27	75	65	40	51	46	15	19	28	47	58	19	33	96	134
18.00	2.00	10.75	42	65	56	59	34	35	38	37	43	173	140	105	39	52	58	26	27	56	30	33	60	140	82	60	71	61	48	62	48	40	75	61	34	82	73	48	52	47	16	21	31	52	66	23	39	106	145
18.00	2.00	11	42	65	53	58	31	34	31	31	33	173	137	100	39	51	56	28	26	51	24	27	53	138	80	56	71	61	45	66	43	36	72	57	28	81	68	44	52	49	14	21	28	51	65	20	33	106	146
18.00	2.00	11.25	42	66	56	60	31	37	37	36	40	182	144	105	39	50	59	27	26	56	30	30	58	144	87	62	74	62	50	66	46	38	78	63	35	89	76	50	53	48	15	20	30	55	70	23	39	113	155
18.00	2.00	11.5	44	69	57	61	31	33	32	30	31	186	143	97	40	54	63	29	24	53	24	24	52	146	86	58	75	67	52	72	44	35	76	60	27	87	72	39	56	52	15	21	30	57	70	19	33	111	158
18.00	2.00	11.75	39	64	52	57	28	30	32	29	34	188	145	95	35	49	61	23	21	51	25	24	54	146	85	58	75	62	49	68	40	31	77	59	28	87	71	37	51	45	12	16	27	56	71	16	35	114	162
18.00	2.00	12	46	73	59	66	36	37	38	37	37	199	153	109	41	57	70	31	28	58	30	31	60	152	97	69	81	73	56	78	47	40	85	69	36	96	82	51	57	53	16	24	34	66	78	25	42	123	173
18.00	2.00	12.25	43	72	59	65	36	37	41	38	44	206	161	113	39	55	71	29	29	60	31	36	66	159	101	73	82	72	57	77	48	42	87	73	40	104	86	55	57	51	17	21	34	66	83	26	48	128	180
18.00	2.00	12.5	44	73	60	70	34	38	36	33	37	209	161	109	40	58	73	29	27	57	30	31	62	161	101	70	82	74	57	81	46	38	87	70	35	102	85	49	57	52	16	22	33	68	81	23	45	128	182
18.00	2.00	12.75	42	73	60	69	35	37	41	38	44	217	169	114	39	56	73	28	27	61	31	36	68	167	105	77	84	74	60	80	46	41	90	74	39	109	91	54	58	51	15	20	37	70	87	24	52	133	188
18.00	2.00	13	42	74	58	69	30	33	33	31	34	216	163	102	39	57	74	27	24	57	26	26	61	164	101	67	85	76	60	83	43	35	89	69	31	105	86	40	56	55	14	19	35	70	84	19	44	130	190
18.00	2.00	13.25	42	74	60	71	31	31	35	34	39	222	167	103	39	59	77	26	23	62	27	28	65	170	104	71	88	80	62	83	42	34	91	72	35	111	90	40	60	54	14	19	38	73	88	20	49	134	193
18.00	2.00	13.5	41	73	60	72	29	30	31	30	33	225	168	103	38	59	76	25	24	60	26	25	62	175	103	71	86	79	61	86	41	34	89	72	29	113	89	36	58	56	12	18	38	74	88	18	47	134	197
18.00	2.00	13.75	41	75	63	73	30	32	33	31	37	232	173	104	36	61	79	26	25	63	26	26	65	174	110	74	87	82	62	87	42	33	92	73	33	117	95	39	59	56	13	19	40	75	92	19	51	142	201
18.00	2.00	14	45	82	67	81	32	36	35	33	34	237	177	111	41	67	82	31	27	64	27	29	70	179	112	80	91	88	68	95	45	37	96	79	35	122	98	44	66	65	16	24	45	82	96	23	54	144	206
18.00	2.00	14.25	44	80	67	81	35	35	36	36	40	241	186	115	42	64	83	28	26	65	30	30	74	182	117	85	92	87	67	93	45	38	99	83	38	129	104	50	65	62	15	22	46	82	97	24	58	150	212
18.00	2.00	14.5	45	80	70	86	34	36	37	38	41	245	188	119	41	68	88	30	26	69	32	33	78	186	122	89	93	90	72	96	46	39	103	85	43	134	108	50	66	62	15	22	50	84	101	25	62	155	215
18.00	2.00	14.75	44	83	71	87	36	37	41	39	44	249	195	124	42	69	88	32	28	71	35	37	83	186	124	96	95	91	71	96	47	40	107	88	46	142	113	56	69	65	16	21	53	87	105	28	67	160	220
18.00	2.00	15	46	87	72	90	35	36	36	37	38	253	195	120	42	71	93	32	28	69	33	31	77	190	125	97	96	96	74	100	46	41	105	88	40	140	112	46	72	69	16	24	56	91	104	24	63	159	223
18.00	2.00	15.25	45	85	75	91	36	37	43	40	46	255	204	121	43	71	96	31	29	73	36	35	82	193	127	102	98	97	75	100	47	41	109	92	46	149	118	52	74	67	19	22	58	93	109	27	70	164	226
18.00	2.00	15.5	43	86	74	94	38	38	41	40	45	258	208	126	43	72	97	33	28	74	36	37	87	196	131	107	97	97	75	102	50	41	110	94	47	153	122	55	74	70	15	22	60	95	110	28	72	168	231
18.00	2.00	15.75	46	88	77	95	35	35	38	36	39	262	211	117	45	73	99	31	28	73	34	30	82	197	129	107	99	99	76	104	45	39	107	90	42	153	119	45	77	73	16	22	60	94	109	25	69	169	232
18.00	2.00	16	43	87	75	96	33	35	33	33	37	261	215	116	42	72	98	32	26	72	32	28	80	198	129	108	96	99	75	105	44	37	108	91	38	153	120	41	79	72	15	21	60	94	109	23	68	169	233
18.00	2.00	16.25	48	91	79	103	39	41	45	41	46	267	223	133	46	76	101	37	28	80	41	37	90	206	139	121	102	102	80	108	51	44	117	101	50	167	130	58	82	75	19	25	70	102	116	28	79	180	241
18.00	2.00	16.5	41	87	76	98	31	32	35	32	39	265	223	119	41	75	100	32	25	76	32	28	86	204	131	114	98	102	77	105	43	35	111	94	41	163	127	39	79	73	14	19	64	97	111	22	72	176	240
18.00	2.00	16.75	47	94	82	107	37	40	40	39	41	271	228	132	43	79	105	37	29	79	36	34	88	210	141	128	100	106	80	112	46	41	116	101	45	171	135	53	85	78	17	25	69	104	119	26	77	181	244
18.00	2.00	17	48	94	84	109	40	43	45	43	47	275	234	137	44	78	108	40	31	83	40	40	97	215	146	133	102	109	82	112	51	44	121	106	53	178	141	59	88	79	19	26	75	107	123	30	84	188	249
18.00	2.00	17.25	43	92	80	107	37	39	42	38	46	273	237	134	42	78	105	36	28	81	38	34	95	215	143	133	98	106	79	110	48	41	120	103	48	180	140	52	86	77	17	21	74	105	121	28	82	187	249
18.00	2.00	17.5	48	98	87	114	41	44	46	46	49	279	243	140	48	83	114	44	34	87	43	43	101	221	150	142	103	112	85	117	52	45	123	112	57	188	147	60	93	84	22	26	81	111	125	34	89	194	251
18.00	2.00	17.75	48	96	87	115	38	43	46	42	49	277	245	138	45	83	114	43	31	87	43	40	100	223	150	141	105	113	83	118	51	44	125	109	54	191	150	56	94	82	20	26	81	112	127	30	90	196	253
18.00	2.00	18	48	98	86	116	40	43	45	42	48	279	247	139	47	82	114	44	31	88	42	40	103	225	150	145	103	115	87	117	51	43	126	111	56	194	149	56	95	84	19	25	83	114	129	31	89	197	257
18.00	2.00	18.25	48	98	86	118	39	40	41	40	45	282	248	139	45	83	115	42	31	87	41	37	103	227	151	147	102	113	85	118	49	43	126	112	53	197	154	53	95	85	19	26	84	115	129	29	90	199	257
18.00	2.00	18.5	49	100	88	120	38	42	44	43	47	282	252	142	46	83	117	46	31	87	42	36	104	230	152	149	103	115	85	119	49	43	128	114	57	200	158	56	97	85	19	25	88	115	132	29	92	202	259
18.00	2.00	18.75	50	103	91	120	41	43	45	42	46	285	255	144	47	86	118	49	31	89	44	38	105	231	155	154	104	117	88	121	51	45	130	117	58	202	158	53	100	89	20	27	90	119	133	30	94	205	260
18.00	2.00	19	47	101	91	122	40	43	44	44	48	286	258	144	46	84	120	47	32	92	46	38	107	232	157	155	101	119	89	121	50	46	130	118	60	207	162	55	101	88	20	26	90	119	134	30	96	208	262
18.00	2.00	19.25	47	102	90	124	38	41	41	42	43	287	259	143	47	84	121	46	31	88	42	37	107	233	156	155	103	117	87	121	50	44	128	117	60	208	162	52	101	88	18	25	92	120	135	30	97	208	262
18.00	2.00	19.5	51	104	94	126	41	45	47	43	47	290	264	150	48	87	123	52	34	94	45	39	111	236	163	160	105	118	88	125	53	47	133	123	66	211	167	55	105	92	22	27	97	123	139	31	102	213	264
[truncated: 11,057 more rows]
[truncated: 49 more columns]
