# Supplementary material for: Visualization and Curve-Parameter Estimation Strategies for Efficient Exploration of Phenotype Microarray Kinetics
Source: PLoS One. 2012 Apr 20;7(4):e34846. doi: 10.1371/journal.pone.0034846 (PMC3334903; doi:10.1371/journal.pone.0034846)
Supplement: File S7 — Parameter estimates from all respiration curves and their CI limits in CSV format. (CSV) [file pone.0034846.s007.csv]

dataset	number	TestId	AddId	concentration	reliability	used.model	log.x	log.y	nboot.gc	mu.model	lambda.model	A.model	integral.model	stdmu.model	stdlambda.model	stdA.model	ci90.mu.model.lo	ci90.mu.model.up	ci90.lambda.model.lo	ci90.lambda.model.up	ci90.A.model.lo	ci90.A.model.up	ci95.mu.model.lo	ci95.mu.model.up	ci95.lambda.model.lo	ci95.lambda.model.up	ci95.A.model.lo	ci95.A.model.up	mu.spline	lambda.spline	A.spline	integral.spline	mu.bt	lambda.bt	A.bt	integral.bt	stdmu.bt	stdlambda.bt	stdA.bt	stdintegral.bt	ci90.mu.bt.lo	ci90.mu.bt.up	ci90.lambda.bt.lo	ci90.lambda.bt.up	ci90.A.bt.lo	ci90.A.bt.up	ci90.integral.bt.lo	ci90.integral.bt.up	ci95.mu.bt.lo
1	1	Paeruginosa_St_429SC1_79.A01.a	1	A01	TRUE	logistic	FALSE	FALSE	100	4.14	-2.75	45.33	3962.56	0.21	0.35	0.14	3.79	4.49	-3.33	-2.17	45.09	45.57	3.72	4.56	-3.44	-2.06	45.05	45.61	5.91	-0.19	47.58	3963.26	12.79	4.74	48.98	3953.3	3.61	16.61	0.62	13.65	6.84	18.73	-22.58	32.06	47.97	50	3930.84	3975.75	5.7
1	2	Paeruginosa_St_429SC1_79.A01.b	1	A01	TRUE	gompertz.exp	FALSE	FALSE	100	5.82	-3.2	52.62	4728.99	0.33	0.35	0.52	5.27	6.37	-3.77	-2.63	51.77	53.47	5.17	6.48	-3.88	-2.52	51.6	53.64	5.89	-1.99	56.68	4728.96	13.24	0.92	57.74	4719.17	3.28	0.71	0.4	16.23	7.84	18.64	-0.25	2.09	57.08	58.39	4692.47	4745.86	6.81
1	3	Paeruginosa_St_429SC1_79.A01.a	1	A01	TRUE	gompertz.exp	FALSE	FALSE	100	10.2	3.66	15.87	3822.11	2.84	0.26	0.77	5.52	14.88	3.24	4.08	14.6	17.14	4.63	15.78	3.16	4.16	14.36	17.38	4.5	-2.49	47.23	3822.57	8.48	17.11	48.83	3813.09	1.85	26.9	0.58	16.06	5.45	11.52	-27.13	61.35	47.87	49.78	3786.68	3839.51	4.86
1	4	Paeruginosa_St_429SC1_79.A01.b	1	A01	TRUE	logistic	FALSE	FALSE	100	4.5	-5.64	46.42	4151.9	0.52	0.9	0.18	3.65	5.35	-7.13	-4.16	46.13	46.71	3.49	5.52	-7.42	-3.87	46.07	46.77	4.61	-3.93	50.01	4151.15	8.99	26.11	51.79	4137.74	3.07	35.65	0.84	16.26	3.94	14.04	-32.53	84.75	50.41	53.17	4110.99	4164.48	2.97
1	5	Paeruginosa_St_429SC1_79.A01.a	1	A01	TRUE	logistic	FALSE	FALSE	100	3.79	-4.54	39.47	3506.48	0.38	0.73	0.17	3.16	4.42	-5.74	-3.34	39.19	39.75	3.04	4.54	-5.97	-3.11	39.13	39.8	5.79	-0.76	42.53	3506.08	9.95	0.68	44.26	3496.03	2.99	0.48	0.89	15.97	5.04	14.87	-0.12	1.47	42.8	45.73	3469.76	3522.3	4.1
1	6	Paeruginosa_St_429SC1_79.A01.b	1	A01	TRUE	gompertz.exp	FALSE	FALSE	100	6.54	-3.9	52.01	4674.11	0.57	0.52	0.25	5.59	7.48	-4.76	-3.03	51.61	52.42	5.41	7.66	-4.93	-2.87	51.53	52.5	7.58	-1.34	54.75	4673.53	13.16	2.17	56.79	4659.83	2.67	6.49	0.84	19.24	8.78	17.55	-8.51	12.85	55.41	58.16	4628.18	4691.48	7.94
1	7	Paeruginosa_St_429SC1_79.A01.a	1	A01	TRUE	gompertz	FALSE	FALSE	100	2.17	-12.07	43.68	3823.47	0.19	1.5	0.2	1.85	2.49	-14.54	-9.6	43.35	44	1.79	2.55	-15.01	-9.13	43.29	44.07	1.96	-12.32	47.86	3823.09	4.98	55.53	48.95	3815.37	2.4	23.65	0.64	13.22	1.03	8.93	16.62	94.45	47.9	50.01	3793.63	3837.11	0.27
1	8	Paeruginosa_St_429SC1_79.A01.b	1	A01	TRUE	gompertz.exp	FALSE	FALSE	100	6.24	-3.27	41.1	4175.51	0.59	0.58	2.23	5.27	7.21	-4.22	-2.33	37.43	44.78	5.08	7.4	-4.4	-2.15	36.72	45.48	4.49	-4.19	51.13	4175.36	7.57	61.86	52.45	4163.36	1.9	25.9	0.51	18.87	4.44	10.7	19.25	104.47	51.62	53.28	4132.32	4194.4	3.84
1	9	Paeruginosa_St_429SC1_79.A01.a	1	A01	TRUE	logistic	FALSE	FALSE	100	4.06	-5.69	43.04	3845.83	0.46	0.9	0.17	3.31	4.81	-7.17	-4.22	42.77	43.31	3.17	4.96	-7.45	-3.93	42.71	43.37	5.78	-2.14	46.76	3845.29	20.26	35.39	48.31	3833.53	19.97	42.87	0.66	17.4	-12.59	53.12	-35.13	105.92	47.22	49.41	3804.91	3862.15	-18.88
1	10	Paeruginosa_St_429SC1_79.A01.b	1	A01	TRUE	logistic	FALSE	FALSE	100	6.69	-3.72	57.69	5145.35	0.74	0.66	0.25	5.47	7.91	-4.81	-2.63	57.27	58.1	5.23	8.14	-5.02	-2.42	57.19	58.18	5.16	-5.16	60.25	5145.54	14.53	34.07	64.06	5136.91	8.81	26.16	2.02	27.54	0.04	29.02	-8.96	77.09	60.74	67.37	5091.6	5182.21	-2.74
1	11	Paeruginosa_DSM_1707.A01.a	1	A01	TRUE	logistic	FALSE	FALSE	100	3.87	-3.68	42.17	3714.45	0.33	0.61	0.19	3.32	4.42	-4.68	-2.67	41.85	42.49	3.22	4.52	-4.87	-2.48	41.79	42.55	4.21	-2.38	47.91	3714.87	9.1	20.88	50.15	3706.13	3.02	28.37	1.42	16.87	4.13	14.07	-25.79	67.55	47.81	52.5	3678.38	3733.88	3.17
1	12	Paeruginosa_DSM_1707.A01.b	1	A01	TRUE	logistic	FALSE	FALSE	100	4.11	-6.55	53.57	4754.23	0.33	0.77	0.18	3.56	4.65	-7.81	-5.28	53.27	53.87	3.46	4.75	-8.05	-5.04	53.21	53.92	3.54	-5.51	59.75	4754.14	8.81	21.85	62.73	4739.1	3.9	34.11	1.33	21.61	2.39	15.22	-34.26	77.96	60.55	64.92	4703.54	4774.66	1.16
1	13	Paeruginosa_DSM_1707.A01.a	1	A01	TRUE	logistic	FALSE	FALSE	100	3.59	-5.42	44.83	3962.62	0.3	0.73	0.18	3.09	4.09	-6.63	-4.21	44.53	45.13	2.99	4.18	-6.86	-3.98	44.47	45.18	3.58	-2.67	51.29	3963.13	9.34	13.41	53.9	3954.9	3.88	18.66	1.3	17.82	2.96	15.72	-17.29	44.11	51.75	56.04	3925.58	3984.22	1.74
1	14	Paeruginosa_DSM_1707.A01.b	1	A01	TRUE	logistic	FALSE	FALSE	100	4.96	-4.56	54.3	4811.27	0.32	0.48	0.16	4.43	5.48	-5.36	-3.76	54.03	54.57	4.33	5.58	-5.51	-3.61	53.98	54.62	5.13	-3.09	61.87	4811.85	7.9	12.7	63.73	4799.11	1.52	19.12	1.23	14.44	5.4	10.39	-18.76	44.15	61.71	65.75	4775.36	4822.86	4.92
1	15	Paeruginosa_DSM_1707.A01.a	1	A01	TRUE	logistic	FALSE	FALSE	100	3.94	-4.32	45.06	3975.98	0.25	0.49	0.15	3.52	4.35	-5.12	-3.52	44.82	45.3	3.45	4.43	-5.28	-3.37	44.78	45.35	5.33	-1.69	48.31	3976.05	9.72	9.45	49.85	3969.92	1.82	22.6	0.74	13.8	6.72	12.72	-27.72	46.63	48.62	51.07	3947.21	3992.63	6.14
1	16	Paeruginosa_DSM_1707.A01.b	1	A01	TRUE	logistic	FALSE	FALSE	100	5.35	-5.68	54.93	4915.16	0.54	0.79	0.18	4.47	6.23	-6.98	-4.38	54.64	55.23	4.3	6.4	-7.22	-4.14	54.58	55.28	6.41	-2.57	61.63	4914.08	13.63	13.99	63.75	4897.6	8.72	24.52	1.08	18.69	-0.72	27.97	-26.34	54.32	61.97	65.53	4866.86	4928.34	-3.47
1	17	Paeruginosa_DSM_1707.A01.a	1	A01	TRUE	logistic	FALSE	FALSE	100	2.88	-9.17	44.3	3943.14	0.3	1.29	0.17	2.38	3.38	-11.29	-7.06	44.03	44.58	2.29	3.47	-11.7	-6.65	43.97	44.63	3.22	-6.05	48.68	3942.42	7.2	28.58	50.35	3931.61	2.46	34.8	1.33	16.72	3.15	11.26	-28.66	85.81	48.16	52.54	3904.1	3959.12	2.37
1	18	Paeruginosa_DSM_1707.A01.b	1	A01	TRUE	logistic	FALSE	FALSE	100	4.04	-7.89	52.18	4664.75	0.34	0.88	0.14	3.48	4.6	-9.33	-6.45	51.95	52.41	3.37	4.71	-9.61	-6.17	51.91	52.45	3.02	-9.68	55.46	4664.29	5.98	18.62	57.59	4649.56	1.83	23	1.4	20.22	2.97	8.98	-19.22	56.45	55.28	59.9	4616.3	4682.82	2.39
1	19	Paeruginosa_DSM_1707.A01.a	1	A01	TRUE	logistic	FALSE	FALSE	100	4.59	-4.11	43.38	3862.62	0.45	0.64	0.17	3.85	5.33	-5.17	-3.06	43.1	43.67	3.71	5.47	-5.37	-2.86	43.04	43.72	4.93	-2.69	47.76	3862	9.52	68.07	50.56	3851.61	2.69	30.03	1.2	18.17	5.11	13.94	18.68	117.46	48.58	52.53	3821.73	3881.5	4.26
1	20	Paeruginosa_DSM_1707.A01.b	1	A01	TRUE	logistic	FALSE	FALSE	100	4.74	-6.71	52.97	4744.17	0.44	0.82	0.15	4.02	5.46	-8.06	-5.35	52.73	53.21	3.88	5.59	-8.32	-5.09	52.68	53.26	5.77	-3.48	56.24	4743.16	10.16	27.57	58.2	4725.84	3.51	38.31	1.19	20.57	4.38	15.93	-35.45	90.59	56.25	60.15	4692.01	4759.67	3.28
1	21	Ecoli_DSM_18039.A01.a	1	A01	TRUE	richards	FALSE	FALSE	100	0.45	-62.07	48.16	3832.02	0.03	5.06	0.36	0.4	0.5	-70.4	-53.74	47.57	48.75	0.39	0.51	-71.99	-52.14	47.46	48.87	1.4	-18.48	48.83	3832.15	7.51	41.96	49.91	3822.2	6.16	21.31	0.68	17.01	-2.63	17.64	6.9	77.01	48.78	51.03	3794.22	3850.19	-4.57
1	22	Ecoli_DSM_18039.A01.b	1	A01	TRUE	gompertz	FALSE	FALSE	100	0.92	-34.26	55.28	4432.07	0.04	1.84	0.3	0.86	0.99	-37.28	-31.24	54.79	55.78	0.85	1	-37.85	-30.66	54.7	55.87	1.23	-24.03	54.91	4432.24	10.31	40.74	57.26	4418.13	8.19	31.19	0.66	19.11	-3.16	23.79	-10.58	92.05	56.18	58.34	4386.68	4449.57	-5.74
1	23	Ecoli_DSM_18039.A01.a	1	A01	TRUE	richards	FALSE	FALSE	100	0.56	-46.29	49.66	3974.24	0.02	2.28	0.24	0.53	0.59	-50.03	-42.54	49.27	50.05	0.52	0.6	-50.75	-41.83	49.19	50.12	0.55	-47.75	49.84	3974.35	6.22	48.74	52.49	3961.62	2.43	30.23	0.65	17.66	2.22	10.22	-1	98.47	51.43	53.55	3932.58	3990.67	1.45
1	24	Ecoli_DSM_18039.A01.b	1	A01	TRUE	logistic	FALSE	FALSE	100	0.64	-59.23	57.46	4694.91	0.04	4.11	0.38	0.58	0.7	-66	-52.47	56.84	58.09	0.57	0.71	-67.29	-51.18	56.72	58.21	1.66	-21.32	57.63	4695.39	8.44	19.24	59.76	4679.2	3.13	15.41	0.56	19.23	3.29	13.6	-6.11	44.59	58.83	60.68	4647.57	4710.83	2.3
1	25	Ecoli_DSM_18039.A01.a	1	A01	TRUE	logistic	FALSE	FALSE	100	0.41	-70.68	50.46	3783.16	0.02	5.08	0.7	0.37	0.45	-79.04	-62.32	49.31	51.61	0.36	0.46	-80.64	-60.72	49.09	51.83	0.42	-65.46	47.96	3783.25	8.18	40.74	50.68	3767.58	3.38	27.97	0.75	19.02	2.61	13.74	-5.27	86.75	49.45	51.92	3736.3	3798.86	1.55
1	26	Ecoli_DSM_18039.A01.b	1	A01	TRUE	logistic	FALSE	FALSE	100	0.69	-50.1	57.31	4632.06	0.03	2.58	0.3	0.65	0.74	-54.34	-45.86	56.83	57.8	0.64	0.75	-55.15	-45.04	56.73	57.89	2.29	-13.35	58.24	4632.38	7.14	49.34	59.46	4620.58	2.71	26.85	0.47	15.18	2.69	11.59	5.16	93.51	58.68	60.23	4595.61	4645.55	1.84
1	27	Ecoli_DSM_18039.A01.a	1	A01	TRUE	gompertz	FALSE	FALSE	100	0.9	-24.48	46.07	3655.31	0.04	1.42	0.26	0.84	0.96	-26.81	-22.15	45.64	46.49	0.83	0.97	-27.26	-21.71	45.56	46.58	0.77	-28.81	45.79	3655.39	6.13	35.56	48.2	3645.13	2.14	26.19	0.65	16.38	2.61	9.65	-7.53	78.64	47.13	49.27	3618.19	3672.08	1.94
1	28	Ecoli_DSM_18039.A01.b	1	A01	TRUE	gompertz	FALSE	FALSE	100	0.85	-39.27	57.41	4546.12	0.03	1.98	0.33	0.79	0.91	-42.52	-36.02	56.87	57.96	0.78	0.92	-43.14	-35.39	56.76	58.07	0.64	-51.87	57.05	4545.97	7.02	34.69	59.14	4536.61	2.14	29.66	0.9	16.76	3.5	10.55	-14.09	83.47	57.66	60.62	4509.03	4564.18	2.83
1	29	Ecoli_DSM_18039.A01.a	1	A01	TRUE	logistic	FALSE	FALSE	100	0.62	-39.1	45.87	3649.02	0.03	2.48	0.3	0.58	0.67	-43.18	-35.03	45.37	46.37	0.57	0.68	-43.96	-34.25	45.28	46.47	1.68	-12.81	46.88	3649.21	6.4	57.3	49.23	3638.5	2.72	23.65	1	18.52	1.93	10.87	18.4	96.2	47.58	50.87	3608.03	3668.97	1.07
1	30	Ecoli_DSM_18039.A01.b	1	A01	TRUE	logistic	FALSE	FALSE	100	0.35	-127.3	61.1	4807.94	0.03	12.62	0.99	0.3	0.41	-148.06	-106.55	59.47	62.73	0.29	0.42	-152.03	-102.57	59.15	63.05	1.86	58.13	61.1	4807.53	5.46	36.75	61.27	4796.94	2.66	25.03	0.71	20.86	1.08	9.84	-4.42	77.92	60.1	62.44	4762.63	4831.25	0.24
1	31	Ecoli_DSM_30083T.A01.a	1	A01	TRUE	logistic	FALSE	FALSE	100	1.9	-8.17	117.14	7648.45	0.05	0.9	0.98	1.82	1.98	-9.65	-6.69	115.53	118.76	1.8	2	-9.93	-6.41	115.22	119.07	4.01	20.68	118.65	7669.19	9.21	27.4	119.45	7651.09	2.14	20.59	0.67	26.43	5.69	12.73	-6.47	61.28	118.35	120.55	7607.61	7694.58	5.01
1	32	Ecoli_DSM_30083T.A01.b	1	A01	TRUE	logistic	FALSE	FALSE	100	1.7	-15.91	115.79	7890.22	0.04	0.85	0.74	1.64	1.77	-17.3	-14.52	114.56	117.01	1.63	1.78	-17.57	-14.26	114.33	117.25	3.54	16.98	113.13	7896.52	7.61	36.58	114.25	7871.77	3.91	22.63	0.45	29.66	1.18	14.04	-0.64	73.81	113.51	114.98	7822.97	7920.56	-0.05
1	33	Ecoli_DSM_30083T.A01.a	1	A01	TRUE	logistic	FALSE	FALSE	100	1.82	-8.75	115.51	7493.88	0.04	0.82	0.89	1.75	1.89	-10.1	-7.41	114.05	116.98	1.74	1.9	-10.35	-7.15	113.77	117.26	3.65	19.36	113.03	7508.17	5.97	28.64	114.38	7489	1.74	11.47	0.77	28.1	3.1	8.84	9.77	47.5	113.12	115.63	7442.78	7535.22	2.55
1	34	Ecoli_DSM_30083T.A01.b	1	A01	TRUE	logistic	FALSE	FALSE	100	1.84	-15.32	121	8330.72	0.04	0.88	0.79	1.77	1.92	-16.76	-13.88	119.7	122.29	1.76	1.93	-17.04	-13.6	119.45	122.54	3.38	13.27	119.26	8340.38	7.85	27.94	120.58	8323.19	2.41	14.11	0.55	23.92	3.89	11.82	4.73	51.16	119.67	121.48	8283.83	8362.55	3.13
1	35	Ecoli_DSM_30083T.A01.a	1	A01	TRUE	logistic	FALSE	FALSE	100	2	-9.99	121.26	8168.54	0.05	0.86	0.88	1.92	2.09	-11.41	-8.57	119.81	122.71	1.9	2.1	-11.68	-8.29	119.53	122.99	4.35	20.04	122.64	8187.44	7.35	38.97	123.4	8161	2.48	23.83	0.44	26.48	3.27	11.42	-0.24	78.17	122.68	124.13	8117.44	8204.56	2.49
1	36	Ecoli_DSM_30083T.A01.b	1	A01	TRUE	logistic	FALSE	FALSE	100	1.89	-13.26	125.19	8381.64	0.04	0.88	0.91	1.81	1.96	-14.71	-11.81	123.69	126.69	1.8	1.97	-14.99	-11.53	123.4	126.98	3.9	17.31	123.47	8395.54	7.91	32.29	124.38	8370.38	2.82	20.94	0.67	37.83	3.28	12.54	-2.15	66.74	123.27	125.48	8308.16	8432.61	2.39
1	37	Ecoli_DSM_30083T.A01.a	1	A01	TRUE	logistic	FALSE	FALSE	100	1.74	-8.9	111.12	7203.39	0.04	0.86	0.91	1.67	1.81	-10.32	-7.47	109.62	112.61	1.66	1.83	-10.59	-7.2	109.34	112.89	4.03	22.73	109.18	7217.26	8.19	21.76	110.12	7196.28	3.03	20.19	0.59	32.1	3.22	13.17	-11.45	54.98	109.15	111.08	7143.47	7249.08	2.26
1	38	Ecoli_DSM_30083T.A01.b	1	A01	TRUE	logistic	FALSE	FALSE	100	2.05	-10.39	126.76	8495.99	0.05	0.84	0.91	1.97	2.13	-11.77	-9	125.26	128.25	1.95	2.15	-12.03	-8.74	124.98	128.53	4.45	20.7	126.79	8510.96	7.69	28.56	127.91	8493.22	1.43	12.25	0.69	26.22	5.34	10.03	8.41	48.71	126.78	129.05	8450.09	8536.34	4.89
1	39	Ecoli_DSM_30083T.A01.a	1	A01	TRUE	logistic	FALSE	FALSE	100	1.81	-8.09	117.45	7480.02	0.04	0.83	0.97	1.74	1.88	-9.45	-6.73	115.86	119.05	1.73	1.9	-9.71	-6.46	115.55	119.35	3.88	21.29	114.9	7496.33	7.31	30.53	116.17	7477.25	2.61	18.25	1.21	26.66	3.02	11.59	0.51	60.56	114.18	118.17	7433.39	7521.11	2.2
1	40	Ecoli_DSM_30083T.A01.b	1	A01	TRUE	logistic	FALSE	FALSE	100	1.96	-13.64	129.77	8727.61	0.05	0.87	0.91	1.88	2.03	-15.06	-12.21	128.26	131.27	1.87	2.05	-15.34	-11.94	127.98	131.56	3.49	12.51	129.51	8741.29	6.98	26.61	130.69	8723.28	7.29	13.65	0.75	26	-5.01	18.98	4.15	49.06	129.46	131.93	8680.52	8766.05	-7.31
1	41	Paeruginosa_St_429SC1_79.A02.a	1	A02	TRUE	richards	FALSE	FALSE	100	2.2	-8.1	49.15	4244.83	0.14	1.06	0.2	1.96	2.43	-9.84	-6.35	48.81	49.48	1.92	2.48	-10.17	-6.02	48.75	49.55	3.99	-2.2	55.48	4244.22	16.21	64.38	56.5	4235.08	12.94	35	0.57	15.75	-5.08	37.5	6.8	121.97	55.57	57.44	4209.17	4260.98	-9.15
1	42	Paeruginosa_St_429SC1_79.A02.b	1	A02	TRUE	gompertz.exp	FALSE	FALSE	100	2.35	-16.85	62.1	5465.28	0.19	1.74	0.65	2.04	2.67	-19.71	-13.99	61.03	63.17	1.98	2.73	-20.26	-13.44	60.82	63.38	3.5	-7.58	66.51	5464.41	12.02	46.13	68.68	5448.21	6.78	28.64	0.87	19.59	0.87	23.18	-0.98	93.24	67.24	70.12	5415.99	5480.44	-1.27
1	43	Paeruginosa_St_429SC1_79.A02.a	1	A02	TRUE	gompertz.exp	FALSE	FALSE	100	2.52	-8.63	44.74	3930.72	0.17	0.87	0.27	2.25	2.8	-10.05	-7.21	44.29	45.18	2.19	2.85	-10.33	-6.93	44.21	45.27	2.77	-6.01	49.07	3930.3	6.79	26.74	49.82	3921.07	1.73	24.94	0.42	16.19	3.95	9.63	-14.28	67.76	49.13	50.51	3894.43	3947.7	3.41
1	44	Paeruginosa_St_429SC1_79.A02.b	1	A02	TRUE	gompertz.exp	FALSE	FALSE	100	NA	NA	NA	NA	NA	NA	NA	NA	NA	NA	NA	NA	NA	NA	NA	NA	NA	NA	NA	1.6	-33.13	69.97	5112.21	6.01	42	71.1	5093.19	3.22	29.76	1	20.77	0.7	11.31	-6.94	90.95	69.46	72.74	5059.03	5127.36	-0.31
1	45	Paeruginosa_St_429SC1_79.A02.a	1	A02	TRUE	gompertz.exp	FALSE	FALSE	100	NA	NA	NA	NA	NA	NA	NA	NA	NA	NA	NA	NA	NA	NA	NA	NA	NA	NA	NA	1.32	-28.51	52.53	3839.4	5.71	52.38	54.49	3824.57	2.56	27.01	0.77	22.96	1.5	9.91	7.96	96.81	53.22	55.76	3786.8	3862.33	0.7
1	46	Paeruginosa_St_429SC1_79.A02.b	1	A02	TRUE	logistic	FALSE	FALSE	100	2.6	-14.02	62.36	5474.05	0.17	1.23	0.2	2.32	2.88	-16.05	-12	62.03	62.68	2.27	2.94	-16.44	-11.61	61.97	62.74	2.26	-15.51	65.56	5473.62	6.53	40.35	67.77	5456.57	2.6	20.62	1.37	18.54	2.25	10.8	6.43	74.27	65.52	70.02	5426.07	5487.06	1.43
1	47	Paeruginosa_St_429SC1_79.A02.a	1	A02	TRUE	logistic	FALSE	FALSE	100	2.04	-10.37	43.42	3786.44	0.13	0.99	0.16	1.83	2.26	-12	-8.75	43.16	43.69	1.79	2.3	-12.31	-8.44	43.11	43.74	1.89	-10.75	45.33	3786.34	6.76	48.49	47.46	3776.93	2.97	27.17	0.74	17.53	1.87	11.64	3.79	93.19	46.24	48.68	3748.08	3805.77	0.94
1	48	Paeruginosa_St_429SC1_79.A02.b	1	A02	TRUE	gompertz.exp	FALSE	FALSE	100	3.93	-8.07	53.77	4980.88	0.28	0.84	0.95	3.46	4.39	-9.46	-6.68	52.2	55.34	3.37	4.48	-9.73	-6.42	51.9	55.64	1.89	-17.99	59.93	4980.85	6.72	44.97	62.18	4968.75	2.38	26.58	0.86	19.46	2.8	10.64	1.25	88.69	60.77	63.6	4936.74	5000.77	2.05
1	49	Paeruginosa_St_429SC1_79.A02.a	1	A02	TRUE	gompertz.exp	FALSE	FALSE	100	3.67	-5.06	44.96	3957.37	0.35	0.81	0.29	3.1	4.24	-6.39	-3.73	44.47	45.44	2.99	4.35	-6.65	-3.48	44.38	45.54	3.17	-5.31	53.06	3957.41	12.45	64	54.53	3949.53	8.19	31.25	1.04	16.92	-1.03	25.92	12.6	115.4	52.82	56.23	3921.71	3977.36	-3.61
1	50	Paeruginosa_St_429SC1_79.A02.b	1	A02	TRUE	gompertz	FALSE	FALSE	100	3.56	-13.25	66.07	5852.69	0.49	2.39	0.34	2.75	4.38	-17.19	-9.31	65.52	66.63	2.59	4.53	-17.94	-8.56	65.41	66.73	2.07	-21.81	68.71	5852.66	10.53	49.12	73.6	5841.7	6.41	25.96	2.3	23.13	-0.01	21.08	6.42	91.82	69.82	77.38	5803.64	5879.76	-2.03
1	51	Paeruginosa_DSM_1707.A02.a	1	A02	TRUE	gompertz.exp	FALSE	FALSE	100	NA	NA	NA	NA	NA	NA	NA	NA	NA	NA	NA	NA	NA	NA	NA	NA	NA	NA	NA	5.69	12.68	62.67	3950.67	8.85	29.45	63.05	3936.49	2.52	26.7	2.15	19.27	4.71	12.99	-14.48	73.37	59.52	66.58	3904.79	3968.2	3.92
1	52	Paeruginosa_DSM_1707.A02.b	1	A02	TRUE	gompertz.exp	FALSE	FALSE	100	NA	NA	NA	NA	NA	NA	NA	NA	NA	NA	NA	NA	NA	NA	NA	NA	NA	NA	NA	2.37	-8.65	74.93	5769.9	7.12	43.67	77.96	5751.05	3.33	29.4	1.49	26.34	1.64	12.6	-4.7	92.04	75.5	80.41	5707.72	5794.38	0.59
1	53	Paeruginosa_DSM_1707.A02.a	1	A02	TRUE	gompertz.exp	FALSE	FALSE	100	NA	NA	NA	NA	NA	NA	NA	NA	NA	NA	NA	NA	NA	NA	NA	NA	NA	NA	NA	2.36	-0.55	56.14	4236.95	8.28	48.89	58.18	4220.78	3.94	23.31	0.66	25.88	1.81	14.76	10.55	87.24	57.09	59.27	4178.2	4263.36	0.57
1	54	Paeruginosa_DSM_1707.A02.b	1	A02	TRUE	gompertz.exp	FALSE	FALSE	100	NA	NA	NA	NA	NA	NA	NA	NA	NA	NA	NA	NA	NA	NA	NA	NA	NA	NA	NA	1.91	-15.86	80	5678.49	5.89	47.1	79.38	5655.69	2.09	18.61	1.79	27.9	2.45	9.32	16.5	77.71	76.44	82.32	5609.8	5701.58	1.8
1	55	Paeruginosa_DSM_1707.A02.a	1	A02	TRUE	gompertz.exp	FALSE	FALSE	100	NA	NA	NA	NA	NA	NA	NA	NA	NA	NA	NA	NA	NA	NA	NA	NA	NA	NA	NA	3.31	5.86	57.2	4133.59	6.3	46.53	58.49	4120.31	2.11	33.51	0.44	19.07	2.83	9.76	-8.6	101.65	57.77	59.21	4088.95	4151.67	2.17
1	56	Paeruginosa_DSM_1707.A02.b	1	A02	TRUE	gompertz.exp	FALSE	FALSE	100	NA	NA	NA	NA	NA	NA	NA	NA	NA	NA	NA	NA	NA	NA	NA	NA	NA	NA	NA	2.77	-17.84	74.76	5660.62	7.48	33.11	76.27	5643.04	2.45	20.77	2.35	26.02	3.46	11.5	-1.05	67.27	72.41	80.13	5600.23	5685.84	2.69
1	57	Paeruginosa_DSM_1707.A02.a	1	A02	TRUE	gompertz.exp	FALSE	FALSE	100	NA	NA	NA	NA	NA	NA	NA	NA	NA	NA	NA	NA	NA	NA	NA	NA	NA	NA	NA	2.56	0.35	58.97	4027.79	5.52	36.23	59.37	4014.5	2.45	26.73	1.02	18.87	1.48	9.55	-7.74	80.2	57.69	61.05	3983.46	4045.54	0.71
1	58	Paeruginosa_DSM_1707.A02.b	1	A02	TRUE	gompertz.exp	FALSE	FALSE	100	NA	NA	NA	NA	NA	NA	NA	NA	NA	NA	NA	NA	NA	NA	NA	NA	NA	NA	NA	2.19	-21.91	76.02	5315.51	6.28	62.19	76.41	5293.93	2.77	25.31	1.79	20.9	1.73	10.83	20.56	103.82	73.48	79.35	5259.56	5328.31	0.86
1	59	Paeruginosa_DSM_1707.A02.a	1	A02	TRUE	gompertz.exp	FALSE	FALSE	100	NA	NA	NA	NA	NA	NA	NA	NA	NA	NA	NA	NA	NA	NA	NA	NA	NA	NA	NA	2.39	-2.33	61.29	4552.35	5.88	44.02	61.9	4540.85	2	35.68	0.51	18.66	2.6	9.17	-14.67	102.72	61.06	62.74	4510.16	4571.54	1.97
1	60	Paeruginosa_DSM_1707.A02.b	1	A02	TRUE	gompertz.exp	FALSE	FALSE	100	NA	NA	NA	NA	NA	NA	NA	NA	NA	NA	NA	NA	NA	NA	NA	NA	NA	NA	NA	2.27	-23.22	78.71	5747.95	8.21	48.81	79.38	5730.71	4.54	34.5	1.23	22.04	0.74	15.68	-7.93	105.56	77.37	81.4	5694.45	5766.97	-0.69
1	61	Ecoli_DSM_18039.A02.a	1	A02	TRUE	richards	FALSE	FALSE	100	2.34	-9.25	112.44	8768.39	0.1	1.99	0.19	2.17	2.51	-12.52	-5.99	112.13	112.75	2.13	2.54	-13.15	-5.36	112.07	112.8	2.73	-8.48	114.05	8767.04	6.95	24.77	115.37	8739.37	2.5	24.4	0.7	39.49	2.83	11.07	-15.37	64.91	114.23	116.52	8674.42	8804.33	2.04
1	62	Ecoli_DSM_18039.A02.b	1	A02	TRUE	logistic	FALSE	FALSE	100	1.97	-28.86	132.9	10208.94	0.05	1.06	0.55	1.89	2.05	-30.61	-27.11	131.98	133.81	1.88	2.06	-30.95	-26.78	131.81	133.98	2.94	-12.67	131.04	10211.69	7.16	18.69	132.76	10190.06	2.5	22.16	0.85	34.59	3.05	11.28	-17.76	55.15	131.36	134.16	10133.15	10246.96	2.26
1	63	Ecoli_DSM_18039.A02.a	1	A02	TRUE	richards	FALSE	FALSE	100	2.01	-14.75	111.53	8628.17	0.04	0.98	0.21	1.95	2.08	-16.36	-13.13	111.19	111.88	1.93	2.1	-16.67	-12.82	111.12	111.94	2.74	-2.44	115.26	8626.93	7.19	34.11	116.59	8602.9	4.3	30.85	1.24	33	0.12	14.26	-16.65	84.86	114.54	118.63	8548.62	8657.18	-1.23
1	64	Ecoli_DSM_18039.A02.b	1	A02	TRUE	logistic	FALSE	FALSE	100	1.93	-30.01	129.95	10078.36	0.05	1.13	0.54	1.85	2.01	-31.86	-28.15	129.07	130.84	1.84	2.03	-32.22	-27.79	128.9	131	3.14	-4.23	128.03	10080.43	8.62	20.98	129.51	10054.24	3.14	25.48	0.69	35.26	3.45	13.79	-20.93	62.89	128.37	130.64	9996.24	10112.25	2.46
1	65	Ecoli_DSM_18039.A02.a	1	A02	TRUE	richards	FALSE	FALSE	100	2.26	-10.18	116.86	9047.98	0.14	3	0.2	2.03	2.48	-15.12	-5.25	116.54	117.18	1.99	2.53	-16.06	-4.31	116.48	117.24	3.6	-1.82	119.36	9047.14	8.51	42.01	120.1	9014.34	5.92	29.29	0.36	45.6	-1.23	18.26	-6.17	90.2	119.51	120.69	8939.33	9089.36	-3.1
1	66	Ecoli_DSM_18039.A02.b	1	A02	TRUE	richards	FALSE	FALSE	100	2.14	-19.48	129.1	10200.19	0.07	1.87	0.2	2.02	2.26	-22.56	-16.4	128.78	129.42	2	2.28	-23.15	-15.81	128.72	129.48	2.63	-10.22	132.76	10199.8	6.25	21.64	133.59	10171.49	2.94	20.85	0.64	42.69	1.42	11.08	-12.65	55.93	132.53	134.64	10101.26	10241.71	0.49
1	67	Ecoli_DSM_18039.A02.a	1	A02	TRUE	richards	FALSE	FALSE	100	2.23	-9.63	114.66	8743.91	0.05	1.03	0.18	2.15	2.31	-11.32	-7.95	114.37	114.95	2.13	2.33	-11.64	-7.62	114.32	115.01	2.7	-1	115.65	8742.67	9.73	13.3	117.12	8714.16	13.09	14.4	0.68	31.46	-11.81	31.26	-10.39	36.98	116	118.25	8662.41	8765.91	-15.93
1	68	Ecoli_DSM_18039.A02.b	1	A02	TRUE	richards	FALSE	FALSE	100	1.89	-23.77	126.51	9861.6	0.03	0.94	0.21	1.84	1.94	-25.31	-22.22	126.16	126.85	1.83	1.95	-25.61	-21.93	126.1	126.91	2.63	-13.09	128.23	9860.22	8.83	17.09	129.92	9832.48	10.28	22.04	0.88	36.63	-8.08	25.74	-19.16	53.33	128.48	131.36	9772.22	9892.73	-11.32
1	69	Ecoli_DSM_18039.A02.a	1	A02	TRUE	richards	FALSE	FALSE	100	2.01	-12.31	110.55	8446.37	0.04	1.07	0.17	1.93	2.08	-14.07	-10.54	110.26	110.84	1.92	2.09	-14.41	-10.21	110.21	110.89	2.49	-2.01	113.21	8445.18	7.57	57.76	115.08	8426.94	2.71	29.03	1.29	30.22	3.1	12.03	10.01	105.51	112.95	117.21	8377.22	8476.65	2.25
1	70	Ecoli_DSM_18039.A02.b	1	A02	TRUE	richards	FALSE	FALSE	100	1.88	-24.65	121.85	9695.01	0.03	1.07	0.16	1.82	1.94	-26.41	-22.89	121.58	122.12	1.81	1.95	-26.74	-22.55	121.53	122.17	2.54	-10.39	125.44	9693.86	6.44	12.88	125.82	9664.73	1.85	12.77	0.83	33.77	3.4	9.49	-8.12	33.89	124.46	127.19	9609.17	9720.29	2.81
1	71	Ecoli_DSM_30083T.A02.a	1	A02	TRUE	richards	FALSE	FALSE	100	6.04	1.44	240.51	16654.97	0.05	0.19	0.41	5.96	6.11	1.12	1.75	239.83	241.19	5.95	6.13	1.06	1.82	239.7	241.32	7.47	3.8	246.3	16649.87	11.65	6.78	246.47	16601.67	3	6.03	0.38	69.22	6.71	16.59	-3.14	16.69	245.85	247.09	16487.8	16715.55	5.76
1	72	Ecoli_DSM_30083T.A02.b	1	A02	TRUE	richards	FALSE	FALSE	100	5.49	-0.56	235.12	16489.97	0.04	0.19	0.34	5.43	5.56	-0.88	-0.24	234.56	235.67	5.42	5.57	-0.94	-0.17	234.46	235.78	7.22	1.46	239.52	16486.68	22.14	15.28	240.07	16446.9	23.16	18.93	0.57	54.29	-15.95	60.24	-15.85	46.41	239.14	241	16357.58	16536.21	-23.25
1	73	Ecoli_DSM_30083T.A02.a	1	A02	TRUE	richards	FALSE	FALSE	100	5.78	1.78	239.35	16288.57	0.04	0.19	0.42	5.71	5.85	1.47	2.09	238.66	240.04	5.7	5.86	1.41	2.15	238.53	240.17	7.38	-1.21	243.25	16283.61	10.75	7.99	243.65	16240.97	1.59	8.46	0.47	60.34	8.13	13.36	-5.93	21.9	242.87	244.43	16141.7	16340.23	7.63
1	74	Ecoli_DSM_30083T.A02.b	1	A02	TRUE	richards	FALSE	FALSE	100	5.55	-1.91	239.26	17011.71	0.04	0.21	0.37	5.48	5.62	-2.26	-1.56	238.65	239.86	5.47	5.63	-2.33	-1.49	238.53	239.98	6.49	-4.39	244.43	17009.02	10.03	8.46	244.83	16963.68	1.98	5.52	0.47	68.97	6.78	13.28	-0.61	17.54	244.05	245.61	16850.23	17077.14	6.15
1	75	Ecoli_DSM_30083T.A02.a	1	A02	TRUE	richards	FALSE	FALSE	100	6.18	1.08	237.12	16732.44	0.05	0.22	0.42	6.09	6.27	0.72	1.43	236.43	237.81	6.08	6.28	0.66	1.5	236.3	237.94	7.51	1.68	243.52	16727.84	10.17	6.82	243.82	16673.44	1.66	5.14	0.48	76.8	7.44	12.89	-1.63	15.27	243.03	244.6	16547.1	16799.78	6.92
1	76	Ecoli_DSM_30083T.A02.b	1	A02	TRUE	richards	FALSE	FALSE	100	5.62	-2.41	242.51	17313.36	0.04	0.21	0.38	5.55	5.69	-2.75	-2.06	241.89	243.13	5.54	5.7	-2.82	-2	241.77	243.24	7.19	-0.27	248.08	17310.71	10.62	5.47	248.5	17272.11	2.18	4.04	0.38	48.51	7.04	14.2	-1.17	12.11	247.87	249.13	17192.31	17351.9	6.36
1	77	Ecoli_DSM_30083T.A02.a	1	A02	TRUE	richards	FALSE	FALSE	100	5.8	2.53	237.83	16071.67	0.04	0.19	0.42	5.73	5.87	2.22	2.84	237.15	238.52	5.72	5.88	2.17	2.89	237.02	238.65	5.69	1.86	241.5	16067.1	10.66	7.88	242.06	16038.1	2.71	5.48	0.48	45.12	6.19	15.12	-1.14	16.9	241.27	242.84	15963.88	16112.31	5.34
1	78	Ecoli_DSM_30083T.A02.b	1	A02	TRUE	richards	FALSE	FALSE	100	5.87	-1.33	244.08	17404.98	0.04	0.21	0.38	5.8	5.95	-1.68	-0.98	243.45	244.7	5.79	5.96	-1.74	-0.92	243.33	244.82	6.28	-0.34	249.25	17403.29	11.24	10.04	250.2	17360.39	6.85	8.38	0.61	69.38	-0.03	22.51	-3.75	23.83	249.2	251.2	17246.26	17474.51	-2.18
1	79	Ecoli_DSM_30083T.A02.a	1	A02	TRUE	richards	FALSE	FALSE	100	5.88	1.9	244.56	16595.45	0.04	0.18	0.42	5.81	5.95	1.6	2.2	243.87	245.25	5.8	5.96	1.54	2.26	243.74	245.38	6.55	1.57	247.72	16591.25	11.39	16.51	248.35	16553.19	2.46	21.64	0.51	51.35	7.34	15.43	-19.08	52.11	247.5	249.19	16468.71	16637.66	6.56
1	80	Ecoli_DSM_30083T.A02.b	1	A02	TRUE	richards	FALSE	FALSE	100	5.51	-1.91	243.62	17144.5	0.03	0.18	0.34	5.45	5.56	-2.2	-1.61	243.07	244.18	5.44	5.57	-2.26	-1.55	242.96	244.29	6.5	1.64	248.07	17142.2	10.56	12.35	248.29	17106.11	8.03	4.44	0.39	57.07	-2.65	23.77	5.05	19.66	247.65	248.94	17012.24	17199.98	-5.18
1	81	Paeruginosa_St_429SC1_79.A03.a	1	A03	TRUE	gompertz.exp	FALSE	FALSE	100	2.36	-2.02	30.93	2769.78	0.15	0.48	0.51	2.12	2.61	-2.81	-1.23	30.09	31.77	2.07	2.66	-2.97	-1.08	29.93	31.93	3.77	4.01	36.71	2771.7	6.8	13.74	38.09	2764.65	1.58	19.56	1.08	15.16	4.2	9.4	-18.43	45.91	36.31	39.86	2739.71	2789.59	3.71
1	82	Paeruginosa_St_429SC1_79.A03.b	1	A03	TRUE	logistic	FALSE	FALSE	100	3.37	-2.83	46.84	4026.31	0.16	0.41	0.17	3.1	3.64	-3.5	-2.15	46.56	47.12	3.05	3.69	-3.63	-2.02	46.51	47.18	4.92	-0.2	51.33	4026.95	7.02	9.59	52.44	4015.56	1.3	19.1	0.92	18.2	4.89	9.16	-21.83	41.01	50.94	53.95	3985.63	4045.49	4.48
1	83	Paeruginosa_St_429SC1_79.A03.a	1	A03	TRUE	gompertz.exp	FALSE	FALSE	100	2.05	-3.39	34.79	2975	0.11	0.54	0.45	1.86	2.23	-4.28	-2.51	34.04	35.53	1.83	2.27	-4.45	-2.34	33.9	35.67	1.64	-5.27	37.39	2975.74	8.67	40.06	40.06	2966.5	4.96	34.61	1.17	16.01	0.51	16.82	-16.87	96.99	38.13	41.99	2940.16	2992.83	-1.05
1	84	Paeruginosa_St_429SC1_79.A03.b	1	A03	TRUE	logistic	FALSE	FALSE	100	0.08	-162.45	19.83	1373.05	0.02	46.75	2.34	0.04	0.11	-239.35	-85.55	15.99	23.68	0.04	0.12	-254.08	-70.83	15.25	24.41	0.06	-213.94	17.45	1373	5.73	57.71	19.31	1367.79	2.75	30	0.7	10.88	1.21	10.26	8.36	107.05	18.15	20.46	1349.89	1385.69	0.34
1	85	Paeruginosa_St_429SC1_79.A03.a	1	A03	TRUE	gompertz.exp	FALSE	FALSE	100	NA	NA	NA	NA	NA	NA	NA	NA	NA	NA	NA	NA	NA	NA	NA	NA	NA	NA	NA	0	-19796.86	11.04	1002.75	0.75	44.72	11.51	999.52	1.14	13.51	0.62	3.59	-1.13	2.63	22.49	66.95	10.5	12.53	993.61	1005.42	-1.49
1	86	Paeruginosa_St_429SC1_79.A03.b	1	A03	TRUE	gompertz.exp	FALSE	FALSE	100	4.26	-2.26	45.38	3968.2	0.23	0.34	0.22	3.88	4.64	-2.83	-1.69	45.01	45.75	3.8	4.71	-2.93	-1.58	44.94	45.82	3.65	-2.32	49.25	3969.36	8.16	23.66	50.5	3959.89	2.26	30.19	0.84	22.43	4.44	11.88	-26.01	73.33	49.11	51.89	3922.99	3996.79	3.73
1	87	Paeruginosa_St_429SC1_79.A03.a	1	A03	TRUE	gompertz.exp	FALSE	FALSE	100	2.29	-1.42	30.79	2653.4	0.17	0.54	0.32	2.01	2.56	-2.31	-0.53	30.26	31.32	1.96	2.61	-2.49	-0.36	30.16	31.42	2.41	1.42	34.86	2657.49	5.98	22.67	36.44	2652.3	2.58	28.76	0.98	11.6	1.74	10.22	-24.64	69.98	34.83	38.05	2633.22	2671.38	0.93
1	88	Paeruginosa_St_429SC1_79.A03.b	1	A03	TRUE	gompertz.exp	FALSE	FALSE	100	2.64	-3.99	36.25	3411.87	0.13	0.5	0.96	2.43	2.86	-4.81	-3.17	34.67	37.84	2.39	2.9	-4.96	-3.01	34.36	38.14	3.31	-2.42	44.26	3412.15	7.12	33.65	45.49	3405.07	2.15	38.69	0.59	14.49	3.59	10.66	-30	97.31	44.51	46.46	3381.24	3428.91	2.91
1	89	Paeruginosa_St_429SC1_79.A03.a	1	A03	TRUE	gompertz.exp	FALSE	FALSE	100	1.57	3.99	17.41	2635.61	0.13	0.77	0.83	1.35	1.79	2.73	5.25	16.04	18.78	1.31	1.83	2.49	5.49	15.77	19.04	1.32	-5.35	33.93	2635.98	6.81	55.3	36.15	2628.81	2.76	25.84	0.75	13.48	2.27	11.35	12.79	97.8	34.92	37.38	2606.63	2650.99	1.4
1	90	Paeruginosa_St_429SC1_79.A03.b	1	A03	TRUE	gompertz	FALSE	FALSE	100	2.06	-11.17	49.05	4188.74	0.16	1.4	0.3	1.78	2.33	-13.47	-8.86	48.56	49.54	1.73	2.38	-13.92	-8.42	48.46	49.63	3.42	-5.18	51.74	4188.84	10.63	29.44	55.08	4178.71	6.08	33.04	1.98	22.28	0.62	20.64	-24.9	83.79	51.82	58.34	4142.06	4215.35	-1.29
1	91	Paeruginosa_DSM_1707.A03.a	1	A03	TRUE	gompertz.exp	FALSE	FALSE	100	NA	NA	NA	NA	NA	NA	NA	NA	NA	NA	NA	NA	NA	NA	NA	NA	NA	NA	NA	0.02	-394.28	11.53	1015.96	3.19	78.37	13.49	1012.68	2.14	7.72	1.16	4.62	-0.33	6.71	65.67	91.07	11.58	15.41	1005.09	1020.28	-1.01
1	92	Paeruginosa_DSM_1707.A03.b	1	A03	TRUE	gompertz.exp	FALSE	FALSE	100	NA	NA	NA	NA	NA	NA	NA	NA	NA	NA	NA	NA	NA	NA	NA	NA	NA	NA	NA	0.08	-177.48	20.95	1583.4	5.72	58.76	23.79	1578.62	3.69	24.86	1.2	12.51	-0.36	11.8	17.86	99.66	21.82	25.75	1558.04	1599.2	-1.52
1	93	Paeruginosa_DSM_1707.A03.a	1	A03	TRUE	gompertz.exp	FALSE	FALSE	100	NA	NA	NA	NA	NA	NA	NA	NA	NA	NA	NA	NA	NA	NA	NA	NA	NA	NA	NA	0.21	27.54	11.72	1009.26	1.45	63.21	12.5	1006.3	1.31	19.14	0.86	3.18	-0.71	3.61	31.73	94.69	11.08	13.92	1001.07	1011.52	-1.12
1	94	Paeruginosa_DSM_1707.A03.b	1	A03	TRUE	logistic	FALSE	FALSE	100	0.11	-115.16	24.38	1581.74	0.01	16.84	1.86	0.09	0.14	-142.87	-87.46	21.32	27.45	0.08	0.14	-148.17	-82.15	20.73	28.04	0.12	-107.7	20.54	1581.88	5.82	45.3	22.68	1580.23	2.88	29.46	0.82	10.28	1.07	10.56	-3.16	93.76	21.32	24.03	1563.32	1597.14	0.16
1	95	Paeruginosa_DSM_1707.A03.a	1	A03	TRUE	gompertz.exp	FALSE	FALSE	100	NA	NA	NA	NA	NA	NA	NA	NA	NA	NA	NA	NA	NA	NA	NA	NA	NA	NA	NA	0.03	-294.58	12.08	1051.1	3.58	64.09	14.92	1046.42	2.89	13.55	1.71	7.22	-1.17	8.34	41.8	86.38	12.1	17.74	1034.54	1058.29	-2.08
1	96	Paeruginosa_DSM_1707.A03.b	1	A03	TRUE	gompertz.exp	FALSE	FALSE	100	NA	NA	NA	NA	NA	NA	NA	NA	NA	NA	NA	NA	NA	NA	NA	NA	NA	NA	NA	1.68	-6.93	22.64	1806.44	6.26	26.02	23.95	1797.68	2.19	22.27	0.81	11.07	2.66	9.86	-10.62	62.67	22.62	25.28	1779.46	1815.9	1.97
1	97	Paeruginosa_DSM_1707.A03.a	1	A03	TRUE	gompertz.exp	FALSE	FALSE	100	NA	NA	NA	NA	NA	NA	NA	NA	NA	NA	NA	NA	NA	NA	NA	NA	NA	NA	NA	0.56	47.01	17.23	1115.83	9.83	80.69	19.8	1113.49	6.95	10.25	0.98	8.26	-1.61	21.27	63.83	97.55	18.19	21.42	1099.91	1127.07	-3.81
1	98	Paeruginosa_DSM_1707.A03.b	1	A03	TRUE	gompertz.exp	FALSE	FALSE	100	NA	NA	NA	NA	NA	NA	NA	NA	NA	NA	NA	NA	NA	NA	NA	NA	NA	NA	NA	0.1	-123.67	20.46	1532.67	4.09	55.85	22.35	1527.68	2.31	18.58	1.33	11.3	0.29	7.88	25.28	86.41	20.16	24.55	1509.09	1546.27	-0.44
1	99	Paeruginosa_DSM_1707.A03.a	1	A03	TRUE	gompertz.exp	FALSE	FALSE	100	NA	NA	NA	NA	NA	NA	NA	NA	NA	NA	NA	NA	NA	NA	NA	NA	NA	NA	NA	0.12	-8.65	11.94	1019.64	5.62	77.86	14.81	1015.56	4.3	16.04	1.46	5.86	-1.46	12.7	51.48	104.23	12.41	17.22	1005.92	1025.2	-2.82
1	100	Paeruginosa_DSM_1707.A03.b	1	A03	TRUE	gompertz.exp	FALSE	FALSE	100	NA	NA	NA	NA	NA	NA	NA	NA	NA	NA	NA	NA	NA	NA	NA	NA	NA	NA	NA	0.09	-170.84	23.58	1807.68	5.72	57.31	25.81	1800.32	2.29	32.07	0.91	10.14	1.96	9.49	4.56	110.06	24.31	27.31	1783.63	1817	1.24
1	101	Ecoli_DSM_18039.A03.a	1	A03	TRUE	logistic	FALSE	FALSE	100	0.39	-17.56	31.77	2010.99	0.01	1.41	0.43	0.37	0.42	-19.88	-15.24	31.07	32.48	0.37	0.42	-20.33	-14.8	30.93	32.61	0.89	7.41	31.23	2012.94	3.92	31.11	32.2	2005.99	2.82	22.14	0.97	10.63	-0.72	8.57	-5.31	67.52	30.6	33.8	1988.51	2023.48	-1.61
1	102	Ecoli_DSM_18039.A03.b	1	A03	TRUE	richards	FALSE	FALSE	100	0.69	-11.2	38.91	2807.22	0.02	1.01	0.25	0.66	0.72	-12.86	-9.53	38.5	39.31	0.65	0.73	-13.18	-9.22	38.43	39.39	1.33	5.2	40.1	2807.84	9.14	55	42.66	2797.9	4.21	31.03	0.82	11.47	2.23	16.06	3.96	106.05	41.31	44.01	2779.04	2816.76	0.9
1	103	Ecoli_DSM_18039.A03.a	1	A03	TRUE	richards	FALSE	FALSE	100	0.39	-13.99	25.59	1836.23	0.02	2.78	0.25	0.36	0.43	-18.57	-9.42	25.18	26	0.35	0.43	-19.44	-8.54	25.11	26.07	0.65	2.33	26.11	1836.94	8.5	55.02	29.65	1831.57	2.78	16.77	1.03	11.88	3.93	13.08	27.44	82.61	27.96	31.35	1812.03	1851.12	3.05
1	104	Ecoli_DSM_18039.A03.b	1	A03	TRUE	richards	FALSE	FALSE	100	0.73	-12.28	41.02	2963.77	0.02	1.01	0.3	0.69	0.76	-13.94	-10.63	40.52	41.51	0.68	0.77	-14.26	-10.31	40.43	41.61	1.76	8.95	42.7	2964.42	8.38	60.38	44.53	2957.15	2.87	34.28	0.5	14	3.66	13.09	3.99	116.77	43.7	45.35	2934.12	2980.17	2.76
1	105	Ecoli_DSM_18039.A03.a	1	A03	TRUE	richards	FALSE	FALSE	100	0.41	-14.22	29.7	1992.7	0.02	1.91	0.4	0.38	0.43	-17.37	-11.07	29.04	30.36	0.38	0.44	-17.97	-10.47	28.92	30.49	0.81	6.3	30.12	1993.39	5.8	42.18	32.23	1984.19	3.84	21.68	1.16	14.24	-0.51	12.11	6.51	77.85	30.32	34.14	1960.77	2007.62	-1.72
1	106	Ecoli_DSM_18039.A03.b	1	A03	TRUE	richards	FALSE	FALSE	100	0.68	-11.48	40.25	2863.05	0.02	0.99	0.27	0.66	0.71	-13.11	-9.85	39.81	40.68	0.65	0.72	-13.42	-9.53	39.73	40.77	1.42	6.87	42.66	2863.58	5.86	54.93	44.24	2855.93	3.24	29.57	0.88	14.58	0.52	11.2	6.28	103.58	42.79	45.69	2831.94	2879.92	-0.5
1	107	Ecoli_DSM_18039.A03.a	1	A03	TRUE	richards	FALSE	FALSE	100	0.35	-18.67	26.99	1854.73	0.01	2.13	0.36	0.33	0.38	-22.18	-15.17	26.4	27.58	0.33	0.38	-22.85	-14.5	26.29	27.7	0.84	7.45	27.68	1855.16	4.42	43.44	29.53	1848.51	2.2	24.3	0.78	11.97	0.79	8.04	3.46	83.42	28.24	30.82	1828.81	1868.21	0.1
1	108	Ecoli_DSM_18039.A03.b	1	A03	TRUE	richards	FALSE	FALSE	100	2.54	-3.59	74.24	5930.14	0.05	0.44	0.17	2.45	2.62	-4.31	-2.86	73.96	74.53	2.43	2.64	-4.45	-2.72	73.9	74.59	3.49	0.88	76.53	5929.91	8.32	14.07	78.11	5913.98	3.15	22.82	0.82	23.1	3.13	13.5	-23.46	51.61	76.76	79.46	5875.98	5951.99	2.14
1	109	Ecoli_DSM_18039.A03.a	1	A03	TRUE	logistic	FALSE	FALSE	100	0.36	-20.29	27.16	1835.44	0.01	1.76	0.36	0.34	0.38	-23.19	-17.4	26.58	27.75	0.33	0.39	-23.75	-16.84	26.46	27.86	0.95	9.24	28.06	1837.33	4.75	48.68	29.84	1831.84	2.93	29.55	1.22	12.84	-0.07	9.58	0.08	97.29	27.83	31.85	1810.72	1852.95	-0.99
1	110	Ecoli_DSM_18039.A03.b	1	A03	TRUE	richards	FALSE	FALSE	100	0.69	-12.18	37.12	2747.2	0.02	1	0.21	0.65	0.72	-13.82	-10.54	36.77	37.48	0.65	0.72	-14.13	-10.23	36.7	37.54	1.96	10.54	41.7	2747.23	5.55	27.89	42.18	2737.96	1.62	20.02	0.81	11.16	2.89	8.21	-5.05	60.83	40.85	43.52	2719.61	2756.32	2.38
1	111	Ecoli_DSM_30083T.A03.a	1	A03	TRUE	richards	FALSE	FALSE	100	8.82	1.89	286.52	20401.92	0.1	0.2	0.7	8.66	8.99	1.55	2.22	285.36	287.67	8.62	9.03	1.49	2.28	285.14	287.89	15.16	2.3	287.48	20386.23	17.69	3.38	288	20344.28	2.13	3.01	0.33	62.49	14.19	21.19	-1.58	8.33	287.46	288.55	20241.48	20447.08	13.52
1	112	Ecoli_DSM_30083T.A03.b	1	A03	TRUE	richards	FALSE	FALSE	100	7.53	-0.78	280.57	19924.09	0.09	0.22	0.74	7.38	7.67	-1.15	-0.42	279.35	281.79	7.36	7.7	-1.22	-0.35	279.11	282.03	12.74	2.23	279.35	19914.59	19.75	3.34	279.99	19874.42	10.29	2.29	0.34	57.62	2.82	36.68	-0.42	7.11	279.43	280.55	19779.63	19969.21	-0.42
1	113	Ecoli_DSM_30083T.A03.a	1	A03	TRUE	richards	FALSE	FALSE	100	8.45	1.49	286.98	20316.23	0.09	0.2	0.71	8.29	8.6	1.16	1.83	285.82	288.14	8.26	8.63	1.09	1.89	285.6	288.36	15.3	2.1	286.07	20301.76	17.41	1.92	286.76	20260.86	1.77	0.88	0.57	67.06	14.5	20.32	0.47	3.37	285.81	287.7	20150.54	20371.18	13.94
1	114	Ecoli_DSM_30083T.A03.b	1	A03	TRUE	richards	FALSE	FALSE	100	7.83	-1.3	282.48	20522.94	0.08	0.2	0.59	7.7	7.96	-1.63	-0.97	281.51	283.45	7.67	7.98	-1.69	-0.91	281.33	283.63	15.77	0.99	282.57	20515.49	17.46	1.02	283.08	20467.26	1.85	0.7	0.27	69.87	14.42	20.5	-0.14	2.17	282.64	283.53	20352.33	20582.19	13.84
1	115	Ecoli_DSM_30083T.A03.a	1	A03	TRUE	logistic	FALSE	FALSE	100	9.46	2.12	285.47	20855.78	0.12	0.22	0.61	9.26	9.66	1.76	2.49	284.46	286.48	9.22	9.7	1.69	2.56	284.26	286.67	14.31	3.05	288.68	20834.53	18.44	3.97	289.13	20790.36	2.28	1.83	0.32	71.04	14.68	22.2	0.96	6.97	288.6	289.67	20673.49	20907.22	13.96
1	116	Ecoli_DSM_30083T.A03.b	1	A03	TRUE	richards	FALSE	FALSE	100	8.61	-0.63	283.47	20722.75	0.11	0.21	0.7	8.43	8.79	-0.97	-0.28	282.33	284.62	8.39	8.83	-1.04	-0.21	282.11	284.84	16.7	1.49	284.14	20713.65	18.59	2.48	284.67	20666.85	2.06	1.94	0.38	63	15.21	21.98	-0.72	5.68	284.05	285.29	20563.21	20770.48	14.56
1	117	Ecoli_DSM_30083T.A03.a	1	A03	TRUE	richards	FALSE	FALSE	100	7.94	1.13	286.13	19945.08	0.08	0.18	0.67	7.81	8.07	0.83	1.43	285.02	287.23	7.79	8.09	0.77	1.49	284.81	287.45	13.12	1.71	284.01	19933.2	15.24	3.22	284.42	19904.23	1.94	2.64	0.29	46.25	12.05	18.43	-1.12	7.57	283.93	284.9	19828.14	19980.31	11.44
1	118	Ecoli_DSM_30083T.A03.b	1	A03	TRUE	richards	FALSE	FALSE	100	8.58	-0.49	283.62	20731.74	0.11	0.22	0.7	8.4	8.76	-0.85	-0.13	282.46	284.77	8.36	8.79	-0.92	-0.06	282.24	285	14.1	1.17	284.67	20722.2	16.95	2.65	285.28	20680.48	3.57	2.65	0.53	58.3	11.09	22.82	-1.72	7.01	284.41	286.15	20584.57	20776.39	9.96
1	119	Ecoli_DSM_30083T.A03.a	1	A03	TRUE	richards	FALSE	FALSE	100	8.25	1.29	287.68	20199.62	0.09	0.19	0.71	8.1	8.4	0.98	1.61	286.51	288.84	8.08	8.42	0.91	1.67	286.29	289.07	13.82	1.93	286.41	20186.31	18.45	3.16	286.93	20152.63	6.2	2.16	0.43	50.35	8.25	28.65	-0.4	6.71	286.23	287.64	20069.81	20235.45	6.3
1	120	Ecoli_DSM_30083T.A03.b	1	A03	TRUE	richards	FALSE	FALSE	100	7.91	-1.21	284.13	20338.75	0.1	0.21	0.76	7.74	8.08	-1.56	-0.87	282.88	285.38	7.71	8.11	-1.63	-0.8	282.64	285.62	14.19	1.19	281.94	20330.62	16.05	2.7	282.4	20292.08	1.68	2.06	0.45	60.28	13.29	18.81	-0.68	6.09	281.66	283.14	20192.92	20391.25	12.76
1	121	Paeruginosa_St_429SC1_79.A04.a	1	A04	TRUE	richards	FALSE	FALSE	100	2.73	1.89	36.94	3098.87	0.29	1.22	0.14	2.26	3.21	-0.11	3.9	36.71	37.18	2.17	3.3	-0.5	4.29	36.66	37.22	3.81	4.34	40.4	3098.8	5.5	9.19	41.36	3093.44	0.89	13.53	0.51	11.76	4.04	6.97	-13.06	31.44	40.52	42.2	3074.09	3112.79	3.76
1	122	Paeruginosa_St_429SC1_79.A04.b	1	A04	TRUE	logistic	FALSE	FALSE	100	3.12	-4.66	50.73	4366.97	0.16	0.54	0.2	2.85	3.39	-5.56	-3.76	50.41	51.05	2.79	3.44	-5.73	-3.59	50.35	51.12	4.9	1.35	55.79	4366.91	9.91	26.52	57.1	4353.37	8.09	34.79	0.67	16.18	-3.39	23.22	-30.71	83.75	56	58.2	4326.75	4379.99	-5.94
1	123	Paeruginosa_St_429SC1_79.A04.a	1	A04	TRUE	gompertz.exp	FALSE	FALSE	100	2.15	3.68	18.85	2922.99	0.17	0.56	0.76	1.86	2.43	2.76	4.59	17.6	20.11	1.8	2.49	2.59	4.77	17.36	20.35	1.95	-2.24	37.81	2923.21	7.86	40.16	39.76	2915.72	3.03	37.9	0.53	15.74	2.88	12.84	-22.18	102.5	38.88	40.64	2889.83	2941.61	1.93
1	124	Paeruginosa_St_429SC1_79.A04.b	1	A04	TRUE	gompertz	FALSE	FALSE	100	0.22	-81.79	22.44	1814.99	0.05	21.5	0.7	0.13	0.3	-117.15	-46.43	21.29	23.6	0.11	0.32	-123.92	-39.66	21.07	23.82	0.93	-15.02	22.24	1815.29	6.37	27.5	24.26	1809.07	2.69	24.08	0.81	11.17	1.94	10.8	-12.11	67.11	22.92	25.6	1790.7	1827.45	1.09
1	125	Paeruginosa_St_429SC1_79.A04.a	1	A04	TRUE	gompertz.exp	FALSE	FALSE	100	NA	NA	NA	NA	NA	NA	NA	NA	NA	NA	NA	NA	NA	NA	NA	NA	NA	NA	NA	0	-7464.94	11.13	1003.98	1.26	2419.47	11.93	1000.98	1.35	9239.93	0.73	3.79	-0.95	3.48	-12780.21	17619.15	10.74	13.13	994.75	1007.21	-1.38
1	126	Paeruginosa_St_429SC1_79.A04.b	1	A04	TRUE	gompertz.exp	FALSE	FALSE	100	2.24	-9.39	46.7	4116.21	0.15	1	0.58	1.98	2.49	-11.03	-7.75	45.75	47.66	1.94	2.54	-11.35	-7.44	45.57	47.84	2.1	-7.27	52.25	4116.12	7.1	39.58	54.44	4108.95	3.51	20.31	1.65	15.9	1.33	12.87	6.18	72.99	51.73	57.15	4082.79	4135.11	0.23
1	127	Paeruginosa_St_429SC1_79.A04.a	1	A04	TRUE	gompertz.exp	FALSE	FALSE	100	1.43	3.66	16.6	2712.11	0.12	0.84	0.87	1.24	1.63	2.28	5.04	15.17	18.02	1.2	1.67	2.01	5.3	14.9	18.29	1.45	-3.97	37.22	2712.51	5.24	45.36	38.57	2707.11	2.61	35.25	0.71	13.41	0.95	9.53	-12.63	103.34	37.4	39.74	2685.05	2729.18	0.13
1	128	Paeruginosa_St_429SC1_79.A04.b	1	A04	TRUE	gompertz.exp	FALSE	FALSE	100	2.95	-4.83	43.34	3927.26	0.13	0.44	0.61	2.73	3.17	-5.56	-4.1	42.33	44.35	2.69	3.21	-5.7	-3.97	42.14	44.54	2.08	-7.86	49.51	3927.74	5.18	36.42	50.9	3915.94	1.98	37.31	0.57	17.47	1.92	8.44	-24.95	97.79	49.97	51.84	3887.21	3944.67	1.3
1	129	Paeruginosa_St_429SC1_79.A04.a	1	A04	TRUE	richards	FALSE	FALSE	100	1.97	-0.32	32.04	2702.62	0.2	1.37	0.13	1.65	2.29	-2.58	1.94	31.83	32.25	1.59	2.36	-3.01	2.37	31.79	32.29	1.87	-1.19	34.34	2702.66	7.02	53.89	36.06	2694.65	2.58	30.74	0.56	13.23	2.78	11.26	3.33	104.45	35.15	36.98	2672.88	2716.41	1.97
1	130	Paeruginosa_St_429SC1_79.A04.b	1	A04	TRUE	gompertz	FALSE	FALSE	100	1.71	-18.87	52.93	4541.8	0.2	2.97	0.41	1.39	2.04	-23.76	-13.99	52.26	53.6	1.32	2.1	-24.69	-13.05	52.13	53.72	2.63	-10.64	55	4542.41	13.5	37.08	60.08	4533.74	8.72	22.51	1.95	24.06	-0.85	27.86	0.04	74.11	56.87	63.28	4494.16	4573.32	-3.6
1	131	Paeruginosa_DSM_1707.A04.a	1	A04	TRUE	gompertz.exp	FALSE	FALSE	100	NA	NA	NA	NA	NA	NA	NA	NA	NA	NA	NA	NA	NA	NA	NA	NA	NA	NA	NA	0.24	10.33	19.29	1158.71	4.81	74.85	20.52	1154.09	5.39	17.75	1.34	8.24	-4.06	13.68	45.64	104.05	18.32	22.72	1140.54	1167.64	-5.76
1	132	Paeruginosa_DSM_1707.A04.b	1	A04	TRUE	gompertz.exp	FALSE	FALSE	100	NA	NA	NA	NA	NA	NA	NA	NA	NA	NA	NA	NA	NA	NA	NA	NA	NA	NA	NA	0.29	-42.53	39.24	2556.31	6.39	48.62	41.3	2550.86	3.89	24.17	1.5	17.4	-0.01	12.8	8.86	88.39	38.84	43.77	2522.23	2579.49	-1.24
1	133	Paeruginosa_DSM_1707.A04.a	1	A04	TRUE	richards	FALSE	FALSE	100	0.45	6.21	39.76	2029.11	0.09	14.65	18.29	0.31	0.59	-17.89	30.32	9.68	69.84	0.28	0.62	-22.5	34.93	3.92	75.6	1.57	54.76	38.14	2030.14	6.89	48.84	38.25	2022.34	2.16	26.12	0.38	17.67	3.33	10.45	5.87	91.8	37.64	38.87	1993.28	2051.4	2.65
1	134	Paeruginosa_DSM_1707.A04.b	1	A04	TRUE	gompertz.exp	FALSE	FALSE	100	NA	NA	NA	NA	NA	NA	NA	NA	NA	NA	NA	NA	NA	NA	NA	NA	NA	NA	NA	2.96	57.56	55.81	3596.04	12.96	55.53	56.5	3586.16	12.36	22.05	0.6	17.02	-7.36	33.29	19.26	91.81	55.51	57.49	3558.15	3614.16	-11.26
1	135	Paeruginosa_DSM_1707.A04.a	1	A04	TRUE	logistic	FALSE	FALSE	100	0.77	59.54	255.32	2468.9	0.93	132.16	354.61	-0.76	2.29	-157.87	276.95	-328.01	838.65	-1.06	2.59	-199.51	318.58	-439.71	950.35	5.32	1.48	41.15	2469.98	9.43	9.11	42.34	2461.46	1.89	21.8	0.95	12.84	6.32	12.54	-26.74	44.97	40.78	43.9	2440.33	2482.58	5.72
1	136	Paeruginosa_DSM_1707.A04.b	1	A04	TRUE	gompertz.exp	FALSE	FALSE	100	3.35	-7.09	27.36	3650.66	1.35	3.66	2.08	1.13	5.57	-13.12	-1.07	23.95	30.78	0.7	5.99	-14.27	0.09	23.29	31.43	3.69	-3.64	54.72	3649.99	8.41	26.73	54.79	3638.98	3.94	23.81	0.27	15.54	1.93	14.89	-12.44	65.89	54.34	55.24	3613.41	3664.55	0.69
1	137	Paeruginosa_DSM_1707.A04.a	1	A04	TRUE	gompertz.exp	FALSE	FALSE	100	NA	NA	NA	NA	NA	NA	NA	NA	NA	NA	NA	NA	NA	NA	NA	NA	NA	NA	NA	2.52	-1.31	42.12	2372.41	6.64	60.73	43.02	2359.22	3.07	28.63	0.82	13.95	1.59	11.69	13.64	107.82	41.68	44.37	2336.27	2382.17	0.63
1	138	Paeruginosa_DSM_1707.A04.b	1	A04	TRUE	gompertz.exp	FALSE	FALSE	100	NA	NA	NA	NA	NA	NA	NA	NA	NA	NA	NA	NA	NA	NA	NA	NA	NA	NA	NA	2.92	58.71	52.59	3351.36	6.39	68.34	54.38	3337.27	2.19	11.47	1.17	16.59	2.78	10	49.46	87.21	52.45	56.3	3309.98	3364.56	2.09
1	139	Paeruginosa_DSM_1707.A04.a	1	A04	TRUE	gompertz.exp	FALSE	FALSE	100	NA	NA	NA	NA	NA	NA	NA	NA	NA	NA	NA	NA	NA	NA	NA	NA	NA	NA	NA	2.3	62.03	43.12	2123.47	7.11	54.58	43.52	2116.24	1.91	24.55	1.21	16.73	3.97	10.24	14.19	94.96	41.54	45.5	2088.71	2143.77	3.37
1	140	Paeruginosa_DSM_1707.A04.b	1	A04	TRUE	gompertz.exp	FALSE	FALSE	100	NA	NA	NA	NA	NA	NA	NA	NA	NA	NA	NA	NA	NA	NA	NA	NA	NA	NA	NA	3.62	62.34	62.08	3520.73	13.35	67.15	62.33	3505.01	13.87	24.09	1.14	19.17	-9.46	36.17	27.53	106.77	60.46	64.2	3473.48	3536.55	-13.83
1	141	Ecoli_DSM_18039.A04.a	1	A04	TRUE	logistic	FALSE	FALSE	100	0.61	-9.76	35.58	2430.01	0.02	0.88	0.25	0.58	0.64	-11.2	-8.32	35.16	36	0.58	0.64	-11.48	-8.04	35.08	36.08	1.41	7.76	36.36	2431.31	4.26	21.82	37.33	2425.29	2.55	20.78	0.67	9.58	0.06	8.45	-12.36	56	36.22	38.43	2409.53	2441.04	-0.74
1	142	Ecoli_DSM_18039.A04.b	1	A04	TRUE	richards	FALSE	FALSE	100	0.65	-34.28	51.94	3978.24	0.02	1.63	0.31	0.61	0.68	-36.96	-31.59	51.42	52.46	0.61	0.69	-37.48	-31.08	51.33	52.55	1.53	-2.78	53.14	3978.16	8.4	41.11	54.76	3966.15	4.64	29.27	0.52	15.68	0.77	16.04	-7.05	89.26	53.9	55.62	3940.35	3991.95	-0.69
1	143	Ecoli_DSM_18039.A04.a	1	A04	TRUE	richards	FALSE	FALSE	100	0.6	-9.15	33.22	2344.94	0.02	1.01	0.26	0.57	0.63	-10.82	-7.49	32.79	33.64	0.57	0.63	-11.14	-7.17	32.71	33.72	1.23	6.4	33.93	2345.63	6.13	47.9	36.25	2337.69	1.93	25.81	0.53	11.49	2.96	9.3	5.44	90.37	35.38	37.13	2318.79	2356.59	2.35
1	144	Ecoli_DSM_18039.A04.b	1	A04	TRUE	richards	FALSE	FALSE	100	0.72	-31.36	50.45	4013.86	0.03	1.83	0.26	0.68	0.77	-34.37	-28.35	50.02	50.89	0.67	0.78	-34.95	-27.77	49.94	50.97	1.63	-2.46	52	4014.16	8.84	34.12	53.91	4003.29	3.05	28.31	0.53	14.44	3.82	13.86	-12.46	80.69	53.05	54.78	3979.53	4027.05	2.86
1	145	Ecoli_DSM_18039.A04.a	1	A04	TRUE	logistic	FALSE	FALSE	100	0.74	-8.36	37.86	2680.87	0.02	0.74	0.22	0.71	0.77	-9.57	-7.14	37.51	38.22	0.7	0.78	-9.81	-6.9	37.44	38.28	1.21	2.69	38.46	2681.83	6.49	31.36	40.3	2676.11	2.85	22.28	0.7	13.33	1.81	11.18	-5.28	68.01	39.15	41.45	2654.17	2698.04	0.91
1	146	Ecoli_DSM_18039.A04.b	1	A04	TRUE	richards	FALSE	FALSE	100	0.75	-22.45	49.09	3703.17	0.02	1.08	0.27	0.72	0.79	-24.23	-20.67	48.65	49.53	0.71	0.79	-24.57	-20.32	48.57	49.61	1.4	-2.83	50.02	3703.14	6.94	38.38	51.95	3695.9	5.07	33.75	0.74	16	-1.4	15.27	-17.15	93.9	50.73	53.17	3669.59	3722.22	-2.99
1	147	Ecoli_DSM_18039.A04.a	1	A04	TRUE	richards	FALSE	FALSE	100	0.56	-11.36	33.22	2317.17	0.02	0.98	0.3	0.53	0.59	-12.97	-9.75	32.72	33.72	0.53	0.59	-13.28	-9.45	32.63	33.81	1.18	5.67	34.34	2317.58	4.77	42.59	36.02	2308.58	1.94	28.36	0.84	13.42	1.58	7.96	-4.07	89.25	34.64	37.39	2286.5	2330.65	0.97
1	148	Ecoli_DSM_18039.A04.b	1	A04	TRUE	gompertz.exp	FALSE	FALSE	100	5.31	6.88	97.49	12235.95	0.09	0.27	1.22	5.15	5.46	6.44	7.32	95.49	99.49	5.12	5.49	6.36	7.41	95.11	99.88	6.46	2.76	183.29	12234.43	13.04	5.94	184.23	12212.6	4.39	3.64	0.89	33.86	5.82	20.26	-0.05	11.92	182.77	185.7	12156.9	12268.3	4.44
1	149	Ecoli_DSM_18039.A04.a	1	A04	TRUE	richards	FALSE	FALSE	100	0.65	-8.04	34.94	2456.1	0.02	0.89	0.27	0.62	0.68	-9.51	-6.56	34.5	35.38	0.62	0.69	-9.79	-6.28	34.42	35.46	1.3	6.42	37.03	2456.74	4.96	51.58	38.86	2447.5	2.77	27.99	0.81	10.89	0.4	9.53	5.53	97.63	37.53	40.2	2429.59	2465.41	-0.48
1	150	Ecoli_DSM_18039.A04.b	1	A04	TRUE	richards	FALSE	FALSE	100	0.47	-53.81	47.34	3796.54	0.02	3.19	0.26	0.44	0.5	-59.07	-48.56	46.92	47.76	0.44	0.51	-60.07	-47.56	46.84	47.84	1.82	-15.09	50.48	3796.51	8.63	21.54	51.36	3783.18	4.79	25	0.64	16.93	0.75	16.51	-19.58	62.66	50.31	52.42	3755.33	3811.03	-0.76
1	151	Ecoli_DSM_30083T.A04.a	1	A04	TRUE	richards	FALSE	FALSE	100	5.7	-2.19	317.26	16886.63	0.21	0.32	3.54	5.35	6.06	-2.73	-1.66	311.44	323.09	5.28	6.12	-2.83	-1.55	310.32	324.21	18.32	2.08	273.83	16885.89	20.08	3.09	273.88	16852.42	3.02	2.25	0.24	64.81	15.11	25.05	-0.6	6.79	273.49	274.27	16745.8	16959.03	14.16
1	152	Ecoli_DSM_30083T.A04.b	1	A04	TRUE	richards	FALSE	FALSE	100	5.58	-3.91	308.87	17349.46	0.19	0.37	3.01	5.26	5.9	-4.52	-3.31	303.92	313.83	5.2	5.96	-4.64	-3.19	302.97	314.78	17.49	1.39	273.7	17349.53	36.69	1.08	273.87	17298.27	26.61	1.03	0.26	72.41	-7.09	80.46	-0.62	2.78	273.44	274.3	17179.14	17417.39	-15.47
1	153	Ecoli_DSM_30083T.A04.a	1	A04	TRUE	gompertz	FALSE	FALSE	100	4.31	-5.34	281.93	16522.11	0.04	0.3	1.35	4.24	4.37	-5.82	-4.85	279.71	284.15	4.22	4.39	-5.91	-4.76	279.29	284.57	17.92	1.96	268.9	16502.99	19.41	1.22	268.93	16450.8	2.31	0.79	0.21	72.94	15.61	23.21	-0.09	2.52	268.58	269.28	16330.82	16570.79	14.89
1	154	Ecoli_DSM_30083T.A04.b	1	A04	TRUE	richards	FALSE	FALSE	100	5.06	-6.76	303.34	17492.68	0.14	0.4	2.67	4.82	5.29	-7.43	-6.09	298.94	307.73	4.77	5.34	-7.55	-5.97	298.1	308.57	18.87	1.02	270.3	17492.2	20	0.66	270.75	17451.12	3.52	0.81	0.26	72.93	14.2	25.8	-0.68	2	270.33	271.18	17331.15	17571.09	13.09
1	155	Ecoli_DSM_30083T.A04.a	1	A04	TRUE	richards	FALSE	FALSE	100	6.32	-1.61	313.24	17301.52	0.29	0.33	3.15	5.84	6.8	-2.15	-1.07	308.05	318.42	5.74	6.89	-2.25	-0.96	307.06	319.41	20.99	2.24	276.3	17301.1	23.6	2.4	276.08	17261.33	3.84	1.85	0.6	64.06	17.28	29.92	-0.65	5.44	275.09	277.07	17155.96	17366.71	16.07
1	156	Ecoli_DSM_30083T.A04.b	1	A04	TRUE	gompertz	FALSE	FALSE	100	4.3	-9.27	278.96	17328.22	0.04	0.31	1.16	4.23	4.37	-9.78	-8.76	277.05	280.87	4.21	4.38	-9.87	-8.66	276.69	281.24	15.58	0.69	267.55	17318.11	18.69	1.95	267.5	17263.45	3.04	1.56	0.49	80.64	13.7	23.69	-0.61	4.52	266.69	268.32	17130.79	17396.1	12.74
1	157	Ecoli_DSM_30083T.A04.a	1	A04	TRUE	gompertz	FALSE	FALSE	100	4.4	-4.69	284.92	16656.36	0.04	0.29	1.34	4.33	4.47	-5.17	-4.22	282.71	287.13	4.32	4.49	-5.26	-4.13	282.29	287.55	16.68	1.96	272.42	16636.57	19.25	2.32	272.31	16608.51	3.6	1.1	0.45	63.21	13.32	25.18	0.51	4.12	271.57	273.05	16504.52	16712.49	12.19
1	158	Ecoli_DSM_30083T.A04.b	1	A04	TRUE	gompertz	FALSE	FALSE	100	4.5	-8.07	281.89	17559.99	0.05	0.32	1.24	4.42	4.58	-8.6	-7.53	279.85	283.92	4.41	4.59	-8.7	-7.43	279.46	284.31	20.2	1.49	271.68	17547.74	22.8	1.82	271.77	17508.16	4.48	1.01	0.45	61.27	15.43	30.16	0.16	3.49	271.02	272.51	17407.37	17608.94	14.02
1	159	Ecoli_DSM_30083T.A04.a	1	A04	TRUE	richards	FALSE	FALSE	100	5.95	-1.66	322.17	17080.16	0.23	0.3	3.43	5.57	6.34	-2.16	-1.17	316.52	327.82	5.5	6.41	-2.25	-1.07	315.44	328.9	20.03	2.24	277.06	17080	22.3	0.96	277.47	17042	4.39	0.86	0.6	51.49	15.08	29.53	-0.46	2.38	276.48	278.47	16957.3	17126.71	13.7
1	160	Ecoli_DSM_30083T.A04.b	1	A04	TRUE	gompertz	FALSE	FALSE	100	4.36	-8.54	280.79	17352.8	0.05	0.32	1.25	4.29	4.44	-9.07	-8.01	278.73	282.85	4.27	4.45	-9.18	-7.91	278.34	283.25	18.45	1.32	271.01	17339.12	19.84	1.57	271.08	17298.04	3.39	1.1	0.41	58.31	14.27	25.42	-0.25	3.38	270.41	271.75	17202.11	17393.96	13.2
1	161	Paeruginosa_St_429SC1_79.A05.a	1	A05	TRUE	logistic	FALSE	FALSE	100	2.4	-2.35	32.5	2787.7	0.18	0.6	0.18	2.11	2.69	-3.34	-1.36	32.2	32.8	2.06	2.75	-3.53	-1.17	32.14	32.86	3.65	0.22	36.84	2789.48	6.73	28	37.5	2784.08	1.84	25.24	0.55	12.39	3.71	9.75	-13.52	69.52	36.6	38.4	2763.7	2804.46	3.13
1	162	Paeruginosa_St_429SC1_79.A05.b	1	A05	TRUE	gompertz.exp	FALSE	FALSE	100	4.57	-1.67	43	3845.06	0.25	0.3	0.38	4.16	4.99	-2.17	-1.18	42.38	43.62	4.08	5.07	-2.26	-1.08	42.26	43.73	6.86	0.99	49.03	3846.35	10.12	10.28	50.1	3835.37	3.92	24.39	0.78	15.72	3.68	16.56	-29.84	50.4	48.81	51.39	3809.51	3861.23	2.44
1	163	Paeruginosa_St_429SC1_79.A05.a	1	A05	TRUE	gompertz.exp	FALSE	FALSE	100	2.68	-2.36	34.67	3039.5	0.18	0.51	0.52	2.39	2.98	-3.2	-1.53	33.81	35.53	2.33	3.04	-3.36	-1.37	33.64	35.7	4.47	0.64	38.85	3039.81	10.89	17.52	40.94	3030.69	3.93	27.67	1.25	16.7	4.42	17.35	-28	63.04	38.89	42.99	3003.21	3058.17	3.18
1	164	Paeruginosa_St_429SC1_79.A05.b	1	A05	TRUE	logistic	FALSE	FALSE	100	6.95	-1.86	18.62	1689.85	3.14	1.02	0.1	1.8	12.11	-3.54	-0.18	18.46	18.79	0.81	13.1	-3.86	0.14	18.43	18.82	1.54	-9.65	19.91	1689.59	5.64	50.03	21.35	1686.05	2.23	34.11	0.47	9.11	1.97	9.31	-6.09	106.15	20.58	22.11	1671.06	1701.04	1.26
1	165	Paeruginosa_St_429SC1_79.A05.a	1	A05	TRUE	gompertz.exp	FALSE	FALSE	100	NA	NA	NA	NA	NA	NA	NA	NA	NA	NA	NA	NA	NA	NA	NA	NA	NA	NA	NA	0	-3105.04	11.12	1006.99	1.5	47.59	12.31	1003.92	1.52	14.53	0.88	4.27	-1.01	4.01	23.68	71.49	10.87	13.75	996.9	1010.93	-1.49
1	166	Paeruginosa_St_429SC1_79.A05.b	1	A05	TRUE	gompertz.exp	FALSE	FALSE	100	3.54	-3.93	43.46	3804.9	0.26	0.57	0.25	3.12	3.96	-4.87	-2.99	43.05	43.87	3.04	4.04	-5.05	-2.81	42.97	43.95	7.3	0.86	50.7	3804.77	10.69	6.43	52.25	3794.35	2.9	16.98	1.42	16.14	5.92	15.46	-21.5	34.36	49.92	54.59	3767.81	3820.9	5.01
1	167	Paeruginosa_St_429SC1_79.A05.a	1	A05	TRUE	gompertz.exp	FALSE	FALSE	100	1.63	-4.2	29.69	2573.9	0.11	0.7	0.43	1.45	1.8	-5.36	-3.04	28.97	30.41	1.41	1.84	-5.58	-2.82	28.84	30.54	1.65	-2.37	34.47	2574.83	6.52	39.31	36.84	2570.55	2.69	33.66	1.15	12.38	2.1	10.94	-16.05	94.68	34.96	38.73	2550.19	2590.91	1.26
1	168	Paeruginosa_St_429SC1_79.A05.b	1	A05	TRUE	gompertz.exp	FALSE	FALSE	100	3.29	-2.88	39.23	3467.7	0.16	0.34	0.26	3.04	3.55	-3.44	-2.33	38.8	39.66	2.99	3.6	-3.54	-2.22	38.72	39.74	4.2	-0.99	43.52	3468.02	8.9	6.8	45.21	3461.53	2.05	17.92	0.9	12.28	5.52	12.27	-22.68	36.28	43.73	46.69	3441.34	3481.73	4.88
1	169	Paeruginosa_St_429SC1_79.A05.a	1	A05	TRUE	gompertz.exp	FALSE	FALSE	100	1.26	-5.8	26.08	2389.15	0.08	1.45	2.33	1.12	1.4	-8.18	-3.42	22.25	29.91	1.1	1.43	-8.64	-2.96	21.52	30.64	1.13	-6.16	31.07	2389.89	7.52	51.76	33.64	2383.36	2.63	17.45	0.67	12.86	3.19	11.84	23.05	80.47	32.53	34.74	2362.21	2404.51	2.36
1	170	Paeruginosa_St_429SC1_79.A05.b	1	A05	TRUE	gompertz.exp	FALSE	FALSE	100	2.94	-7.3	45.41	3998.37	0.29	1.09	0.5	2.47	3.41	-9.1	-5.5	44.59	46.23	2.38	3.51	-9.44	-5.15	44.44	46.38	4.42	-2.96	48.35	3998.55	13.78	20.61	51.72	3982.32	18.54	24.12	1.52	21.79	-16.72	44.28	-19.07	60.3	49.22	54.22	3946.49	4018.16	-22.56
1	171	Paeruginosa_DSM_1707.A05.a	1	A05	TRUE	gompertz.exp	FALSE	FALSE	100	NA	NA	NA	NA	NA	NA	NA	NA	NA	NA	NA	NA	NA	NA	NA	NA	NA	NA	NA	0.03	-299.64	12.75	1057.04	6.46	78.73	15.84	1052.36	4.57	12.84	1.82	7.79	-1.06	13.98	57.6	99.85	12.84	18.84	1039.53	1065.18	-2.5
1	172	Paeruginosa_DSM_1707.A05.b	1	A05	TRUE	gompertz	FALSE	FALSE	100	0.1	-171.14	41.99	1877.14	0.02	44.65	23.62	0.06	0.13	-244.59	-97.68	3.12	80.85	0.05	0.14	-258.66	-83.62	-4.32	88.29	0.82	-14.93	25.49	1877.27	5.01	57.52	26.92	1872.17	3.37	30.93	1.05	16.14	-0.53	10.55	6.65	108.4	25.19	28.64	1845.62	1898.72	-1.59
1	173	Paeruginosa_DSM_1707.A05.a	1	A05	TRUE	gompertz.exp	FALSE	FALSE	100	NA	NA	NA	NA	NA	NA	NA	NA	NA	NA	NA	NA	NA	NA	NA	NA	NA	NA	NA	0.57	49.06	20.74	1112.94	5.91	79.67	20.9	1109.82	2.31	14.01	1.22	7.81	2.1	9.72	56.62	102.72	18.89	22.9	1096.96	1122.67	1.38
1	174	Paeruginosa_DSM_1707.A05.b	1	A05	TRUE	gompertz.exp	FALSE	FALSE	100	NA	NA	NA	NA	NA	NA	NA	NA	NA	NA	NA	NA	NA	NA	NA	NA	NA	NA	NA	5.31	57.55	38.2	2197.68	10.18	44.98	38.84	2187.65	3.11	26.35	1.79	15.14	5.07	15.28	1.64	88.32	35.9	41.77	2162.74	2212.55	4.09
1	175	Paeruginosa_DSM_1707.A05.a	1	A05	TRUE	logistic	FALSE	FALSE	100	0.12	-97.7	29.51	1558.42	0.01	15.08	6.77	0.1	0.14	-122.51	-72.89	18.37	40.65	0.09	0.15	-127.26	-68.13	16.24	42.78	0.8	36.09	22.21	1558.57	8.04	55.66	25.8	1552.72	4.16	14.33	1.33	14.6	1.2	14.89	32.09	79.23	23.62	27.98	1528.7	1576.74	-0.11
1	176	Paeruginosa_DSM_1707.A05.b	1	A05	TRUE	gompertz.exp	FALSE	FALSE	100	NA	NA	NA	NA	NA	NA	NA	NA	NA	NA	NA	NA	NA	NA	NA	NA	NA	NA	NA	1.17	-13.17	34.53	2187.11	4.68	43.04	35.29	2176.81	2.55	27.76	3.74	16.04	0.49	8.87	-2.63	88.7	29.14	41.45	2150.43	2203.19	-0.31
1	177	Paeruginosa_DSM_1707.A05.a	1	A05	TRUE	gompertz.exp	FALSE	FALSE	100	NA	NA	NA	NA	NA	NA	NA	NA	NA	NA	NA	NA	NA	NA	NA	NA	NA	NA	NA	0.9	48.73	24.77	1423.58	6.05	73.47	26.82	1416.88	4.08	17.34	1.32	15.89	-0.66	12.75	44.95	101.99	24.64	28.99	1390.74	1443.02	-1.95
1	178	Paeruginosa_DSM_1707.A05.b	1	A05	TRUE	gompertz.exp	FALSE	FALSE	100	NA	NA	NA	NA	NA	NA	NA	NA	NA	NA	NA	NA	NA	NA	NA	NA	NA	NA	NA	0.8	55.67	35.95	2002.69	5.18	63.57	37.23	1993.64	2.62	18.64	0.98	13.76	0.87	9.49	32.9	94.23	35.61	38.84	1971.01	2016.27	0.05
1	179	Paeruginosa_DSM_1707.A05.a	1	A05	TRUE	gompertz.exp	FALSE	FALSE	100	NA	NA	NA	NA	NA	NA	NA	NA	NA	NA	NA	NA	NA	NA	NA	NA	NA	NA	NA	1.08	75.59	22.07	1132.9	10.97	80.28	22.08	1127.24	6.09	17.64	0.59	10.02	0.96	20.99	51.26	109.31	21.11	23.05	1110.76	1143.72	-0.95
1	180	Paeruginosa_DSM_1707.A05.b	1	A05	TRUE	gompertz.exp	FALSE	FALSE	100	NA	NA	NA	NA	NA	NA	NA	NA	NA	NA	NA	NA	NA	NA	NA	NA	NA	NA	NA	0.71	2.81	38.17	2017.49	5.69	63.06	39.06	2009	1.92	28.08	1.8	14.03	2.54	8.85	16.87	109.25	36.1	42.02	1985.93	2032.07	1.93
1	181	Ecoli_DSM_18039.A05.a	1	A05	TRUE	gompertz.exp	FALSE	FALSE	100	NA	NA	NA	NA	NA	NA	NA	NA	NA	NA	NA	NA	NA	NA	NA	NA	NA	NA	NA	0.4	51.85	16.08	1170.34	6.08	67.23	18.61	1163.9	3.64	15.94	1.34	10.32	0.09	12.07	41.01	93.45	16.4	20.82	1146.93	1180.88	-1.06
1	182	Ecoli_DSM_18039.A05.b	1	A05	TRUE	gompertz.exp	FALSE	FALSE	100	NA	NA	NA	NA	NA	NA	NA	NA	NA	NA	NA	NA	NA	NA	NA	NA	NA	NA	NA	0.12	-148.8	25.76	2221.74	8.55	70.22	29.12	2210.88	3.58	26	0.95	13.96	2.65	14.44	27.44	112.99	27.56	30.69	2187.91	2233.84	1.53
1	183	Ecoli_DSM_18039.A05.a	1	A05	TRUE	logistic	FALSE	FALSE	100	0.09	-124.64	16.87	1245.89	0.04	54.83	1.91	0.03	0.15	-214.83	-34.45	13.72	20.01	0.02	0.16	-232.1	-17.18	13.12	20.61	0.1	-91.2	15.55	1246.03	7.82	61.22	20.36	1241.78	3.67	12.46	1.73	13.3	1.78	13.85	40.72	81.72	17.52	23.21	1219.9	1263.66	0.62
1	184	Ecoli_DSM_18039.A05.b	1	A05	TRUE	logistic	FALSE	FALSE	100	0.09	-244.99	30.72	2246.63	0.04	102.64	4.14	0.03	0.16	-413.83	-76.15	23.92	37.53	0.01	0.17	-446.16	-43.82	22.61	38.83	1.5	-14	27.94	2246.96	6.43	48.12	29.54	2240.22	2.03	30.77	0.7	10.58	3.08	9.78	-2.5	98.74	28.38	30.7	2222.82	2257.62	2.44
1	185	Ecoli_DSM_18039.A05.a	1	A05	TRUE	logistic	FALSE	FALSE	100	0.1	-110.62	27.32	1384.19	0.01	14.94	7.82	0.08	0.12	-135.21	-86.04	14.45	40.18	0.08	0.12	-139.92	-81.33	11.99	42.65	0.09	-115.57	19.51	1384.2	6.74	47.14	21.66	1383.15	4.78	23.83	1.71	13.52	-1.13	14.61	7.94	86.34	18.86	24.47	1360.92	1405.38	-2.64
1	186	Ecoli_DSM_18039.A05.b	1	A05	TRUE	logistic	FALSE	FALSE	100	0.25	-60.82	26.25	2015.93	0.02	6.91	0.46	0.21	0.28	-72.19	-49.46	25.48	27.01	0.2	0.29	-74.37	-47.28	25.34	27.15	0.58	-18.55	25.81	2015.65	4.58	39.91	27.63	2011.26	3.73	32.32	0.83	13.15	-1.56	10.71	-13.26	93.07	26.26	28.99	1989.63	2032.9	-2.73
1	187	Ecoli_DSM_18039.A05.a	1	A05	TRUE	gompertz.exp	FALSE	FALSE	100	NA	NA	NA	NA	NA	NA	NA	NA	NA	NA	NA	NA	NA	NA	NA	NA	NA	NA	NA	0.06	-143.25	13.98	1120.59	4.09	65.94	16.67	1116.82	2.95	11.61	1.68	9.73	-0.77	8.94	46.84	85.03	13.91	19.44	1100.81	1132.83	-1.7
1	188	Ecoli_DSM_18039.A05.b	1	A05	TRUE	gompertz	FALSE	FALSE	100	0.67	-29.98	47.51	3474.9	0.02	1.58	0.41	0.63	0.71	-32.58	-27.38	46.84	48.18	0.62	0.71	-33.08	-26.88	46.71	48.31	0.66	-30.14	47.16	3474.63	44.73	44.19	49.43	3462.54	56.72	27.41	0.99	15	-48.57	138.03	-0.9	89.27	47.79	51.06	3437.87	3487.21	-66.44
1	189	Ecoli_DSM_18039.A05.a	1	A05	TRUE	gompertz.exp	FALSE	FALSE	100	NA	NA	NA	NA	NA	NA	NA	NA	NA	NA	NA	NA	NA	NA	NA	NA	NA	NA	NA	1.14	77.75	15.14	1097.59	6.37	70.7	17.49	1092.78	4.03	18.06	1.46	8	-0.26	12.99	41	100.4	15.09	19.9	1079.62	1105.94	-1.53
1	190	Ecoli_DSM_18039.A05.b	1	A05	TRUE	gompertz.exp	FALSE	FALSE	100	NA	NA	NA	NA	NA	NA	NA	NA	NA	NA	NA	NA	NA	NA	NA	NA	NA	NA	NA	1.62	75.16	29.17	2062.38	4.59	54.13	30.1	2053.32	1.69	29.78	0.86	10.14	1.81	7.36	5.14	103.11	28.68	31.51	2036.64	2069.99	1.28
1	191	Ecoli_DSM_30083T.A05.a	1	A05	TRUE	richards	FALSE	FALSE	100	4.51	15.85	172.3	10093.91	0.04	0.27	0.36	4.44	4.59	15.41	16.29	171.71	172.88	4.43	4.6	15.32	16.38	171.59	173	4.7	15.08	175.17	10081.99	8.56	32.69	176.26	10050.07	5.28	27.93	0.63	44.65	-0.12	17.24	-13.25	78.63	175.22	177.3	9976.62	10123.51	-1.78
1	192	Ecoli_DSM_30083T.A05.b	1	A05	TRUE	richards	FALSE	FALSE	100	4.01	15.93	153.81	9478.6	0.06	0.47	0.26	3.91	4.11	15.14	16.71	153.39	154.24	3.89	4.13	15	16.85	153.31	154.32	4.08	15.83	157.5	9474.05	13.5	28.49	158.1	9443.78	16.18	10.99	0.57	41.76	-13.11	40.12	10.42	46.56	157.17	159.03	9375.09	9512.47	-18.21
1	193	Ecoli_DSM_30083T.A05.a	1	A05	TRUE	richards	FALSE	FALSE	100	4.33	17.95	161.73	9487.48	0.06	0.41	0.37	4.23	4.43	17.27	18.63	161.12	162.34	4.21	4.45	17.14	18.76	161	162.46	4.15	16.45	166.55	9477.41	8.28	22.89	167.81	9455.92	2.23	11.5	0.88	33.76	4.61	11.95	3.97	41.82	166.37	169.25	9400.39	9511.45	3.91
1	194	Ecoli_DSM_30083T.A05.b	1	A05	TRUE	richards	FALSE	FALSE	100	4.18	13.21	164.47	10388.72	0.06	0.45	0.28	4.09	4.28	12.47	13.95	164.01	164.93	4.07	4.3	12.33	14.09	163.92	165.02	4.08	10.91	169.52	10385.84	7.43	22.87	170.43	10366.58	1.73	10.8	0.77	29.94	4.59	10.27	5.11	40.64	169.17	171.69	10317.33	10415.83	4.05
1	195	Ecoli_DSM_30083T.A05.a	1	A05	TRUE	richards	FALSE	FALSE	100	4.56	12.98	175.52	10722.8	0.06	0.37	0.47	4.45	4.66	12.37	13.59	174.74	176.3	4.44	4.68	12.25	13.7	174.59	176.45	4.69	12.4	180.56	10714.24	16.79	46.51	183.14	10678.84	7.51	35.03	1.51	51.53	4.44	29.14	-11.11	104.13	180.66	185.62	10594.08	10763.6	2.07
1	196	Ecoli_DSM_30083T.A05.b	1	A05	TRUE	richards	FALSE	FALSE	100	4.32	11.73	175.85	11055.81	0.05	0.36	0.3	4.24	4.4	11.14	12.31	175.35	176.35	4.23	4.42	11.03	12.42	175.25	176.44	4.34	10.28	180.74	11051.18	9.18	39.4	182.36	11027.21	2.42	26.57	0.92	33.12	5.2	13.16	-4.3	83.11	180.84	183.88	10972.72	11081.7	4.44
1	197	Ecoli_DSM_30083T.A05.a	1	A05	TRUE	richards	FALSE	FALSE	100	4.19	18.38	173.36	9702.23	0.05	0.34	0.39	4.11	4.26	17.82	18.94	172.72	174.01	4.09	4.28	17.71	19.05	172.6	174.13	4.07	16.91	176.97	9694.24	8.53	31.66	178.66	9667.44	3.02	18.17	0.65	41.07	3.56	13.51	1.76	61.56	177.59	179.73	9599.88	9734.99	2.6
1	198	Ecoli_DSM_30083T.A05.b	1	A05	TRUE	richards	FALSE	FALSE	100	4.29	11.82	176.72	10991.76	0.05	0.34	0.32	4.21	4.36	11.27	12.37	176.2	177.24	4.2	4.38	11.16	12.48	176.1	177.34	3.86	8.33	181.19	10986.51	7.2	23.87	182.55	10956.72	1.93	12.45	0.6	44.08	4.02	10.38	3.39	44.35	181.56	183.54	10884.21	11029.24	3.41
1	199	Ecoli_DSM_30083T.A05.a	1	A05	TRUE	richards	FALSE	FALSE	100	4.21	16.78	166.66	9618.28	0.05	0.35	0.4	4.13	4.29	16.21	17.35	166	167.32	4.11	4.31	16.1	17.46	165.87	167.44	4.5	16.2	170.4	9607.01	7.67	19.82	171.22	9582.95	2.5	12.34	1.08	42.74	3.55	11.78	-0.48	40.11	169.45	173	9512.64	9653.26	2.77
1	200	Ecoli_DSM_30083T.A05.b	1	A05	TRUE	richards	FALSE	FALSE	100	4	11.84	171.49	10573.18	0.05	0.38	0.34	3.93	4.08	11.22	12.47	170.93	172.04	3.91	4.09	11.1	12.59	170.83	172.14	4.28	11.72	176.31	10568.17	7.11	22.29	177.59	10534.11	1.55	12.31	0.93	39.33	4.56	9.67	2.04	42.53	176.06	179.11	10469.41	10598.81	4.07
1	201	Paeruginosa_St_429SC1_79.A06.a	1	A06	TRUE	gompertz.exp	FALSE	FALSE	100	2.56	7.11	21.32	3088.64	0.22	0.47	0.65	2.2	2.93	6.34	7.88	20.25	22.39	2.13	3	6.19	8.03	20.05	22.6	2.14	0.82	40.82	3088.85	5.86	22.79	42.94	3078.31	1.97	22.37	0.86	16.11	2.62	9.09	-14	59.59	41.53	44.35	3051.81	3104.81	2
1	202	Paeruginosa_St_429SC1_79.A06.b	1	A06	TRUE	logistic	FALSE	FALSE	100	3.5	-2.93	52.4	4478.3	0.11	0.29	0.13	3.31	3.68	-3.41	-2.44	52.18	52.62	3.28	3.72	-3.5	-2.35	52.14	52.66	6.64	0.74	54.57	4478.01	10.89	29.71	56.15	4469.61	5.51	38.89	0.71	14.55	1.82	19.97	-34.26	93.68	54.99	57.32	4445.68	4493.55	0.09
1	203	Paeruginosa_St_429SC1_79.A06.a	1	A06	TRUE	richards	FALSE	FALSE	100	2.99	0.44	40.5	3410.8	0.21	0.69	0.19	2.65	3.32	-0.7	1.57	40.18	40.81	2.58	3.39	-0.91	1.79	40.12	40.87	4.07	2.83	44.66	3411.74	8.79	20.19	46.25	3406.3	2.4	29.24	0.8	14.16	4.84	12.74	-27.9	68.29	44.94	47.57	3383.01	3429.59	4.08
1	204	Paeruginosa_St_429SC1_79.A06.b	1	A06	TRUE	gompertz.exp	FALSE	FALSE	100	NA	NA	NA	NA	NA	NA	NA	NA	NA	NA	NA	NA	NA	NA	NA	NA	NA	NA	NA	0.28	-37.38	19.57	1624.27	6.61	51.49	21.55	1618.37	2.84	28.54	0.63	10.16	1.93	11.29	4.54	98.44	20.52	22.58	1601.66	1635.09	1.03
1	205	Paeruginosa_St_429SC1_79.A06.a	1	A06	TRUE	gompertz.exp	FALSE	FALSE	100	NA	NA	NA	NA	NA	NA	NA	NA	NA	NA	NA	NA	NA	NA	NA	NA	NA	NA	NA	0	-4049.94	11.07	1003.75	1.24	45.53	11.88	1000.9	1.71	16.61	0.57	3.22	-1.57	4.05	18.2	72.85	10.94	12.83	995.6	1006.19	-2.11
1	206	Paeruginosa_St_429SC1_79.A06.b	1	A06	TRUE	logistic	FALSE	FALSE	100	3.31	-3.91	51.86	4452.73	0.14	0.42	0.17	3.08	3.55	-4.6	-3.22	51.59	52.14	3.03	3.59	-4.73	-3.08	51.53	52.19	6.13	0.07	55.12	4452.7	9.36	23.01	56.9	4440.35	2.59	28.55	1.03	18.84	5.11	13.62	-23.96	69.98	55.21	58.6	4409.36	4471.35	4.29
1	207	Paeruginosa_St_429SC1_79.A06.a	1	A06	TRUE	gompertz	FALSE	FALSE	100	1.7	-4.59	36.95	3037.99	0.08	0.59	0.19	1.57	1.83	-5.56	-3.61	36.64	37.27	1.55	1.85	-5.75	-3.43	36.58	37.33	2.63	1	39.16	3038.1	8.37	37.22	41.27	3030.54	3.79	38.72	1.01	16.76	2.13	14.6	-26.47	100.91	39.61	42.94	3002.98	3058.11	0.94
1	208	Paeruginosa_St_429SC1_79.A06.b	1	A06	TRUE	logistic	FALSE	FALSE	100	2.45	-6.9	47.69	4101.58	0.11	0.6	0.16	2.26	2.64	-7.89	-5.91	47.43	47.96	2.22	2.67	-8.08	-5.72	47.37	48.01	4.81	-0.7	49.28	4101.05	8.69	17.38	50.95	4089.07	1.97	28.49	0.62	15.25	5.44	11.94	-29.49	64.24	49.94	51.97	4063.98	4114.16	4.82
1	209	Paeruginosa_St_429SC1_79.A06.a	1	A06	TRUE	richards	FALSE	FALSE	100	1.08	-8.54	37.34	2990.52	0.05	0.83	0.18	1.01	1.16	-9.9	-7.17	37.04	37.64	0.99	1.18	-10.16	-6.91	36.98	37.69	3.11	4.32	39.09	2990.58	8.13	24.3	40.92	2982.54	1.91	27.32	0.7	13.55	4.99	11.27	-20.64	69.24	39.76	42.07	2960.26	3004.83	4.39
1	210	Paeruginosa_St_429SC1_79.A06.b	1	A06	TRUE	gompertz	FALSE	FALSE	100	2.94	-5.76	54.94	4657.84	0.18	0.72	0.29	2.65	3.23	-6.94	-4.57	54.47	55.42	2.59	3.28	-7.17	-4.34	54.37	55.51	5.77	-1.05	60.1	4658.07	12.11	18.76	62.94	4648.83	4.19	26.37	2.03	23.66	5.22	19	-24.62	62.14	59.6	66.27	4609.91	4687.74	3.9
1	211	Paeruginosa_DSM_1707.A06.a	1	A06	TRUE	gompertz.exp	FALSE	FALSE	100	NA	NA	NA	NA	NA	NA	NA	NA	NA	NA	NA	NA	NA	NA	NA	NA	NA	NA	NA	0.04	-248.55	11.88	1028.42	4.46	72.47	14.68	1025.46	3.19	10.77	1.6	6.43	-0.78	9.7	54.74	90.19	12.06	17.31	1014.87	1036.04	-1.78
1	212	Paeruginosa_DSM_1707.A06.b	1	A06	TRUE	logistic	FALSE	FALSE	100	0.15	-67.66	94.65	1882.51	0.27	421.11	234.67	-0.29	0.59	-760.38	625.07	-291.39	480.68	-0.37	0.67	-893.03	757.72	-365.31	554.61	0.35	-41.99	25.16	1882.75	3.27	32.68	26.61	1874.28	3.16	27.47	1.04	15.68	-1.93	8.48	-12.5	77.86	24.9	28.31	1848.48	1900.08	-2.93
1	213	Paeruginosa_DSM_1707.A06.a	1	A06	TRUE	gompertz.exp	FALSE	FALSE	100	NA	NA	NA	NA	NA	NA	NA	NA	NA	NA	NA	NA	NA	NA	NA	NA	NA	NA	NA	0.32	45.83	11.71	1012.01	1.68	62.89	12.62	1008.97	0.94	15.14	0.6	4.01	0.12	3.23	37.98	87.8	11.64	13.6	1002.37	1015.57	-0.17
1	214	Paeruginosa_DSM_1707.A06.b	1	A06	TRUE	gompertz.exp	FALSE	FALSE	100	NA	NA	NA	NA	NA	NA	NA	NA	NA	NA	NA	NA	NA	NA	NA	NA	NA	NA	NA	0.29	-3.55	24.95	1982.79	10.59	41.13	28.65	1975.41	2.97	27.25	0.8	14.04	5.7	15.48	-3.7	85.95	27.33	29.97	1952.32	1998.5	4.76
1	215	Paeruginosa_DSM_1707.A06.a	1	A06	TRUE	gompertz.exp	FALSE	FALSE	100	NA	NA	NA	NA	NA	NA	NA	NA	NA	NA	NA	NA	NA	NA	NA	NA	NA	NA	NA	0.24	7.89	14.87	1082.64	4.74	62.03	16.36	1078.47	2.94	15.53	1.26	8.33	-0.1	9.57	36.49	87.58	14.3	18.43	1064.77	1092.18	-1.02
1	216	Paeruginosa_DSM_1707.A06.b	1	A06	TRUE	gompertz.exp	FALSE	FALSE	100	NA	NA	NA	NA	NA	NA	NA	NA	NA	NA	NA	NA	NA	NA	NA	NA	NA	NA	NA	0.14	-107.48	25.94	2023.63	5.71	45.1	28.47	2020.13	2.71	18.09	0.98	14.27	1.25	10.17	15.33	74.86	26.86	30.09	1996.66	2043.6	0.4
1	217	Paeruginosa_DSM_1707.A06.a	1	A06	TRUE	gompertz.exp	FALSE	FALSE	100	NA	NA	NA	NA	NA	NA	NA	NA	NA	NA	NA	NA	NA	NA	NA	NA	NA	NA	NA	0.61	47.86	17.55	1144.6	12.45	80.63	20.12	1141.1	13.96	12.01	1.15	10.96	-10.52	35.41	60.87	100.4	18.23	22.02	1123.07	1159.14	-14.91
1	218	Paeruginosa_DSM_1707.A06.b	1	A06	TRUE	gompertz.exp	FALSE	FALSE	100	NA	NA	NA	NA	NA	NA	NA	NA	NA	NA	NA	NA	NA	NA	NA	NA	NA	NA	NA	0.42	35.17	23.12	1750.89	4.41	60.21	24.73	1745.75	3.04	24.94	1.48	12.96	-0.58	9.41	19.19	101.23	22.3	27.16	1724.43	1767.06	-1.54
1	219	Paeruginosa_DSM_1707.A06.a	1	A06	TRUE	gompertz.exp	FALSE	FALSE	100	NA	NA	NA	NA	NA	NA	NA	NA	NA	NA	NA	NA	NA	NA	NA	NA	NA	NA	NA	0.18	20.1	12.56	1033.51	6.69	76.15	16.08	1030.24	4.91	16.41	1.77	7.06	-1.39	14.77	49.16	103.14	13.17	18.99	1018.63	1041.85	-2.93
1	220	Paeruginosa_DSM_1707.A06.b	1	A06	TRUE	gompertz.exp	FALSE	FALSE	100	NA	NA	NA	NA	NA	NA	NA	NA	NA	NA	NA	NA	NA	NA	NA	NA	NA	NA	NA	0.18	-58.81	21.61	1785.25	5.9	42.71	23.68	1781.81	3.37	30.96	0.53	10.36	0.36	11.45	-8.22	93.64	22.8	24.55	1764.76	1798.86	-0.7
1	221	Ecoli_DSM_18039.A06.a	1	A06	TRUE	gompertz.exp	FALSE	FALSE	100	NA	NA	NA	NA	NA	NA	NA	NA	NA	NA	NA	NA	NA	NA	NA	NA	NA	NA	NA	0.03	-316.72	12.79	1056.28	3.25	70.96	14.89	1051.97	2.67	8.54	1.11	6.8	-1.15	7.64	56.91	85.01	13.07	16.71	1040.79	1063.16	-1.99
1	222	Ecoli_DSM_18039.A06.b	1	A06	TRUE	gompertz	FALSE	FALSE	100	2.78	-7.86	24.43	2205.55	0.82	2.84	0.11	1.43	4.12	-12.52	-3.19	24.25	24.62	1.17	4.38	-13.41	-2.3	24.21	24.66	0.58	-35.46	25.05	2205.44	9.72	75.49	27.74	2199.05	5.48	24.1	0.84	11.49	0.7	18.73	35.85	115.13	26.36	29.12	2180.15	2217.95	-1.03
1	223	Ecoli_DSM_18039.A06.a	1	A06	TRUE	logistic	FALSE	FALSE	100	0.06	-198.35	13.63	1084.31	0.04	142.05	1.61	-0.01	0.12	-432.02	35.32	10.99	16.27	-0.02	0.14	-476.76	80.06	10.48	16.78	0.05	-175.26	12.89	1084.37	8.26	68.49	17.8	1082.29	3.9	11.12	1.78	9.6	1.84	14.68	50.2	86.78	14.88	20.73	1066.5	1098.09	0.61
1	224	Ecoli_DSM_18039.A06.b	1	A06	TRUE	logistic	FALSE	FALSE	100	1.09	-15.82	28.06	2465.21	0.15	2.9	0.18	0.84	1.34	-20.59	-11.04	27.76	28.36	0.79	1.39	-21.51	-10.13	27.7	28.42	0.51	-37.34	29.91	2465.73	7.92	28.89	33.26	2459.8	2.74	26.07	0.93	13.61	3.42	12.42	-13.99	71.77	31.73	34.78	2437.41	2482.18	2.55
1	225	Ecoli_DSM_18039.A06.a	1	A06	TRUE	gompertz.exp	FALSE	FALSE	100	NA	NA	NA	NA	NA	NA	NA	NA	NA	NA	NA	NA	NA	NA	NA	NA	NA	NA	NA	0.03	-353.13	13.07	1075.77	2.37	56.4	14.76	1071.39	2.22	14.82	1.08	8.33	-1.29	6.03	32.02	80.78	12.98	16.54	1057.7	1085.09	-1.99
1	226	Ecoli_DSM_18039.A06.b	1	A06	TRUE	logistic	FALSE	FALSE	100	0.15	-102.92	23.93	1838.62	0.03	20	0.86	0.11	0.2	-135.82	-70.03	22.51	25.35	0.1	0.21	-142.12	-63.73	22.24	25.63	0.19	-45.27	22.92	1838.58	5.12	32.07	25.06	1833.82	2.97	21.99	0.85	12.02	0.23	10	-4.11	68.25	23.65	26.46	1814.05	1853.6	-0.7
1	227	Ecoli_DSM_18039.A06.a	1	A06	TRUE	gompertz.exp	FALSE	FALSE	100	NA	NA	NA	NA	NA	NA	NA	NA	NA	NA	NA	NA	NA	NA	NA	NA	NA	NA	NA	0.01	-738.72	12.13	1043.38	2.6	66.19	14.01	1041.22	2.31	13.78	1.46	6.9	-1.2	6.4	43.53	88.85	11.61	16.4	1029.88	1052.56	-1.93
1	228	Ecoli_DSM_18039.A06.b	1	A06	TRUE	richards	FALSE	FALSE	100	0.19	-91.28	30.53	2318.61	0.01	8.86	0.99	0.17	0.22	-105.86	-76.7	28.9	32.15	0.16	0.22	-108.65	-73.91	28.59	32.46	1.93	73.64	40.67	2315.39	6.3	47.67	42.17	2305.99	2.8	32.91	3.29	14.11	1.7	10.9	-6.47	101.82	36.76	47.59	2282.78	2329.2	0.82
1	229	Ecoli_DSM_18039.A06.a	1	A06	TRUE	logistic	FALSE	FALSE	100	3.59	-3.79	11.72	1066.17	9	10.33	0.08	-11.21	18.39	-20.79	13.21	11.6	11.85	-14.04	21.23	-24.04	16.46	11.58	11.87	0.12	-10.84	12.03	1066.05	3.03	52.59	14.27	1063.48	3.03	26.32	1.47	7.44	-1.95	8.02	9.29	95.89	11.84	16.69	1051.23	1075.73	-2.91
1	230	Ecoli_DSM_18039.A06.b	1	A06	TRUE	gompertz	FALSE	FALSE	100	34.7	-0.57	24.47	2224.54	40.39	0.75	0.19	-31.74	101.15	-1.8	0.66	24.15	24.78	-44.47	113.87	-2.03	0.9	24.09	24.84	1.1	-20.05	28.34	2224.11	5.78	62.13	30.45	2217.04	2.42	27.71	0.82	14.27	1.8	9.77	16.55	107.71	29.09	31.8	2193.56	2240.52	1.04
1	231	Ecoli_DSM_30083T.A06.a	1	A06	TRUE	richards	FALSE	FALSE	100	10.43	26.36	280.93	15583.32	0.12	0.23	0.38	10.24	10.62	25.98	26.75	280.31	281.56	10.2	10.66	25.9	26.82	280.19	281.68	14.42	30.78	283.48	15605.17	16.29	32.23	284.27	15548.71	1.38	6.75	0.49	71.09	14.03	18.56	21.12	43.34	283.46	285.08	15431.77	15665.65	13.59
1	232	Ecoli_DSM_30083T.A06.b	1	A06	TRUE	logistic	FALSE	FALSE	100	7.13	18.56	282.53	14826.29	0.15	0.45	1.87	6.89	7.38	17.82	19.31	279.45	285.6	6.84	7.43	17.68	19.45	278.86	286.19	15.93	33.52	273.08	15111.08	18.92	37.2	273.56	15052.13	9.95	7.31	0.32	70.02	2.56	35.29	25.18	49.22	273.03	274.08	14936.96	15167.31	-0.58
1	233	Ecoli_DSM_30083T.A06.a	1	A06	TRUE	richards	FALSE	FALSE	100	13.25	23.55	280.82	16752.57	0.26	0.31	0.61	12.82	13.68	23.04	24.06	279.82	281.81	12.74	13.76	22.94	24.16	279.63	282	25.8	28.71	283	16819.31	28.24	28.91	283.61	16783.19	2.09	4.29	0.36	69.04	24.81	31.67	21.85	35.98	283.02	284.21	16669.61	16896.76	24.15
1	234	Ecoli_DSM_30083T.A06.b	1	A06	TRUE	richards	FALSE	FALSE	100	8.77	25.9	281.38	15640.85	0.17	0.52	0.55	8.49	9.05	25.04	26.75	280.48	282.29	8.43	9.1	24.88	26.91	280.3	282.46	13.82	33.38	283.05	15680.96	15.61	38.52	283.91	15633.54	1.13	6.58	0.44	59.2	13.75	17.47	27.7	49.34	283.19	284.64	15536.15	15730.93	13.39
1	235	Ecoli_DSM_30083T.A06.a	1	A06	TRUE	richards	FALSE	FALSE	100	9.6	24.69	284.55	16043.88	0.11	0.27	0.39	9.41	9.78	24.25	25.14	283.9	285.2	9.38	9.82	24.16	25.22	283.78	285.32	13.24	30.4	287.4	16022.54	14.55	32.13	288.2	15975.04	0.79	9.23	0.6	64.48	13.26	15.84	16.95	47.31	287.21	289.2	15868.96	16081.12	13.01
1	236	Ecoli_DSM_30083T.A06.b	1	A06	TRUE	richards	FALSE	FALSE	100	12.69	21.22	285.23	17916.02	0.32	0.45	0.57	12.17	13.21	20.48	21.96	284.29	286.17	12.07	13.31	20.34	22.11	284.11	286.35	23.37	26.93	287.91	17973	24.61	27.23	288.44	17936.29	1.87	4.44	0.34	54.46	21.54	27.67	19.93	34.53	287.88	289	17846.7	18025.88	20.95
1	237	Ecoli_DSM_30083T.A06.a	1	A06	TRUE	richards	FALSE	FALSE	100	10.4	27.04	280.11	15292.06	0.17	0.34	0.59	10.12	10.69	26.48	27.6	279.13	281.08	10.07	10.74	26.37	27.71	278.95	281.26	16.89	32.78	281.78	15339.5	20.5	35.63	282.51	15295.34	1.88	5.67	0.4	66.6	17.4	23.59	26.3	44.97	281.85	283.17	15185.79	15404.89	16.81
1	238	Ecoli_DSM_30083T.A06.b	1	A06	TRUE	richards	FALSE	FALSE	100	8.67	25.14	286.49	15916.32	0.13	0.41	0.49	8.45	8.89	24.46	25.82	285.69	287.29	8.41	8.93	24.33	25.95	285.54	287.45	13.01	32.47	288.89	15927.66	14.93	37.44	289.66	15889.31	1.19	7.04	0.59	63.95	12.97	16.89	25.85	49.03	288.69	290.63	15784.11	15994.51	12.59
1	239	Ecoli_DSM_30083T.A06.a	1	A06	TRUE	richards	FALSE	FALSE	100	10.12	28.57	278.97	14823.88	0.16	0.33	0.54	9.87	10.38	28.03	29.11	278.07	279.86	9.82	10.43	27.93	29.21	277.9	280.03	17.53	35.51	280.39	14857.95	18.8	36.84	280.99	14814.86	1.25	5.65	0.37	61.26	16.75	20.85	27.55	46.14	280.39	281.6	14714.09	14915.64	16.36
1	240	Ecoli_DSM_30083T.A06.b	1	A06	TRUE	richards	FALSE	FALSE	100	8.68	25.44	280.74	15516.74	0.15	0.45	0.56	8.44	8.93	24.7	26.18	279.81	281.66	8.39	8.97	24.56	26.32	279.64	281.84	13.42	32.71	283.34	15545.64	31.42	36.08	283.74	15495.37	38.84	8.35	0.47	75.56	-32.47	95.3	22.35	49.82	282.97	284.52	15371.07	15619.66	-44.71
1	241	Paeruginosa_St_429SC1_79.A07.a	1	A07	TRUE	gompertz.exp	FALSE	FALSE	100	3.91	-2.4	36.67	3256.5	0.43	0.63	0.36	3.21	4.62	-3.43	-1.37	36.07	37.27	3.08	4.75	-3.63	-1.18	35.96	37.39	4.51	-0.56	41.23	3257.38	10.55	26.44	44.1	3249.12	2.28	27.81	0.96	19.51	6.8	14.3	-19.31	72.19	42.52	45.67	3217.02	3281.22	6.09
1	242	Paeruginosa_St_429SC1_79.A07.b	1	A07	TRUE	gompertz.exp	FALSE	FALSE	100	5.21	-1.37	46.47	4098.47	0.28	0.27	0.31	4.76	5.67	-1.82	-0.93	45.96	46.99	4.67	5.76	-1.91	-0.84	45.86	47.08	9.44	1.77	50.48	4099.82	12.75	6.46	51.93	4095.13	2.27	19.69	0.92	13.15	9.01	16.48	-25.92	38.85	50.42	53.44	4073.5	4116.76	8.29
1	243	Paeruginosa_St_429SC1_79.A07.a	1	A07	TRUE	logistic	FALSE	FALSE	100	2.79	-2.87	42.85	3652.16	0.23	0.78	0.29	2.41	3.17	-4.15	-1.59	42.38	43.33	2.33	3.25	-4.4	-1.35	42.29	43.42	2.52	-3.84	46.72	3652.54	11.63	26.21	50.19	3640.29	5.28	33.74	1.89	21.93	2.94	20.32	-29.29	81.72	47.08	53.31	3604.22	3676.36	1.28
1	244	Paeruginosa_St_429SC1_79.A07.b	1	A07	TRUE	gompertz	FALSE	FALSE	100	0.14	-93.4	22.36	1562.14	0.03	22.64	1.72	0.09	0.2	-130.65	-56.15	19.53	25.2	0.08	0.21	-137.78	-49.02	18.99	25.74	0.44	-27.09	20.14	1562.26	5.31	51.32	22.23	1555.53	2.62	28.83	0.91	11.49	1	9.62	3.89	98.74	20.73	23.73	1536.63	1574.43	0.17
1	245	Paeruginosa_St_429SC1_79.A07.a	1	A07	TRUE	gompertz.exp	FALSE	FALSE	100	NA	NA	NA	NA	NA	NA	NA	NA	NA	NA	NA	NA	NA	NA	NA	NA	NA	NA	NA	0.03	-395.18	13.49	1113.19	7.93	69.12	19.08	1109.32	5.04	17.18	2.04	14.33	-0.36	16.23	40.85	97.39	15.73	22.44	1085.76	1132.89	-1.95
1	246	Paeruginosa_St_429SC1_79.A07.b	1	A07	TRUE	logistic	FALSE	FALSE	100	2.89	-4.04	46.75	4005.24	0.15	0.52	0.19	2.64	3.14	-4.9	-3.18	46.44	47.05	2.59	3.18	-5.06	-3.02	46.38	47.11	2.58	-3.77	49.73	4006.92	6.07	21.41	51.58	4000.14	1.96	18.77	0.99	12.34	2.85	9.29	-9.46	52.28	49.95	53.22	3979.85	4020.44	2.24
1	247	Paeruginosa_St_429SC1_79.A07.a	1	A07	TRUE	richards	FALSE	FALSE	100	3.39	1.52	38.78	3299.81	0.8	2.32	0.28	2.08	4.7	-2.3	5.33	38.32	39.23	1.83	4.95	-3.03	6.06	38.23	39.32	2.86	-0.18	44.07	3299.99	11.93	41.23	47.53	3291.86	5.45	31.33	1.69	25.35	2.96	20.9	-10.31	92.76	44.75	50.31	3250.15	3333.56	1.25
1	248	Paeruginosa_St_429SC1_79.A07.b	1	A07	TRUE	gompertz.exp	FALSE	FALSE	100	4.53	-1.49	40.42	3657.43	0.32	0.36	0.45	4.01	5.05	-2.08	-0.89	39.68	41.15	3.91	5.15	-2.19	-0.78	39.54	41.29	3.51	-2.11	46.77	3658.93	8.85	34.4	48.93	3649.56	3.43	38.8	0.88	18.95	3.21	14.48	-29.43	98.24	47.48	50.37	3618.4	3680.73	2.13
1	249	Paeruginosa_St_429SC1_79.A07.a	1	A07	TRUE	gompertz.exp	FALSE	FALSE	100	1.42	2.39	17.68	2868.33	0.17	1.59	1.77	1.14	1.69	-0.22	5	14.77	20.59	1.09	1.75	-0.72	5.5	14.21	21.15	1.14	-11.19	35.95	2868.58	10	43.4	39.5	2862	13.67	26.73	1.83	18.76	-12.49	32.48	-0.56	87.36	36.49	42.51	2831.14	2892.87	-16.8
1	250	Paeruginosa_St_429SC1_79.A07.b	1	A07	TRUE	logistic	FALSE	FALSE	100	3.35	-3.85	46.21	4009.6	0.18	0.46	0.17	3.06	3.65	-4.61	-3.09	45.94	46.48	3	3.7	-4.76	-2.94	45.89	46.54	6.14	-0.12	48.98	4009.66	16.72	4.04	50.81	4004.93	13.5	13.64	0.84	15.44	-5.48	38.93	-18.41	26.48	49.44	52.19	3979.54	4030.32	-9.74
1	251	Paeruginosa_DSM_1707.A07.a	1	A07	TRUE	logistic	FALSE	FALSE	100	0.1	-105.1	29.15	1320.17	0.01	12.49	14.88	0.08	0.11	-125.64	-84.56	4.67	53.64	0.08	0.11	-129.57	-80.62	-0.02	58.32	0.27	-7.09	18.43	1320.63	8.73	62.9	24.03	1318.93	6.45	17.02	3.25	17.73	-1.89	19.34	34.91	90.89	18.67	29.38	1289.76	1348.1	-3.92
1	252	Paeruginosa_DSM_1707.A07.b	1	A07	TRUE	gompertz.exp	FALSE	FALSE	100	NA	NA	NA	NA	NA	NA	NA	NA	NA	NA	NA	NA	NA	NA	NA	NA	NA	NA	NA	0.87	-16.74	23.57	1757.11	8.2	72.47	26.47	1751.37	8.16	22.33	1.93	15.46	-5.22	21.62	35.74	109.21	23.3	29.64	1725.93	1776.81	-7.79
1	253	Paeruginosa_DSM_1707.A07.a	1	A07	TRUE	gompertz.exp	FALSE	FALSE	100	NA	NA	NA	NA	NA	NA	NA	NA	NA	NA	NA	NA	NA	NA	NA	NA	NA	NA	NA	0.05	-183.3	14.84	1143.57	6.69	67.7	18.69	1138.24	3.26	12.34	1.43	10.54	1.33	12.04	47.41	88	16.34	21.04	1120.91	1155.58	0.3
1	254	Paeruginosa_DSM_1707.A07.b	1	A07	TRUE	richards	FALSE	FALSE	100	0.13	-104.82	22.45	1741.7	0.01	15.57	0.47	0.11	0.15	-130.44	-79.2	21.68	23.22	0.1	0.15	-135.34	-74.3	21.53	23.37	3.32	73.93	26.19	1742.29	9.18	46.86	27.97	1737.94	2.36	30.71	0.64	13.61	5.3	13.05	-3.67	97.38	26.93	29.02	1715.55	1760.34	4.56
1	255	Paeruginosa_DSM_1707.A07.a	1	A07	TRUE	logistic	FALSE	FALSE	100	0.14	-82.29	18.35	1420.06	0.06	40.6	1.49	0.04	0.24	-149.07	-15.51	15.9	20.8	0.02	0.26	-161.86	-2.72	15.44	21.27	0.09	-128.07	17.73	1420.02	12.77	58.21	26.82	1415.03	6.91	13.59	2.26	26.79	1.41	24.13	35.86	80.57	23.1	30.53	1370.97	1459.1	-0.77
1	256	Paeruginosa_DSM_1707.A07.b	1	A07	TRUE	richards	FALSE	FALSE	100	0.12	-111.68	23.06	1775.19	0.01	18.56	0.49	0.1	0.15	-142.21	-81.16	22.25	23.86	0.1	0.15	-148.05	-75.32	22.1	24.01	0.13	-99.34	23.46	1775.19	7.13	46.67	26.06	1770.18	2.99	23.39	1.15	13.09	2.21	12.05	8.19	85.15	24.17	27.96	1748.64	1791.72	1.27
1	257	Paeruginosa_DSM_1707.A07.a	1	A07	TRUE	gompertz.exp	FALSE	FALSE	100	NA	NA	NA	NA	NA	NA	NA	NA	NA	NA	NA	NA	NA	NA	NA	NA	NA	NA	NA	1.53	55.28	29.21	1584.81	10.86	62.26	32.25	1581.68	8.36	14.98	1.61	18.93	-2.9	24.61	37.61	86.91	29.6	34.9	1550.54	1612.82	-5.53
1	258	Paeruginosa_DSM_1707.A07.b	1	A07	TRUE	logistic	FALSE	FALSE	100	0.12	-115.24	37.09	1694.31	0.01	7.13	10.56	0.11	0.12	-126.98	-103.51	19.72	54.45	0.11	0.13	-129.22	-101.26	16.4	57.78	0.13	-99.86	23.53	1694.35	5.74	60.25	25.99	1687.03	3.52	15.56	1.07	10.99	-0.04	11.53	34.65	85.86	24.22	27.76	1668.96	1705.11	-1.15
1	259	Paeruginosa_DSM_1707.A07.a	1	A07	TRUE	gompertz.exp	FALSE	FALSE	100	NA	NA	NA	NA	NA	NA	NA	NA	NA	NA	NA	NA	NA	NA	NA	NA	NA	NA	NA	0.49	61.16	14.65	1105.57	15.88	78.54	23.27	1102.27	9.87	15.34	3.41	16.65	-0.36	32.11	53.3	103.78	17.66	28.87	1074.88	1129.65	-3.46
1	260	Paeruginosa_DSM_1707.A07.b	1	A07	TRUE	logistic	FALSE	FALSE	100	0.07	-182.47	30.8	1548.74	0.01	27.22	13.67	0.06	0.09	-227.25	-137.69	8.32	53.28	0.06	0.09	-235.83	-129.11	4.01	57.59	0.4	39.52	20.75	1548.67	7.88	67	24.41	1545.68	2.85	22.67	1.46	13.34	3.19	12.57	29.71	104.29	22.02	26.81	1523.74	1567.62	2.29
1	261	Ecoli_DSM_18039.A07.a	1	A07	TRUE	gompertz.exp	FALSE	FALSE	100	NA	NA	NA	NA	NA	NA	NA	NA	NA	NA	NA	NA	NA	NA	NA	NA	NA	NA	NA	0.95	58.52	19.91	1346.68	10.73	61.67	24.41	1346.05	5.76	21.29	1.82	20.65	1.26	20.2	26.65	96.68	21.43	27.4	1312.09	1380.02	-0.55
1	262	Ecoli_DSM_18039.A07.b	1	A07	TRUE	logistic	FALSE	FALSE	100	0.19	-76.26	26.09	1900.08	0.02	11.47	0.93	0.15	0.23	-95.12	-57.4	24.57	27.62	0.14	0.24	-98.73	-53.79	24.27	27.92	0.33	-36.51	24.52	1900.09	11.3	53.31	27.99	1895.89	7.38	35.65	1.24	11.82	-0.84	23.43	-5.33	111.94	25.95	30.03	1876.44	1915.34	-3.16
1	263	Ecoli_DSM_18039.A07.a	1	A07	TRUE	gompertz.exp	FALSE	FALSE	100	NA	NA	NA	NA	NA	NA	NA	NA	NA	NA	NA	NA	NA	NA	NA	NA	NA	NA	NA	0.13	-94.12	18.25	1451.83	16.12	64.42	27.54	1446.55	6.08	13.78	1.92	20.95	6.11	26.12	41.75	87.09	24.37	30.7	1412.09	1481.02	4.2
1	264	Ecoli_DSM_18039.A07.b	1	A07	TRUE	gompertz	FALSE	FALSE	100	0.4	-37.23	24.65	1994.11	0.04	5.02	0.32	0.33	0.47	-45.48	-28.97	24.12	25.17	0.32	0.49	-47.07	-27.39	24.02	25.27	0.29	-52.3	24.7	1994.26	6.03	56.94	28.67	1989.96	1.81	18.12	1.03	12.29	3.05	9.02	27.13	86.74	26.98	30.36	1969.74	2010.18	2.48
1	265	Ecoli_DSM_18039.A07.a	1	A07	TRUE	logistic	FALSE	FALSE	100	0.08	-135.21	23.34	1351.33	0.03	57.47	10.04	0.03	0.13	-229.75	-40.66	6.82	39.85	0.02	0.14	-247.86	-22.56	3.66	43.01	0.08	-151.37	18.28	1351.29	9.12	59.89	23.27	1349.16	7.77	21.49	3.21	24	-3.67	21.91	24.54	95.24	18	28.55	1309.67	1388.64	-6.11
1	266	Ecoli_DSM_18039.A07.b	1	A07	TRUE	gompertz	FALSE	FALSE	100	0.39	-37.41	23.51	1917.8	0.05	6.12	0.35	0.31	0.48	-47.49	-27.34	22.94	24.08	0.29	0.5	-49.41	-25.42	22.83	24.19	0.32	-42.61	23.4	1917.87	6.28	43.98	27.02	1911.73	3.12	24.73	1.3	10.76	1.15	11.41	3.31	84.66	24.88	29.15	1894.03	1929.44	0.16
1	267	Ecoli_DSM_18039.A07.a	1	A07	TRUE	logistic	FALSE	FALSE	100	0.06	-192.1	20.94	1209.94	0.03	102.69	12.85	0.01	0.1	-361.03	-23.18	-0.2	42.08	0	0.11	-393.37	9.17	-4.25	46.13	0.05	-211.65	15.65	1209.93	7.8	66.65	20.55	1206.28	4.72	13.76	2.77	19.84	0.04	15.56	44.02	89.29	16	25.1	1173.65	1238.91	-1.45
1	268	Ecoli_DSM_18039.A07.b	1	A07	TRUE	richards	FALSE	FALSE	100	0.28	-67.59	35.79	2704.33	0.02	5.86	0.75	0.25	0.31	-77.23	-57.96	34.55	37.03	0.24	0.32	-79.08	-56.11	34.32	37.26	0.7	-14.8	35.82	2703.65	6.51	40.54	38.31	2690.16	2.34	29.16	0.83	16.28	2.66	10.36	-7.43	88.5	36.94	39.68	2663.39	2716.94	1.92
1	269	Ecoli_DSM_18039.A07.a	1	A07	TRUE	gompertz.exp	FALSE	FALSE	100	NA	NA	NA	NA	NA	NA	NA	NA	NA	NA	NA	NA	NA	NA	NA	NA	NA	NA	NA	1.05	75.98	15.74	1107.65	9.78	67.54	20.48	1104.83	6.88	15.83	2.95	12.5	-1.54	21.1	41.51	93.58	15.63	25.32	1084.27	1125.39	-3.71
1	270	Ecoli_DSM_18039.A07.b	1	A07	TRUE	gompertz.exp	FALSE	FALSE	100	0.44	-27.65	19.75	1651.97	0.06	4.94	0.25	0.34	0.53	-35.78	-19.52	19.33	20.16	0.32	0.55	-37.34	-17.96	19.25	20.24	0.61	55.77	21.53	1652.35	5.51	69.45	24.32	1645.61	3.4	23.35	1.27	15.27	-0.09	11.11	31.05	107.86	22.23	26.42	1620.49	1670.72	-1.16
1	271	Ecoli_DSM_30083T.A07.a	1	A07	TRUE	richards	FALSE	FALSE	100	4.81	8.71	156.38	10433.54	0.05	0.23	0.32	4.72	4.89	8.33	9.09	155.86	156.9	4.71	4.91	8.25	9.17	155.76	157	4.86	7.92	159.71	10430.32	8.76	36.09	162.19	10403.78	4.17	32.82	1.38	40.81	1.89	15.62	-17.9	90.07	159.93	164.46	10336.65	10470.91	0.58
1	272	Ecoli_DSM_30083T.A07.b	1	A07	TRUE	richards	FALSE	FALSE	100	4.39	8.51	142.53	9828.54	0.04	0.24	0.18	4.32	4.46	8.11	8.92	142.24	142.82	4.3	4.47	8.04	8.99	142.18	142.87	4.19	6.67	144.24	9825.21	8.32	30.44	145.39	9803.69	6.62	27.44	0.6	35.5	-2.58	19.21	-14.7	75.59	144.4	146.37	9745.29	9862.09	-4.67
1	273	Ecoli_DSM_30083T.A07.a	1	A07	TRUE	richards	FALSE	FALSE	100	4.62	9.15	169.19	11016.23	0.07	0.39	0.49	4.5	4.74	8.5	9.8	168.38	169.99	4.48	4.76	8.37	9.92	168.22	170.15	4.45	6.69	174	11008.35	12.51	16.22	175.74	10981.63	4.48	13.54	1.3	40.55	5.14	19.87	-6.05	38.49	173.59	177.89	10914.91	11048.34	3.73
1	274	Ecoli_DSM_30083T.A07.b	1	A07	TRUE	richards	FALSE	FALSE	100	4.71	5.88	157	11021.78	0.06	0.31	0.29	4.61	4.81	5.36	6.4	156.52	157.48	4.59	4.83	5.27	6.5	156.43	157.57	4.63	4.54	160.51	11017.58	6.96	11.76	161.39	10996.14	1.78	7.41	0.75	36.96	4.04	9.89	-0.42	23.94	160.15	162.63	10935.34	11056.93	3.48
1	275	Ecoli_DSM_30083T.A07.a	1	A07	TRUE	richards	FALSE	FALSE	100	5.15	8.24	158.71	10923.31	0.08	0.35	0.39	5.02	5.29	7.66	8.82	158.07	159.35	4.99	5.32	7.55	8.93	157.95	159.48	4.68	5.84	161.61	10918.84	18.6	43.44	165.31	10904.5	5.78	36.81	1.54	44.16	9.1	28.11	-17.11	103.99	162.79	167.84	10831.86	10977.13	7.28
1	276	Ecoli_DSM_30083T.A07.b	1	A07	TRUE	richards	FALSE	FALSE	100	4.76	5.74	181.41	12292.65	0.05	0.31	0.36	4.67	4.85	5.24	6.25	180.82	181.99	4.66	4.87	5.14	6.35	180.7	182.11	5.4	5.57	186.91	12287.99	10.56	16.46	188.15	12270.77	1.79	23.67	0.77	28.53	7.62	13.49	-22.48	55.4	186.87	189.42	12223.83	12317.7	7.06
1	277	Ecoli_DSM_30083T.A07.a	1	A07	TRUE	richards	FALSE	FALSE	100	4.47	7.47	155.55	10552.5	0.06	0.31	0.31	4.38	4.57	6.96	7.98	155.04	156.07	4.37	4.58	6.86	8.07	154.94	156.17	4.31	5.67	156.61	10547.36	13.18	16.86	160.42	10529.39	3.85	15.14	1.48	33.61	6.85	19.5	-8.04	41.76	157.98	162.85	10474.11	10584.67	5.64
1	278	Ecoli_DSM_30083T.A07.b	1	A07	TRUE	richards	FALSE	FALSE	100	4.8	5.52	165.78	11607.18	0.05	0.28	0.26	4.71	4.89	5.06	5.97	165.35	166.21	4.7	4.9	4.98	6.06	165.27	166.3	5.01	4.95	168.96	11604.58	8.89	12.98	170.21	11572.34	2.2	16.79	0.72	48.96	5.27	12.52	-14.64	40.61	169.03	171.39	11491.81	11652.87	4.57
1	279	Ecoli_DSM_30083T.A07.a	1	A07	TRUE	richards	FALSE	FALSE	100	4.77	9.17	149.03	10063.13	0.07	0.31	0.35	4.65	4.88	8.66	9.68	148.46	149.6	4.63	4.9	8.57	9.78	148.35	149.71	4.47	7.5	151.25	10056.74	12.99	15.2	154.02	10031.1	4.78	10	1.4	47.34	5.13	20.85	-1.26	31.66	151.72	156.32	9953.22	10108.98	3.62
1	280	Ecoli_DSM_30083T.A07.b	1	A07	TRUE	richards	FALSE	FALSE	100	4.68	5.93	158.05	11015.15	0.05	0.26	0.26	4.6	4.76	5.5	6.36	157.62	158.49	4.58	4.78	5.42	6.45	157.53	158.57	4.89	5.99	160.57	11009.88	9.24	13.48	161.92	10980.41	2.23	10.12	0.74	41.61	5.57	12.9	-3.17	30.13	160.71	163.13	10911.96	11048.86	4.87
1	281	Paeruginosa_St_429SC1_79.A08.a	1	A08	TRUE	richards	FALSE	FALSE	100	2.38	0.27	37.47	3143.77	0.21	1.13	0.17	2.04	2.73	-1.59	2.13	37.2	37.75	1.97	2.8	-1.94	2.49	37.15	37.8	2.65	1.41	39.85	3143.67	6.89	39.01	42.02	3137	2.06	22.6	0.89	15.16	3.5	10.28	1.83	76.19	40.56	43.49	3112.06	3161.94	2.85
1	282	Paeruginosa_St_429SC1_79.A08.b	1	A08	TRUE	logistic	FALSE	FALSE	100	2.64	-3.24	46.09	3890.29	0.1	0.39	0.15	2.48	2.79	-3.88	-2.61	45.85	46.33	2.45	2.83	-4	-2.49	45.8	46.38	4.1	-0.5	49.2	3890.12	6.32	8.98	50.51	3881.18	1.32	12.49	0.89	14.58	4.15	8.48	-11.57	29.53	49.05	51.98	3857.19	3905.17	3.74
1	283	Paeruginosa_St_429SC1_79.A08.a	1	A08	TRUE	logistic	FALSE	FALSE	100	3.55	-0.42	38.54	3299.05	0.26	0.47	0.22	3.12	3.98	-1.19	0.35	38.19	38.9	3.04	4.07	-1.34	0.5	38.12	38.96	3.29	-0.03	42.55	3303.05	9.5	11.85	44.17	3295.17	2.24	20.79	0.96	18.56	5.81	13.19	-22.35	46.05	42.59	45.74	3264.64	3325.7	5.1
1	284	Paeruginosa_St_429SC1_79.A08.b	1	A08	TRUE	gompertz	FALSE	FALSE	100	0.13	-96.09	24.03	1524.73	0.03	20.6	2.51	0.09	0.17	-129.97	-62.21	19.9	28.16	0.08	0.18	-136.46	-55.72	19.11	28.95	0.18	-66.15	20.31	1524.74	6.13	67.49	22.78	1518.87	3.55	24.2	1.09	9.39	0.29	11.97	27.67	107.3	20.99	24.57	1503.41	1534.32	-0.83
1	285	Paeruginosa_St_429SC1_79.A08.a	1	A08	TRUE	gompertz.exp	FALSE	FALSE	100	NA	NA	NA	NA	NA	NA	NA	NA	NA	NA	NA	NA	NA	NA	NA	NA	NA	NA	NA	0.02	-530.6	12.7	1071.31	4.18	57.96	15.81	1067.47	3.35	14.45	1.39	9.01	-1.33	9.69	34.2	81.72	13.53	18.09	1052.66	1082.29	-2.39
1	286	Paeruginosa_St_429SC1_79.A08.b	1	A08	TRUE	gompertz.exp	FALSE	FALSE	100	3.41	-2.3	43.28	3784.34	0.15	0.32	0.36	3.16	3.66	-2.83	-1.77	42.69	43.87	3.12	3.7	-2.93	-1.67	42.58	43.98	4.96	-0.09	47.69	3785	8.86	11.02	48.83	3777.67	2.66	17.64	0.85	13.44	4.48	13.23	-18	40.05	47.43	50.23	3755.56	3799.78	3.64
1	287	Paeruginosa_St_429SC1_79.A08.a	1	A08	TRUE	gompertz.exp	FALSE	FALSE	100	2.7	-1.36	31.81	2834.11	0.21	0.52	0.42	2.34	3.05	-2.22	-0.5	31.11	32.5	2.28	3.12	-2.39	-0.33	30.98	32.63	3.02	1.31	38.3	2836.95	9.28	40.56	41.14	2830.24	3.18	33.48	1.19	16.3	4.06	14.51	-14.51	95.63	39.18	43.09	2803.43	2857.05	3.05
1	288	Paeruginosa_St_429SC1_79.A08.b	1	A08	TRUE	gompertz.exp	FALSE	FALSE	100	4.44	-1.22	38.67	3446.05	0.28	0.31	0.28	3.98	4.9	-1.74	-0.71	38.21	39.13	3.89	4.99	-1.84	-0.61	38.12	39.22	4.78	0.01	44.34	3447.77	9.06	19.87	45.76	3440.02	3.13	33.42	0.82	16.07	3.92	14.21	-35.1	74.85	44.4	47.11	3413.59	3466.45	2.93
1	289	Paeruginosa_St_429SC1_79.A08.a	1	A08	TRUE	gompertz.exp	FALSE	FALSE	100	3.04	7.76	15.71	2685.09	0.48	0.49	0.63	2.25	3.83	6.95	8.58	14.67	16.74	2.1	3.98	6.79	8.73	14.47	16.94	1.86	-1.33	33.77	2685.58	8.45	36.14	36.92	2679.36	3.46	28.52	0.91	14.17	2.76	14.15	-10.79	83.06	35.42	38.42	2656.05	2702.67	1.66
1	290	Paeruginosa_St_429SC1_79.A08.b	1	A08	TRUE	gompertz.exp	FALSE	FALSE	100	2.15	-8.72	42.42	3727.41	0.16	1.04	0.77	1.88	2.42	-10.43	-7	41.15	43.69	1.83	2.47	-10.76	-6.68	40.91	43.93	3.4	0.67	45.95	3727.58	19.24	10.91	48.6	3717.11	16.86	23.37	1.35	17.06	-8.49	46.98	-27.53	49.35	46.38	50.82	3689.04	3745.17	-13.8
1	291	Paeruginosa_DSM_1707.A08.a	1	A08	TRUE	logistic	FALSE	FALSE	100	0.1	-90.12	38.72	1278.57	0.04	61.81	33.31	0.04	0.16	-191.8	11.55	-16.07	93.51	0.03	0.17	-211.27	31.02	-26.56	104	0.17	-35.96	17.55	1278.74	7.24	65.33	21.68	1274.68	5.25	20.62	2.23	14.41	-1.39	15.87	31.41	99.25	18.02	25.34	1250.99	1298.38	-3.04
1	292	Paeruginosa_DSM_1707.A08.b	1	A08	TRUE	gompertz	FALSE	FALSE	100	0.12	-121.76	44.01	1852.46	0.02	18.76	17.37	0.1	0.15	-152.61	-90.9	15.43	72.58	0.09	0.15	-158.52	-85	9.96	78.06	0.78	-14.95	25.11	1852.91	8.63	72.67	28.4	1847.35	5.81	22.82	1.74	13.11	-0.93	18.19	35.13	110.21	25.54	31.26	1825.79	1868.91	-2.76
1	293	Paeruginosa_DSM_1707.A08.a	1	A08	TRUE	gompertz.exp	FALSE	FALSE	100	NA	NA	NA	NA	NA	NA	NA	NA	NA	NA	NA	NA	NA	NA	NA	NA	NA	NA	NA	0.28	-0.55	17.88	1233.11	7.22	69.96	19.83	1228.17	4	18.82	0.79	9.56	0.64	13.81	39	100.92	18.53	21.12	1212.45	1243.89	-0.62
1	294	Paeruginosa_DSM_1707.A08.b	1	A08	TRUE	gompertz.exp	FALSE	FALSE	100	NA	NA	NA	NA	NA	NA	NA	NA	NA	NA	NA	NA	NA	NA	NA	NA	NA	NA	NA	1.17	41.48	28.33	1987.48	8.88	44.74	31.06	1976.9	2.55	27.81	0.89	13.66	4.69	13.08	-1.01	90.49	29.6	32.52	1954.43	1999.36	3.89
1	295	Paeruginosa_DSM_1707.A08.a	1	A08	TRUE	gompertz.exp	FALSE	FALSE	100	NA	NA	NA	NA	NA	NA	NA	NA	NA	NA	NA	NA	NA	NA	NA	NA	NA	NA	NA	0.66	33.18	20.39	1473.9	9.7	55.54	24.71	1472.37	4.75	17.1	1.72	18.99	1.88	17.51	27.41	83.66	21.89	27.54	1441.13	1503.61	0.39
1	296	Paeruginosa_DSM_1707.A08.b	1	A08	TRUE	gompertz.exp	FALSE	FALSE	100	NA	NA	NA	NA	NA	NA	NA	NA	NA	NA	NA	NA	NA	NA	NA	NA	NA	NA	NA	0.23	-42.46	27.46	2055.57	6.62	40.5	30.38	2046.22	2.24	20.37	1.42	12.29	2.92	10.31	7	74	28.04	32.72	2025.99	2066.44	2.22
1	297	Paeruginosa_DSM_1707.A08.a	1	A08	TRUE	gompertz.exp	FALSE	FALSE	100	NA	NA	NA	NA	NA	NA	NA	NA	NA	NA	NA	NA	NA	NA	NA	NA	NA	NA	NA	1.06	50.48	27.07	1556.7	8.63	68.01	29.51	1552.53	4.84	16.93	1.06	14.5	0.67	16.59	40.15	95.86	27.77	31.24	1528.68	1576.39	-0.86
1	298	Paeruginosa_DSM_1707.A08.b	1	A08	TRUE	gompertz.exp	FALSE	FALSE	100	NA	NA	NA	NA	NA	NA	NA	NA	NA	NA	NA	NA	NA	NA	NA	NA	NA	NA	NA	1.27	38.38	31.57	1993.72	5.5	56.6	32.88	1983.22	2.66	19.51	1.48	15.22	1.13	9.88	24.51	88.69	30.44	35.32	1958.19	2008.26	0.29
1	299	Paeruginosa_DSM_1707.A08.a	1	A08	TRUE	gompertz.exp	FALSE	FALSE	100	NA	NA	NA	NA	NA	NA	NA	NA	NA	NA	NA	NA	NA	NA	NA	NA	NA	NA	NA	0.69	62.95	19.34	1245.91	12.63	72.92	24.97	1241.07	6.4	18.72	1.65	16.24	2.1	23.16	42.12	103.73	22.26	27.68	1214.35	1267.79	0.08
1	300	Paeruginosa_DSM_1707.A08.b	1	A08	TRUE	gompertz.exp	FALSE	FALSE	100	NA	NA	NA	NA	NA	NA	NA	NA	NA	NA	NA	NA	NA	NA	NA	NA	NA	NA	NA	1.69	75.02	28.92	1829.72	8.66	71.03	31.95	1822.43	2.53	25.89	2.6	16.11	4.5	12.82	28.44	113.62	27.67	36.23	1795.93	1848.94	3.71
1	301	Ecoli_DSM_18039.A08.a	1	A08	TRUE	gompertz.exp	FALSE	FALSE	100	NA	NA	NA	NA	NA	NA	NA	NA	NA	NA	NA	NA	NA	NA	NA	NA	NA	NA	NA	0.09	-98.93	17.23	1230.51	8.16	67.4	20.83	1224.45	4.16	17.92	1.69	14.1	1.32	14.99	37.91	96.88	18.05	23.6	1201.25	1247.65	0.01
1	302	Ecoli_DSM_18039.A08.b	1	A08	TRUE	gompertz	FALSE	FALSE	100	0.24	-51.68	28.65	1870.77	0.02	6.86	1.3	0.2	0.28	-62.96	-40.4	26.51	30.79	0.19	0.29	-65.12	-38.24	26.1	31.2	0.36	-29.85	25.59	1870.72	11.22	66.27	29.27	1865.51	9.86	28.89	1.83	14.41	-5	27.44	18.75	113.8	26.26	32.28	1841.8	1889.22	-8.11
1	303	Ecoli_DSM_18039.A08.a	1	A08	TRUE	logistic	FALSE	FALSE	100	0.17	-62.46	18.09	1381.6	0.04	17.53	0.82	0.1	0.23	-91.29	-33.63	16.73	19.44	0.09	0.24	-96.82	-28.11	16.47	19.7	0.12	-89.03	17.58	1381.85	12.58	64.94	24.59	1380.7	3.71	13.9	1.52	15.43	6.48	18.68	42.08	87.8	22.09	27.1	1355.32	1406.08	5.31
1	304	Ecoli_DSM_18039.A08.b	1	A08	TRUE	gompertz	FALSE	FALSE	100	0.38	-36.42	25.65	1992.41	0.04	4.47	0.4	0.32	0.43	-43.77	-29.06	24.99	26.32	0.31	0.44	-45.18	-27.65	24.87	26.44	0.3	-45.89	25.3	1992.49	7.85	51.25	28.76	1986.86	2.81	22.84	0.55	14.47	3.23	12.47	13.68	88.81	27.86	29.67	1963.06	2010.66	2.35
1	305	Ecoli_DSM_18039.A08.a	1	A08	TRUE	logistic	FALSE	FALSE	100	0.12	-57.75	61.89	1297.86	0.23	391.83	173.06	-0.26	0.49	-702.32	586.81	-222.79	346.57	-0.33	0.56	-825.74	710.24	-277.3	401.08	0.08	-126.9	18.03	1297.93	5.64	48.86	20.65	1296.3	4.91	19.02	1.89	17.5	-2.43	13.71	17.57	80.14	17.54	23.75	1267.51	1325.08	-3.97
1	306	Ecoli_DSM_18039.A08.b	1	A08	TRUE	gompertz.exp	FALSE	FALSE	100	0.5	6.75	5.84	2030.19	0.14	2.29	0.75	0.27	0.72	2.99	10.51	4.61	7.08	0.23	0.76	2.27	11.23	4.37	7.32	0.4	-31.97	25.72	2030.36	5.59	43.46	28.38	2023.71	3.94	23.88	1.27	13.69	-0.88	12.07	4.19	82.74	26.29	30.48	2001.19	2046.23	-2.12
1	307	Ecoli_DSM_18039.A08.a	1	A08	TRUE	gompertz.exp	FALSE	FALSE	100	NA	NA	NA	NA	NA	NA	NA	NA	NA	NA	NA	NA	NA	NA	NA	NA	NA	NA	NA	0.06	-164.9	16.17	1210.17	7.46	66.16	20.23	1206.74	3.43	13.21	1.71	12.94	1.82	13.09	44.42	87.9	17.42	23.04	1185.46	1228.02	0.74
1	308	Ecoli_DSM_18039.A08.b	1	A08	TRUE	gompertz	FALSE	FALSE	100	0.49	-43.54	72.43	3809.96	0.02	2.18	2.43	0.47	0.52	-47.12	-39.95	68.43	76.44	0.46	0.53	-47.8	-39.27	67.66	77.2	0.72	-24.8	58.25	3809.62	7.98	43.5	59.86	3799.93	2.99	24.8	0.68	16.79	3.05	12.9	2.71	84.29	58.74	60.98	3772.31	3827.54	2.11
1	309	Ecoli_DSM_18039.A08.a	1	A08	TRUE	logistic	FALSE	FALSE	100	0.11	-94.59	13.63	1139	0.05	44.59	0.54	0.03	0.2	-167.94	-21.23	12.75	14.52	0.02	0.21	-181.99	-7.18	12.58	14.69	1.23	77.19	16.99	1138.49	7.66	65.81	19.55	1133.23	5	19.13	2.38	10.96	-0.57	15.88	34.34	97.27	15.64	23.46	1115.2	1151.26	-2.14
1	310	Ecoli_DSM_18039.A08.b	1	A08	TRUE	gompertz.exp	FALSE	FALSE	100	0.43	-24.54	20.77	1681.29	0.04	3.39	0.27	0.36	0.5	-30.12	-18.95	20.32	21.21	0.35	0.51	-31.19	-17.89	20.24	21.29	1.78	76.69	25.48	1681.44	6.07	62.66	26.92	1673.86	2.27	29.6	1.17	10.13	2.33	9.81	13.97	111.35	25	28.85	1657.2	1690.53	1.62
1	311	Ecoli_DSM_30083T.A08.a	1	A08	TRUE	richards	FALSE	FALSE	100	4.41	10.68	132.13	8947.65	0.05	0.25	0.2	4.32	4.49	10.27	11.09	131.81	132.46	4.31	4.5	10.19	11.17	131.75	132.52	4.03	8.33	134.7	8944.55	8	28.08	136.84	8923.41	2.76	30.64	0.63	32.31	3.46	12.55	-22.33	78.49	135.8	137.88	8870.26	8976.56	2.59
1	312	Ecoli_DSM_30083T.A08.b	1	A08	TRUE	richards	FALSE	FALSE	100	3.58	8.69	116.17	8074.38	0.06	0.42	0.2	3.48	3.67	8	9.37	115.84	116.49	3.46	3.69	7.87	9.51	115.78	116.55	3.42	7.6	118.47	8069.38	7.33	29.79	120	8046.46	4.5	27.92	0.82	29.08	-0.07	14.73	-16.13	75.72	118.65	121.36	7998.62	8094.29	-1.49
1	313	Ecoli_DSM_30083T.A08.a	1	A08	TRUE	richards	FALSE	FALSE	100	4.29	11.07	136.6	9133.11	0.07	0.4	0.3	4.17	4.4	10.41	11.72	136.12	137.09	4.15	4.43	10.29	11.84	136.02	137.18	3.78	8.33	141.08	9124.98	7.28	18.92	142.25	9102.49	2.48	13.31	0.87	35.97	3.21	11.36	-2.97	40.81	140.82	143.67	9043.31	9161.66	2.43
1	314	Ecoli_DSM_30083T.A08.b	1	A08	TRUE	richards	FALSE	FALSE	100	4.24	7.47	137.14	9760.82	0.08	0.5	0.22	4.11	4.37	6.65	8.29	136.78	137.49	4.09	4.4	6.49	8.45	136.71	137.56	3.66	3.12	140.46	9759.86	10.5	16.84	142.01	9732.96	3	10.26	0.72	38.3	5.57	15.43	-0.04	33.72	140.82	143.2	9669.95	9795.97	4.63
1	315	Ecoli_DSM_30083T.A08.a	1	A08	TRUE	richards	FALSE	FALSE	100	4.65	9.58	136.58	9488.4	0.08	0.38	0.26	4.52	4.78	8.96	10.2	136.15	137.01	4.49	4.8	8.84	10.32	136.07	137.1	4.15	6.77	140.21	9485.41	11.56	32.21	142.31	9456.81	3.37	31.61	1.17	41.77	6.02	17.1	-19.78	84.21	140.38	144.24	9388.1	9525.52	4.96
1	316	Ecoli_DSM_30083T.A08.b	1	A08	TRUE	richards	FALSE	FALSE	100	4.42	7.36	150.01	10410.73	0.07	0.39	0.28	4.31	4.52	6.72	7.99	149.55	150.46	4.29	4.55	6.6	8.11	149.47	150.55	3.93	4.02	154.48	10404.72	11.2	28.3	155.73	10381.44	3.43	31.11	0.49	32.7	5.55	16.85	-22.88	79.48	154.93	156.53	10327.65	10435.23	4.47
1	317	Ecoli_DSM_30083T.A08.a	1	A08	TRUE	richards	FALSE	FALSE	100	4.27	11.47	128.13	8772.95	0.08	0.43	0.21	4.15	4.4	10.76	12.17	127.78	128.48	4.12	4.42	10.62	12.31	127.71	128.55	4.11	11.46	130.95	8769.72	10.32	21.57	133.11	8753.49	2.76	18.81	0.97	27.82	5.78	14.87	-9.38	52.52	131.51	134.71	8707.73	8799.25	4.91
1	318	Ecoli_DSM_30083T.A08.b	1	A08	TRUE	richards	FALSE	FALSE	100	4.55	7.21	147.37	10339.37	0.06	0.33	0.24	4.45	4.65	6.67	7.76	146.97	147.76	4.43	4.67	6.56	7.87	146.89	147.84	4.16	4.6	150.67	10334.87	7.86	10.99	151.47	10307.83	2.8	7.17	0.63	35.72	3.26	12.46	-0.81	22.79	150.42	152.51	10249.07	10366.59	2.38
1	319	Ecoli_DSM_30083T.A08.a	1	A08	TRUE	richards	FALSE	FALSE	100	4.18	11.59	123.12	8330.19	0.08	0.42	0.27	4.06	4.31	10.91	12.28	122.68	123.56	4.03	4.34	10.78	12.41	122.59	123.64	4.72	11.82	126	8322.6	10.45	18.99	128.1	8307.45	3.29	9.16	1.3	27.67	5.03	15.86	3.92	34.06	125.96	130.24	8261.93	8352.97	3.99
1	320	Ecoli_DSM_30083T.A08.b	1	A08	TRUE	richards	FALSE	FALSE	100	4.25	8.38	134.37	9407.99	0.07	0.4	0.22	4.14	4.36	7.73	9.03	134	134.74	4.11	4.38	7.6	9.15	133.93	134.81	4.07	6.6	137.76	9402.67	8.52	15.65	138.66	9373.87	3.96	10.26	0.74	42	2.01	15.03	-1.23	32.53	137.45	139.87	9304.77	9442.96	0.76
1	321	Paeruginosa_St_429SC1_79.A09.a	1	A09	TRUE	richards	FALSE	FALSE	100	3.52	0.28	42.12	3619.98	0.98	2.98	0.27	1.91	5.12	-4.61	5.18	41.67	42.57	1.61	5.43	-5.55	6.12	41.59	42.65	4.31	-0.25	48.58	3619.89	10.5	15.39	51.29	3611.36	2.65	23.26	1.46	21.07	6.14	14.86	-22.88	53.65	48.89	53.7	3576.7	3646.01	5.31
1	322	Paeruginosa_St_429SC1_79.A09.b	1	A09	TRUE	logistic	FALSE	FALSE	100	4.3	-1.61	49.11	4238.39	0.27	0.43	0.22	3.86	4.75	-2.32	-0.91	48.75	49.48	3.77	4.83	-2.46	-0.77	48.68	49.55	6.1	3.15	58.61	4241.69	9.34	6.62	59.38	4231.18	2.2	6.85	0.66	15.48	5.72	12.95	-4.65	17.88	58.3	60.46	4205.71	4256.65	5.03
1	323	Paeruginosa_St_429SC1_79.A09.a	1	A09	TRUE	logistic	FALSE	FALSE	100	4.22	-2.33	49.16	4264.33	0.34	0.57	0.26	3.67	4.78	-3.27	-1.4	48.72	49.59	3.56	4.88	-3.44	-1.23	48.64	49.68	3.52	-3.64	51.47	4264.84	13.63	15.86	55.7	4256.23	6.12	26.16	1.46	24.47	3.56	23.71	-27.17	58.9	53.29	58.1	4215.97	4296.49	1.63
1	324	Paeruginosa_St_429SC1_79.A09.b	1	A09	TRUE	gompertz.exp	FALSE	FALSE	100	0.81	-14.17	17.45	1945.21	0.23	5.56	1.6	0.43	1.19	-23.31	-5.02	14.82	20.08	0.36	1.26	-25.06	-3.27	14.31	20.58	0.35	-37.65	29.92	1945.14	7.77	67.31	33.73	1937.2	4.18	31.48	1.99	13.95	0.9	14.64	15.53	119.09	30.45	37.01	1914.25	1960.15	-0.42
1	325	Paeruginosa_St_429SC1_79.A09.a	1	A09	TRUE	gompertz.exp	FALSE	FALSE	100	NA	NA	NA	NA	NA	NA	NA	NA	NA	NA	NA	NA	NA	NA	NA	NA	NA	NA	NA	0.14	-39.06	18.7	1269.76	11.32	72.92	23.82	1263.49	8.32	17.75	2.22	15.44	-2.36	25	43.72	102.12	20.17	27.47	1238.09	1288.9	-4.98
1	326	Paeruginosa_St_429SC1_79.A09.b	1	A09	TRUE	richards	FALSE	FALSE	100	4.37	-3.27	51.16	4502.37	0.38	0.77	0.21	3.75	4.99	-4.54	-2	50.82	51.5	3.63	5.11	-4.78	-1.76	50.76	51.57	8.28	0.49	57.44	4502.19	12.2	4.88	59.18	4493.37	3.55	14.23	1.76	14.76	6.35	18.04	-18.52	28.28	56.29	62.07	4469.1	4517.65	5.23
1	327	Paeruginosa_St_429SC1_79.A09.a	1	A09	TRUE	gompertz.exp	FALSE	FALSE	100	2.81	-3.48	39.37	3450.57	0.27	0.82	0.52	2.36	3.26	-4.83	-2.13	38.51	40.23	2.27	3.35	-5.09	-1.87	38.34	40.39	2.29	-4.01	44.72	3451.63	11.67	37.06	48.3	3440.15	3.71	33.73	1.52	23.05	5.57	17.77	-18.43	92.54	45.8	50.8	3402.23	3478.06	4.41
1	328	Paeruginosa_St_429SC1_79.A09.b	1	A09	TRUE	gompertz.exp	FALSE	FALSE	100	4.62	-1.9	45.67	4014.25	0.27	0.34	0.27	4.18	5.06	-2.45	-1.35	45.22	46.11	4.1	5.15	-2.55	-1.24	45.14	46.2	4.49	-1.31	49.5	4015.28	11.59	28.24	52.06	4007.45	3.47	34.88	1.1	16.12	5.89	17.29	-29.13	85.61	50.25	53.86	3980.94	4033.96	4.8
1	329	Paeruginosa_St_429SC1_79.A09.a	1	A09	TRUE	gompertz.exp	FALSE	FALSE	100	2.2	2.14	21	3111.67	0.26	1.13	1.83	1.77	2.62	0.27	4.01	18	24.01	1.69	2.7	-0.08	4.36	17.42	24.58	2	-4.78	39.29	3111.99	10.28	29.65	42.44	3105.63	8.89	26.28	1.35	17.75	-4.34	24.89	-13.57	72.88	40.22	44.66	3076.42	3134.83	-7.14
1	330	Paeruginosa_St_429SC1_79.A09.b	1	A09	TRUE	logistic	FALSE	FALSE	100	4.42	-2.48	49.19	4285.52	0.26	0.4	0.19	3.99	4.85	-3.15	-1.82	48.88	49.49	3.91	4.93	-3.28	-1.69	48.82	49.55	3.82	-3.4	51.39	4286.02	25.65	5.86	54.16	4275.17	31.71	18.32	1.24	18.41	-26.5	77.81	-24.27	35.99	52.13	56.2	4244.89	4305.46	-36.49
1	331	Paeruginosa_DSM_1707.A09.a	1	A09	TRUE	logistic	FALSE	FALSE	100	0.14	-73.19	27.9	1511.18	0.02	12.75	5.16	0.11	0.17	-94.17	-52.21	19.41	36.4	0.11	0.18	-98.19	-48.19	17.78	38.02	0.36	-1.42	21.6	1511.97	9.39	53.61	26.58	1508.61	6.57	22.2	2.66	20.5	-1.42	20.2	17.1	90.12	22.21	30.94	1474.88	1542.33	-3.5
1	332	Paeruginosa_DSM_1707.A09.b	1	A09	TRUE	logistic	FALSE	FALSE	100	0.12	-138.71	41.38	1935.42	0.01	11.89	17.06	0.1	0.13	-158.27	-119.15	13.31	69.44	0.1	0.13	-162.02	-115.4	7.94	74.82	0.6	-23.74	26.08	1935.77	13.1	69.98	30.16	1927.84	16.52	25.58	2.44	15.46	-14.08	40.29	27.9	112.06	26.15	34.18	1902.4	1953.27	-19.29
1	333	Paeruginosa_DSM_1707.A09.a	1	A09	TRUE	gompertz.exp	FALSE	FALSE	100	NA	NA	NA	NA	NA	NA	NA	NA	NA	NA	NA	NA	NA	NA	NA	NA	NA	NA	NA	1.25	49.94	17.82	1291.03	9.18	64.65	21.65	1288.59	4.67	21.36	1.25	13.85	1.51	16.86	29.52	99.79	19.59	23.71	1265.81	1311.37	0.03
1	334	Paeruginosa_DSM_1707.A09.b	1	A09	TRUE	gompertz.exp	FALSE	FALSE	100	NA	NA	NA	NA	NA	NA	NA	NA	NA	NA	NA	NA	NA	NA	NA	NA	NA	NA	NA	0.67	-31.08	28.18	2171.21	10.86	37.21	32.15	2167.11	2.94	28.18	0.73	13.04	6.01	15.7	-9.15	83.57	30.94	33.35	2145.67	2188.55	5.09
1	335	Paeruginosa_DSM_1707.A09.a	1	A09	TRUE	logistic	FALSE	FALSE	100	0.2	-79.23	23.4	1852.48	0.09	39.96	1.61	0.05	0.34	-144.96	-13.5	20.75	26.04	0.03	0.36	-157.54	-0.92	20.25	26.54	0.11	-150.42	23.34	1852.3	17.09	49.57	32.82	1844.23	9.15	18.07	2.51	39.02	2.03	32.14	19.84	79.3	28.69	36.94	1780.03	1908.42	-0.85
1	336	Paeruginosa_DSM_1707.A09.b	1	A09	TRUE	gompertz.exp	FALSE	FALSE	100	NA	NA	NA	NA	NA	NA	NA	NA	NA	NA	NA	NA	NA	NA	NA	NA	NA	NA	NA	0.15	-108.24	26.89	2125.11	7.59	38.67	29.4	2116.88	2.81	22.37	0.89	13.44	2.97	12.21	1.88	75.47	27.93	30.87	2094.77	2138.99	2.09
1	337	Paeruginosa_DSM_1707.A09.a	1	A09	TRUE	gompertz.exp	FALSE	FALSE	100	NA	NA	NA	NA	NA	NA	NA	NA	NA	NA	NA	NA	NA	NA	NA	NA	NA	NA	NA	1.43	51	33.07	2086.26	10.19	46.81	36.1	2076.14	6.52	19.2	1.5	25.32	-0.54	20.92	15.23	78.4	33.63	38.57	2034.49	2117.8	-2.6
1	338	Paeruginosa_DSM_1707.A09.b	1	A09	TRUE	gompertz.exp	FALSE	FALSE	100	NA	NA	NA	NA	NA	NA	NA	NA	NA	NA	NA	NA	NA	NA	NA	NA	NA	NA	NA	0.24	-35.76	27	2118.85	5.85	63.48	30.57	2106.94	4.28	19.78	1.79	15.98	-1.19	12.88	30.94	96.03	27.62	33.52	2080.65	2133.23	-2.54
1	339	Paeruginosa_DSM_1707.A09.a	1	A09	TRUE	gompertz.exp	FALSE	FALSE	100	NA	NA	NA	NA	NA	NA	NA	NA	NA	NA	NA	NA	NA	NA	NA	NA	NA	NA	NA	0.98	72.85	17.78	1228.76	17.13	75.96	25.9	1218.34	9.71	20.59	3.39	25	1.15	33.1	42.09	109.82	20.33	31.48	1177.21	1259.46	-1.91
1	340	Paeruginosa_DSM_1707.A09.b	1	A09	TRUE	gompertz.exp	FALSE	FALSE	100	NA	NA	NA	NA	NA	NA	NA	NA	NA	NA	NA	NA	NA	NA	NA	NA	NA	NA	NA	1	66.2	25.12	1888.51	9.82	65.73	29.8	1878.44	4.12	24.21	2.09	14.81	3.04	16.59	25.91	105.55	26.35	33.25	1854.08	1902.81	1.75
1	341	Ecoli_DSM_18039.A09.a	1	A09	TRUE	gompertz.exp	FALSE	FALSE	100	NA	NA	NA	NA	NA	NA	NA	NA	NA	NA	NA	NA	NA	NA	NA	NA	NA	NA	NA	1.27	61.59	23.78	1419.74	14.58	63.35	28.52	1410.82	8.93	23.2	2.3	18.85	-0.11	29.27	25.19	101.52	24.74	32.31	1379.82	1441.82	-2.92
1	342	Ecoli_DSM_18039.A09.b	1	A09	TRUE	logistic	FALSE	FALSE	100	0.14	-124.37	33.96	2170.38	0.03	26.28	4.17	0.1	0.19	-167.6	-81.14	27.11	40.82	0.09	0.2	-175.88	-72.86	25.79	42.13	0.57	2.26	28.54	2170.38	20.36	56.7	33.18	2163.34	21.35	34.99	1.37	20.6	-14.76	55.48	-0.86	114.27	30.93	35.44	2129.44	2197.23	-21.49
1	343	Ecoli_DSM_18039.A09.a	1	A09	TRUE	logistic	FALSE	FALSE	100	0.27	-44.98	20.86	1690.78	0.08	17.44	0.77	0.14	0.41	-73.67	-16.29	19.6	22.13	0.11	0.44	-79.17	-10.79	19.35	22.37	0.19	-69.11	21.25	1691.06	17.62	56.09	30.69	1688.09	8.09	23.88	3.13	28	4.32	30.93	16.81	95.38	25.54	35.84	1642.03	1734.14	1.77
1	344	Ecoli_DSM_18039.A09.b	1	A09	TRUE	logistic	FALSE	FALSE	100	0.24	-75.01	27.63	2166.44	0.03	12.58	0.67	0.18	0.29	-95.71	-54.31	26.53	28.74	0.17	0.3	-99.67	-50.34	26.32	28.95	0.4	-40.35	27.21	2166.87	10.07	53.79	31.4	2160.64	11.17	16.8	1.32	11.79	-8.3	28.44	26.15	81.44	29.23	33.58	2141.24	2180.03	-11.82
1	345	Ecoli_DSM_18039.A09.a	1	A09	TRUE	logistic	FALSE	FALSE	100	0.13	-92.84	24.11	1539.64	0.04	33.45	4.5	0.06	0.19	-147.86	-37.82	16.71	31.51	0.05	0.2	-158.39	-27.28	15.29	32.93	0.1	-121.09	21.53	1539.52	11.11	54.16	26.05	1534.29	9.31	23.38	3.65	30.91	-4.2	26.41	15.71	92.62	20.04	32.05	1483.44	1585.13	-7.13
1	346	Ecoli_DSM_18039.A09.b	1	A09	TRUE	gompertz	FALSE	FALSE	100	0.44	-37.7	27.85	2235.3	0.06	5.98	0.45	0.35	0.53	-47.53	-27.86	27.1	28.59	0.33	0.55	-49.41	-25.98	26.96	28.74	0.39	-40.29	27.64	2235.36	7.42	44.53	31.31	2226.32	9.35	26.23	1.56	14.35	-7.96	22.81	1.39	87.68	28.73	33.88	2202.71	2249.93	-10.91
1	347	Ecoli_DSM_18039.A09.a	1	A09	TRUE	logistic	FALSE	FALSE	100	0.16	-67.44	19.47	1463.98	0.04	21.35	1.14	0.09	0.23	-102.56	-32.32	17.59	21.36	0.08	0.25	-109.29	-25.59	17.23	21.72	0.12	-96.19	19.1	1463.92	9.52	61.67	24.9	1457.83	4.45	19.29	2.39	22.78	2.2	16.83	29.94	93.41	20.97	28.83	1420.36	1495.3	0.8
1	348	Ecoli_DSM_18039.A09.b	1	A09	TRUE	logistic	FALSE	FALSE	100	0.89	-17.06	86.01	4786.28	0.02	1.37	1.79	0.85	0.93	-19.32	-14.8	83.07	88.96	0.84	0.93	-19.75	-14.37	82.51	89.52	2.41	23.69	74.36	4798.49	7.06	38.85	76.86	4780.64	2.46	20.4	0.99	21.99	3	11.11	5.29	72.41	75.23	78.5	4744.48	4816.81	2.23
1	349	Ecoli_DSM_18039.A09.a	1	A09	TRUE	logistic	FALSE	FALSE	100	0.62	-20.93	15.5	1387.74	0.51	20.43	0.3	-0.23	1.46	-54.55	12.68	15.01	15.99	-0.39	1.62	-60.98	19.11	14.92	16.08	1.27	77.03	18.81	1387.36	13.53	62.14	24.93	1383.6	7.15	19.25	2.1	20.42	1.77	25.29	30.48	93.8	21.48	28.38	1350.01	1417.19	-0.49
1	350	Ecoli_DSM_18039.A09.b	1	A09	TRUE	gompertz.exp	FALSE	FALSE	100	0.45	-41.77	23.49	2019.62	0.1	11.13	0.35	0.28	0.62	-60.08	-23.46	22.92	24.06	0.25	0.66	-63.58	-19.96	22.81	24.17	0.64	50.49	26.1	2020.08	6.26	53.45	29.81	2016.35	3.03	30.24	1.42	16.06	1.28	11.25	3.7	103.2	27.47	32.14	1989.93	2042.76	0.32
1	351	Ecoli_DSM_30083T.A09.a	1	A09	TRUE	richards	FALSE	FALSE	100	4.75	8.22	138.23	9682.39	0.07	0.31	0.27	4.63	4.86	7.71	8.72	137.79	138.66	4.61	4.88	7.62	8.82	137.7	138.75	4.37	6.06	142.26	9681.94	10.28	41.43	145.48	9656.27	7.48	33.95	1.69	35.73	-2.03	22.59	-14.43	97.28	142.7	148.25	9597.5	9715.04	-4.39
1	352	Ecoli_DSM_30083T.A09.b	1	A09	TRUE	richards	FALSE	FALSE	100	4.17	6.42	126.68	9112	0.06	0.32	0.18	4.08	4.26	5.9	6.94	126.38	126.98	4.06	4.28	5.8	7.04	126.32	127.04	4.13	5.63	129.37	9107.49	9.28	22.15	130.61	9085.81	11.84	30.97	0.74	30.45	-10.19	28.76	-28.8	73.09	129.39	131.83	9035.71	9135.91	-13.92
1	353	Ecoli_DSM_30083T.A09.a	1	A09	TRUE	richards	FALSE	FALSE	100	4.7	6.83	142.5	10039.41	0.09	0.41	0.39	4.55	4.84	6.16	7.5	141.87	143.13	4.52	4.87	6.03	7.63	141.74	143.26	4.78	6	146.18	10035.15	10.18	14	148.59	10013.65	4.52	10.86	1.83	36.32	2.75	17.61	-3.86	31.87	145.59	151.6	9953.89	10073.4	1.32
1	354	Ecoli_DSM_30083T.A09.b	1	A09	TRUE	richards	FALSE	FALSE	100	4.59	3.66	146.65	10749.03	0.08	0.41	0.29	4.46	4.71	2.98	4.34	146.18	147.12	4.43	4.74	2.85	4.47	146.09	147.21	4.25	1.41	151.5	10746.61	9.02	11.7	152.91	10723.99	2.37	10.58	0.87	30.05	5.11	12.92	-5.69	29.1	151.48	154.35	10674.55	10773.42	4.36
1	355	Ecoli_DSM_30083T.A09.a	1	A09	TRUE	richards	FALSE	FALSE	100	5.18	6.62	145.01	10479.61	0.12	0.47	0.39	4.99	5.38	5.85	7.4	144.38	145.65	4.95	5.41	5.7	7.54	144.25	145.77	4.81	4.46	149.06	10476.98	28.67	52.97	153.87	10457.77	36.02	37.44	1.42	45.05	-30.59	87.93	-8.62	114.57	151.54	156.21	10383.67	10531.88	-41.94
1	356	Ecoli_DSM_30083T.A09.b	1	A09	TRUE	richards	FALSE	FALSE	100	4.76	3.59	155.56	11316.3	0.07	0.34	0.28	4.65	4.87	3.03	4.15	155.1	156.02	4.63	4.89	2.92	4.26	155.01	156.1	4.66	1.92	159.44	11313.15	11.92	17.53	161.2	11286.65	2.75	22.73	0.68	38.91	7.4	16.43	-19.87	54.93	160.08	162.32	11222.65	11350.65	6.54
1	357	Ecoli_DSM_30083T.A09.a	1	A09	TRUE	richards	FALSE	FALSE	100	4.44	7.33	139.6	9864.25	0.07	0.37	0.24	4.33	4.55	6.72	7.94	139.2	139.99	4.31	4.58	6.6	8.06	139.12	140.07	4.7	7.02	142.13	9860.86	12.31	17.14	144.79	9833.85	4.47	15.21	1.24	34.86	4.95	19.67	-7.89	42.16	142.74	146.83	9776.51	9891.2	3.54
1	358	Ecoli_DSM_30083T.A09.b	1	A09	TRUE	richards	FALSE	FALSE	100	5.01	4.44	153.28	11175.68	0.08	0.35	0.29	4.88	5.14	3.87	5.01	152.8	153.76	4.86	5.16	3.76	5.12	152.71	153.85	4.82	2.78	159.09	11172.12	10.2	17.79	160.6	11148.78	3.52	18.18	0.71	30.64	4.41	15.99	-12.12	47.7	159.43	161.76	11098.37	11199.18	3.3
1	359	Ecoli_DSM_30083T.A09.a	1	A09	TRUE	richards	FALSE	FALSE	100	4.71	8.56	134.15	9434.88	0.09	0.42	0.32	4.55	4.86	7.87	9.25	133.62	134.68	4.52	4.89	7.74	9.38	133.52	134.78	6.21	11.47	140.51	9430.04	13.2	19.53	142.47	9405.35	4.01	12.96	1.58	35.73	6.59	19.8	-1.79	40.85	139.87	145.06	9346.57	9464.13	5.33
1	360	Ecoli_DSM_30083T.A09.b	1	A09	TRUE	richards	FALSE	FALSE	100	4.68	5.78	142.61	10287.08	0.08	0.39	0.28	4.55	4.81	5.14	6.43	142.15	143.07	4.52	4.83	5.02	6.55	142.06	143.16	4.9	5.91	147.99	10280.83	8.92	13.53	149.05	10257.92	2.92	8.92	0.93	32.44	4.12	13.73	-1.15	28.21	147.53	150.57	10204.56	10311.28	3.2
1	361	Paeruginosa_St_429SC1_79.A10.a	1	A10	TRUE	logistic	FALSE	FALSE	100	40.63	4.77	213.39	17838.13	6.27	0.46	1.96	30.33	50.94	4.01	5.54	210.16	216.61	28.35	52.91	3.86	5.69	209.55	217.23	51.02	6.43	299.34	17914.06	52.8	6.69	299.51	17878.42	4.08	1.48	0.46	56.12	46.08	59.51	4.25	9.13	298.76	300.26	17786.1	17970.74	44.8
1	362	Paeruginosa_St_429SC1_79.A10.b	1	A10	TRUE	logistic	FALSE	FALSE	100	38.43	4.12	249.6	20871.46	4.23	0.41	1.83	31.47	45.39	3.44	4.79	246.59	252.61	30.14	46.73	3.31	4.92	246.02	253.18	54.2	6.27	320.3	20972.2	52.9	5.46	320.18	20941.94	11.45	1.43	0.38	39.37	34.06	71.74	3.11	7.8	319.55	320.81	20877.17	21006.71	30.45
1	363	Paeruginosa_St_429SC1_79.A10.a	1	A10	TRUE	logistic	FALSE	FALSE	100	39.69	4.5	214.66	17985.94	5.99	0.47	1.96	29.83	49.55	3.73	5.27	211.44	217.88	27.94	51.44	3.58	5.42	210.82	218.5	47.97	6.05	298.27	18059.92	49.2	5.79	298.5	18023.2	4.5	1.43	0.41	47.77	41.8	56.59	3.44	8.14	297.83	299.17	17944.62	18101.78	40.38
1	364	Paeruginosa_St_429SC1_79.A10.b	1	A10	TRUE	logistic	FALSE	FALSE	100	34.74	3.67	235.58	19769.35	3.82	0.43	1.76	28.46	41.02	2.96	4.37	232.7	238.47	27.25	42.23	2.83	4.5	232.14	239.03	47.49	6.27	311.52	19856.12	48.29	7.05	311.74	19830.52	1.74	1.68	0.61	51.08	45.43	51.14	4.28	9.82	310.74	312.75	19746.49	19914.55	44.88
1	365	Paeruginosa_St_429SC1_79.A10.a	1	A10	TRUE	logistic	FALSE	FALSE	100	45.57	5.44	213.37	17755.76	7.91	0.47	2.08	32.56	58.58	4.68	6.21	209.95	216.8	30.07	61.07	4.53	6.36	209.29	217.45	61.1	7.06	303.04	17845.3	61.8	7.03	303.22	17808.33	2.01	1.31	0.6	51.71	58.49	65.11	4.87	9.18	302.23	304.21	17723.27	17893.4	57.86
1	366	Paeruginosa_St_429SC1_79.A10.b	1	A10	TRUE	logistic	FALSE	FALSE	100	38.58	3.86	239.01	20082.66	4.32	0.4	1.73	31.47	45.7	3.21	4.52	236.16	241.86	30.11	47.06	3.08	4.64	235.61	242.41	52.64	6	312.29	20183.66	54.85	6.14	312.62	20151.97	6.26	1.49	0.61	52.12	44.56	65.15	3.69	8.6	311.61	313.63	20066.23	20237.71	42.58
1	367	Paeruginosa_St_429SC1_79.A10.a	1	A10	TRUE	logistic	FALSE	FALSE	100	43.01	5.19	222.77	18538.35	7.04	0.49	2.16	31.44	54.59	4.39	5.99	219.22	226.33	29.22	56.81	4.24	6.14	218.53	227.01	49.16	6.32	309.27	18639.2	52.07	5.97	309.46	18613.64	9.31	1.67	0.53	39.78	36.76	67.39	3.22	8.73	308.59	310.32	18548.21	18679.08	33.82
1	368	Paeruginosa_St_429SC1_79.A10.b	1	A10	TRUE	gompertz	FALSE	FALSE	100	43.83	4.17	236.02	19756.81	5.15	0.35	1.76	35.36	52.3	3.6	4.74	233.12	238.92	33.74	53.92	3.49	4.85	232.56	239.48	51.88	6.44	310.88	19907.79	52.22	6.75	310.86	19870.93	1.73	1.56	0.74	57.67	49.37	55.07	4.18	9.32	309.64	312.07	19776.07	19965.8	48.83
1	369	Paeruginosa_St_429SC1_79.A10.a	1	A10	TRUE	logistic	FALSE	FALSE	100	42.6	5.19	214.73	17883.5	6.94	0.47	2.04	31.19	54.01	4.42	5.97	211.37	218.1	29	56.2	4.27	6.12	210.73	218.74	43.97	5.92	304.05	17981.72	50.76	5.64	304.34	17954.87	15.86	1.9	0.42	41.87	24.67	76.84	2.52	8.77	303.65	305.03	17886	18023.75	19.68
1	370	Paeruginosa_St_429SC1_79.A10.b	1	A10	TRUE	gompertz.exp	FALSE	FALSE	100	NA	NA	NA	NA	NA	NA	NA	NA	NA	NA	NA	NA	NA	NA	NA	NA	NA	NA	NA	41.01	4.91	309.86	20189.71	51.89	4.49	310.21	20157.87	33.41	1.95	0.52	47.98	-3.07	106.86	1.28	7.7	309.35	311.06	20078.95	20236.79	-13.59
1	371	Paeruginosa_DSM_1707.A10.a	1	A10	TRUE	richards	FALSE	FALSE	100	21.25	4.58	240.06	19535.12	1.83	0.69	1.53	18.23	24.27	3.45	5.71	237.54	242.58	17.66	24.85	3.23	5.93	237.05	243.06	17.43	2.81	302.78	19523.8	20.6	3.54	303.07	19484.79	4.67	3.29	0.34	52.69	12.93	28.28	-1.88	8.96	302.51	303.63	19398.12	19571.47	11.46
1	372	Paeruginosa_DSM_1707.A10.b	1	A10	TRUE	richards	FALSE	FALSE	100	21.79	4.41	266.53	21774.32	1.96	0.84	1.4	18.56	25.01	3.02	5.8	264.22	268.84	17.94	25.63	2.75	6.06	263.78	269.28	18.61	2.59	322.04	21768.84	23.82	4.23	322.23	21724.62	8.91	2.39	0.35	52.44	9.17	38.47	0.3	8.16	321.65	322.82	21638.36	21810.88	6.36
1	373	Paeruginosa_DSM_1707.A10.a	1	A10	TRUE	richards	FALSE	FALSE	100	24.85	5.66	247.17	20081.97	2.39	0.7	1.47	20.92	28.78	4.51	6.81	244.75	249.59	20.16	29.53	4.29	7.03	244.29	250.05	19.44	3.99	305.28	20070.72	23.24	4.29	305.54	20029.35	2.39	3.53	0.51	54.47	19.3	27.18	-1.52	10.1	304.71	306.38	19939.74	20118.96	18.54
1	374	Paeruginosa_DSM_1707.A10.b	1	A10	TRUE	richards	FALSE	FALSE	100	22.19	2.59	263.6	21825.86	1.21	0.45	1.13	20.2	24.18	1.86	3.33	261.74	265.46	19.82	24.56	1.72	3.47	261.38	265.82	26.27	3	312.05	21824.06	29.47	3.48	312.16	21789.94	3.16	2.21	0.34	49	24.27	34.67	-0.16	7.12	311.6	312.73	21709.34	21870.54	23.28
1	375	Paeruginosa_DSM_1707.A10.a	1	A10	TRUE	richards	FALSE	FALSE	100	19.07	3.99	241.49	19619.07	1.39	0.65	1.41	16.78	21.36	2.93	5.06	239.18	243.81	16.34	21.8	2.72	5.27	238.74	244.25	19.33	2.64	299.88	19607.22	33.35	2.42	300	19569.32	25.62	2.17	0.25	55.33	-8.79	75.49	-1.15	5.98	299.58	300.41	19478.3	19660.35	-16.86
1	376	Paeruginosa_DSM_1707.A10.b	1	A10	TRUE	richards	FALSE	FALSE	100	17.69	1.9	258.89	21333.08	1.17	0.71	1.31	15.76	19.61	0.74	3.06	256.73	261.05	15.4	19.98	0.52	3.29	256.31	261.46	25.25	2.16	312.11	21328.33	32.76	3.08	312.23	21289.68	12.94	0.57	0.47	49.51	11.47	54.06	2.13	4.02	311.45	313.01	21208.23	21371.13	7.4
1	377	Paeruginosa_DSM_1707.A10.a	1	A10	TRUE	logistic	FALSE	FALSE	100	23.83	4.08	239.77	19618.63	1.73	0.42	1.47	20.99	26.67	3.39	4.77	237.36	242.19	20.44	27.21	3.26	4.9	236.89	242.66	24.38	3.82	301.32	19634.04	26.88	3.99	301.47	19596.11	2.39	2.84	0.48	50.99	22.95	30.8	-0.68	8.66	300.67	302.27	19512.24	19679.99	22.19
1	378	Paeruginosa_DSM_1707.A10.b	1	A10	TRUE	richards	FALSE	FALSE	100	19.91	2.34	262.25	21620.36	1.07	0.49	1.15	18.15	21.66	1.54	3.15	260.36	264.14	17.82	21.99	1.38	3.3	260	264.5	23.79	2.18	308.29	21616.36	28.93	2.24	308.59	21571.32	11.3	1.44	0.53	59.8	10.33	47.53	-0.12	4.6	307.72	309.47	21472.95	21669.69	6.77
1	379	Paeruginosa_DSM_1707.A10.a	1	A10	TRUE	richards	FALSE	FALSE	100	22.27	4.7	242.12	19743.23	1.88	0.65	1.43	19.17	25.36	3.62	5.78	239.77	244.48	18.58	25.95	3.42	5.98	239.31	244.93	18.87	3.1	300.49	19733.08	24.24	15.48	300.88	19695.11	7.17	27.46	0.39	63.86	12.44	36.03	-29.69	60.66	300.25	301.51	19590.06	19800.16	10.19
1	380	Paeruginosa_DSM_1707.A10.b	1	A10	TRUE	richards	FALSE	FALSE	100	23.33	2.96	269.36	22270.5	1.32	0.46	1.16	21.15	25.5	2.21	3.71	267.46	271.27	20.74	25.91	2.07	3.86	267.09	271.64	23.48	2.6	317.67	22269.07	27.4	3.87	317.95	22225.12	5.13	2.19	0.41	64.17	18.96	35.84	0.27	7.46	317.26	318.63	22119.57	22330.68	17.34
1	381	Ecoli_DSM_18039.A10.a	1	A10	TRUE	gompertz.exp	FALSE	FALSE	100	16.99	2.47	273.43	23923.94	0.1	0.12	1.92	16.84	17.15	2.28	2.66	270.28	276.58	16.81	17.18	2.24	2.7	269.67	277.18	18.29	1.73	314.88	23919.76	26.41	4.88	315.05	23860.58	15.94	3.36	0.21	79.9	0.18	52.63	-0.64	10.4	314.7	315.4	23729.14	23992.01	-4.84
1	382	Ecoli_DSM_18039.A10.b	1	A10	TRUE	gompertz.exp	FALSE	FALSE	100	16.61	1.69	271.5	25061.23	0.1	0.13	2.1	16.45	16.77	1.47	1.91	268.05	274.95	16.42	16.8	1.43	1.95	267.39	275.61	25.01	1.81	325.69	25056.88	25.82	3.19	325.72	25023.99	8.09	2.63	0.28	54.22	12.51	39.13	-1.13	7.52	325.25	326.18	24934.8	25113.18	9.96
1	383	Ecoli_DSM_18039.A10.a	1	A10	TRUE	gompertz.exp	FALSE	FALSE	100	16.76	2.19	274.76	23846.71	0.09	0.12	2.17	16.61	16.92	1.99	2.4	271.2	278.33	16.58	16.95	1.95	2.44	270.52	279.01	17.58	1.56	314.3	23841	23.23	2.72	314.87	23787.74	11.95	2.05	0.34	67.05	3.57	42.89	-0.65	6.08	314.31	315.43	23677.44	23898.04	-0.19
1	384	Ecoli_DSM_18039.A10.b	1	A10	TRUE	gompertz.exp	FALSE	FALSE	100	16.49	1.78	269.34	25267.94	0.08	0.11	1.65	16.36	16.62	1.6	1.96	266.63	272.06	16.33	16.65	1.57	1.99	266.11	272.58	17.36	0.16	328.45	25267.26	27.83	3.35	328.51	25200.44	22.42	2.27	0.51	85.8	-9.06	64.71	-0.38	7.08	327.67	329.36	25059.3	25341.58	-16.12
1	385	Ecoli_DSM_18039.A10.a	1	A10	TRUE	gompertz.exp	FALSE	FALSE	100	16.95	2.37	274.54	23959.71	0.1	0.12	2.08	16.79	17.12	2.16	2.57	271.11	277.96	16.76	17.15	2.12	2.61	270.46	278.62	18.69	1.69	315.39	23953.99	21.27	3.13	315.79	23907.54	1.96	2.15	0.35	71.61	18.04	24.5	-0.41	6.66	315.22	316.36	23789.74	24025.33	17.42
1	386	Ecoli_DSM_18039.A10.b	1	A10	TRUE	gompertz.exp	FALSE	FALSE	100	16.92	1.67	269.2	25062.79	0.09	0.12	1.95	16.76	17.07	1.46	1.87	265.98	272.41	16.73	17.1	1.42	1.91	265.37	273.02	19.19	0.6	324.27	25060.63	23.65	4.54	324.36	25012.59	6.89	3.04	0.41	88.84	12.32	34.99	-0.46	9.54	323.68	325.04	24866.44	25158.73	10.15
1	387	Ecoli_DSM_18039.A10.a	1	A10	TRUE	gompertz	FALSE	FALSE	100	15.75	1.02	304.42	23956.23	0.19	0.12	0.48	15.45	16.06	0.81	1.22	303.63	305.21	15.39	16.12	0.77	1.26	303.48	305.36	18.46	1.6	315.8	23939.63	23.5	3.54	315.8	23900.92	5.15	2.95	0.37	51.86	15.03	31.98	-1.31	8.39	315.2	316.41	23815.61	23986.22	13.41
1	388	Ecoli_DSM_18039.A10.b	1	A10	TRUE	gompertz.exp	FALSE	FALSE	100	16.42	1.62	274.49	25261.56	0.08	0.12	1.93	16.29	16.56	1.41	1.82	271.32	277.66	16.26	16.59	1.38	1.85	270.71	278.26	18.23	0.42	330.72	25259.37	24.56	4.44	330.73	25207.92	9.32	3.07	0.31	75.04	9.24	39.89	-0.61	9.48	330.21	331.25	25084.47	25331.36	6.31
1	389	Ecoli_DSM_18039.A10.a	1	A10	TRUE	gompertz.exp	FALSE	FALSE	100	17.21	2.25	278.46	23907.41	0.1	0.12	2.12	17.05	17.36	2.06	2.45	274.98	281.95	17.02	17.39	2.02	2.48	274.31	282.61	18.86	1.8	315.76	23899.65	20.11	4.01	315.69	23859.44	1.63	2.29	0.44	66.84	17.43	22.79	0.24	7.78	314.96	316.41	23749.48	23969.39	16.92
1	390	Ecoli_DSM_18039.A10.b	1	A10	TRUE	gompertz.exp	FALSE	FALSE	100	16.73	1.52	273.04	24959.75	0.08	0.12	1.94	16.59	16.86	1.32	1.72	269.85	276.23	16.56	16.89	1.29	1.76	269.23	276.84	20.01	0.89	326.4	24957.39	23.68	1.76	326.15	24908.84	8.94	1.19	0.53	85.02	8.98	38.39	-0.2	3.73	325.28	327.03	24768.98	25048.7	6.17
1	391	Ecoli_DSM_30083T.A10.a	1	A10	TRUE	gompertz.exp	FALSE	FALSE	100	22.65	1.87	304.39	25553.94	0.18	0.13	2.75	22.36	22.94	1.65	2.09	299.87	308.91	22.3	23	1.61	2.13	299	309.78	30.62	2.05	318.53	25547.61	30.65	2.89	318.83	25497.72	2.52	0.83	0.4	60.94	26.5	34.8	1.53	4.25	318.17	319.49	25397.47	25597.97	25.7
1	392	Ecoli_DSM_30083T.A10.b	1	A10	TRUE	gompertz.exp	FALSE	FALSE	100	21.73	1.85	300.77	26420.88	0.15	0.12	2.2	21.48	21.98	1.66	2.05	297.16	304.38	21.43	22.03	1.62	2.09	296.47	305.07	27.11	2.35	327.02	26420.07	37.9	2.93	327.74	26374.17	26.29	1.73	0.31	69.52	-5.34	81.15	0.09	5.76	327.23	328.26	26259.81	26488.53	-13.62
1	393	Ecoli_DSM_30083T.A10.a	1	A10	TRUE	gompertz.exp	FALSE	FALSE	100	21.89	1.54	308.51	25619.58	0.18	0.16	3.29	21.6	22.18	1.28	1.8	303.1	313.91	21.54	22.23	1.23	1.85	302.07	314.95	35.77	2.21	318.96	25613.52	36.85	2.04	319.47	25559.87	4.23	2.01	0.33	75.6	29.9	43.8	-1.28	5.35	318.92	320.01	25435.51	25684.22	28.57
1	394	Ecoli_DSM_30083T.A10.b	1	A10	TRUE	richards	FALSE	FALSE	100	21.49	0.06	327.01	26847.89	0.17	0.05	0.23	21.22	21.77	-0.03	0.15	326.64	327.39	21.16	21.82	-0.04	0.16	326.57	327.46	23.34	0.44	330.19	26849.76	28.95	3.39	330.69	26788.87	7.96	2.19	0.38	84.92	15.86	42.05	-0.21	6.99	330.06	331.32	26649.18	26928.57	13.35
1	395	Ecoli_DSM_30083T.A10.a	1	A10	TRUE	gompertz.exp	FALSE	FALSE	100	23.78	2.06	298.35	25836.24	0.2	0.12	2.41	23.45	24.12	1.85	2.26	294.39	302.31	23.38	24.18	1.82	2.3	293.63	303.07	32.65	1.85	319.5	25834.13	36.96	3.04	320.04	25766.5	15.93	2.49	0.43	86.25	10.75	63.17	-1.05	7.13	319.33	320.74	25624.61	25908.39	5.73
1	396	Ecoli_DSM_30083T.A10.b	1	A10	TRUE	gompertz.exp	FALSE	FALSE	100	22.85	0.92	301.12	27168.49	0.18	0.15	3.14	22.55	23.15	0.66	1.17	295.95	306.29	22.49	23.2	0.61	1.22	294.96	307.28	39.75	1.58	331.91	27166.69	41.72	1.53	332.3	27114.7	12.29	1.32	0.23	104.13	21.51	61.93	-0.64	3.7	331.92	332.68	26943.41	27285.99	17.64
1	397	Ecoli_DSM_30083T.A10.a	1	A10	TRUE	richards	FALSE	FALSE	100	23.48	1.29	316.6	25768.58	0.23	0.05	0.26	23.1	23.87	1.21	1.38	316.17	317.03	23.02	23.94	1.19	1.4	316.09	317.11	25.32	1.83	320.41	25774.48	32.94	2.43	321.02	25739.05	7.2	2.07	0.55	60.39	21.09	44.79	-0.98	5.84	320.12	321.92	25639.72	25838.39	18.82
1	398	Ecoli_DSM_30083T.A10.b	1	A10	TRUE	gompertz.exp	FALSE	FALSE	100	25	1.29	307.19	27108.57	0.21	0.14	2.95	24.66	25.34	1.06	1.51	302.33	312.05	24.6	25.4	1.02	1.56	301.4	312.98	35.7	1.55	332.24	27106.73	35.99	1.85	332.5	27039.29	3.58	1.9	0.26	97.17	30.1	41.88	-1.27	4.96	332.07	332.93	26879.44	27199.13	28.97
1	399	Ecoli_DSM_30083T.A10.a	1	A10	TRUE	gompertz	FALSE	FALSE	100	21.26	1.19	314.65	25543.45	0.15	0.06	0.25	21.01	21.51	1.09	1.28	314.23	315.07	20.96	21.56	1.08	1.3	314.15	315.15	29.76	1.78	317.8	25537.26	31.97	1.78	318.14	25496.28	4.06	1.15	0.4	62.86	25.29	38.65	-0.12	3.68	317.48	318.8	25392.88	25599.68	24.02
1	400	Ecoli_DSM_30083T.A10.b	1	A10	TRUE	gompertz	FALSE	FALSE	100	21.08	0.32	327.3	26701.61	0.14	0.06	0.25	20.85	21.31	0.23	0.41	326.89	327.7	20.81	21.35	0.21	0.43	326.81	327.78	27.18	2.09	330.31	26707.16	33.21	3.04	330.46	26659.04	7.7	1.35	0.34	59.92	20.54	45.88	0.83	5.26	329.9	331.01	26560.47	26757.61	18.12
1	401	Paeruginosa_St_429SC1_79.A11.a	1	A11	TRUE	logistic	FALSE	FALSE	100	40.41	4.63	222.99	18642.6	5.69	0.45	1.92	31.05	49.76	3.9	5.37	219.84	226.15	29.25	51.56	3.76	5.51	219.23	226.76	68.19	7.09	309.4	18784.47	82.29	6.63	309.34	18741.97	28.6	1.17	0.65	48.79	35.24	129.33	4.7	8.56	308.27	310.42	18661.71	18822.24	26.24
1	402	Paeruginosa_St_429SC1_79.A11.b	1	A11	TRUE	logistic	FALSE	FALSE	100	34.05	3.63	246.68	20650.96	3.8	0.46	1.93	27.8	40.29	2.87	4.39	243.5	249.86	26.6	41.49	2.72	4.54	242.89	250.47	46.16	5.83	321.36	20767.4	51.91	5.37	321.57	20720.62	12.32	1.57	0.3	63.87	31.64	72.17	2.79	7.95	321.07	322.07	20615.55	20825.69	27.76
1	403	Paeruginosa_St_429SC1_79.A11.a	1	A11	TRUE	logistic	FALSE	FALSE	100	37.68	4.26	224.17	18775.01	5.22	0.47	1.97	29.09	46.27	3.48	5.04	220.93	227.42	27.45	47.92	3.33	5.19	220.3	228.04	57.1	6.69	313.17	18882.57	62.98	6.77	313.28	18848.45	15.41	1.07	0.6	51.73	37.64	88.33	5.01	8.52	312.3	314.27	18763.35	18933.55	32.79
1	404	Paeruginosa_St_429SC1_79.A11.b	1	A11	TRUE	logistic	FALSE	FALSE	100	32.76	3.33	247.52	20754.13	3.5	0.46	1.89	27	38.52	2.57	4.09	244.4	250.63	25.9	39.62	2.42	4.24	243.81	251.22	46.46	5.87	321.22	20863.63	48.01	5.48	321.44	20815.98	2.77	1.58	0.41	59.54	43.46	52.56	2.87	8.08	320.77	322.11	20718.03	20913.93	42.59
1	405	Paeruginosa_St_429SC1_79.A11.a	1	A11	TRUE	logistic	FALSE	FALSE	100	40.97	4.89	220.88	18422.68	5.77	0.44	1.88	31.48	50.46	4.18	5.61	217.78	223.97	29.66	52.28	4.04	5.75	217.19	224.56	55.55	6.69	306.96	18554.97	56.85	6.56	307.07	18518.01	5	1.16	0.45	56.88	48.62	65.07	4.65	8.48	306.33	307.81	18424.44	18611.58	47.05
1	406	Paeruginosa_St_429SC1_79.A11.b	1	A11	TRUE	logistic	FALSE	FALSE	100	36.87	3.82	234.88	19723.99	4.3	0.43	1.8	29.79	43.94	3.12	4.52	231.92	237.83	28.44	45.29	2.98	4.65	231.35	238.4	58.01	6.43	312.74	19857.43	58.79	6.23	312.8	19824.99	2.88	1.13	0.53	40.89	54.05	63.53	4.37	8.1	311.93	313.67	19757.73	19892.25	53.15
1	407	Paeruginosa_St_429SC1_79.A11.a	1	A11	TRUE	logistic	FALSE	FALSE	100	40.71	4.75	220.81	18445.22	6.19	0.47	2.03	30.53	50.88	3.97	5.53	217.46	224.16	28.58	52.83	3.82	5.68	216.82	224.8	54.34	6.56	311.3	18578	73.29	6.89	311.43	18548.19	50.14	1.5	0.47	47.86	-9.2	155.77	4.42	9.36	310.66	312.21	18469.46	18626.91	-24.99
1	408	Paeruginosa_St_429SC1_79.A11.b	1	A11	TRUE	gompertz	FALSE	FALSE	100	44.01	4.34	233.84	19543.39	5.29	0.35	1.78	35.31	52.71	3.76	4.92	230.91	236.76	33.64	54.37	3.65	5.03	230.35	237.32	46.95	5.92	311.61	19736.09	47.85	5.62	311.6	19701.36	6.33	1.52	0.55	43.96	37.44	58.26	3.12	8.11	310.7	312.51	19629.04	19773.69	35.45
1	409	Paeruginosa_St_429SC1_79.A11.a	1	A11	TRUE	logistic	FALSE	FALSE	100	42.42	4.93	225.66	18821.87	6.44	0.46	2.06	31.83	53.02	4.16	5.69	222.27	229.04	29.8	55.05	4.02	5.84	221.62	229.69	58.33	6.71	316.07	18946.88	69.6	6.55	316.33	18903.22	26.38	1.47	0.76	64.96	26.2	113	4.12	8.97	315.09	317.58	18796.37	19010.08	17.89
1	410	Paeruginosa_St_429SC1_79.A11.b	1	A11	TRUE	gompertz	FALSE	FALSE	100	47.72	4.66	242.19	20196.94	5.93	0.35	1.86	37.96	57.48	4.09	5.23	239.13	245.25	36.09	59.35	3.98	5.34	238.54	245.84	56.37	6.37	319.23	20400.99	61.41	6.07	319.51	20359.64	9.83	1.33	0.4	82.09	45.25	77.58	3.89	8.26	318.85	320.16	20224.61	20494.67	42.15
1	411	Paeruginosa_DSM_1707.A11.a	1	A11	TRUE	richards	FALSE	FALSE	100	23.57	6.21	262.62	21211.83	1.76	0.66	0.98	20.67	26.47	5.13	7.29	261.01	264.24	20.11	27.03	4.92	7.49	260.7	264.55	20.51	5.43	309.66	21199.51	32.05	5.42	309.71	21148.7	20.76	3.67	0.31	71.17	-2.1	66.19	-0.61	11.45	309.2	310.22	21031.64	21265.77	-8.64
1	412	Paeruginosa_DSM_1707.A11.b	1	A11	TRUE	richards	FALSE	FALSE	100	23.01	4.13	274.26	22494.16	1.24	0.49	0.88	20.97	25.06	3.32	4.94	272.81	275.71	20.57	25.45	3.17	5.09	272.53	275.99	23.28	3.43	316.67	22491.06	42.71	9.3	316.94	22449.65	34.73	19.9	0.47	53.24	-14.43	99.84	-23.44	42.05	316.16	317.72	22362.07	22537.24	-25.37
1	413	Paeruginosa_DSM_1707.A11.a	1	A11	TRUE	richards	FALSE	FALSE	100	23.13	5.16	260.22	21141.64	1.48	0.54	1.04	20.69	25.56	4.28	6.04	258.5	261.94	20.22	26.03	4.11	6.21	258.18	262.27	91.33	-0.29	309.79	21133.98	50.4	3.56	309.81	21091.98	33.34	2.79	0.66	61.55	-4.45	105.25	-1.03	8.16	308.72	310.89	20990.72	21193.23	-14.95
1	414	Paeruginosa_DSM_1707.A11.b	1	A11	TRUE	richards	FALSE	FALSE	100	22.19	4.08	274.96	22482.44	1.08	0.45	0.85	20.41	23.96	3.33	4.82	273.56	276.36	20.07	24.3	3.19	4.96	273.29	276.63	90.17	-0.41	315.93	22476.67	63	2.93	315.72	22436.51	41.75	2.22	0.46	62.27	-5.68	131.68	-0.71	6.58	314.95	316.48	22334.08	22538.93	-18.84
1	415	Paeruginosa_DSM_1707.A11.a	1	A11	TRUE	richards	FALSE	FALSE	100	24.78	5.51	260.97	21283.77	2.29	0.76	1.23	21	28.55	4.27	6.76	258.95	263	20.28	29.28	4.03	7	258.56	263.39	21.68	4.99	313.86	21274.97	29.11	4.61	313.97	21235.85	11.82	2.69	0.46	59.79	9.67	48.54	0.18	9.05	313.21	314.73	21137.49	21334.21	5.95
1	416	Paeruginosa_DSM_1707.A11.b	1	A11	TRUE	richards	FALSE	FALSE	100	20.11	3.04	270.59	22240.37	1.03	0.52	0.91	18.42	21.8	2.19	3.89	269.09	272.08	18.1	22.12	2.03	4.06	268.8	272.37	24.25	3.1	313.69	22236.06	36.17	3.94	313.9	22201.55	27.02	2.32	0.43	53.92	-8.28	80.62	0.13	7.76	313.2	314.6	22112.85	22290.26	-16.79
1	417	Paeruginosa_DSM_1707.A11.a	1	A11	TRUE	richards	FALSE	FALSE	100	26.45	5.8	260.7	21250.3	2.07	0.59	1.04	23.05	29.85	4.82	6.77	258.98	262.42	22.4	30.5	4.64	6.96	258.65	262.75	23.84	4.29	310.25	21244.01	26.38	3.49	310.41	21198.29	2.74	2.23	0.51	53.45	21.87	30.88	-0.17	7.16	309.57	311.25	21110.36	21286.23	21.01
1	418	Paeruginosa_DSM_1707.A11.b	1	A11	TRUE	richards	FALSE	FALSE	100	22.84	4.09	272.56	22300.13	1.22	0.47	0.98	20.83	24.86	3.32	4.87	270.95	274.17	20.44	25.24	3.17	5.02	270.64	274.48	23.26	3.32	316.79	22294.57	25.16	4.05	317.31	22252.52	1.55	2.49	0.55	54.29	22.61	27.7	-0.04	8.15	316.4	318.21	22163.21	22341.83	22.12
1	419	Paeruginosa_DSM_1707.A11.a	1	A11	TRUE	richards	FALSE	FALSE	100	22.11	4.88	259.04	21092.45	1.38	0.55	0.96	19.84	24.38	3.97	5.79	257.45	260.62	19.41	24.81	3.8	5.97	257.15	260.92	19.36	4.42	304.45	21084.05	31.72	5.39	304.54	21041.84	28.37	3.59	0.31	85.31	-14.94	78.39	-0.51	11.29	304.03	305.05	20901.5	21182.18	-23.88
1	420	Paeruginosa_DSM_1707.A11.b	1	A11	TRUE	richards	FALSE	FALSE	100	23.59	3.67	277.45	22789.73	0.99	0.36	0.82	21.96	25.22	3.08	4.25	276.1	278.81	21.65	25.53	2.97	4.36	275.84	279.07	27.45	3.74	316.66	22785.58	30.96	2.61	316.78	22731.61	3.88	2.14	0.28	68.15	24.59	37.34	-0.91	6.13	316.32	317.24	22619.5	22843.72	23.37
1	421	Ecoli_DSM_18039.A11.a	1	A11	TRUE	gompertz.exp	FALSE	FALSE	100	12.88	1.58	274.15	23595.95	0.08	0.21	2.83	12.75	13	1.24	1.91	269.5	278.8	12.72	13.03	1.17	1.98	268.61	279.69	15.04	0.75	317.48	23596.2	31.91	2.62	317.87	23559.88	18.87	1.82	0.43	60.94	0.88	62.95	-0.38	5.61	317.16	318.57	23459.63	23660.13	-5.07
1	422	Ecoli_DSM_18039.A11.b	1	A11	TRUE	gompertz	FALSE	FALSE	100	12.25	-1.15	313.98	24181.25	0.09	0.1	0.37	12.1	12.4	-1.32	-0.98	313.38	314.59	12.07	12.43	-1.36	-0.95	313.27	314.7	22.3	-0.96	321.37	24177.64	25.03	2.62	321.37	24124.9	10.43	2.27	0.3	90.08	7.87	42.2	-1.11	6.35	320.88	321.87	23976.72	24273.09	4.58
1	423	Ecoli_DSM_18039.A11.a	1	A11	TRUE	gompertz.exp	FALSE	FALSE	100	12.5	0.62	284.99	23470.92	0.08	0.28	4.46	12.38	12.63	0.16	1.09	277.66	292.32	12.35	12.65	0.07	1.17	276.25	293.72	14.15	0.43	315.35	23471.88	43.52	3.95	316.44	23429.23	46.24	0.5	0.8	62.14	-32.55	119.59	3.13	4.76	315.12	317.76	23327	23531.46	-47.12
1	424	Ecoli_DSM_18039.A11.b	1	A11	TRUE	gompertz.exp	FALSE	FALSE	100	12.48	-1.26	308.58	24300.48	0.09	0.1	1.68	12.34	12.62	-1.42	-1.09	305.82	311.35	12.31	12.65	-1.45	-1.06	305.29	311.88	15.04	-0.29	322.31	24306.64	33.06	2.31	322.54	24246.29	33.66	NA	0.46	95.03	-22.31	88.44	NA	NA	321.78	323.29	24089.97	24402.62	-32.92
1	425	Ecoli_DSM_18039.A11.a	1	A11	TRUE	gompertz.exp	FALSE	FALSE	100	12.78	0.4	298.34	23481	0.08	0.11	2.2	12.65	12.91	0.22	0.57	294.73	301.96	12.62	12.94	0.19	0.61	294.04	302.65	15.29	0.88	316.83	23486.44	20.64	3.38	317.1	23422.38	9.48	2.58	0.22	84.37	5.03	36.24	-0.86	7.62	316.74	317.46	23283.59	23561.17	2.05
1	426	Ecoli_DSM_18039.A11.b	1	A11	TRUE	gompertz.exp	FALSE	FALSE	100	12.47	-1	307.51	24166.6	0.08	0.1	1.73	12.34	12.6	-1.15	-0.84	304.67	310.36	12.32	12.63	-1.18	-0.81	304.12	310.91	15.06	-0.15	320.83	24172.44	21.38	2.7	321.03	24118.85	12.58	0.57	0.5	73.57	0.69	42.07	1.77	3.63	320.21	321.86	23997.83	24239.88	-3.28
1	427	Ecoli_DSM_18039.A11.a	1	A11	TRUE	gompertz.exp	FALSE	FALSE	100	12.87	1.69	277.5	23539.47	0.1	0.25	3.5	12.71	13.03	1.27	2.1	271.74	283.25	12.68	13.06	1.19	2.18	270.64	284.35	15.71	0.91	317.58	23538.78	20.95	2.07	317.77	23496.04	3.65	1.61	0.42	69.23	14.95	26.96	-0.58	4.72	317.08	318.47	23382.16	23609.92	13.8
1	428	Ecoli_DSM_18039.A11.b	1	A11	TRUE	gompertz.exp	FALSE	FALSE	100	12.67	-0.89	306.32	24232.95	0.08	0.12	2.39	12.53	12.81	-1.08	-0.7	302.4	310.25	12.5	12.83	-1.12	-0.66	301.64	311.01	15.95	0.13	321.92	24236.56	20	1.78	321.91	24179.05	3.21	0.61	0.32	79.19	14.72	25.27	0.77	2.78	321.38	322.44	24048.78	24309.32	13.71
1	429	Ecoli_DSM_18039.A11.a	1	A11	TRUE	gompertz.exp	FALSE	FALSE	100	12.64	1.44	281.67	23294.64	0.08	0.24	3.58	12.51	12.78	1.04	1.85	275.78	287.56	12.49	12.8	0.97	1.92	274.66	288.69	16.31	1.46	318.02	23294.41	20.83	2.97	318.22	23241	3.32	4.33	0.73	87.61	15.37	26.3	-4.16	10.1	317.02	319.42	23096.87	23385.12	14.32
1	430	Ecoli_DSM_18039.A11.b	1	A11	TRUE	gompertz.exp	FALSE	FALSE	100	12.39	-0.82	305.12	23927.11	0.08	0.1	1.65	12.25	12.53	-0.98	-0.66	302.4	307.83	12.23	12.56	-1.01	-0.63	301.88	308.35	16.74	0.6	319.32	23932.88	22.65	2.11	319.33	23891.7	9.21	1.27	0.25	64.49	7.49	37.81	0.02	4.2	318.92	319.73	23785.61	23997.79	4.59
1	431	Ecoli_DSM_30083T.A11.a	1	A11	TRUE	gompertz.exp	FALSE	FALSE	100	26.88	3.26	275.33	25710.87	0.24	0.08	1.49	26.48	27.27	3.13	3.39	272.88	277.78	26.4	27.35	3.11	3.42	272.41	278.25	32.71	2.96	318.62	25708.33	35.55	3.52	318.99	25659.7	4.35	1.79	0.53	70.42	28.4	42.7	0.58	6.47	318.12	319.87	25543.86	25775.53	27.03
1	432	Ecoli_DSM_30083T.A11.b	1	A11	TRUE	gompertz.exp	FALSE	FALSE	100	21.65	2.1	282.3	25604.56	0.15	0.11	1.86	21.4	21.9	1.93	2.28	279.24	285.36	21.36	21.95	1.9	2.31	278.65	285.94	26.04	1.86	317.03	25603.23	34.16	2.09	317.26	25569.59	12.52	1.11	0.3	47.54	13.56	54.76	0.26	3.93	316.77	317.75	25491.39	25647.79	9.61
1	433	Ecoli_DSM_30083T.A11.a	1	A11	TRUE	gompertz.exp	FALSE	FALSE	100	25.71	2.69	285.96	26079.36	0.24	0.1	1.97	25.31	26.11	2.52	2.86	282.72	289.21	25.24	26.19	2.49	2.89	282.1	289.83	44.86	2.69	321.86	26076.33	42.63	1.92	321.95	26026.9	8.99	1.69	0.33	69.07	27.84	57.43	-0.86	4.7	321.4	322.5	25913.29	26140.51	25.01
1	434	Ecoli_DSM_30083T.A11.b	1	A11	TRUE	gompertz.exp	FALSE	FALSE	100	24.28	2.38	273.85	26445.93	0.2	0.1	1.78	23.95	24.61	2.22	2.54	270.92	276.78	23.88	24.68	2.19	2.57	270.35	277.34	38.64	2.97	323.44	26444.24	39.79	1.42	323.68	26406.53	8.87	1.5	0.27	52.98	25.2	54.37	-1.06	3.89	323.22	324.13	26319.38	26493.67	22.41
1	435	Ecoli_DSM_30083T.A11.a	1	A11	TRUE	gompertz.exp	FALSE	FALSE	100	25.61	2.43	284.33	26035.02	0.25	0.11	2.17	25.2	26.02	2.24	2.61	280.77	287.89	25.12	26.1	2.21	2.64	280.08	288.58	33.48	2.81	320.52	26033.59	44.51	1.29	321.08	25990.71	21.82	1.15	0.53	64.88	8.61	80.41	-0.61	3.19	320.21	321.95	25883.98	26097.43	1.73
1	436	Ecoli_DSM_30083T.A11.b	1	A11	TRUE	gompertz	FALSE	FALSE	100	23.19	0.11	322.08	26650.73	0.2	0.07	0.29	22.86	23.52	0	0.22	321.6	322.56	22.8	23.59	-0.02	0.24	321.51	322.65	27.06	1.3	324.47	26660.2	33.88	3.26	325.17	26594	8.46	2.06	0.48	92.77	19.97	47.79	-0.13	6.66	324.38	325.96	26441.39	26746.6	17.3
1	437	Ecoli_DSM_30083T.A11.a	1	A11	TRUE	richards	FALSE	FALSE	100	19.87	0.81	318.31	25859.98	0.14	0.06	0.23	19.64	20.1	0.72	0.91	317.92	318.69	19.6	20.14	0.7	0.93	317.85	318.76	22.11	1.77	320.89	25862.69	29.52	3.86	321.53	25808.73	11.21	2.23	0.47	82.52	11.09	47.95	0.19	7.52	320.75	322.31	25672.99	25944.47	7.56
1	438	Ecoli_DSM_30083T.A11.b	1	A11	TRUE	gompertz.exp	FALSE	FALSE	100	25.4	2.54	279.94	26413.85	0.21	0.09	1.68	25.06	25.74	2.4	2.69	277.17	282.7	25	25.81	2.37	2.72	276.64	283.23	30.75	2.31	323.21	26413.19	35.17	4.02	323.69	26351.3	4.31	2.03	0.25	77.45	28.07	42.27	0.69	7.36	323.28	324.1	26223.89	26478.71	26.71
1	439	Ecoli_DSM_30083T.A11.a	1	A11	TRUE	gompertz.exp	FALSE	FALSE	100	23.21	2.5	287.75	25367.93	0.19	0.11	1.92	22.9	23.51	2.32	2.67	284.6	290.91	22.84	23.57	2.29	2.7	283.99	291.52	26.93	2.29	314.36	25366.58	37.84	3.03	314.91	25317.88	9.8	2.59	0.38	92.13	21.72	53.97	-1.23	7.29	314.29	315.53	25166.32	25469.44	18.63
1	440	Ecoli_DSM_30083T.A11.b	1	A11	TRUE	gompertz.exp	FALSE	FALSE	100	25.2	2.19	281.28	26507.96	0.2	0.09	1.8	24.88	25.53	2.04	2.34	278.31	284.25	24.82	25.59	2.01	2.37	277.75	284.82	46.02	3.4	323.28	26506.79	43.26	2.28	323.51	26457.27	9.55	1.84	0.22	75.64	27.55	58.98	-0.75	5.31	323.14	323.88	26332.84	26581.7	24.54
1	441	Paeruginosa_St_429SC1_79.A12.a	1	A12	TRUE	gompertz	FALSE	FALSE	100	56.7	6.3	252.18	20708.04	6.45	0.28	1.67	46.1	67.31	5.85	6.76	249.44	254.92	44.07	69.34	5.76	6.85	248.91	255.44	68.29	7.92	323.66	20954.27	70.96	7.62	323.77	20909.89	3.93	1	0.64	52.98	64.5	77.42	5.98	9.26	322.72	324.82	20822.74	20997.04	63.27
1	442	Paeruginosa_St_429SC1_79.A12.b	1	A12	TRUE	logistic	FALSE	FALSE	100	42.32	5.39	262.29	21641.29	3.91	0.33	1.59	35.89	48.74	4.85	5.93	259.69	264.9	34.66	49.97	4.74	6.03	259.19	265.4	62.34	7.63	326.79	21818.92	78.71	6.82	326.8	21778.46	40.29	2.33	0.52	58.04	12.43	145	3	10.65	325.94	327.66	21682.99	21873.94	-0.26
1	443	Paeruginosa_St_429SC1_79.A12.a	1	A12	TRUE	logistic	FALSE	FALSE	100	47.83	6.11	257.11	21134.39	5.2	0.34	1.7	39.27	56.39	5.56	6.66	254.31	259.91	37.63	58.03	5.45	6.77	253.77	260.45	69.17	7.9	328.03	21321.43	72.81	7.69	328.21	21276.96	5.73	1.22	0.35	55.12	63.38	82.25	5.68	9.7	327.64	328.78	21186.28	21367.64	61.58
1	444	Paeruginosa_St_429SC1_79.A12.b	1	A12	TRUE	gompertz.exp	FALSE	FALSE	100	NA	NA	NA	NA	NA	NA	NA	NA	NA	NA	NA	NA	NA	NA	NA	NA	NA	NA	NA	64.04	7.56	324.14	21776.65	67.19	7.19	324.32	21727.7	4.86	1.11	0.29	63.18	59.2	75.18	5.37	9.02	323.84	324.8	21623.77	21831.64	57.67
1	445	Paeruginosa_St_429SC1_79.A12.a	1	A12	TRUE	logistic	FALSE	FALSE	100	48.28	6.13	255.1	20975.26	5.11	0.32	1.63	39.87	56.69	5.6	6.66	252.42	257.78	38.26	58.3	5.5	6.76	251.91	258.29	77.01	8.22	325.33	21150.96	78.25	7.91	325.39	21113.52	7.21	1.05	0.57	54.93	66.38	90.11	6.18	9.64	324.45	326.33	21023.16	21203.88	64.11
1	446	Paeruginosa_St_429SC1_79.A12.b	1	A12	TRUE	gompertz.exp	FALSE	FALSE	100	NA	NA	NA	NA	NA	NA	NA	NA	NA	NA	NA	NA	NA	NA	NA	NA	NA	NA	NA	54.85	7	325.37	21900.08	62.37	6.47	325.54	21843.38	16.48	1.31	0.72	71.07	35.26	89.48	4.31	8.63	324.37	326.72	21726.47	21960.29	30.07
1	447	Paeruginosa_St_429SC1_79.A12.a	1	A12	TRUE	logistic	FALSE	FALSE	100	51.11	6.28	254.73	20945.72	5.93	0.33	1.73	41.35	60.86	5.73	6.83	251.88	257.57	39.48	62.73	5.63	6.93	251.34	258.12	72.22	7.93	329.57	21135.58	74.92	7.64	329.53	21099.34	6.08	1.24	0.33	55.48	64.93	84.92	5.59	9.68	328.98	330.07	21008.08	21190.6	63.01
1	448	Paeruginosa_St_429SC1_79.A12.b	1	A12	TRUE	logistic	FALSE	FALSE	100	40.4	5.47	262.92	21629.91	3.51	0.32	1.54	34.62	46.18	4.94	6	260.38	265.45	33.51	47.29	4.83	6.11	259.9	265.94	62.71	7.89	325.99	21817.58	64.19	7.94	326.24	21772.05	3.69	1.31	0.61	57.17	58.11	70.26	5.79	10.1	325.25	327.24	21678	21866.1	56.95
1	449	Paeruginosa_St_429SC1_79.A12.a	1	A12	TRUE	gompertz	FALSE	FALSE	100	57.44	6.4	250.6	20566.62	6.56	0.27	1.65	46.65	68.23	5.95	6.85	247.9	253.31	44.59	70.3	5.86	6.94	247.38	253.83	63.48	7.7	319.46	20828.21	68.43	7.36	319.89	20783.58	12.4	1.14	0.7	54.25	48.04	88.82	5.48	9.23	318.74	321.03	20694.34	20872.81	44.13
1	450	Paeruginosa_St_429SC1_79.A12.b	1	A12	TRUE	gompertz	FALSE	FALSE	100	51.4	5.75	266.43	21912.53	5.56	0.31	1.81	42.26	60.53	5.24	6.25	263.45	269.41	40.51	62.28	5.14	6.35	262.87	269.98	58.93	7.17	330.28	22235.68	64.86	6.57	330.38	22188.63	11.12	1.04	0.26	58.6	46.57	83.15	4.86	8.28	329.96	330.8	22092.23	22285.03	43.06
1	451	Paeruginosa_DSM_1707.A12.a	1	A12	TRUE	richards	FALSE	FALSE	100	30.86	6.92	289.31	23375.18	1.94	0.46	0.86	27.66	34.05	6.16	7.67	287.91	290.72	27.05	34.66	6.01	7.82	287.64	290.99	34.87	6.39	328.63	23378.79	47.48	2.25	328.98	23335.73	20.74	1.62	0.6	73.02	13.36	81.61	-0.43	4.92	328	329.97	23215.61	23455.85	6.83
1	452	Paeruginosa_DSM_1707.A12.b	1	A12	TRUE	logistic	FALSE	FALSE	100	25.61	4.53	293.4	23666.62	0.93	0.24	0.98	24.08	27.15	4.14	4.92	291.79	295.01	23.78	27.44	4.06	5	291.48	295.32	26.85	5.56	325.48	23799.95	32.43	2.6	325.68	23749.23	12.94	2.7	0.38	77.38	11.15	53.71	-1.85	7.05	325.05	326.3	23621.95	23876.52	7.07
1	453	Paeruginosa_DSM_1707.A12.a	1	A12	TRUE	richards	FALSE	FALSE	100	34.3	7.23	288.16	23260.62	2.25	0.42	0.92	30.6	38	6.54	7.92	286.64	289.68	29.89	38.71	6.41	8.05	286.35	289.97	36.56	6.82	328.05	23277.21	54.96	3.59	328.59	23243.41	27.12	2.46	0.49	59.58	10.35	99.58	-0.45	7.63	327.78	329.39	23145.4	23341.43	1.81
1	454	Paeruginosa_DSM_1707.A12.b	1	A12	TRUE	richards	FALSE	FALSE	100	26.09	4.94	286.97	23410.7	1.14	0.36	0.76	24.22	27.96	4.35	5.53	285.71	288.22	23.86	28.32	4.24	5.64	285.47	288.46	40.81	6.25	319.4	23420.33	46.62	3.19	319.49	23367.93	13.73	1.83	0.38	74.46	24.03	69.22	0.17	6.21	318.87	320.11	23245.44	23490.43	19.71
1	455	Paeruginosa_DSM_1707.A12.a	1	A12	TRUE	richards	FALSE	FALSE	100	29.46	6.35	282.01	22875.6	1.74	0.43	0.85	26.61	32.32	5.64	7.06	280.62	283.4	26.06	32.87	5.5	7.2	280.35	283.67	37.43	6.39	320.52	22881.42	41.06	2.98	321.05	22830.43	9.3	2.06	0.58	72.49	25.75	56.36	-0.41	6.36	320.1	322	22711.19	22949.67	22.82
1	456	Paeruginosa_DSM_1707.A12.b	1	A12	TRUE	logistic	FALSE	FALSE	100	24.08	3.79	289.64	23484.35	0.91	0.26	1.02	22.57	25.58	3.36	4.22	287.95	291.32	22.29	25.87	3.28	4.3	287.63	291.65	25.83	4.71	323.77	23592.39	37.73	3.7	323.99	23559.77	24.44	2.88	0.24	61.65	-2.48	77.94	-1.04	8.44	323.6	324.39	23458.35	23661.18	-10.18
1	457	Paeruginosa_DSM_1707.A12.a	1	A12	TRUE	logistic	FALSE	FALSE	100	31.3	6.16	290.35	23280.04	1.12	0.19	0.86	29.45	33.15	5.85	6.48	288.94	291.77	29.1	33.5	5.79	6.54	288.67	292.04	36.08	6.65	324.55	23397.34	38.18	2.73	324.77	23351.61	2.72	2.32	0.48	66.06	33.72	42.65	-1.09	6.55	323.99	325.55	23242.94	23460.29	32.86
1	458	Paeruginosa_DSM_1707.A12.b	1	A12	TRUE	richards	FALSE	FALSE	100	29.1	5.93	287.67	23392.23	1.65	0.43	0.87	26.39	31.82	5.23	6.63	286.24	289.09	25.87	32.34	5.1	6.77	285.97	289.37	37.8	6.29	323.11	23403.51	40.26	2.71	323.32	23372.92	3.13	1.78	0.37	46.08	35.12	45.41	-0.22	5.64	322.71	323.93	23297.12	23448.72	34.13
1	459	Paeruginosa_DSM_1707.A12.a	1	A12	TRUE	richards	FALSE	FALSE	100	29.58	5.92	279.33	22726.99	1.72	0.41	0.91	26.75	32.41	5.25	6.59	277.83	280.83	26.21	32.95	5.12	6.72	277.54	281.12	37.58	6.08	321.97	22730.71	40.36	2.26	322.15	22674.15	3.38	1.87	0.38	77.07	34.8	45.92	-0.82	5.34	321.52	322.77	22547.37	22800.94	33.73
1	460	Paeruginosa_DSM_1707.A12.b	1	A12	TRUE	richards	FALSE	FALSE	100	28.38	5.45	302.03	24557.25	0.88	0.25	0.55	26.94	29.83	5.04	5.85	301.12	302.94	26.66	30.1	4.96	5.93	300.95	303.11	38.4	6.05	324.71	24564.57	43.01	2.44	325.01	24507.24	13.95	2.18	0.38	87.92	20.07	65.96	-1.16	6.03	324.38	325.63	24362.62	24651.86	15.68
1	461	Ecoli_DSM_18039.A12.a	1	A12	TRUE	richards	FALSE	FALSE	100	8.59	1.89	310.75	22122.55	0.06	0.18	0.43	8.49	8.69	1.6	2.18	310.04	311.45	8.47	8.71	1.54	2.24	309.91	311.59	10.07	5.98	314.13	22119.1	17.12	9.93	314.97	22056.48	7.15	8	0.6	78.52	5.35	28.89	-3.22	23.09	313.99	315.95	21927.31	22185.66	3.1
1	462	Ecoli_DSM_18039.A12.b	1	A12	TRUE	richards	FALSE	FALSE	100	7.92	-0.32	309.1	22280.94	0.06	0.21	0.43	7.82	8.02	-0.66	0.02	308.39	309.8	7.8	8.04	-0.73	0.09	308.26	309.94	9.82	5.74	311.85	22276.5	21.78	6.71	312.46	22214.46	12.02	6.83	0.43	78.82	2.01	41.55	-4.52	17.94	311.76	313.16	22084.8	22344.12	-1.78
1	463	Ecoli_DSM_18039.A12.a	1	A12	TRUE	richards	FALSE	FALSE	100	8.27	0.2	313.65	22337.56	0.06	0.16	0.45	8.18	8.37	-0.07	0.47	312.9	314.39	8.16	8.38	-0.12	0.52	312.76	314.54	9.31	3.69	317.12	22334.57	33.91	12.08	317.77	22283.55	42.19	7.96	0.59	75.23	-35.49	103.32	-1.02	25.18	316.8	318.73	22159.81	22407.3	-48.78
1	464	Ecoli_DSM_18039.A12.b	1	A12	TRUE	richards	FALSE	FALSE	100	7.78	-0.79	308.1	22357.82	0.05	0.2	0.35	7.69	7.87	-1.11	-0.47	307.53	308.68	7.68	7.89	-1.17	-0.41	307.41	308.79	9.27	4.33	310.15	22355.07	44.28	13.08	311.24	22313.77	50.8	7.6	0.63	66.54	-39.28	127.84	0.58	25.59	310.21	312.28	22204.31	22423.23	-55.28
1	465	Ecoli_DSM_18039.A12.a	1	A12	TRUE	richards	FALSE	FALSE	100	8.59	3.07	310.35	21871.42	0.07	0.2	0.46	8.48	8.71	2.73	3.4	309.59	311.1	8.45	8.73	2.67	3.47	309.45	311.24	10.96	8.9	314.2	21866.03	15.02	10.3	314.82	21815.27	3.07	8.8	0.4	75.86	9.98	20.06	-4.17	24.78	314.16	315.47	21690.48	21940.07	9.01
1	466	Ecoli_DSM_18039.A12.b	1	A12	TRUE	richards	FALSE	FALSE	100	8.74	0.21	312.29	22858.95	0.06	0.18	0.38	8.63	8.84	-0.08	0.51	311.66	312.92	8.61	8.86	-0.14	0.57	311.54	313.04	10.24	4.04	316.25	22858.59	30.28	6.39	316.9	22810.47	36.32	5.74	0.43	66	-29.47	90.04	-3.04	15.83	316.19	317.61	22701.91	22919.03	-40.92
1	467	Ecoli_DSM_18039.A12.a	1	A12	TRUE	richards	FALSE	FALSE	100	8.2	1.21	312.65	22031.05	0.06	0.19	0.49	8.1	8.3	0.91	1.52	311.85	313.45	8.08	8.32	0.85	1.57	311.7	313.61	12.27	1.01	315.54	22024.98	18.41	5.93	315.87	21975.82	5.63	5.03	0.35	66.38	9.15	27.68	-2.34	14.2	315.3	316.44	21866.62	22085.02	7.38
1	468	Ecoli_DSM_18039.A12.b	1	A12	TRUE	richards	FALSE	FALSE	100	7.61	-0.23	305.04	21867.96	0.06	0.23	0.44	7.5	7.71	-0.61	0.16	304.31	305.77	7.48	7.73	-0.68	0.23	304.17	305.91	11.21	-0.5	306.46	21861.79	19.94	4.35	307.62	21791.42	12.33	4.52	0.6	99.74	-0.34	40.22	-3.09	11.79	306.63	308.6	21627.34	21955.5	-4.22
1	469	Ecoli_DSM_18039.A12.a	1	A12	TRUE	richards	FALSE	FALSE	100	8.13	1.63	314.95	22006.84	0.06	0.2	0.53	8.02	8.24	1.3	1.96	314.08	315.81	8	8.26	1.24	2.03	313.92	315.98	10.76	0.03	318.84	22000.23	14.96	10.57	319.12	21959.9	3.43	8.01	0.38	57.39	9.33	20.6	-2.6	23.74	318.51	319.74	21865.5	22054.3	8.25
1	470	Ecoli_DSM_18039.A12.b	1	A12	TRUE	richards	FALSE	FALSE	100	7.52	-0.83	313.21	22263.85	0.06	0.22	0.48	7.43	7.62	-1.19	-0.47	312.42	314	7.41	7.64	-1.26	-0.4	312.27	314.15	16.01	-2.52	318.28	22261	23.28	1.65	318.08	22215.95	8.4	1.56	0.08	63.49	9.47	37.09	-0.91	4.22	317.95	318.22	22111.51	22320.39	6.83
1	471	Ecoli_DSM_30083T.A12.a	1	A12	TRUE	gompertz.exp	FALSE	FALSE	100	27.28	4.73	279.08	26588.29	0.29	0.08	1.42	26.81	27.75	4.6	4.86	276.75	281.42	26.72	27.84	4.57	4.88	276.3	281.87	49.74	6.09	331.58	26587.17	47.77	2.9	331.68	26543.76	4.13	1.75	0.33	65.55	40.98	54.56	0.01	5.78	331.14	332.21	26435.93	26651.59	39.68
1	472	Ecoli_DSM_30083T.A12.b	1	A12	TRUE	gompertz.exp	FALSE	FALSE	100	24.7	4.1	269.57	26303.29	0.22	0.08	1.34	24.33	25.06	3.97	4.23	267.37	271.77	24.26	25.13	3.94	4.26	266.95	272.19	40.5	5.19	328.34	26304.3	50.89	2.75	328.64	26227.4	30.32	2.24	0.31	114.26	1.02	100.77	-0.94	6.43	328.14	329.15	26039.44	26415.37	-8.53
1	473	Ecoli_DSM_30083T.A12.a	1	A12	TRUE	gompertz.exp	FALSE	FALSE	100	25.32	4.45	281.41	26712.25	0.25	0.09	1.47	24.92	25.73	4.31	4.59	278.99	283.82	24.84	25.81	4.28	4.62	278.53	284.28	39.95	5.46	334.88	26712.14	39.36	2.4	335.04	26667.47	3.31	2.6	0.33	69.92	33.91	44.82	-1.87	6.68	334.5	335.58	26552.44	26782.49	32.86
1	474	Ecoli_DSM_30083T.A12.b	1	A12	TRUE	richards	FALSE	FALSE	100	21.51	1.34	322.51	26553.97	0.24	0.11	0.33	21.12	21.91	1.15	1.53	321.97	323.04	21.04	21.98	1.12	1.56	321.87	323.14	38.43	5.05	327.6	26555.63	39.16	2.15	328	26495.7	3.62	2.18	0.51	74.66	33.19	45.12	-1.44	5.74	327.16	328.84	26372.89	26618.51	32.05
1	475	Ecoli_DSM_30083T.A12.a	1	A12	TRUE	gompertz.exp	FALSE	FALSE	100	27.64	4.84	270.28	26805.93	0.33	0.08	1.48	27.1	28.17	4.7	4.98	267.85	272.72	27	28.28	4.67	5	267.39	273.18	47.86	5.78	333.29	26807.19	54.51	3.02	333.99	26761.06	19.76	2.28	0.3	62.66	22	87.01	-0.73	6.77	333.51	334.48	26657.98	26864.14	15.77
1	476	Ecoli_DSM_30083T.A12.b	1	A12	TRUE	richards	FALSE	FALSE	100	21.64	1.14	322.42	26579.19	0.27	0.12	0.38	21.19	22.09	0.94	1.35	321.79	323.04	21.11	22.18	0.9	1.39	321.67	323.16	45.94	5.58	328.05	26582.93	48.24	3.3	328.49	26531.85	9.26	2.21	0.33	68.26	33.02	63.47	-0.34	6.94	327.94	329.03	26419.57	26644.14	30.1
1	477	Ecoli_DSM_30083T.A12.a	1	A12	TRUE	richards	FALSE	FALSE	100	20.48	1.77	324.38	26223.33	0.17	0.08	0.3	20.19	20.76	1.64	1.9	323.89	324.87	20.14	20.82	1.62	1.93	323.8	324.97	29.58	4.24	328.21	26226.47	31.75	2.47	328.53	26173.16	4.31	2.15	0.3	66.7	24.67	38.84	-1.07	6.01	328.03	329.03	26063.43	26282.89	23.31
1	478	Ecoli_DSM_30083T.A12.b	1	A12	TRUE	logistic	FALSE	FALSE	100	22.54	1.46	324.79	26641.71	0.24	0.09	0.34	22.14	22.94	1.31	1.61	324.23	325.36	22.07	23.02	1.28	1.63	324.13	325.46	44.28	5.34	330.47	26647.85	44.57	2.4	330.64	26601.22	3.7	1.77	0.24	63.36	38.48	50.66	-0.52	5.32	330.24	331.04	26496.99	26705.46	37.31
1	479	Ecoli_DSM_30083T.A12.a	1	A12	TRUE	gompertz.exp	FALSE	FALSE	100	24.47	4.37	283.69	26423.29	0.21	0.08	1.39	24.12	24.82	4.23	4.5	281.4	285.98	24.05	24.89	4.21	4.53	280.96	286.41	36.77	5.24	331.16	26423.02	39.13	1.9	331.51	26362.31	8.21	2.24	0.3	96.1	25.61	52.64	-1.78	5.57	331.02	332.01	26204.23	26520.4	23.03
1	480	Ecoli_DSM_30083T.A12.b	1	A12	TRUE	richards	FALSE	FALSE	100	22.51	1.55	321.2	26441.14	0.24	0.1	0.32	22.11	22.91	1.39	1.72	320.67	321.74	22.04	22.99	1.36	1.75	320.57	321.84	46.76	5.6	326.85	26444.45	45.28	2.41	327.06	26403.72	4.73	1.72	0.47	71.96	37.49	53.06	-0.42	5.25	326.29	327.83	26285.35	26522.09	36
1	481	Paeruginosa_St_429SC1_79.B01.a	1	B01	TRUE	logistic	FALSE	FALSE	100	3.54	-4.85	50.72	4421.58	0.22	0.58	0.19	3.18	3.9	-5.8	-3.9	50.4	51.04	3.11	3.96	-5.98	-3.72	50.34	51.1	5.61	-1	56.2	4422.37	9.42	8.48	56.67	4409.26	1.98	17.51	0.34	20.22	6.17	12.67	-20.31	37.28	56.1	57.23	4376	4442.53	5.54
1	482	Paeruginosa_St_429SC1_79.B01.b	1	B01	TRUE	gompertz.exp	FALSE	FALSE	100	4.61	-2.91	48.79	4322.65	0.28	0.39	0.33	4.16	5.06	-3.56	-2.27	48.25	49.33	4.07	5.15	-3.68	-2.15	48.15	49.43	5.15	1.81	56.26	4323.48	10.28	37.79	56.71	4312.95	7.95	39.52	0.58	14.33	-2.81	23.36	-27.22	102.8	55.75	57.67	4289.37	4336.53	-5.31
1	483	Paeruginosa_St_429SC1_79.B01.a	1	B01	TRUE	gompertz.exp	FALSE	FALSE	100	2.79	-5.85	49.7	4474.36	0.15	0.69	1.26	2.54	3.04	-6.99	-4.71	47.63	51.77	2.49	3.09	-7.2	-4.5	47.23	52.17	2.64	-6.34	58.07	4474.6	11.39	16.93	59.47	4468.49	15.27	27.64	0.99	19.04	-13.73	36.5	-28.54	62.4	57.84	61.1	4437.16	4499.81	-18.54
1	484	Paeruginosa_St_429SC1_79.B01.b	1	B01	TRUE	logistic	FALSE	FALSE	100	0.25	-79.35	27.79	2250.91	0.03	10.29	0.4	0.2	0.29	-96.27	-62.43	27.13	28.46	0.19	0.3	-99.51	-59.19	27	28.59	0.33	-47.05	27.51	2250.84	5.92	36.83	29.4	2244.92	3.2	31.93	0.71	11.36	0.65	11.19	-15.69	89.35	28.23	30.56	2226.24	2263.6	-0.36
1	485	Paeruginosa_St_429SC1_79.B01.a	1	B01	TRUE	logistic	FALSE	FALSE	100	0.27	-50.18	23.62	1869.03	0.03	7.63	0.42	0.22	0.32	-62.72	-37.63	22.92	24.31	0.21	0.33	-65.12	-35.23	22.79	24.45	0.31	-36.81	23.25	1869.03	4.25	43.98	25.97	1863.37	3.04	25.3	1.53	15.09	-0.76	9.26	2.35	85.61	23.46	28.48	1838.54	1888.19	-1.71
1	486	Paeruginosa_St_429SC1_79.B01.b	1	B01	TRUE	gompertz.exp	FALSE	FALSE	100	3.24	-6.93	50.55	4422.97	0.21	0.72	0.23	2.9	3.58	-8.11	-5.75	50.17	50.94	2.83	3.64	-8.34	-5.52	50.1	51.01	5.63	-1.14	56.21	4422.63	7.84	24.6	57.31	4409.99	1.83	34.27	1.25	18.14	4.82	10.86	-31.78	80.97	55.26	59.36	4380.15	4439.84	4.25
1	487	Paeruginosa_St_429SC1_79.B01.a	1	B01	TRUE	gompertz.exp	FALSE	FALSE	100	2.53	-7.81	44.3	3983.52	0.15	0.75	0.46	2.28	2.79	-9.04	-6.57	43.54	45.06	2.23	2.84	-9.28	-6.34	43.4	45.21	1.59	-13.81	50.26	3983.72	7.27	46.31	52.43	3971.13	1.99	35.65	0.75	16.78	4	10.54	-12.33	104.95	51.2	53.66	3943.52	3998.73	3.37
1	488	Paeruginosa_St_429SC1_79.B01.b	1	B01	TRUE	gompertz.exp	FALSE	FALSE	100	2.39	-10.06	47.12	4130.29	0.15	0.95	0.28	2.14	2.65	-11.63	-8.49	46.66	47.58	2.09	2.7	-11.93	-8.19	46.57	47.67	2.86	-6.7	51.01	4130.11	6.54	47.88	52.57	4118.52	3.14	29.95	1.05	17.16	1.37	11.72	-1.39	97.15	50.84	54.29	4090.29	4146.75	0.38
1	489	Paeruginosa_St_429SC1_79.B01.a	1	B01	TRUE	logistic	FALSE	FALSE	100	3.83	-3.41	47.49	4139.11	0.25	0.51	0.2	3.42	4.24	-4.25	-2.58	47.17	47.81	3.35	4.32	-4.41	-2.42	47.11	47.87	3.68	-3.41	50.96	4139.65	12.25	51.83	53.4	4132.56	13.32	32.58	0.85	17.68	-9.66	34.15	-1.76	105.42	52	54.81	4103.47	4161.64	-13.86
1	490	Paeruginosa_St_429SC1_79.B01.b	1	B01	TRUE	gompertz	FALSE	FALSE	100	3.37	-6.78	53.91	4682.45	0.27	0.9	0.27	2.93	3.81	-8.26	-5.31	53.46	54.36	2.85	3.89	-8.54	-5.03	53.37	54.44	4.01	-5.02	59.77	4682.8	14.2	22.95	62.97	4674.18	8.29	25.36	1.82	22.27	0.57	27.83	-18.77	64.68	59.97	65.97	4637.55	4710.82	-2.04
1	491	Paeruginosa_DSM_1707.B01.a	1	B01	TRUE	richards	FALSE	FALSE	100	0.16	-101.46	26.42	2064.1	0.02	21.71	0.49	0.12	0.19	-137.18	-65.74	25.62	27.23	0.11	0.2	-144.02	-58.9	25.47	27.38	0.24	-67.55	26.53	2064.23	4.52	40.25	29.41	2057.59	3.82	22.26	1.76	16.12	-1.76	10.79	3.64	76.86	26.53	32.3	2031.08	2084.1	-2.96
1	492	Paeruginosa_DSM_1707.B01.b	1	B01	TRUE	logistic	FALSE	FALSE	100	0.14	-151.1	38.39	2391.03	0.02	26.04	4.69	0.1	0.17	-193.93	-108.27	30.67	46.1	0.09	0.18	-202.13	-100.07	29.19	47.58	0.12	-171.99	31.39	2390.96	7.11	54.21	33.27	2383.36	5.28	32.37	0.98	18.71	-1.58	15.79	0.95	107.46	31.66	34.88	2352.57	2414.14	-3.24
1	493	Paeruginosa_DSM_1707.B01.a	1	B01	TRUE	richards	FALSE	FALSE	100	0.16	-100.42	27.4	2125.92	0.01	9.57	0.53	0.15	0.18	-116.16	-84.68	26.52	28.27	0.14	0.19	-119.18	-81.67	26.35	28.44	0.21	-73.08	27.4	2125.98	8.49	45.71	30.03	2119.33	3.94	8	1.01	14.17	2.01	14.97	32.55	58.87	28.37	31.69	2096.02	2142.65	0.77
1	494	Paeruginosa_DSM_1707.B01.b	1	B01	TRUE	gompertz	FALSE	FALSE	100	0.32	-71.41	35.27	2682.58	0.04	9.96	0.9	0.25	0.39	-87.8	-55.02	33.79	36.75	0.24	0.4	-90.94	-51.89	33.51	37.03	2.94	-3.12	35.45	2682.86	8.45	46.68	36.88	2673.08	2.67	27.44	0.62	13.27	4.06	12.84	1.54	91.82	35.86	37.91	2651.25	2694.9	3.22
1	495	Paeruginosa_DSM_1707.B01.a	1	B01	TRUE	logistic	FALSE	FALSE	100	0.16	-108.14	31.25	2098.6	0.02	18.94	2.33	0.12	0.2	-139.3	-76.98	27.42	35.09	0.11	0.2	-145.27	-71.02	26.69	35.82	0.19	-92.77	26.76	2098.75	7.19	46.79	30.19	2095.09	2.52	19.92	0.95	15.43	3.04	11.34	14.02	79.56	28.63	31.74	2069.71	2120.47	2.24
1	496	Paeruginosa_DSM_1707.B01.b	1	B01	TRUE	logistic	FALSE	FALSE	100	0.14	-155.19	31.54	2303.55	0.03	34.12	2.04	0.09	0.18	-211.32	-99.06	28.19	34.9	0.08	0.19	-222.07	-88.31	27.54	35.54	0.11	-186.19	28.43	2303.54	4.53	39.01	29.76	2295.89	2.08	17.78	0.52	15.22	1.11	7.95	9.77	68.26	28.91	30.61	2270.85	2320.93	0.45
1	497	Paeruginosa_DSM_1707.B01.a	1	B01	TRUE	gompertz	FALSE	FALSE	100	0.29	-8.69	278.26	2488.07	0.5	387.16	845.36	-0.54	1.12	-645.57	628.19	-1112.36	1668.87	-0.69	1.28	-767.53	750.14	-1378.64	1935.16	0.84	32.86	36.18	2488.02	11.7	68.08	39.85	2480.66	10.9	21.14	1.25	20.47	-6.24	29.63	33.3	102.86	37.79	41.91	2446.99	2514.33	-9.67
1	498	Paeruginosa_DSM_1707.B01.b	1	B01	TRUE	logistic	FALSE	FALSE	100	0.13	-146.72	34.85	2152.65	0.02	25.76	4.49	0.09	0.16	-189.1	-104.35	27.46	42.24	0.09	0.16	-197.22	-96.23	26.04	43.65	1.11	61.52	29.76	2152.24	6.23	58.69	31.9	2146.71	2.87	18.83	1.53	13.16	1.51	10.95	27.72	89.66	29.39	34.41	2125.06	2168.35	0.61
1	499	Paeruginosa_DSM_1707.B01.a	1	B01	TRUE	gompertz	FALSE	FALSE	100	0.1	-173.61	62.04	2031.92	0.01	14.45	71.1	0.09	0.11	-197.38	-149.84	-54.92	179	0.09	0.11	-201.93	-145.29	-77.31	201.4	0.25	-38.46	27.24	2031.93	10.34	68.91	31.8	2023.11	4.08	24.8	1.64	18.93	3.62	17.06	28.12	109.71	29.1	34.51	1991.96	2054.26	2.33
1	500	Paeruginosa_DSM_1707.B01.b	1	B01	TRUE	logistic	FALSE	FALSE	100	0.1	-206.35	37.05	2234.64	0.02	36.5	6.02	0.07	0.13	-266.38	-146.31	27.14	46.95	0.07	0.13	-277.88	-134.82	25.24	48.85	0.16	-111.71	28.17	2234.59	6.88	60.26	30.16	2228.02	3.63	29.77	0.76	12.24	0.91	12.86	11.29	109.24	28.92	31.4	2207.88	2248.15	-0.24
1	501	Ecoli_DSM_18039.B01.a	1	B01	TRUE	logistic	FALSE	FALSE	100	0.16	-101.89	30.61	2049.53	0.02	13.93	1.77	0.13	0.19	-124.8	-78.98	27.7	33.52	0.12	0.2	-129.19	-74.59	27.15	34.08	0.31	-45.14	26.69	2049.43	5.69	42.67	28.85	2042.56	4.18	28.7	1.18	13.03	-1.18	12.56	-4.55	89.89	26.91	30.79	2021.12	2063.99	-2.5
1	502	Ecoli_DSM_18039.B01.b	1	B01	TRUE	logistic	FALSE	FALSE	100	0.23	-84.95	29.62	2301.77	0.02	9.59	0.54	0.19	0.26	-100.73	-69.17	28.73	30.5	0.18	0.27	-103.75	-66.15	28.56	30.67	0.27	-66.2	28.79	2301.62	5.99	59.16	31.42	2294.62	2.45	25.73	0.73	11	1.96	10.02	16.84	101.49	30.21	32.63	2276.52	2312.71	1.19
1	503	Ecoli_DSM_18039.B01.a	1	B01	TRUE	logistic	FALSE	FALSE	100	0.31	-55.13	29.24	2293.2	0.03	7.01	0.48	0.26	0.36	-66.67	-43.6	28.45	30.04	0.25	0.37	-68.88	-41.39	28.29	30.19	0.23	-75.98	28.49	2293.26	8.55	50.12	33.1	2286.61	3.7	23.81	1.12	14.97	2.45	14.64	10.96	89.29	31.27	34.94	2261.98	2311.24	1.29
1	504	Ecoli_DSM_18039.B01.b	1	B01	TRUE	gompertz	FALSE	FALSE	100	0.54	-41.46	30.54	2562.1	0.06	5.2	0.27	0.44	0.63	-50.02	-32.9	30.1	30.97	0.43	0.65	-51.66	-31.26	30.01	31.06	0.3	-71.48	30.77	2562.07	7.33	66.48	33.09	2556.28	3.41	31.08	0.78	13.51	1.72	12.94	15.36	117.6	31.8	34.38	2534.05	2578.5	0.64
1	505	Ecoli_DSM_18039.B01.a	1	B01	TRUE	logistic	FALSE	FALSE	100	0.19	-93.04	30.67	2209.2	0.03	17.72	1.59	0.14	0.24	-122.18	-63.9	28.05	33.3	0.13	0.25	-127.76	-58.32	27.55	33.8	0.25	-65.88	28.2	2209.26	8.01	42.39	32.18	2202.38	5.59	26.27	1.99	18.07	-1.18	17.2	-0.84	85.61	28.9	35.47	2172.66	2232.1	-2.93
1	506	Ecoli_DSM_18039.B01.b	1	B01	TRUE	logistic	FALSE	FALSE	100	0.18	-108.2	29.3	2224.6	0.02	15.9	0.89	0.14	0.22	-134.35	-82.05	27.85	30.76	0.13	0.23	-139.36	-77.04	27.57	31.04	0.17	-112.43	27.4	2224.56	3.75	49.44	29.87	2214.46	2.48	28.43	0.77	13.4	-0.33	7.82	2.68	96.2	28.6	31.13	2192.42	2236.5	-1.11
1	507	Ecoli_DSM_18039.B01.a	1	B01	TRUE	gompertz	FALSE	FALSE	100	0.32	-47.64	26.95	2056.18	0.04	7.43	0.66	0.25	0.39	-59.85	-35.42	25.86	28.03	0.24	0.4	-62.19	-33.08	25.66	28.24	0.4	-33.13	26.16	2056.17	6.53	57.04	29.79	2049.77	3.2	22.86	1.28	13.36	1.27	11.79	19.44	94.65	27.69	31.89	2027.79	2071.75	0.26
1	508	Ecoli_DSM_18039.B01.b	1	B01	TRUE	logistic	FALSE	FALSE	100	0.15	-146.6	45	2642.3	0.02	18.32	5.42	0.13	0.18	-176.74	-116.47	36.08	53.92	0.12	0.19	-182.51	-110.7	34.37	55.63	1.62	67.67	37.86	2640.28	6	48.11	38.37	2632.15	2.12	26.46	0.88	13.23	2.51	9.49	4.58	91.63	36.92	39.81	2610.39	2653.91	1.84
1	509	Ecoli_DSM_18039.B01.a	1	B01	TRUE	logistic	FALSE	FALSE	100	0.24	-68.36	25.8	2026.21	0.04	13.24	0.69	0.17	0.3	-90.14	-46.58	24.66	26.93	0.16	0.31	-94.31	-42.41	24.44	27.15	0.35	15.37	26.57	2025.92	5.51	58.4	29.53	2018.42	5.3	21.67	2.22	17.57	-3.21	14.24	22.75	94.05	25.88	33.19	1989.52	2047.33	-4.88
1	510	Ecoli_DSM_18039.B01.b	1	B01	TRUE	richards	FALSE	FALSE	100	0.18	-106.94	26.32	2223.07	0.03	18.84	0.23	0.13	0.22	-137.93	-75.95	25.94	26.69	0.12	0.23	-143.87	-70.02	25.87	26.76	1	62.42	28.48	2222.64	5.11	24.59	29.23	2216.61	3.12	27.9	0.38	12.06	-0.02	10.25	-21.3	70.49	28.6	29.86	2196.77	2236.45	-1
1	511	Ecoli_DSM_30083T.B01.a	1	B01	TRUE	richards	FALSE	FALSE	100	4.76	9.84	201.83	12645.4	0.04	0.27	0.34	4.69	4.83	9.4	10.28	201.27	202.39	4.68	4.84	9.31	10.36	201.17	202.5	4.57	9.06	202.88	12635.54	9.32	23.72	203.94	12602.89	3.31	13.95	0.5	53.26	3.87	14.77	0.78	46.66	203.12	204.76	12515.28	12690.49	2.82
1	512	Ecoli_DSM_30083T.B01.b	1	B01	TRUE	richards	FALSE	FALSE	100	4.58	12.93	182.5	11506.03	0.05	0.34	0.24	4.5	4.66	12.38	13.49	182.1	182.9	4.49	4.67	12.27	13.59	182.03	182.97	4.66	11.28	185.19	11501.53	14.28	20.44	185.8	11478.35	18.56	14.95	0.51	38.09	-16.25	44.81	-4.16	45.04	184.97	186.64	11415.69	11541.02	-22.09
1	513	Ecoli_DSM_30083T.B01.a	1	B01	TRUE	richards	FALSE	FALSE	100	4.63	11.19	203.7	12606.31	0.04	0.3	0.3	4.56	4.7	10.69	11.7	203.2	204.2	4.55	4.71	10.6	11.79	203.1	204.29	5.11	13.93	206.78	12599.95	8.23	20.21	207.19	12573.04	2.22	11.41	0.48	43.55	4.58	11.88	1.43	38.98	206.4	207.97	12501.41	12644.68	3.88
1	514	Ecoli_DSM_30083T.B01.b	1	B01	TRUE	richards	FALSE	FALSE	100	4.58	10.08	196.12	12560.55	0.04	0.32	0.25	4.51	4.65	9.55	10.61	195.71	196.52	4.5	4.67	9.45	10.72	195.63	196.6	4.41	8.53	199.72	12559.8	7.26	23.46	200.98	12517.11	1.74	10.85	0.9	50.64	4.39	10.13	5.61	41.31	199.5	202.46	12433.82	12600.41	3.84
1	515	Ecoli_DSM_30083T.B01.a	1	B01	TRUE	richards	FALSE	FALSE	100	4.66	6.66	200.46	13080.37	0.04	0.29	0.33	4.59	4.73	6.18	7.14	199.91	201.01	4.57	4.74	6.09	7.23	199.81	201.11	4.49	5.17	202.67	13073.43	15.52	46.35	203.92	13037.59	9.88	35.84	0.75	51.76	-0.73	31.77	-12.62	105.31	202.69	205.14	12952.44	13122.74	-3.85
1	516	Ecoli_DSM_30083T.B01.b	1	B01	TRUE	richards	FALSE	FALSE	100	4.52	7.19	197.92	12741.28	0.04	0.3	0.35	4.45	4.58	6.7	7.67	197.35	198.49	4.43	4.6	6.6	7.77	197.24	198.6	4.22	5.66	201.22	12733.46	7.67	26.34	201.98	12704.49	1.9	18.88	0.4	39.58	4.54	10.81	-4.71	57.39	201.32	202.63	12639.38	12769.6	3.94
1	517	Ecoli_DSM_30083T.B01.a	1	B01	TRUE	richards	FALSE	FALSE	100	4.59	12.63	199.54	12349.05	0.06	0.42	0.32	4.5	4.69	11.93	13.32	199	200.07	4.49	4.7	11.8	13.45	198.9	200.17	4.69	12.74	202.24	12345.43	16.45	16.45	203.78	12310.16	20.14	12.18	0.96	42.41	-16.69	49.59	-3.59	36.48	202.21	205.35	12240.39	12379.93	-23.03
1	518	Ecoli_DSM_30083T.B01.b	1	B01	TRUE	richards	FALSE	FALSE	100	4.68	9.31	196.09	12582.47	0.05	0.32	0.31	4.61	4.76	8.79	9.83	195.58	196.6	4.59	4.77	8.69	9.93	195.48	196.69	4.32	6.97	199.27	12574.76	7.62	20.66	200.48	12552.94	1.22	10.1	0.47	38.36	5.61	9.62	4.04	37.28	199.71	201.25	12489.84	12616.04	5.23
1	519	Ecoli_DSM_30083T.B01.a	1	B01	TRUE	richards	FALSE	FALSE	100	4.65	11.76	206.29	12517.59	0.04	0.27	0.32	4.58	4.71	11.32	12.2	205.77	206.81	4.57	4.72	11.23	12.29	205.67	206.91	4.95	13.04	208.03	12511.05	7.23	18.18	208.56	12479.58	1.68	11.26	0.43	41.23	4.47	9.99	-0.34	36.71	207.85	209.28	12411.75	12547.41	3.94
1	520	Ecoli_DSM_30083T.B01.b	1	B01	TRUE	richards	FALSE	FALSE	100	4.32	8.28	199.64	12501.28	0.04	0.28	0.32	4.26	4.38	7.81	8.75	199.11	200.17	4.25	4.39	7.72	8.84	199.01	200.27	4.61	6.82	202.27	12495.16	7.38	15.17	202.57	12462.46	1.96	12.51	0.42	57.37	4.16	10.6	-5.42	35.75	201.88	203.26	12368.09	12556.84	3.55
1	521	Paeruginosa_St_429SC1_79.B02.a	1	B02	TRUE	gompertz.exp	FALSE	FALSE	100	2.12	-6.76	37.84	3412.03	0.13	0.84	1.28	1.91	2.33	-8.14	-5.38	35.73	39.95	1.87	2.37	-8.4	-5.12	35.33	40.36	3.1	1.21	43.47	3412.09	10.72	49.83	45.15	3403.28	8.15	40.58	0.76	11.54	-2.68	24.12	-16.93	116.59	43.89	46.4	3384.3	3422.27	-5.24
1	522	Paeruginosa_St_429SC1_79.B02.b	1	B02	TRUE	gompertz	FALSE	FALSE	100	2.57	-4.65	47.01	3958.87	0.1	0.42	0.17	2.41	2.73	-5.34	-3.95	46.74	47.29	2.38	2.76	-5.48	-3.82	46.68	47.34	4.09	2.13	50.37	3958.59	7.71	22.24	51.67	3948.71	5.69	32.45	0.85	14.55	-1.64	17.06	-31.14	75.62	50.27	53.06	3924.78	3972.64	-3.44
1	523	Paeruginosa_St_429SC1_79.B02.a	1	B02	TRUE	gompertz	FALSE	FALSE	100	1.89	-4.64	41.83	3430.26	0.06	0.43	0.16	1.79	1.99	-5.34	-3.94	41.57	42.08	1.77	2.01	-5.48	-3.81	41.52	42.13	2.19	-3.03	44.15	3430.12	5.81	28.31	45.39	3421.44	1.74	28.05	0.68	14.52	2.95	8.67	-17.84	74.45	44.28	46.5	3397.55	3445.33	2.4
1	524	Paeruginosa_St_429SC1_79.B02.b	1	B02	TRUE	gompertz.exp	FALSE	FALSE	100	0.68	-20.21	17.88	1706.75	0.19	11.56	5.95	0.36	1	-39.24	-1.19	8.09	27.67	0.3	1.06	-42.88	2.45	6.21	29.55	0.82	-15.41	20.95	1706.8	5.83	30.45	22.83	1701.39	2.59	25.1	0.65	12.22	1.56	10.09	-10.83	71.73	21.77	23.89	1681.29	1721.49	0.75
1	525	Paeruginosa_St_429SC1_79.B02.a	1	B02	TRUE	logistic	FALSE	FALSE	100	0.06	-210.61	12.79	1080.07	0.05	166.08	0.85	-0.02	0.14	-483.81	62.59	11.39	14.19	-0.03	0.15	-536.13	114.9	11.13	14.45	0.02	-578.25	12.45	1080.05	4.17	58	14.78	1076.46	2.63	19.3	0.69	6.1	-0.15	8.49	26.25	89.75	13.65	15.92	1066.43	1086.49	-0.98
1	526	Paeruginosa_St_429SC1_79.B02.b	1	B02	TRUE	gompertz.exp	FALSE	FALSE	100	1.3	-17.87	46.82	3913.58	0.08	1.48	0.4	1.17	1.43	-20.31	-15.43	46.15	47.48	1.15	1.45	-20.78	-14.96	46.03	47.61	1.23	-16.77	49.35	3913.49	7.33	43.62	52.06	3902.34	4.39	27.85	2.09	17.57	0.12	14.54	-2.2	89.44	48.62	55.5	3873.44	3931.25	-1.27
1	527	Paeruginosa_St_429SC1_79.B02.a	1	B02	TRUE	logistic	FALSE	FALSE	100	2.01	-4.05	37.5	3166.17	0.08	0.47	0.14	1.88	2.15	-4.82	-3.27	37.28	37.73	1.85	2.17	-4.97	-3.12	37.24	37.77	2.69	-0.02	40.39	3165.97	5.83	27.55	41.49	3158.46	1.74	32.05	0.56	11.97	2.97	8.69	-25.17	80.26	40.56	42.42	3138.76	3178.15	2.42
1	528	Paeruginosa_St_429SC1_79.B02.b	1	B02	TRUE	richards	FALSE	FALSE	100	1.97	-6.53	43.91	3747.71	0.07	0.58	0.12	1.86	2.09	-7.47	-5.58	43.72	44.1	1.83	2.11	-7.66	-5.4	43.68	44.14	1.96	-6.72	45.05	3747.74	5.66	38.94	46.96	3735.11	2.12	28.02	0.55	17.03	2.17	9.15	-7.15	85.03	46.06	47.86	3707.1	3763.11	1.5
1	529	Paeruginosa_St_429SC1_79.B02.a	1	B02	TRUE	gompertz.exp	FALSE	FALSE	100	1.02	-3.82	22.46	3091.69	0.11	4.33	5.48	0.84	1.21	-10.94	3.3	13.45	31.47	0.8	1.24	-12.31	4.67	11.73	33.19	1.89	-2.22	40.54	3091.89	10.72	59.21	41.85	3084.46	6.81	37.37	0.42	14.19	-0.48	21.91	-2.26	120.67	41.17	42.54	3061.12	3107.8	-2.63
1	530	Paeruginosa_St_429SC1_79.B02.b	1	B02	TRUE	logistic	FALSE	FALSE	100	2.01	-9.74	49.58	4229.36	0.15	1.27	0.3	1.76	2.27	-11.83	-7.64	49.09	50.06	1.71	2.32	-12.23	-7.24	49	50.16	2.54	-7.53	51.79	4230.29	12.13	34.1	56.22	4220.97	11.05	23.99	2.25	19.9	-6.04	30.3	-5.36	73.56	52.53	59.92	4188.24	4253.71	-9.52
1	531	Paeruginosa_DSM_1707.B02.a	1	B02	TRUE	gompertz.exp	FALSE	FALSE	100	NA	NA	NA	NA	NA	NA	NA	NA	NA	NA	NA	NA	NA	NA	NA	NA	NA	NA	NA	0.02	-488.73	12.53	1067.29	2.69	75.58	14.31	1064.01	2.93	19.4	1.23	7.16	-2.14	7.51	43.66	107.5	12.29	16.33	1052.23	1075.78	-3.06
1	532	Paeruginosa_DSM_1707.B02.b	1	B02	TRUE	gompertz	FALSE	FALSE	100	0.09	-181.97	38.75	1759.94	0.03	60.78	26.48	0.04	0.13	-281.94	-81.99	-4.81	82.31	0.03	0.14	-301.09	-62.85	-13.15	90.65	0.08	-195	23	1759.92	6.62	53.44	26.18	1753.81	4.48	24.16	1.54	15.15	-0.75	13.99	13.7	93.19	23.65	28.71	1728.88	1778.74	-2.16
1	533	Paeruginosa_DSM_1707.B02.a	1	B02	TRUE	gompertz.exp	FALSE	FALSE	100	NA	NA	NA	NA	NA	NA	NA	NA	NA	NA	NA	NA	NA	NA	NA	NA	NA	NA	NA	0.11	-84.97	22.07	1527.71	4.35	42.64	23.17	1522.62	3.74	17.58	0.89	14.82	-1.81	10.5	13.71	71.56	21.71	24.63	1498.24	1547	-2.99
1	534	Paeruginosa_DSM_1707.B02.b	1	B02	TRUE	gompertz.exp	FALSE	FALSE	100	NA	NA	NA	NA	NA	NA	NA	NA	NA	NA	NA	NA	NA	NA	NA	NA	NA	NA	NA	0.04	-466.3	24.39	1950.6	6.09	53.03	26.85	1942.17	2.61	21.28	1.04	12.79	1.8	10.39	18.02	88.05	25.15	28.56	1921.12	1963.21	0.97
1	535	Paeruginosa_DSM_1707.B02.a	1	B02	TRUE	gompertz.exp	FALSE	FALSE	100	NA	NA	NA	NA	NA	NA	NA	NA	NA	NA	NA	NA	NA	NA	NA	NA	NA	NA	NA	0.04	-283.65	19.11	1500.45	5.14	61.65	21.21	1498.2	3.17	28.58	0.61	11.64	-0.08	10.35	14.64	108.66	20.21	22.21	1479.05	1517.35	-1.08
1	536	Paeruginosa_DSM_1707.B02.b	1	B02	TRUE	gompertz.exp	FALSE	FALSE	100	NA	NA	NA	NA	NA	NA	NA	NA	NA	NA	NA	NA	NA	NA	NA	NA	NA	NA	NA	0.45	42.58	30.5	2175.44	4.83	48.65	33.52	2168.75	2.51	20.09	1.93	12.82	0.7	8.95	15.6	81.71	30.34	36.69	2147.66	2189.84	-0.09
1	537	Paeruginosa_DSM_1707.B02.a	1	B02	TRUE	gompertz.exp	FALSE	FALSE	100	NA	NA	NA	NA	NA	NA	NA	NA	NA	NA	NA	NA	NA	NA	NA	NA	NA	NA	NA	0.55	58.22	23.07	1772.18	4.54	68.56	25.39	1766.7	4.99	21.83	1.09	14.45	-3.67	12.74	32.65	104.48	23.6	27.17	1742.93	1790.46	-5.24
1	538	Paeruginosa_DSM_1707.B02.b	1	B02	TRUE	gompertz.exp	FALSE	FALSE	100	NA	NA	NA	NA	NA	NA	NA	NA	NA	NA	NA	NA	NA	NA	NA	NA	NA	NA	NA	1.25	70.32	26.87	1924.31	4.46	70.58	28.98	1915.83	2.88	17.96	1.68	12.91	-0.28	9.2	41.03	100.12	26.22	31.74	1894.6	1937.07	-1.19
1	539	Paeruginosa_DSM_1707.B02.a	1	B02	TRUE	gompertz.exp	FALSE	FALSE	100	NA	NA	NA	NA	NA	NA	NA	NA	NA	NA	NA	NA	NA	NA	NA	NA	NA	NA	NA	0.04	-385.8	22.14	1752.83	3.77	55.82	23.18	1746.81	2.2	20.78	0.67	11.94	0.15	7.39	21.63	90.01	22.08	24.28	1727.17	1766.46	-0.54
1	540	Paeruginosa_DSM_1707.B02.b	1	B02	TRUE	gompertz.exp	FALSE	FALSE	100	NA	NA	NA	NA	NA	NA	NA	NA	NA	NA	NA	NA	NA	NA	NA	NA	NA	NA	NA	0.28	-24.29	30.97	2123.02	5.4	29.9	33.68	2113.33	5.77	21.52	2.07	13.01	-4.08	14.89	-5.5	65.3	30.28	37.08	2091.93	2134.73	-5.9
1	541	Ecoli_DSM_18039.B02.a	1	B02	TRUE	gompertz.exp	FALSE	FALSE	100	0.67	-10.82	39.85	2718.39	0.02	1.15	4.13	0.63	0.71	-12.71	-8.93	33.07	46.64	0.63	0.71	-13.08	-8.57	31.77	47.94	1.3	3.58	42.39	2719.24	4.74	39.3	43.99	2708.63	1.81	32.64	0.71	16	1.77	7.71	-14.4	93	42.83	45.15	2682.31	2734.95	1.2
1	542	Ecoli_DSM_18039.B02.b	1	B02	TRUE	gompertz	FALSE	FALSE	100	0.69	-16.61	47.95	3126.9	0.02	0.89	0.45	0.66	0.71	-18.07	-15.15	47.21	48.69	0.65	0.72	-18.35	-14.87	47.07	48.83	1.28	-0.65	46.01	3126.81	14.64	44.85	48.3	3116.32	18.79	31.15	0.84	14.2	-16.26	45.54	-6.39	96.1	46.91	49.69	3092.96	3139.68	-22.18
1	543	Ecoli_DSM_18039.B02.a	1	B02	TRUE	richards	FALSE	FALSE	100	0.55	-13.32	39.79	2508.7	0.01	0.89	0.67	0.53	0.57	-14.78	-11.85	38.69	40.89	0.52	0.58	-15.06	-11.57	38.48	41.1	1.38	6.1	38.42	2508.83	5.65	43.14	40.17	2502.49	2.86	33.39	0.62	10.27	0.94	10.35	-11.79	98.07	39.16	41.19	2485.61	2519.38	0.04
1	544	Ecoli_DSM_18039.B02.b	1	B02	TRUE	gompertz.exp	FALSE	FALSE	100	1.07	10.28	16.69	3271.5	0.08	0.84	0.68	0.93	1.21	8.91	11.66	15.57	17.8	0.91	1.24	8.64	11.92	15.36	18.02	1.17	-4.32	46.28	3271.65	8.47	25.02	49.04	3263.31	2.38	24.38	0.38	14.81	4.55	12.38	-15.09	65.12	48.42	49.66	3238.95	3287.67	3.8
1	545	Ecoli_DSM_18039.B02.a	1	B02	TRUE	gompertz	FALSE	FALSE	100	0.63	-12.79	41.76	2669.57	0.02	0.85	0.42	0.6	0.65	-14.18	-11.4	41.07	42.45	0.59	0.66	-14.45	-11.13	40.94	42.58	1.7	6.85	41.3	2669.56	6.22	41.32	42.54	2662.97	3.11	32.89	0.78	11.06	1.1	11.34	-12.79	95.43	41.26	43.82	2644.78	2681.16	0.12
1	546	Ecoli_DSM_18039.B02.b	1	B02	TRUE	gompertz.exp	FALSE	FALSE	100	0.7	-16.58	47.7	3185.69	0.03	1.21	2.51	0.65	0.74	-18.57	-14.59	43.56	51.83	0.65	0.75	-18.96	-14.21	42.77	52.62	1.77	4.61	49.61	3185.89	6.41	51.29	50.82	3176.43	2.82	31.73	1.03	13.21	1.77	11.05	-0.91	103.5	49.12	52.51	3154.7	3198.15	0.89
1	547	Ecoli_DSM_18039.B02.a	1	B02	TRUE	gompertz	FALSE	FALSE	100	0.63	-12.47	42.47	2683.45	0.02	0.84	0.44	0.6	0.65	-13.85	-11.1	41.75	43.19	0.6	0.66	-14.12	-10.83	41.61	43.33	1.22	2.42	41.19	2683.21	5.07	37.02	42.88	2677.65	2.73	31.43	0.85	12.28	0.58	9.56	-14.68	88.72	41.48	44.28	2657.45	2697.85	-0.28
1	548	Ecoli_DSM_18039.B02.b	1	B02	TRUE	gompertz	FALSE	FALSE	100	2.85	-5.29	75.79	6063.04	0.05	0.25	0.16	2.77	2.93	-5.7	-4.88	75.52	76.06	2.76	2.94	-5.78	-4.8	75.47	76.11	3.44	-2.61	77.81	6062.47	8.11	31.52	79.38	6049.49	2.84	33.15	1.03	19.9	3.43	12.79	-23.01	86.05	77.69	81.08	6016.75	6082.24	2.54
1	549	Ecoli_DSM_18039.B02.a	1	B02	TRUE	gompertz.exp	FALSE	FALSE	100	0.68	-11.3	42.13	2774.65	0.02	0.92	1.11	0.64	0.72	-12.81	-9.79	40.31	43.95	0.64	0.73	-13.1	-9.5	39.96	44.3	1.15	1.31	43.35	2775.36	4.49	34.98	44.54	2764.04	2.64	25.88	0.75	16.57	0.14	8.84	-7.59	77.56	43.3	45.77	2736.78	2791.3	-0.7
1	550	Ecoli_DSM_18039.B02.b	1	B02	TRUE	gompertz.exp	FALSE	FALSE	100	0.71	-15.92	44.1	3064.72	0.03	1.11	1	0.67	0.76	-17.75	-14.1	42.47	45.74	0.66	0.77	-18.1	-13.75	42.15	46.06	1.4	57.1	47.61	3064.74	5.92	42.15	48.58	3055.01	2.96	34.45	0.77	16.15	1.04	10.79	-14.52	98.83	47.31	49.86	3028.45	3081.57	0.11
1	551	Ecoli_DSM_30083T.B02.a	1	B02	TRUE	logistic	FALSE	FALSE	100	8.16	2.91	279.87	19631.01	0.06	0.14	0.39	8.06	8.25	2.69	3.14	279.23	280.5	8.04	8.27	2.64	3.19	279.11	280.62	14.43	1.83	281.06	19621.46	15.28	4.98	281.36	19583.11	2.44	3.91	0.41	57.29	11.26	19.29	-1.46	11.42	280.68	282.04	19488.88	19677.35	10.49
1	552	Ecoli_DSM_30083T.B02.b	1	B02	TRUE	richards	FALSE	FALSE	100	7.5	2.76	266.52	18625.02	0.05	0.13	0.34	7.43	7.58	2.54	2.98	265.95	267.09	7.41	7.59	2.5	3.02	265.84	267.19	10.28	0.69	268.05	18617.29	32.37	8.24	268.42	18578.55	27.48	7.81	0.51	61.13	-12.83	77.58	-4.61	21.1	267.58	269.27	18478	18679.11	-21.48
1	553	Ecoli_DSM_30083T.B02.a	1	B02	TRUE	logistic	FALSE	FALSE	100	7.4	2.48	278.57	19160.56	0.06	0.16	0.43	7.31	7.49	2.22	2.74	277.86	279.28	7.3	7.51	2.17	2.79	277.72	279.42	15.15	1.87	278.62	19150.58	17.32	2.46	279.14	19115.78	2.58	1.83	0.4	53.52	13.08	21.56	-0.55	5.47	278.48	279.8	19027.75	19203.82	12.27
1	554	Ecoli_DSM_30083T.B02.b	1	B02	TRUE	richards	FALSE	FALSE	100	6.92	1.19	268.31	18716.05	0.04	0.13	0.33	6.86	6.98	0.98	1.41	267.76	268.86	6.84	6.99	0.93	1.46	267.65	268.96	13.96	0.99	269.17	18710	15.25	2.28	269.72	18673.68	2.18	1.98	0.34	49.69	11.67	18.83	-0.97	5.53	269.16	270.29	18591.95	18755.41	10.98
1	555	Ecoli_DSM_30083T.B02.a	1	B02	TRUE	richards	FALSE	FALSE	100	8.59	3.36	279.91	19893.61	0.06	0.15	0.38	8.49	8.69	3.11	3.61	279.27	280.54	8.47	8.71	3.07	3.65	279.15	280.66	13.19	3.42	282.97	19883.73	16.63	3.68	283.13	19837.52	2.59	2.1	0.29	65.17	12.38	20.89	0.22	7.14	282.66	283.6	19730.32	19944.71	11.56
1	556	Ecoli_DSM_30083T.B02.b	1	B02	TRUE	richards	FALSE	FALSE	100	7.55	2.19	268.62	18959.15	0.05	0.13	0.33	7.48	7.63	1.97	2.41	268.08	269.17	7.46	7.64	1.92	2.45	267.97	269.28	10.36	0.49	270.33	18952.34	14.05	2.05	270.94	18911.91	2.22	1.82	0.46	63.14	10.4	17.71	-0.95	5.05	270.18	271.7	18808.05	19015.77	9.7
1	557	Ecoli_DSM_30083T.B02.a	1	B02	TRUE	richards	FALSE	FALSE	100	7.57	2.79	277.92	19216.42	0.06	0.17	0.47	7.48	7.66	2.52	3.07	277.16	278.69	7.46	7.68	2.47	3.12	277.01	278.84	11.35	2.74	278.33	19205.65	15.79	5.58	278.95	19166.65	6.88	4.78	0.39	66.9	4.47	27.11	-2.28	13.43	278.31	279.59	19056.6	19276.7	2.3
1	558	Ecoli_DSM_30083T.B02.b	1	B02	TRUE	richards	FALSE	FALSE	100	7.69	2.11	269.46	19110.51	0.05	0.15	0.37	7.6	7.77	1.86	2.36	268.85	270.07	7.59	7.79	1.81	2.4	268.73	270.18	11.63	0.83	271.4	19102.94	13.82	7	271.81	19051.19	2.16	4.28	0.37	77.86	10.27	17.37	-0.04	14.04	271.2	272.43	18923.11	19179.27	9.59
1	559	Ecoli_DSM_30083T.B02.a	1	B02	TRUE	logistic	FALSE	FALSE	100	7.66	2.69	280.07	19365.63	0.05	0.14	0.38	7.57	7.74	2.46	2.91	279.44	280.7	7.55	7.76	2.42	2.96	279.32	280.82	13.79	1.53	279.89	19358.21	18.39	8.44	280.81	19307.76	5.72	20.18	0.79	66.65	8.98	27.79	-24.76	41.64	279.51	282.1	19198.12	19417.4	7.18
1	560	Ecoli_DSM_30083T.B02.b	1	B02	TRUE	logistic	FALSE	FALSE	100	6.96	1.26	267.98	18604.23	0.05	0.15	0.38	6.89	7.04	1.02	1.5	267.36	268.6	6.87	7.06	0.98	1.55	267.25	268.72	15.5	1.5	270.14	18594.43	18.27	3.07	270.35	18557.2	2.08	2.18	0.64	66.2	14.86	21.69	-0.53	6.66	269.29	271.41	18448.3	18666.1	14.21
1	561	Paeruginosa_St_429SC1_79.B03.a	1	B03	TRUE	richards	FALSE	FALSE	100	1.96	-2.47	38.18	3198.16	0.08	0.62	0.13	1.82	2.1	-3.49	-1.45	37.97	38.4	1.8	2.13	-3.68	-1.25	37.93	38.44	3.76	0.85	39.91	3197.71	7.08	20.99	41.43	3190.26	2.15	23.51	0.64	12.42	3.55	10.61	-17.68	59.66	40.37	42.48	3169.83	3210.68	2.87
1	562	Paeruginosa_St_429SC1_79.B03.b	1	B03	TRUE	richards	FALSE	FALSE	100	2.68	-1.81	41.08	3476.87	0.1	0.33	0.12	2.52	2.84	-2.36	-1.26	40.87	41.28	2.49	2.87	-2.46	-1.15	40.83	41.32	6.03	2.08	42.89	3476.56	7.16	4.45	44.1	3469.16	0.76	10.58	0.56	11.41	5.91	8.41	-12.95	21.84	43.18	45.01	3450.39	3487.93	5.67
1	563	Paeruginosa_St_429SC1_79.B03.a	1	B03	TRUE	richards	FALSE	FALSE	100	2.36	-2.61	41.64	3503	0.1	0.46	0.16	2.19	2.53	-3.36	-1.86	41.38	41.89	2.16	2.56	-3.5	-1.72	41.33	41.94	3.17	-0.66	43.24	3502.86	7.44	22.85	45.3	3495.68	2.32	29.3	0.95	15.67	3.62	11.26	-25.35	71.04	43.74	46.85	3469.9	3521.46	2.89
1	564	Paeruginosa_St_429SC1_79.B03.b	1	B03	TRUE	gompertz.exp	FALSE	FALSE	100	NA	NA	NA	NA	NA	NA	NA	NA	NA	NA	NA	NA	NA	NA	NA	NA	NA	NA	NA	0.04	-211.57	11.84	1028.72	1.71	59.73	13.1	1024.96	2.12	15.34	1.05	5.34	-1.78	5.21	34.49	84.97	11.37	14.82	1016.17	1033.74	-2.45
1	565	Paeruginosa_St_429SC1_79.B03.a	1	B03	TRUE	gompertz.exp	FALSE	FALSE	100	NA	NA	NA	NA	NA	NA	NA	NA	NA	NA	NA	NA	NA	NA	NA	NA	NA	NA	NA	0	-10562.16	11.07	1003.49	0.56	56.1	11.6	999.6	0.59	19.87	0.44	4.53	-0.41	1.53	23.41	88.79	10.88	12.32	992.14	1007.06	-0.6
1	566	Paeruginosa_St_429SC1_79.B03.b	1	B03	TRUE	logistic	FALSE	FALSE	100	2.27	-2.85	40.41	3391.1	0.1	0.45	0.16	2.11	2.43	-3.59	-2.11	40.15	40.66	2.08	2.46	-3.73	-1.97	40.1	40.71	3.6	2.52	42.87	3391.61	6.63	17.07	44.5	3385.69	2.29	21.84	1.1	12.93	2.87	10.39	-18.86	53	42.69	46.31	3364.43	3406.96	2.16
1	567	Paeruginosa_St_429SC1_79.B03.a	1	B03	TRUE	gompertz.exp	FALSE	FALSE	100	1.43	-4.49	32.66	2818.89	0.06	0.72	1.26	1.33	1.53	-5.68	-3.3	30.59	34.73	1.31	1.55	-5.91	-3.08	30.19	35.12	1.25	-5.14	37.66	2820.43	5.42	48.9	39.5	2814.44	2.3	35.13	0.93	14.23	1.63	9.21	-8.88	106.69	37.96	41.03	2791.03	2837.86	0.91
1	568	Paeruginosa_St_429SC1_79.B03.b	1	B03	TRUE	gompertz.exp	FALSE	FALSE	100	1.45	1.73	18.8	2874.64	0.1	1.11	1.38	1.29	1.61	-0.1	3.55	16.52	21.08	1.26	1.64	-0.45	3.9	16.09	21.51	2.45	0.56	38.89	2874	5.87	43.08	40.39	2866.73	1.99	31.71	0.66	13.41	2.59	9.15	-9.08	95.23	39.31	41.47	2844.68	2888.78	1.97
1	569	Paeruginosa_St_429SC1_79.B03.a	1	B03	TRUE	richards	FALSE	FALSE	100	1.86	-0.38	35.4	2932.79	0.12	0.98	0.13	1.66	2.05	-1.99	1.23	35.18	35.62	1.63	2.09	-2.29	1.54	35.14	35.67	1.72	-1.74	37.18	2932.96	6.16	42.11	39.28	2927.72	2.87	31.16	1.02	13.42	1.44	10.88	-9.16	93.38	37.6	40.96	2905.64	2949.8	0.53
1	570	Paeruginosa_St_429SC1_79.B03.b	1	B03	TRUE	gompertz	FALSE	FALSE	100	1.32	-10.68	42.76	3453.48	0.07	1.03	0.27	1.21	1.43	-12.38	-8.98	42.32	43.21	1.19	1.46	-12.7	-8.65	42.23	43.3	2.28	-5.03	44.37	3453.82	8.67	41.57	47.5	3444.05	3.62	24.7	1.46	22.12	2.72	14.62	0.93	82.2	45.1	49.9	3407.66	3480.44	1.58
1	571	Paeruginosa_DSM_1707.B03.a	1	B03	TRUE	gompertz.exp	FALSE	FALSE	100	NA	NA	NA	NA	NA	NA	NA	NA	NA	NA	NA	NA	NA	NA	NA	NA	NA	NA	NA	0.01	-826.02	11.3	1010.24	1.61	62.39	12.47	1006.85	1.55	12.24	0.95	4.18	-0.94	4.17	42.26	82.53	10.9	14.04	999.97	1013.72	-1.43
1	572	Paeruginosa_DSM_1707.B03.b	1	B03	TRUE	gompertz.exp	FALSE	FALSE	100	NA	NA	NA	NA	NA	NA	NA	NA	NA	NA	NA	NA	NA	NA	NA	NA	NA	NA	NA	0.07	-107.08	14.83	1110.29	6.51	68.71	16.95	1107.38	8.39	18.2	1.17	8.93	-7.29	20.31	38.77	98.64	15.02	18.88	1092.7	1122.07	-9.93
1	573	Paeruginosa_DSM_1707.B03.a	1	B03	TRUE	gompertz.exp	FALSE	FALSE	100	NA	NA	NA	NA	NA	NA	NA	NA	NA	NA	NA	NA	NA	NA	NA	NA	NA	NA	NA	0.02	-501.23	11.27	1007.49	1.12	59.56	12.2	1003.93	1.23	19.52	0.75	4.58	-0.9	3.14	27.45	91.68	10.97	13.44	996.4	1011.47	-1.28
1	574	Paeruginosa_DSM_1707.B03.b	1	B03	TRUE	gompertz.exp	FALSE	FALSE	100	NA	NA	NA	NA	NA	NA	NA	NA	NA	NA	NA	NA	NA	NA	NA	NA	NA	NA	NA	1.83	73.05	15.46	1090.72	4.93	66.54	16.56	1088.35	1.39	13.41	0.43	7.4	2.64	7.21	44.48	88.59	15.86	17.27	1076.17	1100.53	2.2
1	575	Paeruginosa_DSM_1707.B03.a	1	B03	TRUE	gompertz.exp	FALSE	FALSE	100	NA	NA	NA	NA	NA	NA	NA	NA	NA	NA	NA	NA	NA	NA	NA	NA	NA	NA	NA	0.3	-38.43	13.12	1061.67	2.25	40.03	14.57	1057.76	1.25	26.19	0.74	8.44	0.19	4.3	-3.05	83.11	13.35	15.79	1043.88	1071.65	-0.2
1	576	Paeruginosa_DSM_1707.B03.b	1	B03	TRUE	gompertz.exp	FALSE	FALSE	100	NA	NA	NA	NA	NA	NA	NA	NA	NA	NA	NA	NA	NA	NA	NA	NA	NA	NA	NA	0.05	-210.7	13.46	1104.84	4.67	60.24	16.15	1100.99	2.64	27.28	1.04	8.35	0.33	9.01	15.37	105.11	14.44	17.85	1087.26	1114.71	-0.5
1	577	Paeruginosa_DSM_1707.B03.a	1	B03	TRUE	gompertz.exp	FALSE	FALSE	100	NA	NA	NA	NA	NA	NA	NA	NA	NA	NA	NA	NA	NA	NA	NA	NA	NA	NA	NA	0.58	45.87	17.12	1225.23	9.38	74.85	20.1	1220.6	7.66	23.12	1.07	12.45	-3.22	21.98	36.82	112.89	18.34	21.87	1200.12	1241.07	-5.64
1	578	Paeruginosa_DSM_1707.B03.b	1	B03	TRUE	gompertz.exp	FALSE	FALSE	100	NA	NA	NA	NA	NA	NA	NA	NA	NA	NA	NA	NA	NA	NA	NA	NA	NA	NA	NA	0.1	-43.21	13.58	1062.67	3.67	74.21	15.94	1058.68	2.68	14.91	1.7	6.64	-0.74	8.08	49.68	98.74	13.14	18.74	1047.76	1069.61	-1.59
1	579	Paeruginosa_DSM_1707.B03.a	1	B03	TRUE	gompertz.exp	FALSE	FALSE	100	-0.65	93.24	11.11	1018.52	0.14	1.5	0.07	-0.87	-0.43	90.77	95.71	11	11.22	-0.92	-0.38	90.3	96.18	10.98	11.24	0.1	-29.76	11.74	1018.65	4.78	69.2	14.38	1015.1	3.27	25.51	1.15	4.95	-0.6	10.15	27.23	111.17	12.48	16.27	1006.96	1023.24	-1.62
1	580	Paeruginosa_DSM_1707.B03.b	1	B03	TRUE	gompertz.exp	FALSE	FALSE	100	NA	NA	NA	NA	NA	NA	NA	NA	NA	NA	NA	NA	NA	NA	NA	NA	NA	NA	NA	0.1	-32.24	12.64	1041.52	3.36	65.96	14.01	1038.31	1.9	18.27	0.51	4.96	0.25	6.48	35.9	96.02	13.17	14.85	1030.15	1046.46	-0.35
1	581	Ecoli_DSM_18039.B03.a	1	B03	TRUE	richards	FALSE	FALSE	100	0.25	-31.56	24.09	1677.26	0.01	2.86	0.38	0.24	0.27	-36.27	-26.85	23.47	24.7	0.23	0.28	-37.17	-25.95	23.35	24.82	0.44	-7.85	24.15	1677.33	4.9	45.89	26.39	1672.94	2.94	21.16	0.88	11.52	0.07	9.74	11.07	80.7	24.94	27.85	1654	1691.89	-0.86
1	582	Ecoli_DSM_18039.B03.b	1	B03	TRUE	richards	FALSE	FALSE	100	0.32	-26.06	26.03	1828.59	0.01	1.69	0.35	0.3	0.34	-28.84	-23.28	25.46	26.6	0.3	0.34	-29.37	-22.75	25.35	26.71	0.66	-1.26	26.04	1828.62	5.97	54.84	28.26	1823.87	2.54	26.38	0.7	10.43	1.8	10.15	11.44	98.23	27.11	29.41	1806.71	1841.03	1
1	583	Ecoli_DSM_18039.B03.a	1	B03	TRUE	richards	FALSE	FALSE	100	0.23	-35.7	20.69	1542.46	0.02	5.05	0.25	0.2	0.25	-44.01	-27.4	20.28	21.11	0.2	0.26	-45.6	-25.81	20.2	21.19	0.39	-9.63	21.16	1542.7	9.11	59.96	25.11	1535.1	3.3	10.43	1.21	10.91	3.68	14.53	42.81	77.11	23.11	27.1	1517.16	1553.04	2.64
1	584	Ecoli_DSM_18039.B03.b	1	B03	TRUE	logistic	FALSE	FALSE	100	0.47	-16.24	27.37	1995.87	0.02	1.39	0.23	0.44	0.5	-18.53	-13.95	26.99	27.76	0.43	0.5	-18.97	-13.51	26.91	27.83	1.05	5.64	28.31	1997.33	7.09	68.48	30.02	1993.28	2.78	27.62	0.82	10.62	2.53	11.66	23.04	113.92	28.67	31.36	1975.8	2010.76	1.66
1	585	Ecoli_DSM_18039.B03.a	1	B03	TRUE	richards	FALSE	FALSE	100	0.25	-34.69	23.85	1671.64	0.01	3.3	0.52	0.23	0.27	-40.13	-29.26	22.99	24.72	0.22	0.27	-41.17	-28.22	22.82	24.88	0.43	-9.44	23.89	1671.64	5.71	35.66	26.24	1667.37	4.04	22.18	1.34	11.88	-0.93	12.35	-0.82	72.14	24.03	28.45	1647.82	1686.91	-2.2
1	586	Ecoli_DSM_18039.B03.b	1	B03	TRUE	richards	FALSE	FALSE	100	0.35	-23.88	25.56	1862.12	0.01	1.75	0.26	0.33	0.37	-26.76	-21	25.12	25.99	0.32	0.37	-27.31	-20.45	25.04	26.08	0.85	2.95	26.65	1862.04	4.19	57.2	27.97	1858.35	3.02	26.93	0.7	11.74	-0.78	9.15	12.89	101.5	26.81	29.13	1839.04	1877.65	-1.73
1	587	Ecoli_DSM_18039.B03.a	1	B03	TRUE	richards	FALSE	FALSE	100	0.21	-42.69	21.91	1565.43	0.01	3.88	0.49	0.19	0.23	-49.08	-36.31	21.1	22.72	0.19	0.23	-50.3	-35.09	20.94	22.88	0.42	-8.5	21.7	1565.43	4.82	52.85	24.18	1561.26	3.15	23.29	1.34	11.96	-0.36	9.99	14.54	91.16	21.98	26.39	1541.59	1580.92	-1.35
1	588	Ecoli_DSM_18039.B03.b	1	B03	TRUE	gompertz.exp	FALSE	FALSE	100	0.91	5.31	41.71	4467.38	0.02	1.78	3.46	0.88	0.95	2.39	8.24	36.02	47.4	0.87	0.95	1.83	8.8	34.93	48.49	2.67	8.15	84.12	4465.62	7.47	42.58	84.48	4450.73	2.1	30.36	1.45	22.3	4.02	10.92	-7.36	92.52	82.09	86.87	4414.04	4487.41	3.36
1	589	Ecoli_DSM_18039.B03.a	1	B03	TRUE	richards	FALSE	FALSE	100	0.28	-27.49	21.86	1629.7	0.01	3.06	0.2	0.26	0.3	-32.53	-22.45	21.52	22.19	0.25	0.31	-33.5	-21.48	21.46	22.26	0.5	-3.64	23.97	1629.62	4.18	59.76	26.2	1624.23	2.52	24.21	1.12	11.34	0.03	8.33	19.93	99.58	24.36	28.03	1605.58	1642.88	-0.76
1	590	Ecoli_DSM_18039.B03.b	1	B03	TRUE	logistic	FALSE	FALSE	100	0.39	-19.84	24.98	1820.91	0.02	1.53	0.22	0.37	0.42	-22.36	-17.32	24.62	25.34	0.36	0.42	-22.84	-16.84	24.55	25.41	1.63	73.83	27.91	1821.88	4.16	45.03	28.56	1817.32	1.55	26.95	0.45	9.41	1.61	6.7	0.7	89.36	27.82	29.3	1801.84	1832.79	1.13
1	591	Ecoli_DSM_30083T.B03.a	1	B03	TRUE	gompertz	FALSE	FALSE	100	13.57	5.49	274.61	20258.43	0.08	0.07	0.25	13.43	13.71	5.37	5.6	274.2	275.02	13.41	13.74	5.35	5.62	274.12	275.1	15.29	6	276.38	20278.54	18.07	6.57	276.95	20235.39	2.43	3.2	0.34	72.55	14.08	22.07	1.3	11.84	276.38	277.52	20116.05	20354.73	13.31
1	592	Ecoli_DSM_30083T.B03.b	1	B03	TRUE	richards	FALSE	FALSE	100	12.77	5.46	266.1	19613.65	0.08	0.07	0.25	12.64	12.9	5.35	5.57	265.7	266.51	12.61	12.93	5.33	5.59	265.62	266.59	14.21	5.87	267.5	19623.2	15.81	7.38	268.29	19575.32	1.04	4.27	0.3	70.66	14.1	17.52	0.35	14.41	267.79	268.79	19459.09	19691.55	13.77
1	593	Ecoli_DSM_30083T.B03.a	1	B03	TRUE	richards	FALSE	FALSE	100	12.81	5.08	273.23	20159.46	0.07	0.06	0.21	12.7	12.92	4.98	5.17	272.88	273.59	12.68	12.94	4.96	5.19	272.81	273.65	14.59	6.03	273.32	20169.29	18.91	6.53	274.18	20130.15	3.44	5.04	0.39	59.83	13.26	24.56	-1.75	14.81	273.53	274.82	20031.73	20228.57	12.18
1	594	Ecoli_DSM_30083T.B03.b	1	B03	TRUE	richards	FALSE	FALSE	100	12.6	4.63	268.44	19902.51	0.08	0.06	0.24	12.47	12.72	4.52	4.74	268.05	268.84	12.45	12.75	4.5	4.76	267.97	268.92	15.4	5.57	269.31	19914.75	16.66	6.13	270.3	19879.52	1.19	4.19	0.54	53.15	14.7	18.61	-0.76	13.03	269.41	271.19	19792.1	19966.95	14.33
1	595	Ecoli_DSM_30083T.B03.a	1	B03	TRUE	richards	FALSE	FALSE	100	13.34	5.15	275.71	20524.17	0.09	0.07	0.27	13.2	13.49	5.03	5.27	275.27	276.15	13.17	13.52	5	5.3	275.19	276.23	15.6	6.92	278.44	20530.89	20.65	6.46	278.87	20480.67	4.14	4.2	0.3	70.9	13.85	27.45	-0.45	13.37	278.39	279.36	20364.04	20597.31	12.55
1	596	Ecoli_DSM_30083T.B03.b	1	B03	TRUE	richards	FALSE	FALSE	100	12.73	4.69	269.16	20018.28	0.08	0.07	0.26	12.59	12.87	4.57	4.81	268.72	269.59	12.56	12.89	4.55	4.84	268.64	269.67	14.96	5.51	270.93	20029.88	16.7	4.3	271.6	19980.97	1.06	3.96	0.41	75.14	14.96	18.44	-2.22	10.82	270.93	272.27	19857.37	20104.57	14.62
1	597	Ecoli_DSM_30083T.B03.a	1	B03	TRUE	richards	FALSE	FALSE	100	12.51	4.66	272.84	20227.02	0.07	0.07	0.24	12.39	12.63	4.55	4.78	272.44	273.24	12.36	12.65	4.53	4.8	272.36	273.31	14.11	5.26	273.43	20238.16	18.33	4.85	274.1	20170.53	8.16	3.13	0.4	87.66	4.9	31.75	-0.3	10	273.43	274.76	20026.33	20314.73	2.33
1	598	Ecoli_DSM_30083T.B03.b	1	B03	TRUE	richards	FALSE	FALSE	100	12.6	4.98	268.39	19919.62	0.07	0.07	0.23	12.49	12.72	4.88	5.09	268.01	268.76	12.47	12.74	4.86	5.11	267.94	268.83	12.98	5.02	270.73	19925.87	14.76	7.24	271.46	19891.25	1.53	3.58	0.5	59.22	12.25	17.28	1.36	13.13	270.64	272.29	19793.83	19988.67	11.77
1	599	Ecoli_DSM_30083T.B03.a	1	B03	TRUE	gompertz	FALSE	FALSE	100	13.07	5.15	274.47	20216.86	0.07	0.06	0.23	12.96	13.19	5.05	5.25	274.09	274.84	12.94	13.21	5.04	5.27	274.02	274.91	14.97	5.76	274.46	20234.24	17.59	5.6	275.09	20191.9	2.37	3.96	0.33	55.73	13.7	21.48	-0.91	12.12	274.54	275.64	20100.22	20283.58	12.95
1	600	Ecoli_DSM_30083T.B03.b	1	B03	TRUE	richards	FALSE	FALSE	100	12.47	4.85	268.02	19829.27	0.06	0.05	0.2	12.37	12.57	4.76	4.94	267.69	268.34	12.35	12.59	4.74	4.96	267.63	268.41	13.92	5.96	268.3	19837.28	16.52	5.09	269.08	19783.44	1.32	4.73	0.32	86.46	14.35	18.69	-2.7	12.87	268.56	269.6	19641.21	19925.66	13.93
1	601	Paeruginosa_St_429SC1_79.B04.a	1	B04	TRUE	richards	FALSE	FALSE	100	2.51	0.26	35.77	3030.1	0.21	0.98	0.12	2.17	2.86	-1.35	1.88	35.57	35.97	2.11	2.92	-1.66	2.19	35.54	36.01	3.6	3.51	38.43	3029.89	5.61	15.07	39.4	3024.96	1.08	22.58	0.58	12.62	3.84	7.39	-22.08	52.21	38.44	40.36	3004.2	3045.71	3.5
1	602	Paeruginosa_St_429SC1_79.B04.b	1	B04	TRUE	gompertz.exp	FALSE	FALSE	100	2.43	-2.86	41.33	3516.76	0.09	0.37	0.49	2.28	2.58	-3.46	-2.25	40.53	42.13	2.25	2.61	-3.58	-2.13	40.37	42.28	3.27	-0.64	45.53	3517.5	6.89	32.85	46.58	3509.74	4.34	32.28	0.65	14.33	-0.24	14.02	-20.25	85.94	45.51	47.65	3486.16	3533.32	-1.61
1	603	Paeruginosa_St_429SC1_79.B04.a	1	B04	TRUE	gompertz.exp	FALSE	FALSE	100	1.79	1.81	23.76	3151.93	0.1	0.91	1.38	1.63	1.95	0.31	3.31	21.49	26.04	1.6	1.98	0.02	3.6	21.05	26.47	2.11	-2.54	41.69	3151.77	6.16	23.74	42.98	3146.28	2.6	27.75	0.77	12.57	1.89	10.44	-21.9	69.39	41.72	44.24	3125.6	3166.96	1.07
1	604	Paeruginosa_St_429SC1_79.B04.b	1	B04	TRUE	logistic	FALSE	FALSE	100	0.2	-59.08	12.03	1072.42	0.07	23.38	0.09	0.08	0.33	-97.54	-20.62	11.87	12.18	0.06	0.35	-104.9	-13.26	11.84	12.21	0.21	-28.36	12.78	1072.44	2.03	47.64	13.85	1067.97	1.39	22.08	0.67	7.41	-0.25	4.31	11.32	83.96	12.75	14.94	1055.79	1080.16	-0.69
1	605	Paeruginosa_St_429SC1_79.B04.a	1	B04	TRUE	gompertz.exp	FALSE	FALSE	100	NA	NA	NA	NA	NA	NA	NA	NA	NA	NA	NA	NA	NA	NA	NA	NA	NA	NA	NA	0	-81356.38	11.01	1001.5	0.37	48677.17	11.26	998.48	0.45	94548.93	0.27	3.74	-0.37	1.1	-106855.81	204210.16	10.82	11.7	992.33	1004.63	-0.51
1	606	Paeruginosa_St_429SC1_79.B04.b	1	B04	TRUE	richards	FALSE	FALSE	100	2	-4.41	42.53	3566.42	0.1	0.64	0.18	1.84	2.17	-5.45	-3.36	42.22	42.83	1.81	2.2	-5.65	-3.16	42.17	42.89	1.92	-5.3	45.53	3566.43	7.13	29.19	49.31	3559.15	2.38	27.06	1.39	15.7	3.22	11.05	-15.33	73.71	47.02	51.61	3533.32	3584.97	2.47
1	607	Paeruginosa_St_429SC1_79.B04.a	1	B04	TRUE	gompertz.exp	FALSE	FALSE	100	1.51	-4.28	31.79	2783.22	0.06	0.68	1.26	1.41	1.61	-5.4	-3.17	29.72	33.87	1.39	1.62	-5.61	-2.96	29.32	34.27	1.34	-4.77	36.69	2784.33	5.66	50.15	38.13	2775.76	3.28	35.75	0.6	13.13	0.26	11.06	-8.66	108.95	37.14	39.12	2754.16	2797.36	-0.77
1	608	Paeruginosa_St_429SC1_79.B04.b	1	B04	TRUE	gompertz.exp	FALSE	FALSE	100	2.91	3.55	18.48	3186.55	0.26	0.4	0.66	2.49	3.34	2.89	4.21	17.39	19.56	2.41	3.42	2.76	4.34	17.19	19.77	3	-1.65	41.12	3186.92	6.91	26.5	42.61	3178.96	1.76	33.45	0.66	12.74	4.02	9.8	-28.53	81.52	41.52	43.71	3158	3199.91	3.46
1	609	Paeruginosa_St_429SC1_79.B04.a	1	B04	TRUE	richards	FALSE	FALSE	100	1.4	-5.33	34.8	2883.27	0.05	0.59	0.13	1.31	1.48	-6.3	-4.36	34.59	35.01	1.3	1.5	-6.48	-4.18	34.55	35.05	1.71	-2.06	36.04	2883.38	8.16	61.06	38.04	2873.57	3.35	34.47	0.7	13.01	2.64	13.67	4.36	117.75	36.89	39.19	2852.17	2894.98	1.58
1	610	Paeruginosa_St_429SC1_79.B04.b	1	B04	TRUE	logistic	FALSE	FALSE	100	1.3	-16.23	43.53	3698	0.13	2.32	0.33	1.09	1.51	-20.05	-12.4	42.99	44.07	1.05	1.55	-20.78	-11.67	42.88	44.18	2.94	-5.96	45.41	3698.67	12.29	39.8	50.2	3691.31	6.83	24.92	2.12	25.83	1.05	23.53	-1.2	80.8	46.71	53.69	3648.81	3733.8	-1.1
1	611	Paeruginosa_DSM_1707.B04.a	1	B04	TRUE	gompertz.exp	FALSE	FALSE	100	NA	NA	NA	NA	NA	NA	NA	NA	NA	NA	NA	NA	NA	NA	NA	NA	NA	NA	NA	0.01	-1068.8	11.29	1012.49	1.14	52.22	12.22	1009.68	0.96	16.95	0.59	5.05	-0.44	2.72	24.33	80.1	11.25	13.18	1001.38	1017.99	-0.74
1	612	Paeruginosa_DSM_1707.B04.b	1	B04	TRUE	gompertz.exp	FALSE	FALSE	100	NA	NA	NA	NA	NA	NA	NA	NA	NA	NA	NA	NA	NA	NA	NA	NA	NA	NA	NA	0.07	-146	16.94	1259.75	7.23	60.75	20.26	1253.15	8.14	16.84	1.94	13.88	-6.15	20.62	33.05	88.45	17.07	23.46	1230.33	1275.98	-8.72
1	613	Paeruginosa_DSM_1707.B04.a	1	B04	TRUE	gompertz.exp	FALSE	FALSE	100	NA	NA	NA	NA	NA	NA	NA	NA	NA	NA	NA	NA	NA	NA	NA	NA	NA	NA	NA	0.36	35.13	14.33	1081.6	2.72	54.56	15.74	1078.45	1.82	15.39	0.88	7.18	-0.27	5.72	29.24	79.88	14.29	17.19	1066.63	1090.27	-0.85
1	614	Paeruginosa_DSM_1707.B04.b	1	B04	TRUE	logistic	FALSE	FALSE	100	0.05	-297.2	27.36	1428.82	0.02	119.2	27.64	0.02	0.07	-493.29	-101.12	-18.1	72.82	0.01	0.08	-530.84	-63.57	-26.81	81.52	1.68	52.23	21.74	1428.17	6.98	55.57	22.69	1426.21	2.36	23.64	1.05	10.96	3.09	10.87	16.68	94.47	20.96	24.42	1408.19	1444.24	2.34
1	615	Paeruginosa_DSM_1707.B04.a	1	B04	TRUE	gompertz.exp	FALSE	FALSE	100	6.69	4.5	4.61	1665.92	7.79	0.46	0.56	-6.13	19.5	3.75	5.25	3.68	5.54	-8.58	21.95	3.61	5.4	3.51	5.71	0.94	-9.65	21.48	1666.07	5.44	42.45	23.32	1660.7	1.88	18.77	0.54	12.35	2.34	8.54	11.57	73.34	22.44	24.2	1640.38	1681.02	1.74
1	616	Paeruginosa_DSM_1707.B04.b	1	B04	TRUE	gompertz.exp	FALSE	FALSE	100	NA	NA	NA	NA	NA	NA	NA	NA	NA	NA	NA	NA	NA	NA	NA	NA	NA	NA	NA	2.54	-2.06	33.94	1575.31	5.72	35.91	33.74	1566.91	2.03	25.33	6.96	12.07	2.38	9.05	-5.76	77.58	22.29	45.19	1547.05	1586.76	1.74
1	617	Paeruginosa_DSM_1707.B04.a	1	B04	TRUE	gompertz.exp	FALSE	FALSE	100	NA	NA	NA	NA	NA	NA	NA	NA	NA	NA	NA	NA	NA	NA	NA	NA	NA	NA	NA	0.53	37.51	20.83	1431.13	5.81	68.3	22.54	1422.42	3.44	20.61	0.9	14.17	0.15	11.47	34.39	102.21	21.06	24.01	1399.11	1445.73	-0.94
1	618	Paeruginosa_DSM_1707.B04.b	1	B04	TRUE	gompertz.exp	FALSE	FALSE	100	NA	NA	NA	NA	NA	NA	NA	NA	NA	NA	NA	NA	NA	NA	NA	NA	NA	NA	NA	1.84	78.24	22.73	1270.89	5.62	75.32	24.23	1267.06	4.07	18.31	2.06	10.26	-1.07	12.3	45.2	105.44	20.84	27.62	1250.19	1283.94	-2.36
1	619	Paeruginosa_DSM_1707.B04.a	1	B04	TRUE	gompertz.exp	FALSE	FALSE	100	NA	NA	NA	NA	NA	NA	NA	NA	NA	NA	NA	NA	NA	NA	NA	NA	NA	NA	NA	0.06	-136.91	13.79	1128.3	5.76	64.11	16.69	1125.53	2.2	16.07	0.67	8.89	2.14	9.38	37.67	90.54	15.58	17.8	1110.91	1140.14	1.45
1	620	Paeruginosa_DSM_1707.B04.b	1	B04	TRUE	gompertz.exp	FALSE	FALSE	100	NA	NA	NA	NA	NA	NA	NA	NA	NA	NA	NA	NA	NA	NA	NA	NA	NA	NA	NA	1.93	81.35	32.01	1373.36	6.58	56.16	32.04	1366.19	9.2	29.05	2.76	12.38	-8.56	21.72	8.37	103.95	27.5	36.58	1345.82	1386.56	-11.46
1	621	Ecoli_DSM_18039.B04.a	1	B04	TRUE	richards	FALSE	FALSE	100	0.3	-3.72	25.52	1521.49	0.03	8.04	0.4	0.25	0.35	-16.94	9.51	24.86	26.17	0.24	0.36	-19.48	12.05	24.74	26.29	0.29	-6.93	26.18	1523.09	4.01	60.72	27.11	1517.03	2.54	21.46	0.95	11.01	-0.17	8.19	25.41	96.02	25.55	28.67	1498.91	1535.14	-0.97
1	622	Ecoli_DSM_18039.B04.b	1	B04	TRUE	richards	FALSE	FALSE	100	0.35	-9.32	30.56	1818.9	0.01	3.11	0.52	0.32	0.37	-14.43	-4.21	29.7	31.41	0.32	0.38	-15.41	-3.23	29.54	31.58	0.36	-9.12	30.79	1819.5	6.21	57.13	32.19	1814.5	2.3	24.14	0.57	9.79	2.42	10	17.41	96.84	31.26	33.13	1798.39	1830.61	1.7
1	623	Ecoli_DSM_18039.B04.a	1	B04	TRUE	gompertz.exp	FALSE	FALSE	100	NA	NA	NA	NA	NA	NA	NA	NA	NA	NA	NA	NA	NA	NA	NA	NA	NA	NA	NA	0.35	4.79	25.13	1497.98	5.62	58.19	26.56	1492.67	2.65	13.78	0.7	11.45	1.27	9.97	35.53	80.86	25.4	27.71	1473.84	1511.5	0.43
1	624	Ecoli_DSM_18039.B04.b	1	B04	TRUE	richards	FALSE	FALSE	100	0.32	-16.5	30.25	1924.3	0.02	5.68	0.45	0.29	0.36	-25.84	-7.16	29.5	30.99	0.28	0.37	-27.63	-5.37	29.36	31.14	0.36	-8.17	30.23	1923.88	8.06	50.42	32.63	1916.47	2.51	31.29	0.69	12.24	3.94	12.19	-1.05	101.89	31.5	33.76	1896.35	1936.6	3.15
1	625	Ecoli_DSM_18039.B04.a	1	B04	TRUE	gompertz.exp	FALSE	FALSE	100	NA	NA	NA	NA	NA	NA	NA	NA	NA	NA	NA	NA	NA	NA	NA	NA	NA	NA	NA	0.36	6.76	25.4	1488.7	5.24	60.2	26.99	1483.95	3.59	18.27	1.02	11.14	-0.67	11.14	30.15	90.25	25.32	28.67	1465.62	1502.28	-1.8
1	626	Ecoli_DSM_18039.B04.b	1	B04	TRUE	richards	FALSE	FALSE	100	0.31	-14.01	29.62	1767.14	0.02	3.81	0.71	0.29	0.34	-20.28	-7.74	28.46	30.78	0.28	0.34	-21.49	-6.53	28.24	31	0.47	17.13	29.73	1767.41	4.71	47.33	31.13	1761.13	2.69	21.58	0.62	12.04	0.29	9.13	11.82	82.83	30.12	32.14	1741.33	1780.93	-0.55
1	627	Ecoli_DSM_18039.B04.a	1	B04	TRUE	gompertz.exp	FALSE	FALSE	100	NA	NA	NA	NA	NA	NA	NA	NA	NA	NA	NA	NA	NA	NA	NA	NA	NA	NA	NA	0.35	8.11	25.31	1447.96	4.36	52.83	26.17	1441.44	3.04	16.35	0.71	9.68	-0.64	9.37	25.93	79.74	25	27.34	1425.52	1457.35	-1.6
1	628	Ecoli_DSM_18039.B04.b	1	B04	TRUE	gompertz.exp	FALSE	FALSE	100	2.43	14.4	172.51	10085.37	0.04	0.52	10.31	2.37	2.5	13.54	15.26	155.55	189.47	2.35	2.52	13.38	15.43	152.3	192.71	3.8	11.9	231.81	10085.39	7.43	39	231.71	10048.89	2.1	25.88	1.31	58.79	3.97	10.88	-3.57	81.58	229.55	233.87	9952.18	10145.6	3.31
1	629	Ecoli_DSM_18039.B04.a	1	B04	TRUE	richards	FALSE	FALSE	100	0.25	-13.87	26.76	1482.1	0.02	8.47	3.45	0.21	0.29	-27.8	0.05	21.09	32.43	0.2	0.3	-30.47	2.72	20	33.52	0.33	0.71	25.87	1483.39	3.41	63.93	27.91	1477.82	2.79	18.98	1.17	10.15	-1.17	7.99	32.71	95.14	25.98	29.83	1461.12	1494.52	-2.05
1	630	Ecoli_DSM_18039.B04.b	1	B04	TRUE	richards	FALSE	FALSE	100	0.3	-15.88	29.48	1733.25	0.01	3.84	0.9	0.27	0.32	-22.19	-9.56	27.99	30.97	0.27	0.32	-23.4	-8.35	27.71	31.25	1.18	65	30.75	1733.28	3.78	48.85	31.4	1728.35	1.12	22.61	0.45	10.19	1.93	5.63	11.65	86.05	30.66	32.14	1711.58	1745.11	1.58
1	631	Ecoli_DSM_30083T.B04.a	1	B04	TRUE	richards	FALSE	FALSE	100	6.64	5.46	285.81	17390.7	0.02	0.08	0.44	6.6	6.68	5.33	5.59	285.09	286.53	6.59	6.68	5.3	5.62	284.96	286.67	7.64	6.06	281.57	17395	10.94	8.25	281.88	17355.8	1.64	6.18	0.65	67.02	8.24	13.64	-1.91	18.41	280.8	282.95	17245.56	17466.05	7.73
1	632	Ecoli_DSM_30083T.B04.b	1	B04	TRUE	richards	FALSE	FALSE	100	6.18	5.03	281.71	16928.31	0.02	0.08	0.43	6.14	6.21	4.91	5.16	281.01	282.41	6.14	6.22	4.88	5.19	280.88	282.54	6.56	5.71	276.2	16932.1	14.81	10.41	276.34	16900.02	14.14	8.35	0.39	51.25	-8.46	38.08	-3.32	24.15	275.7	276.98	16815.71	16984.33	-12.91
1	633	Ecoli_DSM_30083T.B04.a	1	B04	TRUE	richards	FALSE	FALSE	100	6.52	5.04	286.63	17440.41	0.03	0.09	0.5	6.47	6.56	4.89	5.19	285.81	287.46	6.47	6.57	4.86	5.22	285.65	287.62	8.1	6.46	279.73	17444.02	10.8	7.83	280.49	17412.44	2.21	5.14	0.35	50.98	7.16	14.44	-0.62	16.28	279.91	281.07	17328.57	17496.31	6.46
1	634	Ecoli_DSM_30083T.B04.b	1	B04	TRUE	richards	FALSE	FALSE	100	6.26	4.02	281.51	17358.86	0.03	0.1	0.49	6.22	6.3	3.86	4.18	280.7	282.32	6.21	6.31	3.83	4.21	280.55	282.47	7.74	5.6	275.99	17363.38	11.32	11.1	277.02	17312.09	3.53	7.08	0.53	69.47	5.52	17.12	-0.54	22.75	276.15	277.9	17197.82	17426.37	4.41
1	635	Ecoli_DSM_30083T.B04.a	1	B04	TRUE	richards	FALSE	FALSE	100	6.88	5.11	286.24	17773.8	0.03	0.1	0.49	6.83	6.93	4.96	5.27	285.43	287.04	6.82	6.94	4.93	5.3	285.28	287.19	9.13	6.77	283.33	17780.81	12.28	10.21	283.24	17723.88	1.57	6.74	0.52	68.69	9.7	14.86	-0.88	21.3	282.37	284.1	17610.89	17836.87	9.21
1	636	Ecoli_DSM_30083T.B04.b	1	B04	TRUE	richards	FALSE	FALSE	100	6.34	3.75	281.68	17549.8	0.03	0.11	0.55	6.29	6.39	3.56	3.94	280.78	282.59	6.28	6.4	3.53	3.97	280.61	282.76	8.85	6.15	277.03	17555.71	11.3	7.18	277.86	17517.01	1.41	4.28	0.48	62.03	8.98	13.63	0.15	14.21	277.07	278.65	17414.97	17619.05	8.53
1	637	Ecoli_DSM_30083T.B04.a	1	B04	TRUE	richards	FALSE	FALSE	100	6.37	4.92	285.97	17303.18	0.03	0.1	0.56	6.32	6.41	4.76	5.09	285.05	286.88	6.31	6.42	4.72	5.12	284.88	287.06	7.45	5.96	278.94	17306.25	14.07	11.39	279.31	17267.88	11.04	7.56	0.39	63.41	-4.09	32.22	-1.04	23.82	278.68	279.95	17163.57	17372.18	-7.56
1	638	Ecoli_DSM_30083T.B04.b	1	B04	TRUE	gompertz	FALSE	FALSE	100	6.69	4.73	283.43	17510.38	0.03	0.08	0.34	6.65	6.74	4.6	4.86	282.87	283.99	6.64	6.74	4.57	4.89	282.76	284.09	7.6	5.65	278.82	17515.54	11.22	11.24	279.01	17485.14	1.59	8.62	0.31	51.81	8.61	13.83	-2.94	25.41	278.51	279.51	17399.91	17570.36	8.11
1	639	Ecoli_DSM_30083T.B04.a	1	B04	TRUE	gompertz	FALSE	FALSE	100	6.53	5.85	287.85	17191.07	0.02	0.07	0.34	6.49	6.56	5.73	5.97	287.3	288.41	6.48	6.57	5.7	5.99	287.2	288.51	7.3	6.15	280.49	17195	11.69	8.55	281.02	17148.54	2.11	7.93	0.37	73.61	8.21	15.17	-4.5	21.6	280.42	281.63	17027.46	17269.62	7.54
1	640	Ecoli_DSM_30083T.B04.b	1	B04	TRUE	richards	FALSE	FALSE	100	6.39	4.66	282.07	17186.39	0.02	0.07	0.39	6.35	6.42	4.54	4.77	281.42	282.72	6.34	6.43	4.52	4.8	281.3	282.84	7.82	5.87	275.97	17188.17	10.09	8.54	276.48	17129.38	1.34	5.6	0.41	92.44	7.89	12.28	-0.68	17.76	275.8	277.15	16977.32	17281.45	7.47
1	641	Paeruginosa_St_429SC1_79.B05.a	1	B05	TRUE	logistic	FALSE	FALSE	100	2.22	-1.34	30.68	2601.42	0.15	0.54	0.17	1.98	2.46	-2.22	-0.46	30.4	30.95	1.93	2.51	-2.39	-0.29	30.35	31.01	3.13	3.33	34.67	2606.08	5.88	25.16	35.56	2599.04	1.7	23.71	0.45	13.26	3.1	8.67	-13.84	64.16	34.81	36.31	2577.22	2620.86	2.56
1	642	Paeruginosa_St_429SC1_79.B05.b	1	B05	TRUE	logistic	FALSE	FALSE	100	2.58	-2.44	36.77	3142.54	0.1	0.34	0.12	2.41	2.74	-3.01	-1.88	36.58	36.96	2.38	2.78	-3.11	-1.77	36.55	37	5.12	1.44	39.42	3142.77	6.28	5.21	40.09	3134.03	0.69	13.69	0.73	12.27	5.14	7.43	-17.3	27.73	38.9	41.29	3113.84	3154.22	4.92
1	643	Paeruginosa_St_429SC1_79.B05.a	1	B05	TRUE	gompertz.exp	FALSE	FALSE	100	1.33	-0.52	19.67	2695.45	0.11	2.43	3.31	1.14	1.51	-4.52	3.48	14.23	25.11	1.11	1.54	-5.29	4.25	13.19	26.15	1.3	-7.95	33.77	2695.49	6.49	37.23	36.42	2685.62	3.03	34.65	1.1	13.76	1.5	11.47	-19.77	94.23	34.61	38.24	2662.98	2708.26	0.55
1	644	Paeruginosa_St_429SC1_79.B05.b	1	B05	TRUE	gompertz.exp	FALSE	FALSE	100	NA	NA	NA	NA	NA	NA	NA	NA	NA	NA	NA	NA	NA	NA	NA	NA	NA	NA	NA	0.05	-192.82	12.56	1077.22	3.73	66.26	14.53	1073.05	2.16	19.82	0.72	6.99	0.18	7.28	33.65	98.87	13.35	15.71	1061.55	1084.55	-0.5
1	645	Paeruginosa_St_429SC1_79.B05.a	1	B05	TRUE	gompertz.exp	FALSE	FALSE	100	NA	NA	NA	NA	NA	NA	NA	NA	NA	NA	NA	NA	NA	NA	NA	NA	NA	NA	NA	0	-8494.61	11.07	1002.74	0.73	37.55	11.54	999.55	0.72	16.92	0.38	3.76	-0.45	1.91	9.72	65.38	10.92	12.16	993.37	1005.73	-0.68
1	646	Paeruginosa_St_429SC1_79.B05.b	1	B05	TRUE	gompertz.exp	FALSE	FALSE	100	2.28	-3.73	36.18	3109.48	0.11	0.44	0.29	2.11	2.46	-4.45	-3.01	35.7	36.67	2.07	2.49	-4.58	-2.88	35.61	36.76	3.36	-0.6	39.01	3109.74	5.81	17.22	40.28	3102.33	1.47	22.76	0.79	12.74	3.39	8.22	-20.23	54.66	38.98	41.58	3081.38	3123.28	2.93
1	647	Paeruginosa_St_429SC1_79.B05.a	1	B05	TRUE	richards	FALSE	FALSE	100	1.4	-2.18	28.56	2386.04	0.11	1.31	0.15	1.22	1.59	-4.35	-0.02	28.32	28.8	1.18	1.63	-4.76	0.39	28.27	28.84	1.83	0.84	31.22	2386.13	5.99	33.56	32.85	2380.72	2.98	33.81	0.92	13.57	1.09	10.89	-22.06	89.18	31.33	34.37	2358.39	2403.05	0.15
1	648	Paeruginosa_St_429SC1_79.B05.b	1	B05	TRUE	gompertz.exp	FALSE	FALSE	100	2.45	-2.15	31.06	2849.06	0.12	0.43	0.89	2.26	2.64	-2.86	-1.45	29.58	32.53	2.22	2.68	-3	-1.31	29.3	32.81	3.22	1.79	36.81	2850.14	5.6	15.26	38.12	2844.9	1.42	24.24	0.61	12.55	3.25	7.94	-24.62	55.14	37.12	39.12	2824.26	2865.55	2.8
1	649	Paeruginosa_St_429SC1_79.B05.a	1	B05	TRUE	gompertz.exp	FALSE	FALSE	100	5.91	9.43	12.07	2233.54	1.48	0.29	0.43	3.49	8.34	8.95	9.91	11.37	12.77	3.02	8.81	8.86	10	11.24	12.91	3.18	4.78	28.8	2233.75	6.52	31.27	30.43	2227.05	2	29.44	0.64	13.74	3.23	9.81	-17.15	79.7	29.38	31.47	2204.44	2249.66	2.6
1	650	Paeruginosa_St_429SC1_79.B05.b	1	B05	TRUE	logistic	FALSE	FALSE	100	1.64	-8.91	38.31	3271	0.11	1.05	0.2	1.46	1.82	-10.64	-7.17	37.98	38.64	1.42	1.85	-10.97	-6.84	37.92	38.7	1.41	-9.85	39.22	3271.86	8.38	36.82	43.22	3263.93	4.17	25.15	1.41	15.91	1.52	15.25	-4.55	78.19	40.9	45.54	3237.75	3290.11	0.21
1	651	Paeruginosa_DSM_1707.B05.a	1	B05	TRUE	logistic	FALSE	FALSE	100	0.02	-601.73	12.25	1019.46	0.06	1419.74	3.34	-0.07	0.11	-2937.2	1733.75	6.75	17.75	-0.09	0.13	-3384.42	2180.97	5.7	18.8	0.02	-560.99	11.53	1019.48	2.91	70.26	13.64	1016.9	2.14	11.38	1.38	4.17	-0.61	6.43	51.54	88.98	11.37	15.91	1010.04	1023.77	-1.28
1	652	Paeruginosa_DSM_1707.B05.b	1	B05	TRUE	gompertz.exp	FALSE	FALSE	100	NA	NA	NA	NA	NA	NA	NA	NA	NA	NA	NA	NA	NA	NA	NA	NA	NA	NA	NA	0.05	-245.2	16.42	1292.2	9.32	72.82	19.56	1288.27	10.05	24.33	1.49	10.21	-7.21	25.85	32.79	112.84	17.11	22.02	1271.48	1305.07	-10.37
1	653	Paeruginosa_DSM_1707.B05.a	1	B05	TRUE	logistic	FALSE	FALSE	100	1.62	-4.68	21.6	1890.38	0.19	1.01	0.15	1.31	1.92	-6.35	-3.02	21.36	21.83	1.25	1.98	-6.67	-2.7	21.31	21.88	3.37	0.78	27.53	1890.99	7.34	7.76	29.01	1887.79	1.59	10.21	0.94	8.81	4.73	9.96	-9.04	24.55	27.46	30.56	1873.3	1902.29	4.23
1	654	Paeruginosa_DSM_1707.B05.b	1	B05	TRUE	logistic	FALSE	FALSE	100	3.63	-1.2	28.56	2508.64	0.37	0.48	0.17	3.02	4.23	-1.98	-0.41	28.29	28.84	2.91	4.35	-2.13	-0.26	28.24	28.89	9.69	2.85	39.49	2510.67	13.01	4.31	40.76	2504.27	2.49	6.86	1.56	11.95	8.91	17.11	-6.97	15.59	38.2	43.32	2484.61	2523.92	8.13
1	655	Paeruginosa_DSM_1707.B05.a	1	B05	TRUE	gompertz.exp	FALSE	FALSE	100	2.48	3.49	11.48	2119.61	0.59	0.74	0.9	1.5	3.46	2.28	4.71	9.99	12.96	1.32	3.65	2.05	4.94	9.71	13.25	2.34	-1.38	27.37	2119.67	6.06	26.88	29.86	2113.67	1.79	25.96	0.79	12.68	3.12	9.01	-15.83	69.59	28.56	31.15	2092.8	2134.53	2.56
1	656	Paeruginosa_DSM_1707.B05.b	1	B05	TRUE	logistic	FALSE	FALSE	100	3.16	-3.5	30.39	2692.08	0.38	0.77	0.17	2.54	3.79	-4.76	-2.24	30.1	30.67	2.42	3.91	-5	-2	30.05	30.73	7.39	1.76	39.18	2692.31	11.11	3.42	40.01	2683.4	2.36	8.35	0.91	11.69	7.23	14.99	-10.32	17.15	38.5	41.51	2664.17	2702.64	6.49
1	657	Paeruginosa_DSM_1707.B05.a	1	B05	TRUE	gompertz.exp	FALSE	FALSE	100	1.93	-3.38	22.66	2169.06	0.23	0.92	0.79	1.55	2.31	-4.89	-1.86	21.36	23.97	1.48	2.39	-5.18	-1.57	21.11	24.22	1.41	-4.68	30.96	2169.34	7.88	59.05	32.35	2162.51	4.93	34.08	0.84	15.37	-0.22	15.99	2.99	115.1	30.97	33.74	2137.23	2187.79	-1.78
1	658	Paeruginosa_DSM_1707.B05.b	1	B05	TRUE	gompertz.exp	FALSE	FALSE	100	NA	NA	NA	NA	NA	NA	NA	NA	NA	NA	NA	NA	NA	NA	NA	NA	NA	NA	NA	4.42	0.33	34.21	2558	7.57	5.91	35.2	2550.26	2.52	15.75	0.86	13.16	3.43	11.72	-20	31.81	33.79	36.61	2528.61	2571.9	2.63
1	659	Paeruginosa_DSM_1707.B05.a	1	B05	TRUE	logistic	FALSE	FALSE	100	1.65	-4.93	22.03	1932.29	0.23	1.24	0.17	1.27	2.03	-6.98	-2.89	21.75	22.32	1.2	2.1	-7.37	-2.49	21.69	22.38	2.12	-1.71	26.9	1932.17	8.78	53.69	29.94	1924.84	3.9	30.03	1.63	13.89	2.36	15.19	4.29	103.08	27.26	32.63	1901.98	1947.69	1.14
1	660	Paeruginosa_DSM_1707.B05.b	1	B05	TRUE	logistic	FALSE	FALSE	100	2.42	-4.53	29.4	2587.54	0.2	0.68	0.13	2.09	2.76	-5.65	-3.41	29.18	29.61	2.02	2.82	-5.86	-3.19	29.14	29.65	4.46	0.08	34.96	2587.28	10.38	22.01	36.44	2580.3	4.34	34.38	1.07	9.5	3.24	17.51	-34.55	78.56	34.68	38.19	2564.68	2595.92	1.88
1	661	Ecoli_DSM_18039.B05.a	1	B05	TRUE	gompertz.exp	FALSE	FALSE	100	NA	NA	NA	NA	NA	NA	NA	NA	NA	NA	NA	NA	NA	NA	NA	NA	NA	NA	NA	0.08	-104.45	14.83	1146.99	4.52	57.91	17.3	1143.77	2.68	17.67	1.15	9.18	0.11	8.94	28.83	86.98	15.4	19.2	1128.68	1158.86	-0.74
1	662	Ecoli_DSM_18039.B05.b	1	B05	TRUE	richards	FALSE	FALSE	100	0.17	-64.73	21.6	1609.63	0.01	5.16	0.48	0.15	0.19	-73.22	-56.24	20.8	22.39	0.15	0.19	-74.84	-54.62	20.65	22.54	0.87	10.56	22.04	1608.8	4.31	44.27	22.86	1604.44	1.47	24.25	0.4	10.39	1.89	6.73	4.38	84.16	22.2	23.52	1587.36	1621.53	1.43
1	663	Ecoli_DSM_18039.B05.a	1	B05	TRUE	logistic	FALSE	FALSE	100	0.08	-125.21	17.51	1198.22	0.02	37.79	2.14	0.04	0.12	-187.38	-63.05	13.99	21.04	0.04	0.12	-199.29	-51.14	13.32	21.71	0.11	-81.34	15.15	1198.34	9.11	61.87	20.35	1193.35	3.37	11.47	1.5	11.83	3.57	14.65	43	80.73	17.89	22.81	1173.89	1212.8	2.51
1	664	Ecoli_DSM_18039.B05.b	1	B05	TRUE	logistic	FALSE	FALSE	100	0.25	-43.33	20.5	1601.78	0.02	4.63	0.27	0.22	0.28	-50.95	-35.71	20.06	20.94	0.21	0.29	-52.41	-34.25	19.98	21.03	0.41	-17.1	20.75	1601.71	6.06	53.94	22.62	1594.38	1.74	32.31	0.48	10.43	3.2	8.92	0.79	107.09	21.83	23.42	1577.22	1611.54	2.65
1	665	Ecoli_DSM_18039.B05.a	1	B05	TRUE	gompertz.exp	FALSE	FALSE	100	NA	NA	NA	NA	NA	NA	NA	NA	NA	NA	NA	NA	NA	NA	NA	NA	NA	NA	NA	0.07	-136.35	15.7	1186.44	4.47	57.66	17.86	1183.19	3.51	16.75	1.45	11.35	-1.31	10.24	30.1	85.22	15.48	20.25	1164.51	1201.86	-2.41
1	666	Ecoli_DSM_18039.B05.b	1	B05	TRUE	richards	FALSE	FALSE	100	0.14	-72.22	18.46	1445.32	0.01	6	0.25	0.13	0.16	-82.1	-62.34	18.06	18.87	0.13	0.16	-83.99	-60.45	17.98	18.95	0.23	-37.15	18.76	1445.18	3.19	39.69	20.05	1440.71	2.25	21.28	0.54	9.4	-0.51	6.9	4.68	74.7	19.16	20.94	1425.24	1456.18	-1.22
1	667	Ecoli_DSM_18039.B05.a	1	B05	TRUE	gompertz.exp	FALSE	FALSE	100	NA	NA	NA	NA	NA	NA	NA	NA	NA	NA	NA	NA	NA	NA	NA	NA	NA	NA	NA	0.04	-227.04	12.96	1075.51	4.27	66.83	15.67	1071.82	3.29	12.96	1.48	8.96	-1.14	9.68	45.51	88.16	13.23	18.11	1057.09	1086.56	-2.18
1	668	Ecoli_DSM_18039.B05.b	1	B05	TRUE	gompertz.exp	FALSE	FALSE	100	0.57	-24.28	43.34	2936.42	0.02	1.16	0.45	0.55	0.6	-26.19	-22.37	42.6	44.08	0.54	0.6	-26.55	-22.01	42.46	44.22	1.94	-4.8	44.63	2936.13	8.54	45.49	45.14	2928.68	8.27	32.3	1.2	11.78	-5.07	22.15	-7.64	98.63	43.17	47.1	2909.31	2948.05	-7.67
1	669	Ecoli_DSM_18039.B05.a	1	B05	TRUE	logistic	FALSE	FALSE	100	0.05	-196	16.58	1134.17	0.02	85.82	3.32	0.02	0.09	-337.18	-54.82	11.11	22.04	0.01	0.1	-364.21	-27.79	10.07	23.09	0.14	-12.94	14.28	1134.09	5.87	74.54	17.94	1129.5	4.4	17.78	1.45	10.78	-1.37	13.11	45.29	103.79	15.55	20.33	1111.76	1147.24	-2.75
1	670	Ecoli_DSM_18039.B05.b	1	B05	TRUE	gompertz.exp	FALSE	FALSE	100	0.3	-33.79	19.49	1513.68	0.02	3.5	0.27	0.26	0.33	-39.54	-28.04	19.06	19.93	0.25	0.34	-40.64	-26.94	18.97	20.01	1.38	75.25	21.78	1513.71	4.02	57.8	22.36	1506.94	1.81	31.41	0.82	10.1	1.04	7.01	6.13	109.46	21.01	23.7	1490.33	1523.55	0.47
1	671	Ecoli_DSM_30083T.B05.a	1	B05	TRUE	richards	FALSE	FALSE	100	4.53	8.17	184.18	11318.4	0.04	0.23	0.55	4.46	4.6	7.79	8.55	183.27	185.09	4.44	4.61	7.72	8.62	183.09	185.26	4.64	7.02	185.39	11311.53	10.25	36.37	186.81	11286.41	6.67	35.28	1.08	39.91	-0.73	21.22	-21.67	94.42	185.03	188.58	11220.76	11352.07	-2.83
1	672	Ecoli_DSM_30083T.B05.b	1	B05	TRUE	richards	FALSE	FALSE	100	3.98	6.84	169.46	10664.16	0.03	0.24	0.42	3.92	4.04	6.44	7.24	168.77	170.15	3.91	4.05	6.37	7.32	168.64	170.28	4.04	5.85	171.4	10657.75	6.76	18	172.23	10628.72	1.15	11.52	0.55	35.53	4.86	8.66	-0.95	36.95	171.33	173.12	10570.28	10687.16	4.5
1	673	Ecoli_DSM_30083T.B05.a	1	B05	TRUE	logistic	FALSE	FALSE	100	4.33	8.19	182.73	11168.49	0.04	0.22	0.48	4.26	4.4	7.82	8.56	181.93	183.52	4.25	4.42	7.75	8.63	181.78	183.68	4.44	6.86	185.22	11158.51	7.24	13.2	186.54	11139.08	2.62	8.95	0.82	35.78	2.92	11.55	-1.53	27.92	185.19	187.9	11080.23	11197.93	2.09
1	674	Ecoli_DSM_30083T.B05.b	1	B05	TRUE	richards	FALSE	FALSE	100	4.21	5.83	177.41	11355.07	0.04	0.27	0.48	4.14	4.28	5.39	6.27	176.62	178.2	4.13	4.29	5.31	6.35	176.47	178.35	4.32	4.6	180.54	11348.31	7.56	14.37	181.5	11322.82	3.03	10.26	0.86	37.54	2.57	12.55	-2.5	31.24	180.09	182.91	11261.07	11384.56	1.62
1	675	Ecoli_DSM_30083T.B05.a	1	B05	TRUE	logistic	FALSE	FALSE	100	4.74	7.36	185.87	11796.08	0.05	0.22	0.46	4.67	4.82	6.99	7.72	185.11	186.63	4.65	4.84	6.92	7.79	184.96	186.77	5.31	7.14	189.41	11791.26	10.45	34.91	191.53	11763.74	3.6	32.46	1.25	39.23	4.53	16.36	-18.48	88.3	189.47	193.58	11699.21	11828.26	3.4
1	676	Ecoli_DSM_30083T.B05.b	1	B05	TRUE	richards	FALSE	FALSE	100	4.46	5.62	187.61	11987.42	0.04	0.25	0.51	4.39	4.53	5.21	6.03	186.78	188.45	4.38	4.54	5.13	6.11	186.62	188.61	5.12	5.84	191.4	11982.3	8.33	16.03	192.36	11958.26	1.11	20.83	0.49	45.86	6.5	10.16	-18.24	50.29	191.54	193.17	11882.82	12033.7	6.15
1	677	Ecoli_DSM_30083T.B05.a	1	B05	TRUE	richards	FALSE	FALSE	100	6.33	15.6	273.35	14950.9	0.05	0.2	0.65	6.26	6.41	15.27	15.93	272.28	274.43	6.24	6.42	15.2	16	272.07	274.63	10.92	26.33	271.97	14938.91	12.8	29.12	272.34	14904.77	1.38	8.28	0.46	46.82	10.52	15.08	15.51	42.73	271.58	273.1	14827.76	14981.78	10.09
1	678	Ecoli_DSM_30083T.B05.b	1	B05	TRUE	richards	FALSE	FALSE	100	4.46	5.85	187.02	11960.6	0.04	0.25	0.49	4.39	4.53	5.44	6.26	186.22	187.82	4.38	4.54	5.36	6.34	186.07	187.97	4.86	5.88	190.37	11956.23	10.26	20.31	191.48	11924.4	11.18	20.48	0.8	44.43	-8.13	28.66	-13.38	54	190.16	192.8	11851.31	11997.49	-11.65
1	679	Ecoli_DSM_30083T.B05.a	1	B05	TRUE	richards	FALSE	FALSE	100	4.29	8.34	184.03	11108.06	0.04	0.23	0.57	4.23	4.36	7.95	8.73	183.09	184.96	4.22	4.37	7.88	8.8	182.92	185.13	4.87	9.16	185.26	11101.05	8.37	11.82	186.4	11078.44	2.28	8.01	0.92	40.8	4.63	12.12	-1.35	25	184.89	187.9	11011.32	11145.55	3.91
1	680	Ecoli_DSM_30083T.B05.b	1	B05	TRUE	gompertz	FALSE	FALSE	100	3.5	2.03	220.34	11769.94	0.06	0.46	2.05	3.4	3.59	1.29	2.78	216.98	223.71	3.38	3.61	1.14	2.93	216.33	224.36	7.17	54.86	240.54	11762.73	8.55	50.28	240.01	11729.19	0.92	26.65	0.92	41.7	7.04	10.07	6.44	94.12	238.49	241.53	11660.58	11797.79	6.75
1	681	Paeruginosa_St_429SC1_79.B06.a	1	B06	TRUE	richards	FALSE	FALSE	100	8	14.56	275.77	16566.83	0.03	0.09	0.25	7.95	8.06	14.41	14.71	275.36	276.17	7.94	8.07	14.39	14.74	275.28	276.25	8.27	14.33	277.47	16565.22	11.88	13	278.03	16528.98	1.83	10.1	0.28	54.64	8.87	14.88	-3.62	29.62	277.57	278.5	16439.11	16618.86	8.3
1	682	Paeruginosa_St_429SC1_79.B06.b	1	B06	TRUE	richards	FALSE	FALSE	100	8.42	14.49	277.32	16770.48	0.04	0.1	0.31	8.35	8.49	14.31	14.66	276.81	277.83	8.34	8.5	14.28	14.69	276.71	277.93	9.4	15.13	280.34	16780.04	12.52	16.01	280.73	16740.04	1.57	8.84	0.58	57.88	9.94	15.1	1.47	30.55	279.77	281.69	16644.83	16835.26	9.45
1	683	Paeruginosa_St_429SC1_79.B06.a	1	B06	TRUE	richards	FALSE	FALSE	100	8.41	13.09	277.01	17108.79	0.04	0.09	0.27	8.35	8.47	12.94	13.24	276.57	277.45	8.34	8.49	12.91	13.27	276.49	277.54	8.92	13.56	281.49	17112.93	12.37	13.59	281.5	17067.6	1.52	8.96	0.42	62.04	9.86	14.87	-1.14	28.33	280.81	282.18	16965.54	17169.66	9.38
1	684	Paeruginosa_St_429SC1_79.B06.b	1	B06	TRUE	richards	FALSE	FALSE	100	3.18	25.03	248.85	7442.97	0.02	0.19	3.9	3.15	3.2	24.71	25.34	242.43	255.27	3.14	3.21	24.65	25.4	241.2	256.5	3.27	26.41	196.7	7446.77	7.6	45.5	197.23	7420.95	1.87	22.87	0.87	38.25	4.52	10.68	7.87	83.13	195.8	198.65	7358.02	7483.88	3.94
1	685	Paeruginosa_St_429SC1_79.B06.a	1	B06	TRUE	logistic	FALSE	FALSE	100	3.43	30.28	229.65	6864.91	0.01	0.14	1.58	3.41	3.45	30.05	30.51	227.04	232.26	3.41	3.46	30.01	30.56	226.54	232.76	3.38	29.85	192.79	6880.27	6.98	47.65	192.89	6855.86	2.46	14.56	1.11	37.4	2.94	11.03	23.69	71.6	191.07	194.71	6794.33	6917.39	2.16
1	686	Paeruginosa_St_429SC1_79.B06.b	1	B06	TRUE	richards	FALSE	FALSE	100	8.01	12.36	277.38	17306.82	0.04	0.11	0.29	7.94	8.07	12.17	12.55	276.91	277.85	7.93	8.08	12.13	12.58	276.82	277.94	9.56	13.7	279.61	17316.59	13.06	15.14	280.25	17267.23	3.1	8.51	0.44	75.39	7.96	18.16	1.14	29.13	279.53	280.98	17143.21	17391.24	6.98
1	687	Paeruginosa_St_429SC1_79.B06.a	1	B06	TRUE	richards	FALSE	FALSE	100	8.72	15.38	273.91	16533.74	0.04	0.09	0.26	8.66	8.78	15.24	15.53	273.49	274.34	8.64	8.79	15.21	15.55	273.41	274.42	8.61	14.57	275.83	16541.41	11.67	18.46	276.41	16511.65	2.55	9.65	0.37	54.83	7.47	15.87	2.59	34.33	275.8	277.02	16421.46	16601.84	6.67
1	688	Paeruginosa_St_429SC1_79.B06.b	1	B06	TRUE	richards	FALSE	FALSE	100	7.44	12.5	271.43	16596.36	0.04	0.12	0.3	7.38	7.49	12.31	12.69	270.94	271.92	7.37	7.5	12.27	12.72	270.85	272.02	7.92	12.72	274.1	16591.35	14.54	7.5	274.61	16558.57	6.53	8.79	0.59	48.11	3.79	25.28	-6.96	21.95	273.64	275.58	16479.42	16637.72	1.74
1	689	Paeruginosa_St_429SC1_79.B06.a	1	B06	TRUE	richards	FALSE	FALSE	100	8.9	15.73	273.98	16563.41	0.04	0.09	0.26	8.84	8.97	15.58	15.88	273.56	274.4	8.83	8.98	15.55	15.9	273.48	274.48	8.87	14.89	274.87	16572.14	12.45	13.8	275.96	16531.39	2.16	9.03	0.6	70.43	8.89	16.01	-1.06	28.66	274.98	276.94	16415.54	16647.25	8.21
1	690	Paeruginosa_St_429SC1_79.B06.b	1	B06	TRUE	richards	FALSE	FALSE	100	8.55	12	276.78	17606.12	0.05	0.12	0.31	8.47	8.63	11.8	12.2	276.27	277.29	8.46	8.65	11.76	12.24	276.17	277.39	9.69	12.95	279.29	17614.41	15.69	7.47	279.92	17572.3	4.51	6.38	0.29	60.1	8.27	23.1	-3.03	17.97	279.44	280.39	17473.45	17671.16	6.85
1	691	Paeruginosa_DSM_1707.B06.a	1	B06	TRUE	richards	FALSE	FALSE	100	1.97	31.77	121.34	4029.94	0.03	0.56	3.31	1.92	2.02	30.84	32.7	115.9	126.79	1.91	2.03	30.66	32.87	114.86	127.83	2.1	30.2	109.97	4042.37	5.33	49.19	110.07	4025.09	2.13	18.35	0.93	26.86	1.83	8.83	19.01	79.38	108.54	111.61	3980.91	4069.27	1.16
1	692	Paeruginosa_DSM_1707.B06.b	1	B06	TRUE	richards	FALSE	FALSE	100	1.91	26.41	134.86	4673.17	0.02	0.54	4.04	1.87	1.95	25.52	27.3	128.22	141.49	1.86	1.96	25.35	27.47	126.95	142.77	2.03	25.78	118.89	4674.01	7.38	66.08	119.62	4654.96	4.47	21.63	1.71	36.62	0.03	14.73	30.51	101.66	116.81	122.43	4594.72	4715.2	-1.38
1	693	Paeruginosa_DSM_1707.B06.a	1	B06	TRUE	richards	FALSE	FALSE	100	2.17	27.05	140.38	4884.62	0.02	0.41	2.53	2.13	2.21	26.37	27.73	136.23	144.54	2.12	2.22	26.25	27.86	135.43	145.33	2.35	27.12	127.24	4895.96	6.42	51.36	126.59	4877.94	2.08	16.39	0.33	26.65	3	9.85	24.4	78.31	126.04	127.14	4834.09	4921.78	2.34
1	694	Paeruginosa_DSM_1707.B06.b	1	B06	TRUE	richards	FALSE	FALSE	100	2.06	21.08	147.84	5562.43	0.02	0.41	2.47	2.03	2.1	20.41	21.76	143.77	151.9	2.02	2.1	20.28	21.89	142.99	152.68	2.35	23.15	133.06	5563.68	7.19	49.7	132.8	5543.54	2.46	19.75	0.41	31.01	3.15	11.23	17.21	82.18	132.13	133.47	5492.53	5594.55	2.38
1	695	Paeruginosa_DSM_1707.B06.a	1	B06	TRUE	richards	FALSE	FALSE	100	2.35	29.2	149.86	5079.49	0.03	0.48	3.35	2.3	2.4	28.41	29.99	144.35	155.37	2.29	2.41	28.25	30.14	143.29	156.42	2.35	28.17	136.63	5090.01	7.84	47.41	137.36	5064.44	2.58	19.94	1.05	42.76	3.59	12.09	14.61	80.21	135.64	139.08	4994.11	5134.78	2.77
1	696	Paeruginosa_DSM_1707.B06.b	1	B06	TRUE	richards	FALSE	FALSE	100	2.08	22.15	146.01	5551.24	0.02	0.5	2.78	2.04	2.12	21.32	22.97	141.44	150.58	2.03	2.13	21.17	23.13	140.57	151.45	2.55	25.71	135.33	5556.61	7.36	43.83	135.57	5532.88	2.14	18.34	0.58	31.94	3.85	10.88	13.66	74.01	134.62	136.53	5480.34	5585.43	3.17
1	697	Paeruginosa_DSM_1707.B06.a	1	B06	TRUE	richards	FALSE	FALSE	100	2.32	28.51	147.91	5095.38	0.03	0.45	2.96	2.27	2.36	27.77	29.25	143.03	152.78	2.26	2.37	27.62	29.4	142.1	153.72	2.39	27.73	135.73	5103.79	7.88	65.1	136.92	5088.13	3.82	18.21	1.49	27.03	1.59	14.17	35.14	95.05	134.47	139.36	5043.67	5132.59	0.38
1	698	Paeruginosa_DSM_1707.B06.b	1	B06	TRUE	richards	FALSE	FALSE	100	2.1	22.62	150.46	5516.47	0.02	0.47	3.16	2.06	2.14	21.84	23.4	145.26	155.66	2.05	2.15	21.69	23.54	144.27	156.65	2.62	27.89	136.77	5521.03	5.98	48.06	136.76	5495.06	2.25	17.84	1.14	37.18	2.27	9.68	18.71	77.4	134.89	138.63	5433.89	5556.22	1.56
1	699	Paeruginosa_DSM_1707.B06.a	1	B06	TRUE	richards	FALSE	FALSE	100	2.23	28.13	141.73	4892.62	0.03	0.51	3.13	2.18	2.29	27.29	28.97	136.57	146.88	2.17	2.3	27.13	29.13	135.59	147.87	2.59	29.39	131.72	4906.14	10.99	66.06	134.16	4887.75	4.6	22.65	2.1	32.76	3.42	18.56	28.79	103.32	130.71	137.61	4833.86	4941.65	1.97
1	700	Paeruginosa_DSM_1707.B06.b	1	B06	TRUE	richards	FALSE	FALSE	100	2.07	21.17	150.15	5608.71	0.02	0.44	2.82	2.03	2.11	20.44	21.9	145.52	154.79	2.03	2.11	20.3	22.04	144.63	155.68	2.32	22.98	136.98	5613.32	7.33	67.84	138.12	5586.09	1.85	24.84	1.79	36.07	4.29	10.37	26.98	108.69	135.17	141.07	5526.75	5645.43	3.71
1	701	Ecoli_DSM_18039.B06.a	1	B06	TRUE	richards	FALSE	FALSE	100	1.8	13.49	47.98	3288.87	0.08	1	0.17	1.66	1.94	11.84	15.14	47.7	48.25	1.64	1.96	11.52	15.46	47.65	48.3	1.72	11.69	49.44	3295.2	6.06	33.34	50.95	3287.53	1.98	23.92	0.54	14.86	2.81	9.32	-6.01	72.69	50.07	51.83	3263.08	3311.97	2.19
1	702	Ecoli_DSM_18039.B06.b	1	B06	TRUE	richards	FALSE	FALSE	100	2.13	10.76	56.63	3979.97	0.06	0.62	0.15	2.03	2.24	9.74	11.79	56.38	56.88	2.01	2.25	9.54	11.99	56.34	56.93	1.85	7.61	58.73	3982.23	6.69	24.4	60.05	3974.62	1.72	18.9	0.52	13.28	3.86	9.52	-6.7	55.49	59.2	60.9	3952.77	3996.46	3.32
1	703	Ecoli_DSM_18039.B06.a	1	B06	TRUE	richards	FALSE	FALSE	100	2.09	14.96	48.71	3369.79	0.15	1.38	0.19	1.85	2.33	12.68	17.24	48.4	49.01	1.81	2.38	12.25	17.68	48.34	49.07	1.98	12.96	50.62	3377.26	7.43	45.66	52.9	3370.51	2.62	21.21	0.72	14.63	3.12	11.75	10.77	80.56	51.72	54.08	3346.44	3394.57	2.29
1	704	Ecoli_DSM_18039.B06.b	1	B06	TRUE	richards	FALSE	FALSE	100	2.19	10.3	55.79	3973.38	0.07	0.65	0.15	2.07	2.3	9.22	11.38	55.54	56.04	2.05	2.32	9.02	11.59	55.49	56.08	2.06	8.77	58.22	3976.06	7.2	39.39	59.88	3968.85	1.72	29.29	0.5	12.24	4.36	10.03	-8.79	87.57	59.06	60.7	3948.71	3988.98	3.82
1	705	Ecoli_DSM_18039.B06.a	1	B06	TRUE	richards	FALSE	FALSE	100	1.95	14.36	50.26	3435.74	0.09	1.04	0.17	1.8	2.11	12.65	16.06	49.98	50.53	1.77	2.14	12.33	16.39	49.93	50.59	1.82	12.18	52.18	3441.41	6.42	24.13	54	3434.5	2.6	16.05	0.87	13.82	2.15	10.69	-2.27	50.52	52.57	55.43	3411.76	3457.24	1.33
1	706	Ecoli_DSM_18039.B06.b	1	B06	TRUE	richards	FALSE	FALSE	100	2.11	11	57.17	3989.93	0.06	0.63	0.16	2.01	2.21	9.97	12.04	56.91	57.43	1.99	2.23	9.77	12.23	56.86	57.48	1.92	8.69	59.34	3992.41	5.49	23.36	60.55	3978.87	2.25	18.36	0.49	19.47	1.78	9.19	-6.84	53.57	59.75	61.35	3946.84	4010.9	1.08
1	707	Ecoli_DSM_18039.B06.a	1	B06	TRUE	richards	FALSE	FALSE	100	1.93	14.39	47.91	3300.63	0.12	1.25	0.18	1.74	2.12	12.34	16.45	47.61	48.21	1.71	2.16	11.94	16.84	47.56	48.26	1.86	12.36	49.07	3307.27	5.82	39.9	51.18	3296.32	1.67	25.61	0.74	16.69	3.08	8.57	-2.23	82.03	49.96	52.41	3268.86	3323.77	2.55
1	708	Ecoli_DSM_18039.B06.b	1	B06	TRUE	gompertz.exp	FALSE	FALSE	100	3.69	5.43	48.43	5673.92	0.12	0.35	0.93	3.49	3.9	4.85	6	46.91	49.96	3.45	3.94	4.74	6.11	46.62	50.25	5.06	4.28	77.59	5671.41	8.84	5.8	78.71	5658.65	2.25	7.32	0.8	20.04	5.14	12.54	-6.25	17.85	77.39	80.03	5625.68	5691.62	4.43
1	709	Ecoli_DSM_18039.B06.a	1	B06	TRUE	richards	FALSE	FALSE	100	1.9	14.26	45.44	3164.78	0.13	1.46	0.17	1.68	2.12	11.85	16.67	45.15	45.72	1.63	2.16	11.39	17.13	45.1	45.78	1.88	12.92	47.09	3171.25	5.41	31.37	49.16	3161.23	1.86	21.47	0.49	17.44	2.35	8.47	-3.94	66.69	48.35	49.97	3132.53	3189.92	1.77
1	710	Ecoli_DSM_18039.B06.b	1	B06	TRUE	richards	FALSE	FALSE	100	2.02	10.27	54.18	3826.71	0.06	0.65	0.15	1.92	2.12	9.21	11.33	53.94	54.43	1.9	2.14	9.01	11.54	53.89	54.47	2.19	11.51	56.47	3828.71	4.86	27.37	57.61	3820.47	1.56	25.59	0.67	13.47	2.3	7.42	-14.72	69.46	56.52	58.71	3798.31	3842.62	1.81
1	711	Ecoli_DSM_30083T.B06.a	1	B06	TRUE	richards	FALSE	FALSE	100	12.37	4.52	289.41	21504.17	0.07	0.08	0.25	12.26	12.49	4.39	4.65	289	289.82	12.24	12.51	4.36	4.68	288.92	289.9	19.16	2.25	294.69	21503.33	19.8	3.07	295.19	21468.77	4.31	3.67	0.27	55.53	12.71	26.9	-2.96	9.1	294.75	295.64	21377.42	21560.12	11.35
1	712	Ecoli_DSM_30083T.B06.b	1	B06	TRUE	richards	FALSE	FALSE	100	12.04	4.03	285.58	21256.23	0.07	0.09	0.27	11.92	12.16	3.89	4.17	285.13	286.02	11.89	12.18	3.86	4.2	285.05	286.11	21.19	2.32	290.33	21251.34	21.62	1.9	290.53	21217.34	4.34	1.24	0.44	58.13	14.48	28.77	-0.15	3.94	289.81	291.24	21121.71	21312.97	13.11
1	713	Ecoli_DSM_30083T.B06.a	1	B06	TRUE	richards	FALSE	FALSE	100	11.88	4.85	288.93	21220.34	0.07	0.08	0.26	11.77	11.99	4.72	4.99	288.5	289.36	11.75	12.01	4.69	5.02	288.42	289.45	21.89	2.59	293.37	21215.63	20.9	3.66	293.63	21174.96	4.14	3.94	0.31	51.29	14.09	27.71	-2.82	10.14	293.12	294.15	21090.59	21259.33	12.79
1	714	Ecoli_DSM_30083T.B06.b	1	B06	TRUE	richards	FALSE	FALSE	100	11.69	3.61	289.38	21527.71	0.07	0.09	0.29	11.57	11.81	3.46	3.77	288.91	289.85	11.55	11.83	3.43	3.8	288.82	289.94	23.44	2.25	294.57	21523.5	23.19	3.5	294.69	21468.88	3.7	4.67	0.31	85.18	17.1	29.28	-4.17	11.18	294.17	295.2	21328.76	21609	15.94
1	715	Ecoli_DSM_30083T.B06.a	1	B06	TRUE	richards	FALSE	FALSE	100	12.54	4.19	291.01	21737.59	0.06	0.07	0.22	12.44	12.65	4.08	4.31	290.64	291.38	12.42	12.67	4.05	4.33	290.57	291.45	14.68	6.13	295.95	21736.74	18.68	6.35	296.44	21690.32	9.62	5.43	0.35	56.92	2.86	34.51	-2.58	15.29	295.87	297.01	21596.69	21783.95	-0.17
1	716	Ecoli_DSM_30083T.B06.b	1	B06	TRUE	richards	FALSE	FALSE	100	11.75	2.81	292.7	21942.37	0.06	0.08	0.25	11.64	11.85	2.68	2.94	292.28	293.11	11.62	11.87	2.66	2.97	292.21	293.19	23.32	2.06	296.68	21939.48	24.66	1.36	297.06	21898.8	6.99	1.12	0.28	58.37	13.16	36.17	-0.49	3.2	296.61	297.52	21802.78	21994.81	10.95
1	717	Ecoli_DSM_30083T.B06.a	1	B06	TRUE	richards	FALSE	FALSE	100	11.8	4.58	290.1	21363	0.06	0.08	0.25	11.7	11.91	4.45	4.71	289.69	290.5	11.68	11.93	4.42	4.74	289.62	290.58	12.9	5.88	294.53	21358.6	15.75	5.86	294.88	21306.04	3.11	5.19	0.37	83.87	10.63	20.86	-2.67	14.39	294.27	295.49	21168.07	21444	9.65
1	718	Ecoli_DSM_30083T.B06.b	1	B06	TRUE	richards	FALSE	FALSE	100	11.77	3.03	290.8	21796.62	0.06	0.08	0.23	11.67	11.87	2.91	3.16	290.42	291.18	11.65	11.88	2.88	3.18	290.34	291.25	18.61	1.68	294.7	21794.67	22.26	4.32	295.31	21745.29	8.23	4.53	0.3	65.01	8.73	35.8	-3.12	11.77	294.82	295.8	21638.34	21852.24	6.13
1	719	Ecoli_DSM_30083T.B06.a	1	B06	TRUE	richards	FALSE	FALSE	100	12.3	4.96	288.92	21317.47	0.07	0.08	0.25	12.19	12.42	4.83	5.09	288.5	289.33	12.17	12.44	4.8	5.11	288.42	289.41	16.51	2.19	293.5	21312.57	18.75	6.12	293.91	21276.47	2.77	5.92	0.28	51.18	14.19	23.3	-3.61	15.85	293.44	294.37	21192.29	21360.66	13.32
1	720	Ecoli_DSM_30083T.B06.b	1	B06	TRUE	richards	FALSE	FALSE	100	11.41	3.1	290	21593.26	0.06	0.08	0.24	11.31	11.5	2.97	3.23	289.6	290.39	11.29	11.52	2.95	3.25	289.53	290.47	17.39	1.61	294.21	21583.2	19.13	3.22	294.66	21547.44	4.15	3.69	0.38	77.89	12.31	25.95	-2.85	9.28	294.02	295.29	21419.32	21675.56	11
1	721	Paeruginosa_St_429SC1_79.B07.a	1	B07	TRUE	richards	FALSE	FALSE	100	2.63	-1.92	40.79	3473.26	0.17	0.74	0.19	2.35	2.92	-3.14	-0.71	40.48	41.1	2.29	2.97	-3.37	-0.47	40.42	41.16	6.48	1.69	44.57	3473.22	11.7	9.88	45.99	3468.1	2.41	20.27	0.81	13.11	7.73	15.66	-23.46	43.22	44.66	47.32	3446.53	3489.67	6.97
1	722	Paeruginosa_St_429SC1_79.B07.b	1	B07	TRUE	richards	FALSE	FALSE	100	2.07	-2.33	41.93	3473.92	0.07	0.47	0.14	1.95	2.19	-3.1	-1.57	41.7	42.17	1.93	2.22	-3.25	-1.42	41.65	42.21	3.38	2.88	44.76	3473.75	5.87	9.24	46.06	3465.38	1.21	15.84	0.77	12.67	3.87	7.86	-16.81	35.28	44.8	47.33	3444.54	3486.22	3.49
1	723	Paeruginosa_St_429SC1_79.B07.a	1	B07	TRUE	logistic	FALSE	FALSE	100	2.02	-3.59	42.31	3506.15	0.1	0.63	0.21	1.85	2.19	-4.63	-2.55	41.96	42.66	1.82	2.22	-4.83	-2.35	41.89	42.73	2.06	-3.04	43.51	3506.43	10.3	20.46	47.1	3497.75	4.76	29.73	1.47	18.53	2.46	18.13	-28.44	69.35	44.68	49.52	3467.26	3528.23	0.96
1	724	Paeruginosa_St_429SC1_79.B07.b	1	B07	TRUE	gompertz	FALSE	FALSE	100	0.17	-64.62	16.5	1282.96	0.03	13.89	0.54	0.12	0.22	-87.48	-41.77	15.6	17.39	0.11	0.23	-91.86	-37.39	15.43	17.56	0.2	-45.41	16.04	1282.96	6.15	69.77	18.54	1277.58	4.14	26.67	1.04	10.62	-0.66	12.97	25.89	113.64	16.83	20.25	1260.11	1295.04	-1.97
1	725	Paeruginosa_St_429SC1_79.B07.a	1	B07	TRUE	gompertz	FALSE	FALSE	100	0.08	-150.49	13.64	1109.26	0.09	153.33	1.79	-0.06	0.23	-402.71	101.74	10.7	16.58	-0.09	0.26	-451	150.03	10.13	17.15	0.02	-505.9	13.19	1109.2	5.99	56.75	17.92	1106.56	3.24	19.78	1.55	13.07	0.66	11.31	24.2	89.29	15.37	20.47	1085.06	1128.05	-0.36
1	726	Paeruginosa_St_429SC1_79.B07.b	1	B07	TRUE	gompertz.exp	FALSE	FALSE	100	2.84	-2.07	43.12	3689.56	0.1	0.3	0.5	2.67	3	-2.57	-1.57	42.3	43.94	2.64	3.03	-2.66	-1.47	42.14	44.1	2.8	-1.61	45.84	3690.96	6.48	16.21	47.44	3683.71	1.59	19.78	0.59	13.74	3.86	9.1	-16.33	48.75	46.47	48.42	3661.12	3706.31	3.35
1	727	Paeruginosa_St_429SC1_79.B07.a	1	B07	TRUE	richards	FALSE	FALSE	100	2	-2.28	38.33	3228.6	0.2	1.55	0.21	1.67	2.32	-4.83	0.28	37.99	38.66	1.61	2.38	-5.32	0.77	37.92	38.73	1.84	-3.66	40.93	3228.45	8.35	52.15	44.16	3216.33	3.44	29.34	1.32	17.07	2.69	14.01	3.88	100.41	41.99	46.32	3188.25	3244.4	1.61
1	728	Paeruginosa_St_429SC1_79.B07.b	1	B07	TRUE	gompertz.exp	FALSE	FALSE	100	2.19	-2.82	37.7	3239.67	0.08	0.38	0.45	2.05	2.33	-3.44	-2.2	36.97	38.43	2.03	2.36	-3.56	-2.08	36.82	38.57	3.12	-0.61	42.32	3240.59	7.81	31.1	43.86	3234.77	2.18	37.28	0.78	14.74	4.23	11.4	-30.22	92.43	42.59	45.14	3210.52	3259.03	3.54
1	729	Paeruginosa_St_429SC1_79.B07.a	1	B07	TRUE	richards	FALSE	FALSE	100	1.53	-5.85	37.01	3106.39	0.08	0.93	0.17	1.39	1.67	-7.38	-4.31	36.72	37.3	1.37	1.69	-7.67	-4.02	36.67	37.35	1.43	-7.47	37.88	3106.43	10.23	36.29	41.3	3099.44	10.63	32.39	1.29	15.28	-7.25	27.71	-17	89.57	39.18	43.42	3074.31	3124.56	-10.6
1	730	Paeruginosa_St_429SC1_79.B07.b	1	B07	TRUE	gompertz	FALSE	FALSE	100	2.5	-3.82	43.72	3674.14	0.1	0.41	0.17	2.34	2.66	-4.49	-3.14	43.45	44	2.31	2.69	-4.62	-3.01	43.4	44.05	7.42	1.6	46.31	3674.27	12.15	1.66	47.86	3667.97	4.54	2.31	0.83	14.59	4.68	19.62	-2.14	5.46	46.5	49.23	3643.97	3691.96	3.25
1	731	Paeruginosa_DSM_1707.B07.a	1	B07	TRUE	richards	FALSE	FALSE	100	0.17	-52.27	19.73	1457.3	0.02	15.21	0.39	0.13	0.21	-77.28	-27.25	19.08	20.37	0.12	0.21	-82.07	-22.46	18.96	20.5	0.34	-2.73	20.28	1457.66	7.39	52.59	24.3	1454.73	5.63	22.38	2.53	14.08	-1.87	16.65	15.78	89.4	20.14	28.46	1431.56	1477.89	-3.64
1	732	Paeruginosa_DSM_1707.B07.b	1	B07	TRUE	gompertz.exp	FALSE	FALSE	100	3.36	11.86	5.2	1691.87	2.21	0.57	0.39	-0.27	6.99	10.92	12.8	4.56	5.84	-0.97	7.69	10.74	12.98	4.43	5.97	0.94	-3.04	22.39	1691.92	9.49	64.4	25.29	1685.91	9.12	33.46	1.95	12.51	-5.52	24.49	9.35	119.45	22.09	28.49	1665.33	1706.48	-8.39
1	733	Paeruginosa_DSM_1707.B07.a	1	B07	TRUE	richards	FALSE	FALSE	100	0.11	-93.73	17.99	1380.67	0.01	11.92	0.41	0.1	0.13	-113.35	-74.12	17.31	18.66	0.09	0.13	-117.1	-70.37	17.18	18.79	1.3	3.1	18.88	1381.08	5.67	51.56	20.95	1377.16	2.2	24.58	0.91	11.51	2.05	9.29	11.11	92	19.45	22.45	1358.24	1396.09	1.35
1	734	Paeruginosa_DSM_1707.B07.b	1	B07	TRUE	gompertz.exp	FALSE	FALSE	100	2.95	10.6	5.9	1717.9	1.46	0.56	0.39	0.55	5.36	9.67	11.52	5.25	6.55	0.09	5.82	9.5	11.7	5.13	6.68	2.03	4.53	23.44	1718.27	6.12	40.52	25.3	1713.07	2.48	28.02	0.93	11.28	2.03	10.2	-5.57	86.6	23.77	26.83	1694.51	1731.64	1.25
1	735	Paeruginosa_DSM_1707.B07.a	1	B07	TRUE	logistic	FALSE	FALSE	100	0.19	-60.93	21.16	1574.15	0.04	15.88	1.05	0.12	0.25	-87.05	-34.81	19.44	22.89	0.11	0.26	-92.05	-29.81	19.11	23.22	0.16	-74.66	20.13	1574.33	10.34	55.26	27.51	1571.89	5.28	12.97	1.69	22.49	1.65	19.03	33.92	76.6	24.73	30.3	1534.89	1608.89	-0.02
1	736	Paeruginosa_DSM_1707.B07.b	1	B07	TRUE	gompertz.exp	FALSE	FALSE	100	1.7	9.25	5.35	1718.13	0.73	0.78	0.41	0.5	2.9	7.96	10.54	4.67	6.03	0.27	3.13	7.71	10.78	4.54	6.16	0.87	-5.94	22.17	1718.1	4.75	36.62	23.86	1712.56	2.75	28.13	0.78	12.42	0.22	9.27	-9.65	82.88	22.58	25.15	1692.13	1733	-0.65
1	737	Paeruginosa_DSM_1707.B07.a	1	B07	TRUE	gompertz.exp	FALSE	FALSE	100	NA	NA	NA	NA	NA	NA	NA	NA	NA	NA	NA	NA	NA	NA	NA	NA	NA	NA	NA	1.02	47.64	28.05	1701.3	9.34	65.47	31.34	1696.62	5.44	21.57	1.24	18.89	0.4	18.28	29.99	100.95	29.29	33.38	1665.55	1727.69	-1.31
1	738	Paeruginosa_DSM_1707.B07.b	1	B07	TRUE	gompertz	FALSE	FALSE	100	0.46	-23.17	22.63	1799.92	0.04	2.61	0.24	0.4	0.52	-27.45	-18.88	22.23	23.02	0.39	0.53	-28.28	-18.06	22.16	23.1	1.3	-0.83	24.21	1799.29	4.68	36.8	25.69	1793.03	2.67	34.15	0.82	10.72	0.28	9.07	-19.38	92.98	24.34	27.05	1775.39	1810.66	-0.56
1	739	Paeruginosa_DSM_1707.B07.a	1	B07	TRUE	gompertz	FALSE	FALSE	100	0.12	-94.94	19.03	1313.28	0.05	42.98	2.92	0.04	0.2	-165.65	-24.24	14.24	23.83	0.02	0.21	-179.19	-10.7	13.32	24.75	0.3	33.5	17.54	1313.24	13.95	69.61	25.37	1309.82	7.13	22.07	2.7	14.61	2.21	25.69	33.31	105.91	20.93	29.81	1285.78	1333.86	-0.03
1	740	Paeruginosa_DSM_1707.B07.b	1	B07	TRUE	gompertz	FALSE	FALSE	100	0.63	-15.1	19.83	1660.31	0.05	1.88	0.15	0.54	0.71	-18.19	-12.01	19.59	20.08	0.53	0.73	-18.78	-11.42	19.54	20.12	1.49	1.37	22.07	1659.78	5.99	60.21	23.81	1654.78	2.22	31.97	1.04	9.75	2.33	9.64	7.61	112.81	22.1	25.51	1638.74	1670.83	1.64
1	741	Ecoli_DSM_18039.B07.a	1	B07	TRUE	richards	FALSE	FALSE	100	0.26	-32.9	28.01	1798.21	0.01	4.16	1.38	0.24	0.29	-39.75	-26.05	25.73	30.29	0.23	0.29	-41.06	-24.74	25.3	30.72	0.57	-4.03	27.87	1798.09	8.59	49.31	31.16	1793.68	3.49	21.14	1.63	18.32	2.84	14.34	14.53	84.09	28.49	33.84	1763.55	1823.82	1.74
1	742	Ecoli_DSM_18039.B07.b	1	B07	TRUE	gompertz	FALSE	FALSE	100	0.45	-19.4	33.68	2170.78	0.01	1.27	0.45	0.42	0.47	-21.49	-17.32	32.94	34.42	0.42	0.47	-21.89	-16.92	32.8	34.56	0.77	-3	32.27	2170.79	7.68	74.86	34.53	2165.9	3.63	21.97	0.9	10.69	1.7	13.65	38.73	111	33.04	36.01	2148.32	2183.49	0.56
1	743	Ecoli_DSM_18039.B07.a	1	B07	TRUE	logistic	FALSE	FALSE	100	0.41	-23.08	30.02	2120.2	0.03	3.08	0.57	0.36	0.46	-28.14	-18.02	29.09	30.95	0.35	0.47	-29.11	-17.05	28.91	31.13	0.39	-25.45	29.26	2120.84	12.36	55.76	35.5	2115.45	4.72	19.77	1.49	16.98	4.59	20.13	23.24	88.27	33.05	37.96	2087.52	2143.38	3.1
1	744	Ecoli_DSM_18039.B07.b	1	B07	TRUE	logistic	FALSE	FALSE	100	0.49	-15.82	32.21	2232.09	0.01	1.02	0.24	0.47	0.51	-17.49	-14.14	31.82	32.6	0.47	0.52	-17.81	-13.82	31.74	32.67	1.02	1.89	32.77	2232.17	5.63	46.02	34.21	2226.18	1.96	26.87	0.51	9.92	2.41	8.85	1.82	90.22	33.38	35.04	2209.85	2242.5	1.79
1	745	Ecoli_DSM_18039.B07.a	1	B07	TRUE	logistic	FALSE	FALSE	100	0.31	-28.71	30.33	1933.53	0.02	3.31	0.87	0.28	0.35	-34.15	-23.27	28.91	31.76	0.28	0.35	-35.19	-22.23	28.64	32.03	0.41	-16.67	29.29	1933.55	9.08	42.41	32.09	1929.12	5.89	23.3	1.64	14.84	-0.61	18.76	4.08	80.73	29.39	34.79	1904.71	1953.54	-2.46
1	746	Ecoli_DSM_18039.B07.b	1	B07	TRUE	logistic	FALSE	FALSE	100	0.49	-17.04	31.59	2222.3	0.02	1.21	0.26	0.46	0.51	-19.03	-15.05	31.17	32.02	0.46	0.52	-19.41	-14.66	31.08	32.1	1.16	3.87	33.52	2221.68	4.24	35.02	33.75	2215.17	2.65	24.62	0.42	11.93	-0.12	8.61	-5.49	75.52	33.05	34.45	2195.54	2234.8	-0.95
1	747	Ecoli_DSM_18039.B07.a	1	B07	TRUE	logistic	FALSE	FALSE	100	0.3	-29.43	29.36	1866.67	0.02	2.78	0.71	0.27	0.32	-33.99	-24.86	28.2	30.52	0.27	0.33	-34.87	-23.98	27.97	30.74	0.49	-8.6	28.11	1866.65	6.73	51.45	30.88	1858.9	3.28	23.38	1.32	13.09	1.32	12.13	12.99	89.92	28.71	33.05	1837.36	1880.44	0.29
1	748	Ecoli_DSM_18039.B07.b	1	B07	TRUE	gompertz	FALSE	FALSE	100	0.42	-28.8	40.11	2478.78	0.02	2.13	0.91	0.39	0.45	-32.3	-25.29	38.62	41.61	0.38	0.46	-32.98	-24.62	38.34	41.89	2.73	76.43	39.75	2476.54	6.91	49.3	40.28	2468.47	2.13	31.95	0.8	13.63	3.4	10.42	-3.25	101.85	38.97	41.59	2446.04	2490.9	2.73
1	749	Ecoli_DSM_18039.B07.a	1	B07	TRUE	gompertz.exp	FALSE	FALSE	100	0.32	-25.88	24.77	1696.16	0.03	3.44	0.72	0.28	0.37	-31.54	-20.22	23.59	25.96	0.27	0.37	-32.62	-19.13	23.36	26.19	0.9	61.11	26.98	1697	6.35	58.89	29.24	1693.22	3.85	23.19	1.67	12.95	0.02	12.68	20.74	97.04	26.49	31.98	1671.92	1714.52	-1.19
1	750	Ecoli_DSM_18039.B07.b	1	B07	TRUE	gompertz.exp	FALSE	FALSE	100	0.48	-16.22	28.68	2024.04	0.02	1.22	0.32	0.45	0.51	-18.22	-14.21	28.15	29.2	0.45	0.52	-18.6	-13.83	28.05	29.3	1.57	70.23	32.6	2024.79	5.17	61.92	33.31	2015.84	1.86	28.21	0.99	11.23	2.11	8.23	15.52	108.32	31.67	34.95	1997.36	2034.32	1.53
1	751	Ecoli_DSM_30083T.B07.a	1	B07	TRUE	richards	FALSE	FALSE	100	7.19	3.99	281.55	17868.12	0.03	0.08	0.45	7.13	7.24	3.86	4.13	280.81	282.3	7.12	7.26	3.84	4.15	280.66	282.44	10.39	6.34	278.94	17875.92	15.32	9.47	279.67	17834.79	6.23	6.05	1.02	84.14	5.08	25.57	-0.48	19.43	277.99	281.35	17696.37	17973.2	3.12
1	752	Ecoli_DSM_30083T.B07.b	1	B07	TRUE	richards	FALSE	FALSE	100	6.76	3.21	274.39	17334.74	0.03	0.08	0.43	6.71	6.81	3.09	3.34	273.68	275.1	6.7	6.82	3.07	3.36	273.54	275.23	11.13	2.06	270.57	17339.3	12.96	3.07	270.71	17304.42	1.85	3.06	0.45	54.56	9.92	16	-1.97	8.11	269.97	271.46	17214.67	17394.16	9.34
1	753	Ecoli_DSM_30083T.B07.a	1	B07	TRUE	richards	FALSE	FALSE	100	6.91	3.01	281.99	17866.36	0.04	0.09	0.52	6.85	6.96	2.87	3.16	281.13	282.84	6.84	6.98	2.84	3.19	280.97	283	9.44	5.54	276.33	17870.18	12.32	8.7	277.12	17833.65	2.26	7	0.5	51.63	8.61	16.04	-2.81	20.22	276.29	277.95	17748.71	17918.59	7.89
1	754	Ecoli_DSM_30083T.B07.b	1	B07	TRUE	richards	FALSE	FALSE	100	6.93	2.36	278.43	17971.07	0.03	0.08	0.43	6.88	6.99	2.23	2.49	277.73	279.14	6.87	7	2.2	2.51	277.6	279.27	11.97	1.83	274.4	17973.13	14.2	6.05	274.7	17927.61	1.84	5.26	0.32	63.51	11.18	17.23	-2.61	14.71	274.17	275.23	17823.14	18032.08	10.6
1	755	Ecoli_DSM_30083T.B07.a	1	B07	TRUE	richards	FALSE	FALSE	100	7.57	3.48	282.32	18488.64	0.04	0.08	0.41	7.5	7.63	3.34	3.61	281.65	283	7.49	7.64	3.31	3.64	281.52	283.13	11.63	6.47	282.02	18493.45	15.44	7.9	282.05	18457.59	3.45	5.76	1.31	51.96	9.76	21.12	-1.57	17.37	279.9	284.2	18372.12	18543.06	8.67
1	756	Ecoli_DSM_30083T.B07.b	1	B07	TRUE	richards	FALSE	FALSE	100	7.33	2.71	283.07	18392.52	0.04	0.08	0.43	7.27	7.39	2.58	2.84	282.37	283.78	7.26	7.4	2.55	2.86	282.24	283.91	12.4	6.31	279.87	18396.53	13.62	7.56	280.32	18350.97	1.27	4.24	0.42	70.09	11.53	15.71	0.59	14.53	279.62	281.01	18235.68	18466.26	11.13
1	757	Ecoli_DSM_30083T.B07.a	1	B07	TRUE	richards	FALSE	FALSE	100	6.68	2.9	282.73	17883.86	0.03	0.09	0.47	6.63	6.73	2.75	3.04	281.95	283.51	6.62	6.74	2.73	3.07	281.8	283.66	8.53	5.18	278.46	17887.66	13.36	8.01	278.82	17839.71	8.4	4.3	0.63	72.06	-0.46	27.18	0.93	15.09	277.78	279.86	17721.17	17958.25	-3.1
1	758	Ecoli_DSM_30083T.B07.b	1	B07	TRUE	richards	FALSE	FALSE	100	6.85	1.78	278.5	18169.87	0.03	0.08	0.42	6.79	6.9	1.64	1.92	277.81	279.2	6.78	6.91	1.61	1.94	277.67	279.34	11.33	5.86	276.78	18173.08	14.44	4.54	276.71	18127.2	11.1	3.26	0.44	66.94	-3.81	32.69	-0.82	9.91	275.98	277.44	18017.08	18237.32	-7.31
1	759	Ecoli_DSM_30083T.B07.a	1	B07	TRUE	richards	FALSE	FALSE	100	7.03	3.35	281.73	17925.41	0.03	0.08	0.47	6.97	7.08	3.21	3.49	280.97	282.5	6.96	7.09	3.18	3.51	280.82	282.64	10.03	5.97	278.73	17930.35	12.62	8.98	279.34	17890.19	1.8	5.78	0.65	90.48	9.66	15.58	-0.53	18.49	278.27	280.41	17741.35	18039.03	9.09
1	760	Ecoli_DSM_30083T.B07.b	1	B07	TRUE	richards	FALSE	FALSE	100	6.81	2.04	277.69	17982.82	0.03	0.08	0.4	6.76	6.86	1.91	2.17	277.03	278.34	6.75	6.87	1.89	2.19	276.9	278.47	9.93	5.13	275.81	17985.78	14.07	6.18	275.93	17938.45	5.58	5.36	0.25	85.5	4.89	23.25	-2.63	14.99	275.52	276.34	17797.81	18079.1	3.13
1	761	Paeruginosa_St_429SC1_79.B08.a	1	B08	TRUE	richards	FALSE	FALSE	100	2.03	0.29	35.34	2944.59	0.17	1.24	0.14	1.75	2.32	-1.74	2.32	35.11	35.57	1.69	2.37	-2.13	2.71	35.07	35.62	1.85	-1.1	37.07	2944.65	5.21	27.31	39.19	2939.74	1.33	24.92	0.7	12.32	3.02	7.39	-13.68	68.3	38.03	40.34	2919.47	2960.01	2.6
1	762	Paeruginosa_St_429SC1_79.B08.b	1	B08	TRUE	richards	FALSE	FALSE	100	2.69	-0.85	43.41	3648.74	0.13	0.58	0.16	2.47	2.9	-1.81	0.1	43.15	43.67	2.43	2.95	-2	0.29	43.1	43.72	3.23	0.96	45.4	3648.75	6.78	16.54	47.28	3637.12	2.01	25.39	0.83	19.89	3.47	10.08	-25.22	58.3	45.91	48.65	3604.4	3669.85	2.84
1	763	Paeruginosa_St_429SC1_79.B08.a	1	B08	TRUE	logistic	FALSE	FALSE	100	2.52	-1.49	39.17	3291.16	0.12	0.42	0.16	2.33	2.72	-2.18	-0.79	38.9	39.44	2.29	2.75	-2.32	-0.65	38.85	39.49	2.64	0.2	41.03	3294.87	6.59	16.9	42.61	3287.65	2.47	26.52	0.55	12.23	2.53	10.66	-26.73	60.52	41.71	43.51	3267.53	3307.76	1.75
1	764	Paeruginosa_St_429SC1_79.B08.b	1	B08	TRUE	logistic	FALSE	FALSE	100	0.09	-95.26	53.87	1231.33	0.12	337.04	112.57	-0.11	0.28	-649.69	459.16	-131.31	239.05	-0.15	0.32	-755.86	565.33	-166.77	274.51	0.06	-164.09	16.47	1231.37	2.65	51.22	17.52	1226.94	2.21	22.67	0.75	11.16	-0.98	6.28	13.93	88.52	16.28	18.76	1208.59	1245.3	-1.68
1	765	Paeruginosa_St_429SC1_79.B08.a	1	B08	TRUE	gompertz.exp	FALSE	FALSE	100	NA	NA	NA	NA	NA	NA	NA	NA	NA	NA	NA	NA	NA	NA	NA	NA	NA	NA	NA	0	-3138.37	11.37	1019.95	2.68	45.25	13.26	1016.72	2.38	18.42	1.23	6.28	-1.23	6.59	14.96	75.55	11.24	15.28	1006.39	1027.04	-1.98
1	766	Paeruginosa_St_429SC1_79.B08.b	1	B08	TRUE	richards	FALSE	FALSE	100	2.28	-2.25	43.29	3608.86	0.09	0.49	0.16	2.13	2.43	-3.06	-1.44	43.02	43.55	2.1	2.46	-3.22	-1.29	42.97	43.61	2.46	-2.02	45.31	3608.97	7.92	35.4	48.15	3600.78	2.93	26.81	1.22	18.32	3.09	12.74	-8.71	79.5	46.14	50.16	3570.65	3630.91	2.17
1	767	Paeruginosa_St_429SC1_79.B08.a	1	B08	TRUE	richards	FALSE	FALSE	100	1.77	-1.51	34.06	2834.4	0.1	0.82	0.15	1.61	1.94	-2.86	-0.16	33.82	34.3	1.57	1.97	-3.12	0.1	33.77	34.35	2.07	0.24	36.76	2834.52	6.44	27.32	38.43	2827.86	2.68	34.51	0.77	16.59	2.03	10.86	-29.45	84.1	37.16	39.7	2800.58	2855.15	1.19
1	768	Paeruginosa_St_429SC1_79.B08.b	1	B08	TRUE	gompertz.exp	FALSE	FALSE	100	2.1	-4.06	36.64	3165.61	0.12	0.58	0.45	1.91	2.3	-5.01	-3.11	35.89	37.39	1.87	2.34	-5.2	-2.93	35.75	37.53	2.65	-1.43	41.26	3166.46	8.62	43.84	43.9	3158.46	2.44	34.26	1.06	17.02	4.61	12.62	-12.51	100.19	42.15	45.65	3130.46	3186.46	3.84
1	769	Paeruginosa_St_429SC1_79.B08.a	1	B08	TRUE	logistic	FALSE	FALSE	100	1.71	-3.8	32.13	2703.66	0.1	0.65	0.16	1.55	1.87	-4.86	-2.74	31.86	32.4	1.52	1.9	-5.06	-2.53	31.81	32.45	1.86	-1.05	33.91	2706.13	5.78	35.48	35.89	2700.22	2	27.58	0.78	12.18	2.49	9.07	-9.88	80.85	34.6	37.17	2680.18	2720.26	1.86
1	770	Paeruginosa_St_429SC1_79.B08.b	1	B08	TRUE	logistic	FALSE	FALSE	100	1.59	-6.93	42.13	3476.06	0.07	0.69	0.18	1.48	1.7	-8.06	-5.8	41.83	42.43	1.46	1.72	-8.28	-5.58	41.77	42.49	3.11	-1.61	44.69	3476.12	9.37	47.38	46.9	3466.1	7.92	27.64	0.96	16.77	-3.65	22.39	1.91	92.84	45.32	48.49	3438.51	3493.68	-6.15
1	771	Paeruginosa_DSM_1707.B08.a	1	B08	TRUE	gompertz.exp	FALSE	FALSE	100	NA	NA	NA	NA	NA	NA	NA	NA	NA	NA	NA	NA	NA	NA	NA	NA	NA	NA	NA	0.02	-486.65	11.66	1025.44	4.07	73.7	14.28	1022.25	2.97	8.61	1.57	5.8	-0.81	8.95	59.52	87.87	11.7	16.87	1012.71	1031.79	-1.75
1	772	Paeruginosa_DSM_1707.B08.b	1	B08	TRUE	logistic	FALSE	FALSE	100	0.11	-98.43	41.78	1453.43	0.03	47.41	30.34	0.06	0.16	-176.41	-20.44	-8.13	91.69	0.05	0.17	-191.34	-5.51	-17.69	101.25	0.41	7.7	20.06	1453.65	8.06	61.67	22.6	1451.12	10.13	26.06	1.62	14.5	-8.6	24.72	18.81	104.53	19.94	25.26	1427.26	1474.98	-11.79
1	773	Paeruginosa_DSM_1707.B08.a	1	B08	TRUE	gompertz.exp	FALSE	FALSE	100	NA	NA	NA	NA	NA	NA	NA	NA	NA	NA	NA	NA	NA	NA	NA	NA	NA	NA	NA	0.01	-792.88	11.38	1016.72	2.17	55.35	12.69	1013.51	1.5	13.26	0.76	4.73	-0.3	4.64	33.54	77.16	11.44	13.95	1005.73	1021.29	-0.77
1	774	Paeruginosa_DSM_1707.B08.b	1	B08	TRUE	logistic	FALSE	FALSE	100	0.09	-140.49	24.61	1505.39	0.02	37.76	5.04	0.06	0.13	-202.61	-78.37	16.32	32.9	0.05	0.13	-214.5	-66.48	14.73	34.49	0.49	40.65	20.64	1505.86	10.94	55.77	24.36	1503.9	3.21	24.24	0.61	14.38	5.67	16.22	15.89	95.64	23.35	25.37	1480.24	1527.56	4.66
1	775	Paeruginosa_DSM_1707.B08.a	1	B08	TRUE	logistic	FALSE	FALSE	100	1.14	-11.41	17.14	1540.49	0.57	6.88	0.19	0.21	2.08	-22.73	-0.1	16.84	17.45	0.03	2.26	-24.89	2.07	16.78	17.51	0.32	-43.01	19.42	1540.95	5.06	42.37	22.66	1535.83	1.88	19.31	1.04	13.3	1.98	8.15	10.6	74.14	20.95	24.38	1513.96	1557.7	1.38
1	776	Paeruginosa_DSM_1707.B08.b	1	B08	TRUE	logistic	FALSE	FALSE	100	0.19	-64.3	19.25	1529.09	0.03	13.56	0.5	0.13	0.24	-86.6	-42	18.42	20.08	0.12	0.25	-90.87	-37.73	18.26	20.24	0.13	-100.06	18.79	1529.09	7.62	51.06	22.39	1523.44	2.72	21.43	0.72	12.36	3.15	12.09	15.81	86.31	21.2	23.57	1503.12	1543.77	2.3
1	777	Paeruginosa_DSM_1707.B08.a	1	B08	TRUE	logistic	FALSE	FALSE	100	0.62	-17.73	13.97	1249.63	0.25	8.47	0.14	0.21	1.03	-31.66	-3.79	13.74	14.2	0.13	1.11	-34.33	-1.12	13.7	14.25	0.25	-38.91	16.32	1249.42	5.27	71.16	17.91	1246.01	2.89	19.44	0.68	9.08	0.52	10.02	39.17	103.14	16.8	19.03	1231.07	1260.95	-0.39
1	778	Paeruginosa_DSM_1707.B08.b	1	B08	TRUE	gompertz.exp	FALSE	FALSE	100	NA	NA	NA	NA	NA	NA	NA	NA	NA	NA	NA	NA	NA	NA	NA	NA	NA	NA	NA	0.54	56.51	18.46	1274.61	4.64	63.49	19.59	1271.15	3.05	16.82	1.14	10.47	-0.38	9.65	35.81	91.16	17.72	21.46	1253.93	1288.38	-1.34
1	779	Paeruginosa_DSM_1707.B08.a	1	B08	TRUE	logistic	FALSE	FALSE	100	0.34	-34.37	12.82	1146.04	0.16	18.47	0.13	0.08	0.61	-64.76	-3.99	12.6	13.03	0.03	0.66	-70.58	1.83	12.56	13.08	0.25	39.2	13.51	1145.97	6.58	61.96	16.56	1141.26	3.67	28.24	1.17	9.84	0.55	12.62	15.51	108.42	14.64	18.49	1125.08	1157.45	-0.61
1	780	Paeruginosa_DSM_1707.B08.b	1	B08	TRUE	gompertz.exp	FALSE	FALSE	100	NA	NA	NA	NA	NA	NA	NA	NA	NA	NA	NA	NA	NA	NA	NA	NA	NA	NA	NA	0.14	-47.45	15.88	1303.17	8.68	78.28	20.44	1297.68	3.67	20.28	1.48	11.1	2.65	14.71	44.91	111.65	18.01	22.87	1279.43	1315.94	1.49
1	781	Ecoli_DSM_18039.B08.a	1	B08	TRUE	logistic	FALSE	FALSE	100	0.07	-155.17	23.58	1223.37	0.01	27.75	9.05	0.05	0.08	-200.82	-109.52	8.69	38.47	0.05	0.09	-209.56	-100.78	5.84	41.32	0.59	63.01	16.6	1223.29	6.36	60.96	19.2	1219.13	2.86	18.58	0.75	10.59	1.66	11.06	30.39	91.53	17.97	20.43	1201.7	1236.55	0.76
1	782	Ecoli_DSM_18039.B08.b	1	B08	TRUE	logistic	FALSE	FALSE	100	0.21	-51.06	22.82	1619.91	0.02	6.55	0.66	0.18	0.24	-61.84	-40.27	21.73	23.91	0.17	0.25	-63.9	-38.21	21.53	24.12	0.29	-31.57	21.76	1619.96	8.2	76.11	25.78	1613.85	4.19	20.71	1.47	12.53	1.3	15.09	42.05	110.17	23.37	28.19	1593.23	1634.46	-0.02
1	783	Ecoli_DSM_18039.B08.a	1	B08	TRUE	logistic	FALSE	FALSE	100	0.1	-106.58	14.73	1166.38	0.04	42.87	0.88	0.04	0.16	-177.11	-36.05	13.28	16.18	0.03	0.17	-190.61	-22.54	13.01	16.46	0.09	-107.54	14.41	1166.53	8.62	62.89	19.7	1163.61	3.5	11.72	1.27	12.33	2.86	14.38	43.61	82.18	17.6	21.8	1143.32	1183.9	1.75
1	784	Ecoli_DSM_18039.B08.b	1	B08	TRUE	logistic	FALSE	FALSE	100	0.39	-29.47	24.06	1912.87	0.03	3.44	0.27	0.34	0.44	-35.13	-23.82	23.62	24.5	0.33	0.45	-36.21	-22.73	23.54	24.59	0.39	-28.48	24.95	1913.25	10.16	58.93	28.06	1906.85	4.54	30.85	0.75	13.15	2.69	17.63	8.18	109.67	26.82	29.3	1885.22	1928.47	1.26
1	785	Ecoli_DSM_18039.B08.a	1	B08	TRUE	gompertz.exp	FALSE	FALSE	100	NA	NA	NA	NA	NA	NA	NA	NA	NA	NA	NA	NA	NA	NA	NA	NA	NA	NA	NA	0.04	-233.72	14.49	1138.61	3.83	56.84	16.64	1136.3	3.09	16.91	1.37	9.76	-1.26	8.92	29.02	84.65	14.38	18.9	1120.24	1152.36	-2.24
1	786	Ecoli_DSM_18039.B08.b	1	B08	TRUE	logistic	FALSE	FALSE	100	0.28	-38.32	21.14	1649.23	0.03	5.98	0.39	0.23	0.33	-48.15	-28.49	20.5	21.77	0.22	0.34	-50.03	-26.6	20.38	21.89	0.27	-38.06	21.02	1649.35	5.59	48.48	25.05	1645.51	4.13	20.44	2	14.72	-1.21	12.38	14.85	82.11	21.75	28.34	1621.3	1669.72	-2.51
1	787	Ecoli_DSM_18039.B08.a	1	B08	TRUE	logistic	FALSE	FALSE	100	0.04	-279.32	16.55	1106.48	0.03	212.13	7.01	-0.01	0.09	-628.28	69.64	5.01	28.09	-0.02	0.1	-695.1	136.46	2.8	30.3	0.03	-362.44	13.51	1106.46	5.38	70.41	16.75	1102.98	2.84	9.62	1.36	10.59	0.71	10.05	54.58	86.23	14.51	18.99	1085.55	1120.41	-0.18
1	788	Ecoli_DSM_18039.B08.b	1	B08	TRUE	gompertz.exp	FALSE	FALSE	100	0.53	-24.16	37.43	2734.3	0.05	3.66	5.91	0.46	0.61	-30.17	-18.14	27.71	47.14	0.44	0.63	-31.33	-16.99	25.85	49	0.67	-15.67	41.57	2734.18	7.73	41.98	43.49	2721.52	2.89	28.81	1.26	17.65	2.97	12.49	-5.41	89.38	41.42	45.55	2692.49	2750.56	2.06
1	789	Ecoli_DSM_18039.B08.a	1	B08	TRUE	logistic	FALSE	FALSE	100	0.33	-28.94	14.52	1251.54	0.08	8.58	0.21	0.2	0.45	-43.04	-14.83	14.18	14.86	0.18	0.48	-45.74	-12.13	14.12	14.93	0.49	61.44	16.1	1251.57	5.54	63.33	19.19	1243.17	3.43	21.8	1.39	12.76	-0.11	11.19	27.47	99.18	16.91	21.48	1222.18	1264.15	-1.19
1	790	Ecoli_DSM_18039.B08.b	1	B08	TRUE	logistic	FALSE	FALSE	100	0.25	-38.33	16.78	1376.15	0.04	7.92	0.29	0.19	0.32	-51.36	-25.3	16.31	17.26	0.17	0.33	-53.86	-22.8	16.22	17.35	0.87	69.29	18.79	1376	6.09	66.58	21.76	1370.34	2.98	19.89	1.4	11.69	1.19	10.99	33.85	99.3	19.46	24.06	1351.11	1389.57	0.25
1	791	Ecoli_DSM_30083T.B08.a	1	B08	TRUE	richards	FALSE	FALSE	100	14.72	5.77	285.62	21373.12	0.08	0.06	0.22	14.58	14.85	5.66	5.87	285.25	285.98	14.56	14.88	5.64	5.89	285.18	286.05	18.52	6.52	290.8	21377.23	19.55	6.07	291.03	21334.89	1.24	3.68	0.33	73.64	17.51	21.58	0.01	12.13	290.49	291.57	21213.76	21456.02	17.12
1	792	Ecoli_DSM_30083T.B08.b	1	B08	TRUE	richards	FALSE	FALSE	100	13.22	4.65	280.42	21063.97	0.07	0.07	0.22	13.11	13.34	4.54	4.76	280.05	280.78	13.08	13.37	4.51	4.78	279.98	280.85	16.3	5.07	284.32	21060.21	17.81	6.21	284.74	21020.52	1.54	3.25	0.38	53.34	15.27	20.35	0.86	11.57	284.11	285.37	20932.77	21108.26	14.78
1	793	Ecoli_DSM_30083T.B08.a	1	B08	TRUE	richards	FALSE	FALSE	100	13.23	4.96	287.12	21410.23	0.08	0.08	0.27	13.09	13.37	4.83	5.1	286.67	287.57	13.06	13.39	4.8	5.12	286.59	287.65	15.55	5.07	291.85	21405.59	19.15	5.44	292.43	21368.15	2.75	3.17	0.53	67.2	14.63	23.68	0.22	10.66	291.55	293.3	21257.6	21478.7	13.76
1	794	Ecoli_DSM_30083T.B08.b	1	B08	TRUE	richards	FALSE	FALSE	100	12.97	4.11	283.92	21499.52	0.08	0.08	0.24	12.84	13.1	3.98	4.25	283.52	284.32	12.82	13.13	3.95	4.28	283.45	284.4	15.41	4.46	289.15	21499.48	17.4	5.94	289.58	21456.22	1.44	3.65	0.43	60.38	15.03	19.77	-0.07	11.94	288.87	290.29	21356.89	21555.55	14.58
1	795	Ecoli_DSM_30083T.B08.a	1	B08	TRUE	richards	FALSE	FALSE	100	14.2	4.27	288.88	21854.45	0.08	0.07	0.23	14.06	14.33	4.16	4.38	288.49	289.26	14.04	14.36	4.14	4.4	288.42	289.33	18.99	5.19	292.34	21851.81	20.14	4.79	292.68	21818	1.62	2.72	0.25	62.91	17.47	22.8	0.32	9.26	292.26	293.1	21714.51	21921.49	16.97
1	796	Ecoli_DSM_30083T.B08.b	1	B08	TRUE	richards	FALSE	FALSE	100	12.63	3.58	282.2	21450.54	0.08	0.09	0.26	12.49	12.77	3.43	3.73	281.77	282.63	12.47	12.79	3.4	3.76	281.69	282.71	17.8	5	287.05	21454.13	31.61	6.27	287.64	21408.14	21.01	3.82	0.42	68.06	-2.95	66.17	-0.01	12.55	286.94	288.33	21296.18	21520.09	-9.57
1	797	Ecoli_DSM_30083T.B08.a	1	B08	TRUE	richards	FALSE	FALSE	100	13.03	4.6	287.32	21476.77	0.08	0.08	0.27	12.9	13.16	4.46	4.73	286.89	287.76	12.87	13.19	4.44	4.76	286.8	287.84	14.12	4.14	291.22	21470.36	16.29	4.27	291.72	21438.56	2.04	3.52	0.25	56.49	12.93	19.64	-1.52	10.06	291.3	292.14	21345.63	21531.49	12.29
1	798	Ecoli_DSM_30083T.B08.b	1	B08	TRUE	richards	FALSE	FALSE	100	12.77	3.94	285.66	21539.93	0.06	0.07	0.2	12.67	12.87	3.83	4.05	285.33	285.99	12.65	12.89	3.81	4.07	285.27	286.05	14.32	4.3	289.63	21539.78	18.01	4.83	290.09	21497.01	3.15	4.07	0.33	64.03	12.82	23.19	-1.86	11.52	289.54	290.63	21391.67	21602.35	11.83
1	799	Ecoli_DSM_30083T.B08.a	1	B08	TRUE	logistic	FALSE	FALSE	100	13.2	5.1	285.44	21355.3	0.08	0.07	0.24	13.07	13.34	4.98	5.22	285.05	285.83	13.05	13.36	4.95	5.24	284.98	285.91	16.46	5.28	290.65	21352.32	23.81	4.65	291.27	21299.07	12.46	4.46	0.6	68.98	3.3	44.31	-2.69	11.99	290.28	292.26	21185.59	21412.55	-0.62
1	800	Ecoli_DSM_30083T.B08.b	1	B08	TRUE	richards	FALSE	FALSE	100	12.71	4.15	283.51	21436.42	0.08	0.08	0.23	12.59	12.84	4.01	4.29	283.13	283.9	12.56	12.86	3.98	4.31	283.05	283.97	15.98	4.62	288.1	21436.55	20.57	9.03	288.8	21398.86	5.74	20.87	0.55	52.85	11.12	30.01	-25.3	43.36	287.89	289.72	21311.92	21485.79	9.32
1	801	Paeruginosa_St_429SC1_79.B09.a	1	B09	TRUE	logistic	FALSE	FALSE	100	2.3	-2.27	36.86	3111.16	0.17	0.69	0.23	2.03	2.57	-3.41	-1.14	36.48	37.25	1.97	2.62	-3.62	-0.92	36.41	37.32	2.64	0.81	39.77	3114.09	9.21	45.75	42.75	3107.45	2.46	23.25	1.22	19.42	5.16	13.27	7.51	84	40.75	44.75	3075.51	3139.4	4.39
1	802	Paeruginosa_St_429SC1_79.B09.b	1	B09	TRUE	richards	FALSE	FALSE	100	3.1	-2.73	47.67	4126.34	0.52	2.31	0.2	2.25	3.95	-6.52	1.07	47.34	48	2.09	4.11	-7.25	1.8	47.28	48.06	3.99	-1.96	53.31	4126.67	10.99	23.96	54.58	4120.47	4.72	26.33	1.25	17.66	3.22	18.76	-19.36	67.27	52.53	56.63	4091.42	4149.52	1.73
1	803	Paeruginosa_St_429SC1_79.B09.a	1	B09	TRUE	richards	FALSE	FALSE	100	2.27	-2.3	44.15	3700.05	0.19	1.23	0.26	1.96	2.57	-4.33	-0.28	43.72	44.57	1.9	2.63	-4.72	0.11	43.64	44.65	1.92	-5.28	48.84	3699.87	10.13	47.96	51.52	3693.87	6.6	35.86	1.59	21.41	-0.72	20.99	-11.03	106.95	48.9	54.13	3658.65	3729.08	-2.8
1	804	Paeruginosa_St_429SC1_79.B09.b	1	B09	TRUE	logistic	FALSE	FALSE	100	0.52	-18.46	19.16	1622.13	0.06	3.03	0.17	0.42	0.62	-23.44	-13.48	18.87	19.45	0.41	0.64	-24.39	-12.52	18.82	19.5	0.35	-30.31	19.25	1622.37	4.44	64.24	21.52	1615.51	5.77	27.85	1.17	11.34	-5.04	13.93	18.42	110.06	19.6	23.44	1596.85	1634.17	-6.86
1	805	Paeruginosa_St_429SC1_79.B09.a	1	B09	TRUE	logistic	FALSE	FALSE	100	0.22	-50.78	13.73	1193.21	0.11	29.39	0.33	0.04	0.4	-99.12	-2.44	13.18	14.27	0	0.43	-108.37	6.82	13.08	14.38	0.06	-185.68	13.76	1193.14	7.6	50.87	20.22	1191.26	5.45	14.02	2.46	14.9	-1.37	16.56	27.81	73.92	16.16	24.27	1166.74	1215.77	-3.08
1	806	Paeruginosa_St_429SC1_79.B09.b	1	B09	TRUE	richards	FALSE	FALSE	100	3.59	-0.27	48.55	4136.45	0.47	1.43	0.31	2.81	4.37	-2.63	2.08	48.03	49.06	2.66	4.51	-3.08	2.53	47.93	49.16	5.63	0.7	57.64	4136.61	10.84	13.5	59.83	4128.86	3.23	17.38	1.3	18.12	5.53	16.15	-15.09	42.09	57.7	61.97	4099.06	4158.66	4.51
1	807	Paeruginosa_St_429SC1_79.B09.a	1	B09	TRUE	logistic	FALSE	FALSE	100	2.79	-1.3	40.18	3393.89	0.29	0.87	0.35	2.32	3.27	-2.73	0.14	39.6	40.76	2.23	3.36	-3	0.41	39.48	40.88	2.48	-1.11	48.23	3400.26	10.47	34.33	51.07	3390.64	4.63	31.24	1.76	22.81	2.86	18.09	-17.06	85.72	48.18	53.95	3353.11	3428.17	1.4
1	808	Paeruginosa_St_429SC1_79.B09.b	1	B09	TRUE	logistic	FALSE	FALSE	100	3.62	-1	42.78	3661.03	0.27	0.51	0.24	3.18	4.06	-1.85	-0.16	42.38	43.18	3.1	4.14	-2.01	0.01	42.3	43.26	4.75	2.76	49.36	3664.39	11.13	42.37	50.99	3656.1	3.7	37.48	0.8	16.63	5.05	17.22	-19.28	104.02	49.67	52.31	3628.74	3683.45	3.89
1	809	Paeruginosa_St_429SC1_79.B09.a	1	B09	TRUE	logistic	FALSE	FALSE	100	1.43	-10.38	35.11	3009.16	0.12	1.47	0.22	1.22	1.63	-12.81	-7.96	34.74	35.48	1.18	1.67	-13.27	-7.5	34.67	35.55	1.22	-10.45	37.79	3010.24	20.37	26.31	40.13	3003.72	45.48	29.72	1.29	21.73	-54.44	95.19	-22.58	75.19	38	42.26	2967.97	3039.47	-68.77
1	810	Paeruginosa_St_429SC1_79.B09.b	1	B09	TRUE	richards	FALSE	FALSE	100	2.19	-3.58	42.85	3648.83	0.21	1.65	0.18	1.83	2.54	-6.3	-0.87	42.55	43.14	1.76	2.61	-6.82	-0.35	42.5	43.2	3.68	2.07	46.29	3648.75	13.43	31.93	48.55	3637.51	25.52	28.39	1.1	21.21	-28.55	55.42	-14.77	78.63	46.73	50.36	3602.62	3672.39	-36.59
1	811	Paeruginosa_DSM_1707.B09.a	1	B09	TRUE	logistic	FALSE	FALSE	100	0.18	-53.84	21.03	1479.71	0.03	11.17	1.06	0.14	0.23	-72.21	-35.47	19.29	22.77	0.13	0.24	-75.72	-31.95	18.96	23.1	0.35	-4.97	20.26	1480.65	9.11	55.56	25.6	1473.98	5.38	21.62	2.32	17.18	0.27	17.95	20	91.12	21.79	29.42	1445.72	1502.24	-1.43
1	812	Paeruginosa_DSM_1707.B09.b	1	B09	TRUE	gompertz	FALSE	FALSE	100	0.32	-42.6	26.6	1966.98	0.05	8.33	0.94	0.24	0.39	-56.31	-28.89	25.06	28.14	0.22	0.41	-58.93	-26.27	24.77	28.44	0.72	-15.56	25.71	1967.26	9.47	65.33	30.13	1960.03	8.23	25.78	2.26	21.11	-4.06	23	22.93	107.73	26.41	33.86	1925.31	1994.76	-6.65
1	813	Paeruginosa_DSM_1707.B09.a	1	B09	TRUE	logistic	FALSE	FALSE	100	0.19	-54.24	14.91	1240.8	0.04	13.5	0.29	0.12	0.25	-76.44	-32.04	14.43	15.38	0.11	0.26	-80.69	-27.79	14.34	15.47	1.16	31	15.92	1241.18	5.91	53.12	19.12	1239.13	2.07	15.19	1.2	10.21	2.51	9.32	28.13	78.11	17.15	21.09	1222.34	1255.93	1.86
1	814	Paeruginosa_DSM_1707.B09.b	1	B09	TRUE	gompertz	FALSE	FALSE	100	0.44	-26.04	26.27	2000.58	0.04	3.76	0.48	0.37	0.51	-32.23	-19.86	25.49	27.06	0.36	0.52	-33.42	-18.67	25.34	27.21	3.36	54.6	29.18	2001.33	12.37	47.67	31.62	1994.86	4.24	25.88	1.12	16.36	5.4	19.34	5.09	90.25	29.78	33.45	1967.95	2021.77	4.06
1	815	Paeruginosa_DSM_1707.B09.a	1	B09	TRUE	logistic	FALSE	FALSE	100	0.31	-33.01	17.85	1484.57	0.09	12.1	0.47	0.17	0.46	-52.92	-13.1	17.08	18.62	0.14	0.48	-56.74	-9.29	16.93	18.76	0.17	-66.4	18.18	1484.76	12.06	54.89	26.55	1480.35	5.93	15.77	2.46	21.29	2.31	21.8	28.94	80.83	22.5	30.59	1445.34	1515.37	0.44
1	816	Paeruginosa_DSM_1707.B09.b	1	B09	TRUE	gompertz	FALSE	FALSE	100	0.57	-23.2	26.25	2128.35	0.06	3.54	0.33	0.47	0.67	-29.01	-17.38	25.7	26.8	0.45	0.69	-30.13	-16.27	25.6	26.91	0.75	-16.3	26.59	2128.45	10.32	45.18	30.72	2121.18	3.34	23.76	0.92	17.36	4.83	15.81	6.1	84.27	29.22	32.23	2092.63	2149.73	3.77
1	817	Paeruginosa_DSM_1707.B09.a	1	B09	TRUE	logistic	FALSE	FALSE	100	0.61	99.71	242.3	1651.06	2.72	550.57	1186.57	-3.87	5.09	-805.99	1005.4	-1709.61	2194.2	-4.73	5.94	-979.42	1178.83	-2083.38	2567.97	1.1	50.04	26.7	1651.17	8.41	61.05	29.85	1645	5.1	17.58	1.61	18.24	0.02	16.8	32.13	89.97	27.21	32.49	1615	1675	-1.59
1	818	Paeruginosa_DSM_1707.B09.b	1	B09	TRUE	gompertz	FALSE	FALSE	100	0.37	-27.88	23.05	1755.84	0.03	3.55	0.38	0.32	0.43	-33.72	-22.03	22.43	23.68	0.31	0.44	-34.84	-20.92	22.31	23.8	0.33	-29.91	23.14	1755.72	5.57	51.68	25.98	1751.35	3.76	20.2	1.43	15.45	-0.61	11.75	18.45	84.91	23.62	28.34	1725.93	1776.76	-1.79
1	819	Paeruginosa_DSM_1707.B09.a	1	B09	TRUE	gompertz	FALSE	FALSE	100	0.32	-34.01	14.52	1244.89	0.14	17.38	0.38	0.1	0.55	-62.6	-5.43	13.9	15.14	0.06	0.59	-68.07	0.05	13.78	15.26	0.54	61.4	15.92	1244.66	16.42	75.11	25.27	1241.49	7.75	19.65	2.74	19.71	3.68	29.17	42.78	107.43	20.76	29.78	1209.06	1273.91	1.24
1	820	Paeruginosa_DSM_1707.B09.b	1	B09	TRUE	logistic	FALSE	FALSE	100	0.39	-27.68	20.49	1693.78	0.05	4.74	0.25	0.31	0.47	-35.47	-19.89	20.07	20.9	0.3	0.49	-36.97	-18.39	19.99	20.98	0.31	-35.71	21.05	1693.89	9.63	64.24	25.15	1688.5	3.96	24.23	1.01	15.84	3.11	16.14	24.38	104.11	23.49	26.82	1662.45	1714.56	1.87
1	821	Ecoli_DSM_18039.B09.a	1	B09	TRUE	gompertz.exp	FALSE	FALSE	100	0.91	-1.68	81.29	3713.64	0.02	0.64	5.52	0.88	0.94	-2.73	-0.62	72.21	90.37	0.88	0.94	-2.94	-0.42	70.47	92.11	1.56	9.06	72.78	3718.24	7.74	36.92	74.22	3705	2.92	25.69	1.22	25.61	2.93	12.55	-5.34	79.17	72.22	76.22	3662.87	3747.14	2.01
1	822	Ecoli_DSM_18039.B09.b	1	B09	TRUE	gompertz.exp	FALSE	FALSE	100	1.12	-3.96	83.47	4571.31	0.02	0.57	5.47	1.08	1.15	-4.9	-3.02	74.47	92.48	1.08	1.16	-5.09	-2.84	72.74	94.21	1.81	6	87.25	4574.2	9.23	38.72	89.04	4562.69	4.66	30.47	2.08	23.16	1.56	16.9	-11.4	88.85	85.63	92.46	4524.59	4600.79	0.09
1	823	Ecoli_DSM_18039.B09.a	1	B09	TRUE	richards	FALSE	FALSE	100	0.96	-3.23	73.68	3890.45	0.02	0.98	2.26	0.92	1	-4.85	-1.62	69.96	77.4	0.92	1.01	-5.15	-1.31	69.25	78.11	1.33	4.98	69.18	3891.92	10.61	50.06	71.54	3878.6	4.54	25.66	1.37	25.96	3.14	18.07	7.85	92.26	69.28	73.8	3835.89	3921.31	1.71
1	824	Ecoli_DSM_18039.B09.b	1	B09	TRUE	richards	FALSE	FALSE	100	1.08	-7.18	80.27	4555.11	0.02	0.61	1.45	1.05	1.11	-8.17	-6.18	77.89	82.66	1.05	1.12	-8.36	-5.99	77.43	83.11	1.54	2.24	76.1	4555.95	9.08	39.57	77.87	4544.8	3.06	26.57	0.92	19.51	4.05	14.11	-4.14	83.27	76.37	79.38	4512.72	4576.89	3.09
1	825	Ecoli_DSM_18039.B09.a	1	B09	TRUE	gompertz.exp	FALSE	FALSE	100	0.9	-3.39	69.06	3627.93	0.02	0.75	3.94	0.86	0.94	-4.63	-2.15	62.57	75.55	0.86	0.94	-4.87	-1.91	61.33	76.79	1.36	6.32	68.38	3632.08	9.26	21.9	69.11	3615.74	6.28	16.18	1.17	27.75	-1.08	19.59	-4.72	48.53	67.19	71.03	3570.1	3661.38	-3.06
1	826	Ecoli_DSM_18039.B09.b	1	B09	TRUE	gompertz.exp	FALSE	FALSE	100	1.17	11.25	34.64	4555.6	0.05	1.02	1.64	1.09	1.25	9.57	12.94	31.94	37.34	1.07	1.26	9.25	13.26	31.43	37.85	1.96	7.11	82.21	4555.26	9.16	36.09	83.31	4538.43	4.4	27.63	0.84	26.25	1.92	16.41	-9.36	81.55	81.92	84.69	4495.25	4581.62	0.53
1	827	Ecoli_DSM_18039.B09.a	1	B09	TRUE	gompertz.exp	FALSE	FALSE	100	0.94	-1.97	70.24	3693.8	0.02	0.72	5.85	0.9	0.97	-3.16	-0.78	60.62	79.86	0.89	0.98	-3.39	-0.55	58.78	81.7	1.62	9.57	70.75	3699.25	8.16	41.1	72.06	3688.51	3.4	24.67	0.79	23.95	2.57	13.75	0.52	81.67	70.77	73.36	3649.11	3727.9	1.5
1	828	Ecoli_DSM_18039.B09.b	1	B09	TRUE	gompertz	FALSE	FALSE	100	2.29	2.04	308.89	9297.6	0.01	0.28	6.55	2.28	2.31	1.57	2.51	298.12	319.67	2.27	2.32	1.48	2.6	296.06	321.73	2.8	0.44	196.7	9287.02	10.23	29.93	197.11	9245.61	2.11	21.38	1.19	53.03	6.77	13.7	-5.24	65.09	195.14	199.07	9158.39	9332.84	6.1
1	829	Ecoli_DSM_18039.B09.a	1	B09	TRUE	gompertz.exp	FALSE	FALSE	100	0.93	-1.48	67.88	3563.04	0.02	0.69	1.59	0.9	0.97	-2.62	-0.33	65.26	70.49	0.89	0.98	-2.84	-0.12	64.76	70.99	1.81	51.51	71.52	3569.43	9.59	53.01	73.53	3557.2	4.81	23.49	1.75	22.4	1.68	17.49	14.37	91.65	70.65	76.41	3520.35	3594.04	0.17
1	830	Ecoli_DSM_18039.B09.b	1	B09	TRUE	gompertz.exp	FALSE	FALSE	100	1.13	-1.79	70.32	4090.3	0.03	0.62	1.55	1.08	1.17	-2.81	-0.76	67.78	72.87	1.08	1.18	-3	-0.57	67.29	73.36	1.83	8.4	78.06	4097.48	6.33	45.38	80.36	4084.94	3.41	28.42	1.15	20.92	0.73	11.94	-1.36	92.12	78.47	82.26	4050.52	4119.35	-0.34
1	831	Ecoli_DSM_30083T.B09.a	1	B09	TRUE	richards	FALSE	FALSE	100	15.96	4.6	282.42	21620.75	0.09	0.05	0.21	15.81	16.11	4.51	4.68	282.08	282.76	15.78	16.13	4.49	4.7	282.02	282.82	16.97	4.6	286.91	21626.31	19.31	5.11	287.56	21591.63	1.85	3.28	0.42	53.27	16.28	22.35	-0.29	10.5	286.86	288.25	21504	21679.26	15.69
1	832	Ecoli_DSM_30083T.B09.b	1	B09	TRUE	richards	FALSE	FALSE	100	14.64	3.65	282.27	21720.09	0.09	0.06	0.22	14.5	14.78	3.55	3.76	281.91	282.63	14.47	14.81	3.53	3.78	281.84	282.7	15.82	3.88	287.93	21722	28.65	3.75	288.39	21685.16	20.02	3.2	0.46	71.16	-4.29	61.59	-1.51	9.02	287.63	289.16	21568.09	21802.22	-10.6
1	833	Ecoli_DSM_30083T.B09.a	1	B09	TRUE	richards	FALSE	FALSE	100	15.13	4.18	282.89	21746.32	0.1	0.07	0.25	14.97	15.3	4.06	4.3	282.47	283.3	14.93	15.33	4.03	4.32	282.39	283.38	16.45	4.2	288.76	21746.22	19.06	6.41	289.22	21694.25	2.5	4.65	0.46	69.29	14.95	23.17	-1.25	14.07	288.46	289.97	21580.26	21808.24	14.17
1	834	Ecoli_DSM_30083T.B09.b	1	B09	TRUE	richards	FALSE	FALSE	100	14.17	3.05	285.34	22073.05	0.1	0.08	0.26	14.01	14.33	2.91	3.19	284.91	285.77	13.98	14.36	2.89	3.21	284.83	285.85	22.58	2.05	291.51	22071.84	23.79	3.75	291.94	22024.86	5.14	4.27	0.47	75.77	15.34	32.23	-3.27	10.77	291.17	292.71	21900.22	22149.49	13.72
1	835	Ecoli_DSM_30083T.B09.a	1	B09	TRUE	richards	FALSE	FALSE	100	15.04	3.68	284.17	21950.9	0.1	0.07	0.25	14.88	15.21	3.56	3.8	283.76	284.58	14.85	15.24	3.53	3.82	283.68	284.66	17.35	4.2	289.69	21952.89	22.4	4.6	290.09	21901.4	7.33	2.93	0.31	77.3	10.34	34.46	-0.22	9.41	289.58	290.6	21774.23	22028.56	8.03
1	836	Ecoli_DSM_30083T.B09.b	1	B09	TRUE	richards	FALSE	FALSE	100	14.2	2.81	287.19	22253.73	0.09	0.08	0.25	14.05	14.36	2.68	2.94	286.77	287.6	14.02	14.39	2.66	2.96	286.69	287.68	17.22	3.69	293.44	22255.98	21.64	12.27	293.9	22193.33	12.07	25.52	0.41	90.89	1.79	41.49	-29.71	54.25	293.22	294.58	22043.81	22342.85	-2.01
1	837	Ecoli_DSM_30083T.B09.a	1	B09	TRUE	richards	FALSE	FALSE	100	14.49	3.99	282.31	21698.54	0.1	0.08	0.25	14.33	14.65	3.86	4.12	281.9	282.72	14.3	14.68	3.84	4.15	281.82	282.8	15.6	4.77	289.35	21698.17	21.34	4.66	290.19	21644.92	11.64	4.24	0.53	75.51	2.2	40.49	-2.31	11.64	289.32	291.05	21520.7	21769.14	-1.47
1	838	Ecoli_DSM_30083T.B09.b	1	B09	TRUE	richards	FALSE	FALSE	100	14.45	3.15	285.8	22156.08	0.09	0.07	0.23	14.31	14.6	3.03	3.27	285.43	286.17	14.28	14.62	3.01	3.29	285.36	286.25	18.75	1.62	291.86	22157.36	24.21	4.28	292.46	22107.29	11.15	3.41	0.66	70.7	5.87	42.56	-1.33	9.89	291.38	293.55	21990.99	22223.6	2.36
1	839	Ecoli_DSM_30083T.B09.a	1	B09	TRUE	richards	FALSE	FALSE	100	14.81	4.39	279.62	21412.57	0.1	0.07	0.24	14.66	14.97	4.27	4.51	279.23	280.01	14.63	15	4.25	4.53	279.15	280.09	15.4	5.12	285.51	21409.78	17.72	4.41	285.95	21373.03	1.9	4.48	0.55	57.35	14.59	20.85	-2.96	11.77	285.04	286.86	21278.68	21467.37	13.99
1	840	Ecoli_DSM_30083T.B09.b	1	B09	TRUE	richards	FALSE	FALSE	100	14.44	3.33	285.62	22045.51	0.09	0.07	0.23	14.3	14.59	3.21	3.45	285.24	286	14.27	14.61	3.19	3.47	285.17	286.07	17.58	1.66	291.21	22043.99	24.39	3.91	291.73	21999.8	8.26	3.85	0.36	81.22	10.81	37.97	-2.42	10.25	291.13	292.33	21866.19	22133.41	8.21
1	841	Paeruginosa_St_429SC1_79.B10.a	1	B10	TRUE	logistic	FALSE	FALSE	100	46.31	5.73	254.28	20983.58	6.35	0.43	2.14	35.86	56.76	5.02	6.44	250.76	257.81	33.86	58.76	4.88	6.58	250.08	258.48	51.47	6.55	321.38	21157.32	53.26	5.94	321.58	21123.84	3.75	1.51	0.47	50.94	47.09	59.43	3.46	8.42	320.81	322.36	21040.04	21207.64	45.9
1	842	Paeruginosa_St_429SC1_79.B10.b	1	B10	TRUE	richards	FALSE	FALSE	100	59.35	6.89	261.88	21846.71	35.72	2.43	1.72	0.59	118.12	2.89	10.89	259.05	264.71	-10.67	129.37	2.12	11.66	258.51	265.25	56.43	6.51	318.52	21879.7	54.86	5.48	318.42	21832.39	1.84	1.41	0.29	86.79	51.83	57.89	3.16	7.79	317.94	318.9	21689.62	21975.16	51.25
1	843	Paeruginosa_St_429SC1_79.B10.a	1	B10	TRUE	logistic	FALSE	FALSE	100	44.76	5.39	244.62	20273.73	7.55	0.53	2.52	32.34	57.17	4.52	6.26	240.47	248.77	29.97	59.55	4.35	6.42	239.68	249.56	52.79	6.49	321.4	20462.49	54.19	5.93	321.67	20422.67	6.56	1.44	0.29	53.33	43.4	64.98	3.56	8.3	321.19	322.15	20334.94	20510.39	41.33
1	844	Paeruginosa_St_429SC1_79.B10.b	1	B10	TRUE	richards	FALSE	FALSE	100	55.24	7.09	255.72	21310.54	52.09	4.12	1.87	-30.45	140.93	0.3	13.87	252.65	258.79	-46.85	157.34	-1	15.17	252.06	259.38	48.7	6.38	317.01	21341.96	49.73	5.76	317.31	21309.52	1.89	1.44	0.43	50.4	46.63	52.84	3.39	8.13	316.61	318.01	21226.61	21392.43	46.04
1	845	Paeruginosa_St_429SC1_79.B10.a	1	B10	TRUE	richards	FALSE	FALSE	100	59.81	7.52	260.55	21543.31	31.69	2.04	2.07	7.67	111.94	4.17	10.87	257.14	263.96	-2.31	121.92	3.53	11.51	256.49	264.62	54.83	7.06	323.96	21585.76	56.82	6.25	324.26	21537.99	2.95	1.46	0.56	66.37	51.98	61.67	3.85	8.66	323.33	325.18	21428.81	21647.18	51.05
1	846	Paeruginosa_St_429SC1_79.B10.b	1	B10	TRUE	logistic	FALSE	FALSE	100	41.81	5.03	251.9	20895.26	5.6	0.46	2.17	32.61	51.02	4.27	5.79	248.34	255.47	30.84	52.78	4.12	5.94	247.65	256.16	49.52	6.22	317.8	21070.48	49.61	5.55	318.18	21039.88	1.61	1.48	0.44	44.99	46.96	52.26	3.11	7.99	317.45	318.9	20965.88	21113.88	46.45
1	847	Paeruginosa_St_429SC1_79.B10.a	1	B10	TRUE	richards	FALSE	FALSE	100	62.56	7.21	256.58	21355.23	51.4	3.12	2.06	-22	147.11	2.08	12.33	253.19	259.97	-38.19	163.3	1.1	13.31	252.54	260.61	54.41	6.5	320.58	21402.32	55.23	5.62	320.93	21368.76	1.66	1.23	0.33	43.58	52.5	57.96	3.6	7.64	320.38	321.48	21297.07	21440.44	51.98
1	848	Paeruginosa_St_429SC1_79.B10.b	1	B10	TRUE	richards	FALSE	FALSE	100	54.46	6.94	254.29	21201.25	46.96	3.74	2	-22.79	131.71	0.78	13.09	251	257.57	-37.59	146.5	-0.4	14.27	250.38	258.2	46.98	6.17	317.85	21232.68	47.6	5.43	318.17	21185.59	1.72	1.58	0.45	59.51	44.76	50.43	2.84	8.03	317.43	318.92	21087.69	21283.49	44.22
1	849	Paeruginosa_St_429SC1_79.B10.a	1	B10	TRUE	logistic	FALSE	FALSE	100	49.74	5.87	242.21	20029.77	9.52	0.53	2.67	34.09	65.4	4.99	6.75	237.82	246.6	31.09	68.4	4.82	6.92	236.98	247.44	56.8	6.78	322.85	20206.9	65.05	6.45	323.3	20156.12	22.31	1.54	0.4	55.04	28.35	101.75	3.91	8.99	322.64	323.96	20065.57	20246.67	21.32
1	850	Paeruginosa_St_429SC1_79.B10.b	1	B10	TRUE	logistic	FALSE	FALSE	100	40.62	4.73	240.08	20001.23	6.65	0.55	2.5	29.68	51.55	3.81	5.64	235.97	244.19	27.58	53.65	3.64	5.81	235.19	244.97	53.1	6.27	316.64	20196.78	55.9	5.86	317.05	20161.2	9.55	1.38	0.45	43.81	40.19	71.62	3.59	8.13	316.31	317.78	20089.14	20233.26	37.18
1	851	Paeruginosa_DSM_1707.B10.a	1	B10	TRUE	gompertz.exp	FALSE	FALSE	100	16.06	5.37	255.35	23310.07	0.26	0.21	2.74	15.64	16.48	5.02	5.72	250.84	259.87	15.56	16.57	4.95	5.79	249.98	260.73	29.63	5.78	310.88	23309.63	30.59	3.31	311.2	23255.43	3.27	2.76	0.4	81.04	25.22	35.97	-1.23	7.84	310.54	311.86	23122.12	23388.75	24.19
1	852	Paeruginosa_DSM_1707.B10.b	1	B10	TRUE	richards	FALSE	FALSE	100	13.1	0.56	303.99	23559.41	0.17	0.15	0.54	12.82	13.38	0.31	0.81	303.11	304.88	12.77	13.43	0.26	0.86	302.94	305.05	28.8	5.31	312.57	23569.03	31.21	3.24	312.83	23519.38	4.76	2.69	0.25	68.05	23.37	39.05	-1.18	7.65	312.41	313.24	23407.44	23631.32	21.87
1	853	Paeruginosa_DSM_1707.B10.a	1	B10	TRUE	gompertz.exp	FALSE	FALSE	100	16.71	5.08	256.8	23685.03	0.27	0.21	2.73	16.27	17.14	4.73	5.42	252.3	261.29	16.18	17.23	4.67	5.49	251.44	262.15	30.75	5.77	315.64	23683.9	37.88	2.1	316.04	23632.44	11.93	2.66	0.49	62.87	18.26	57.5	-2.28	6.48	315.22	316.85	23529.02	23735.85	14.5
1	854	Paeruginosa_DSM_1707.B10.b	1	B10	TRUE	richards	FALSE	FALSE	100	16.32	2.09	306.76	24202.37	0.21	0.14	0.5	15.96	16.67	1.85	2.32	305.93	307.58	15.9	16.74	1.81	2.37	305.77	307.74	30.23	5.41	315.46	24217.78	32.2	3.5	315.64	24172.47	2.78	2.51	0.3	77.36	27.62	36.77	-0.64	7.63	315.15	316.14	24045.21	24299.73	26.75
1	855	Paeruginosa_DSM_1707.B10.a	1	B10	TRUE	gompertz.exp	FALSE	FALSE	100	17.34	5.52	260.78	23893.38	0.24	0.17	2.3	16.94	17.74	5.24	5.8	257	264.57	16.86	17.81	5.18	5.86	256.28	265.29	29.89	5.64	315.4	23893.74	30.85	4.33	315.57	23847.32	1.63	2.47	0.26	73.08	28.16	33.54	0.26	8.4	315.14	316	23727.11	23967.53	27.65
1	856	Paeruginosa_DSM_1707.B10.b	1	B10	TRUE	gompertz.exp	FALSE	FALSE	100	16.31	5.12	249.79	23936.11	0.25	0.2	2.52	15.91	16.72	4.8	5.45	245.65	253.94	15.83	16.8	4.74	5.51	244.86	254.73	29.18	5.23	313.05	23936.43	31.62	4.68	313.53	23886.29	11.61	2.79	0.3	70.25	12.52	50.72	0.1	9.26	313.03	314.03	23770.73	24001.85	8.86
1	857	Paeruginosa_DSM_1707.B10.a	1	B10	TRUE	richards	FALSE	FALSE	100	16.96	3.07	302.3	23837.37	0.28	0.18	0.58	16.5	17.41	2.77	3.37	301.35	303.25	16.42	17.5	2.72	3.43	301.17	303.43	26.17	5.4	312.19	23857.91	29.52	3.16	312.73	23812.43	4.59	2.85	0.59	66.05	21.98	37.07	-1.53	7.85	311.75	313.71	23703.78	23921.09	20.53
1	858	Paeruginosa_DSM_1707.B10.b	1	B10	TRUE	gompertz.exp	FALSE	FALSE	100	19.57	5.38	252.72	23986.71	0.29	0.15	2.08	19.08	20.05	5.13	5.63	249.29	256.15	18.99	20.14	5.09	5.67	248.63	256.8	34.75	5.73	311.78	23986.04	35.32	2.27	312.06	23936.81	2.43	2.59	0.25	74.04	31.32	39.31	-1.99	6.54	311.65	312.47	23815.02	24058.61	30.56
1	859	Paeruginosa_DSM_1707.B10.a	1	B10	TRUE	gompertz.exp	FALSE	FALSE	100	18.79	5.56	263.91	24279.7	0.27	0.16	2.24	18.34	19.24	5.3	5.83	260.23	267.6	18.26	19.33	5.25	5.88	259.53	268.3	32.61	5.81	319.19	24278.18	33.33	3	319.79	24230.78	1.88	3.01	0.49	99.18	30.24	36.42	-1.94	7.95	318.99	320.59	24067.63	24393.93	29.64
1	860	Paeruginosa_DSM_1707.B10.b	1	B10	TRUE	gompertz.exp	FALSE	FALSE	100	16.91	4.98	244.89	23856.63	0.29	0.21	2.67	16.43	17.39	4.63	5.32	240.49	249.29	16.34	17.48	4.57	5.39	239.65	250.14	32.39	5.45	314.3	23854.6	33.32	2.78	314.83	23792.85	1.43	2.89	0.35	87.21	30.96	35.68	-1.98	7.53	314.25	315.41	23649.39	23936.3	30.51
1	861	Ecoli_DSM_18039.B10.a	1	B10	TRUE	gompertz.exp	FALSE	FALSE	100	14.11	4.07	249.4	22773.34	0.08	0.1	1.27	13.97	14.24	3.9	4.24	247.31	251.5	13.95	14.27	3.87	4.27	246.91	251.9	14.2	2.12	308.31	22772.02	21.21	4.82	308.6	22720.43	5.94	3.56	0.3	71.73	11.43	30.98	-1.03	10.67	308.12	309.09	22602.45	22838.42	9.56
1	862	Ecoli_DSM_18039.B10.b	1	B10	TRUE	gompertz.exp	FALSE	FALSE	100	14.44	4.06	240.67	22980.33	0.1	0.12	1.43	14.27	14.62	3.86	4.25	238.32	243.01	14.24	14.65	3.83	4.29	237.87	243.46	15.01	1.85	305.24	22977.76	19.73	8.99	306.05	22936.85	4.44	17.74	0.69	56.54	12.43	27.03	-20.19	38.16	304.91	307.19	22843.84	23029.86	11.03
1	863	Ecoli_DSM_18039.B10.a	1	B10	TRUE	gompertz.exp	FALSE	FALSE	100	14.34	2.81	255.41	22722.61	0.09	0.14	2.04	14.18	14.49	2.57	3.05	252.05	258.76	14.15	14.52	2.53	3.09	251.4	259.41	16.6	2.53	308.14	22718.17	35.57	3.97	308.41	22675.36	38.12	2.87	0.48	58.1	-27.14	98.28	-0.75	8.7	307.61	309.21	22579.78	22770.93	-39.15
1	864	Ecoli_DSM_18039.B10.b	1	B10	TRUE	gompertz.exp	FALSE	FALSE	100	12.93	2.78	238.32	22585.81	0.1	0.17	2.08	12.77	13.09	2.5	3.06	234.9	241.73	12.74	13.13	2.44	3.12	234.24	242.39	97.88	-0.46	303.34	22584.24	67.27	4.62	303.18	22521.39	46.64	2.87	0.27	90.18	-9.44	143.99	-0.1	9.35	302.73	303.63	22373.04	22669.74	-24.13
1	865	Ecoli_DSM_18039.B10.a	1	B10	TRUE	gompertz.exp	FALSE	FALSE	100	13.95	2.88	254.23	22567.43	0.09	0.15	2	13.8	14.1	2.64	3.12	250.95	257.51	13.78	14.13	2.59	3.17	250.32	258.14	15.52	1.92	305.79	22563.71	40.63	2.23	306.51	22475.37	29.99	1.64	0.43	114.83	-8.72	89.97	-0.46	4.92	305.81	307.21	22286.46	22664.27	-18.16
1	866	Ecoli_DSM_18039.B10.b	1	B10	TRUE	gompertz.exp	FALSE	FALSE	100	14.26	3.83	239.43	22956.85	0.08	0.1	1.22	14.12	14.4	3.67	4	237.43	241.43	14.1	14.43	3.63	4.03	237.04	241.81	14.52	1.42	308.13	22955.57	66.77	3.62	308.31	22903.26	74.16	2.99	0.74	82.58	-55.22	188.76	-1.29	8.53	307.09	309.54	22767.42	23039.1	-78.58
1	867	Ecoli_DSM_18039.B10.a	1	B10	TRUE	gompertz.exp	FALSE	FALSE	100	15.21	4.07	251.95	22792.24	0.1	0.11	1.4	15.05	15.38	3.89	4.24	249.65	254.25	15.02	15.41	3.86	4.28	249.21	254.69	14.98	2.51	308.16	22790.68	20.57	5.58	308.64	22762.62	4	3.98	0.37	39.88	13.99	27.15	-0.96	12.12	308.03	309.25	22697.03	22828.22	12.73
1	868	Ecoli_DSM_18039.B10.b	1	B10	TRUE	gompertz.exp	FALSE	FALSE	100	14.69	3.34	244.6	22727.09	0.1	0.12	1.51	14.53	14.85	3.14	3.53	242.12	247.08	14.5	14.88	3.1	3.57	241.65	247.56	17.25	2.06	302.75	22723.72	19.87	3.37	302.96	22684.69	2.61	2.49	1.04	57.41	15.58	24.16	-0.72	7.47	301.26	304.67	22590.26	22779.12	14.76
1	869	Ecoli_DSM_18039.B10.a	1	B10	TRUE	gompertz.exp	FALSE	FALSE	100	14.22	3.51	251.64	22546.41	0.1	0.13	1.74	14.06	14.38	3.29	3.73	248.78	254.51	14.03	14.42	3.25	3.78	248.23	255.05	15.7	2.67	307.39	22543.19	21.1	4.22	307.28	22497.36	3.04	2.89	0.47	78.63	16.1	26.1	-0.53	8.98	306.5	308.06	22368.01	22626.71	15.15
1	870	Ecoli_DSM_18039.B10.b	1	B10	TRUE	gompertz.exp	FALSE	FALSE	100	13.8	2.67	247.28	22613.86	0.09	0.14	1.82	13.65	13.94	2.44	2.9	244.29	250.28	13.62	13.97	2.39	2.95	243.72	250.85	15.87	1.96	304.37	22610.59	18.25	4.9	304.14	22555.35	1.62	2.68	0.6	91.17	15.59	20.92	0.49	9.32	303.16	305.12	22405.37	22705.32	15.07
1	871	Ecoli_DSM_30083T.B10.a	1	B10	TRUE	gompertz.exp	FALSE	FALSE	100	28.27	3.68	281.66	25380.71	0.35	0.1	1.89	27.7	28.84	3.51	3.84	278.55	284.77	27.59	28.95	3.48	3.87	277.95	285.36	43.13	4.16	315	25378.7	43.1	3.38	315.47	25332.24	2.33	2.12	0.3	67.95	39.27	46.93	-0.11	6.86	314.97	315.96	25220.46	25444.02	38.53
1	872	Ecoli_DSM_30083T.B10.b	1	B10	TRUE	gompertz.exp	FALSE	FALSE	100	28.36	3.61	268.42	24886.45	0.34	0.09	1.68	27.81	28.91	3.46	3.76	265.65	271.19	27.7	29.02	3.43	3.79	265.12	271.71	37.7	3.73	307.58	24885.18	38.96	3.05	307.78	24839.56	5.65	2.22	0.33	81.81	29.66	48.26	-0.59	6.7	307.23	308.33	24704.98	24974.15	27.88
1	873	Ecoli_DSM_30083T.B10.a	1	B10	TRUE	gompertz.exp	FALSE	FALSE	100	28.93	3.61	278.97	25488.16	0.37	0.1	1.9	28.32	29.53	3.45	3.78	275.84	282.1	28.21	29.64	3.42	3.81	275.24	282.69	41	3.98	315.22	25486.46	44	3.05	315.54	25430.5	7.78	2.19	0.3	73.52	31.2	56.8	-0.56	6.66	315.05	316.02	25309.57	25551.44	28.75
1	874	Ecoli_DSM_30083T.B10.b	1	B10	TRUE	gompertz.exp	FALSE	FALSE	100	24.27	3.26	267.91	25065.26	0.24	0.1	1.72	23.87	24.67	3.1	3.43	265.08	270.73	23.79	24.75	3.07	3.46	264.54	271.27	26.84	2.56	309.98	25064.67	52.09	3.75	310.49	25018.95	34.37	2.71	0.3	66.8	-4.46	108.63	-0.71	8.21	310	310.99	24909.07	25128.83	-15.29
1	875	Ecoli_DSM_30083T.B10.a	1	B10	TRUE	gompertz.exp	FALSE	FALSE	100	26.94	3.5	277.44	25501.79	0.37	0.12	2.18	26.33	27.54	3.3	3.69	273.86	281.02	26.22	27.66	3.27	3.73	273.18	281.71	36.3	3.62	316.05	25499.44	56.9	2.58	316.79	25446.07	28.33	2.5	0.4	86.15	10.3	103.51	-1.53	6.69	316.14	317.44	25304.36	25587.78	1.38
1	876	Ecoli_DSM_30083T.B10.b	1	B10	TRUE	richards	FALSE	FALSE	100	24.62	1.44	304.97	25260.94	0.34	0.1	0.39	24.07	25.18	1.28	1.59	304.32	305.61	23.96	25.29	1.25	1.62	304.2	305.73	116.63	-0.43	309.58	25270.86	70.95	1.31	310.06	25209.55	39.58	1.48	0.35	86.59	5.84	136.05	-1.13	3.74	309.49	310.62	25067.12	25351.98	-6.63
1	877	Ecoli_DSM_30083T.B10.a	1	B10	TRUE	gompertz.exp	FALSE	FALSE	100	28.39	3.63	280.11	25459.41	0.37	0.1	1.98	27.78	28.99	3.46	3.8	276.85	283.36	27.67	29.11	3.43	3.83	276.23	283.99	40.79	3.98	315.63	25457.89	41.45	3.94	316.07	25419.99	2.97	2.35	0.36	57.35	36.57	46.33	0.08	7.81	315.48	316.66	25325.65	25514.34	35.63
1	878	Ecoli_DSM_30083T.B10.b	1	B10	TRUE	gompertz.exp	FALSE	FALSE	100	25.5	3.48	265.51	25137.55	0.31	0.11	1.88	24.99	26.01	3.3	3.66	262.41	268.61	24.89	26.1	3.27	3.69	261.81	269.2	33.17	3.15	310.85	25135.61	62.99	3.17	311.47	25083.68	39.07	1.35	0.42	77.11	-1.29	127.26	0.95	5.39	310.78	312.15	24956.84	25210.52	-13.6
1	879	Ecoli_DSM_30083T.B10.a	1	B10	TRUE	gompertz.exp	FALSE	FALSE	100	26.49	3.24	280.36	25218.47	0.33	0.12	2.16	25.95	27.03	3.05	3.43	276.81	283.91	25.84	27.13	3.01	3.46	276.13	284.59	45.53	4.07	313.27	25215.08	57.33	1.47	313.52	25151.38	20.66	2.08	0.54	86.75	23.35	91.31	-1.96	4.9	312.63	314.4	25008.69	25294.08	16.84
1	880	Ecoli_DSM_30083T.B10.b	1	B10	TRUE	gompertz.exp	FALSE	FALSE	100	25.32	2.89	272.29	25181.58	0.31	0.12	2.23	24.81	25.83	2.69	3.09	268.61	275.96	24.71	25.92	2.65	3.13	267.91	276.67	48.61	3.94	311.05	25178.16	47.16	1.23	311.4	25123.6	4.57	1.55	0.29	70.7	39.64	54.68	-1.31	3.78	310.92	311.89	25007.3	25239.9	38.2
1	881	Paeruginosa_St_429SC1_79.B11.a	1	B11	TRUE	gompertz.exp	FALSE	FALSE	100	12.77	10.04	230.87	21634.15	0.15	0.15	1.59	12.53	13.01	9.8	10.28	228.25	233.49	12.48	13.05	9.75	10.33	227.75	233.99	16.85	8.14	308.03	21633.24	18.74	6.67	308.42	21578.64	2.49	4.21	0.44	77.02	14.64	22.84	-0.26	13.6	307.7	309.14	21451.95	21705.34	13.85
1	882	Paeruginosa_St_429SC1_79.B11.b	1	B11	TRUE	richards	FALSE	FALSE	100	19.6	6.63	296.5	23174.38	0.51	0.29	0.59	18.76	20.44	6.15	7.12	295.53	297.46	18.59	20.6	6.06	7.21	295.35	297.65	49.79	-0.52	309.22	23201.1	51.23	4.62	309.23	23144.57	18.52	2.16	0.25	78.66	20.77	81.7	1.08	8.17	308.82	309.64	23015.17	23273.97	14.93
1	883	Paeruginosa_St_429SC1_79.B11.a	1	B11	TRUE	richards	FALSE	FALSE	100	11.8	4.1	310.96	22649.48	0.12	0.15	0.53	11.61	12	3.85	4.35	310.09	311.83	11.58	12.03	3.8	4.39	309.92	312	16.83	7.11	313.66	22670.73	21.16	6.69	314.02	22616.59	7.61	3.69	0.31	72.11	8.65	33.68	0.63	12.76	313.51	314.53	22497.97	22735.21	6.25
1	884	Paeruginosa_St_429SC1_79.B11.b	1	B11	TRUE	richards	FALSE	FALSE	100	11.34	4.2	294.1	21529.38	0.13	0.18	0.57	11.13	11.55	3.91	4.5	293.17	295.03	11.09	11.6	3.85	4.55	292.99	295.2	15.58	7.12	297.72	21553.85	18.46	7.03	298.48	21497.56	2.3	4.96	0.45	88.13	14.67	22.24	-1.13	15.19	297.74	299.22	21352.58	21642.54	13.95
1	885	Paeruginosa_St_429SC1_79.B11.a	1	B11	TRUE	richards	FALSE	FALSE	100	11.93	5.11	303.76	22205.26	0.17	0.23	0.68	11.65	12.21	4.73	5.5	302.65	304.87	11.59	12.26	4.66	5.57	302.43	305.08	16.95	7.95	306.82	22235.43	19.24	7.57	307.64	22188.29	2.3	4.94	0.47	84.63	15.45	23.03	-0.56	15.7	306.87	308.42	22049.08	22327.5	14.73
1	886	Paeruginosa_St_429SC1_79.B11.b	1	B11	TRUE	gompertz.exp	FALSE	FALSE	100	12.84	10.44	206.37	20717.7	0.16	0.13	1.32	12.58	13.1	10.22	10.66	204.19	208.54	12.53	13.15	10.18	10.71	203.78	208.96	15.72	7.91	295.92	20716.29	21.34	7.86	296.31	20659.36	14.41	4.99	0.39	71.06	-2.36	45.05	-0.35	16.06	295.66	296.95	20542.47	20776.25	-6.9
1	887	Paeruginosa_St_429SC1_79.B11.a	1	B11	TRUE	gompertz.exp	FALSE	FALSE	100	12.63	8.44	241.08	21105.13	0.15	0.17	1.89	12.39	12.87	8.16	8.72	237.98	244.18	12.34	12.92	8.11	8.78	237.38	244.77	14.64	7.33	304.58	21099.4	25.36	8.03	305.51	21050.73	22.99	5.49	0.59	74.3	-12.45	63.18	-1.01	17.06	304.54	306.48	20928.5	21172.96	-19.7
1	888	Paeruginosa_St_429SC1_79.B11.b	1	B11	TRUE	richards	FALSE	FALSE	100	11.98	4.59	288.05	21425.5	0.15	0.19	0.52	11.73	12.22	4.27	4.9	287.19	288.91	11.68	12.27	4.21	4.96	287.03	289.07	22.58	-1.43	293.51	21441.85	28.08	4.56	294	21401.01	5.49	5.41	0.27	52.96	19.04	37.11	-4.34	13.47	293.56	294.44	21313.9	21488.12	17.31
1	889	Paeruginosa_St_429SC1_79.B11.a	1	B11	TRUE	gompertz.exp	FALSE	FALSE	100	11.15	9.53	220.13	20814.53	0.15	0.19	1.94	10.9	11.39	9.21	9.85	216.93	223.33	10.86	11.44	9.15	9.91	216.32	223.94	13.34	6.77	301.55	20811.95	22.48	7.35	302.19	20769.91	17.93	4.08	0.62	66.33	-7.02	51.97	0.65	14.06	301.17	303.21	20660.8	20879.03	-12.67
1	890	Paeruginosa_St_429SC1_79.B11.b	1	B11	TRUE	gompertz.exp	FALSE	FALSE	100	11.82	8.97	222.95	20819.26	0.17	0.2	2.05	11.55	12.1	8.64	9.3	219.58	226.32	11.49	12.16	8.58	9.36	218.94	226.97	15.65	7.55	295.52	20815.85	22.93	6.66	296.77	20759.89	18.63	4.64	0.91	73	-7.72	53.58	-0.98	14.3	295.27	298.27	20639.81	20879.96	-13.59
1	891	Paeruginosa_DSM_1707.B11.a	1	B11	TRUE	richards	FALSE	FALSE	100	7.86	6.39	275.11	18607.07	0.1	0.29	0.67	7.71	8.02	5.92	6.86	274.01	276.2	7.67	8.05	5.83	6.95	273.8	276.41	9.57	8.59	280.97	18629.77	19.6	10.07	281.91	18585.96	16.04	5.69	1.37	58.67	-6.79	45.98	0.71	19.43	279.65	284.17	18489.44	18682.48	-11.84
1	892	Paeruginosa_DSM_1707.B11.b	1	B11	TRUE	richards	FALSE	FALSE	100	8.07	5.67	270.97	18510.83	0.08	0.22	0.6	7.93	8.21	5.3	6.04	269.99	271.95	7.9	8.23	5.23	6.11	269.8	272.14	9.59	7.68	276.69	18528.5	13.68	13.06	277.44	18485.49	7.23	19.71	1.69	60.2	1.79	25.58	-19.36	45.48	274.66	280.22	18386.46	18584.51	-0.49
1	893	Paeruginosa_DSM_1707.B11.a	1	B11	TRUE	richards	FALSE	FALSE	100	9.02	8.02	275.08	18368.59	0.07	0.14	0.48	8.9	9.14	7.78	8.26	274.3	275.87	8.88	9.16	7.74	8.3	274.15	276.02	10.89	10.43	279.13	18393.37	18.74	10.49	279.44	18354.73	14.27	7.06	0.41	56.97	-4.73	42.21	-1.12	22.11	278.77	280.1	18261.03	18448.44	-9.23
1	894	Paeruginosa_DSM_1707.B11.b	1	B11	TRUE	richards	FALSE	FALSE	100	8.42	6.14	271.66	18743.29	0.1	0.25	0.6	8.26	8.58	5.73	6.54	270.67	272.64	8.23	8.61	5.65	6.62	270.49	272.83	9.33	7.24	277.23	18765.31	15.09	8.15	277.58	18718.3	4.32	5.74	0.42	72.12	7.99	22.2	-1.29	17.6	276.89	278.27	18599.66	18836.93	6.63
1	895	Paeruginosa_DSM_1707.B11.a	1	B11	TRUE	richards	FALSE	FALSE	100	8.21	6.36	276.2	18636.42	0.08	0.21	0.61	8.07	8.34	6.01	6.71	275.2	277.2	8.04	8.37	5.94	6.78	275.01	277.39	9.43	7.84	282.32	18657.95	15.66	8.46	282.6	18610.81	4.86	5.36	0.58	64.21	7.67	23.65	-0.36	17.28	281.64	283.56	18505.18	18716.45	6.14
1	896	Paeruginosa_DSM_1707.B11.b	1	B11	TRUE	richards	FALSE	FALSE	100	7.72	4.92	269.3	18665.08	0.1	0.32	0.66	7.56	7.89	4.4	5.45	268.22	270.38	7.52	7.93	4.3	5.54	268.01	270.59	11.04	9.01	276.55	18685.4	16	8.46	276.52	18628.38	7.16	6.59	0.54	75.82	4.22	27.78	-2.39	19.31	275.62	277.41	18503.66	18753.1	1.97
1	897	Paeruginosa_DSM_1707.B11.a	1	B11	TRUE	logistic	FALSE	FALSE	100	8.84	7.12	277.23	18793.5	0.08	0.17	0.5	8.7	8.98	6.84	7.39	276.4	278.05	8.68	9.01	6.79	7.44	276.24	278.21	10.21	8.42	285.18	18815.51	13.64	9.05	285.24	18774.09	3.17	6.09	0.59	63.54	8.42	18.85	-0.96	19.07	284.26	286.22	18669.57	18878.62	7.42
1	898	Paeruginosa_DSM_1707.B11.b	1	B11	TRUE	richards	FALSE	FALSE	100	8.22	5.78	273.04	18962.03	0.11	0.31	0.64	8.04	8.4	5.27	6.29	272	274.09	8	8.43	5.18	6.38	271.8	274.29	9.42	7.29	280.93	18983.27	13.89	8.31	280.87	18937.04	8.91	6.06	0.24	72.82	-0.76	28.54	-1.66	18.27	280.48	281.27	18817.25	19056.82	-3.57
1	899	Paeruginosa_DSM_1707.B11.a	1	B11	TRUE	richards	FALSE	FALSE	100	8.47	6.17	279.6	19279.83	0.11	0.3	0.68	8.28	8.66	5.68	6.67	278.49	280.72	8.25	8.69	5.59	6.76	278.28	280.93	10.11	8.01	288.07	19303.77	13.83	9.56	288.26	19252.08	3.34	5.92	1.12	72.61	8.34	19.32	-0.18	19.29	286.42	290.1	19132.63	19371.52	7.29
1	900	Paeruginosa_DSM_1707.B11.b	1	B11	TRUE	richards	FALSE	FALSE	100	8.41	4.81	275.33	19347.89	0.1	0.27	0.6	8.24	8.58	4.37	5.26	274.34	276.32	8.21	8.62	4.28	5.34	274.15	276.51	10.03	6.78	282.86	19366.41	15.26	7.53	283.27	19336.12	11.07	5.45	0.68	49.11	-2.95	33.48	-1.44	16.5	282.15	284.39	19255.33	19416.91	-6.44
1	901	Ecoli_DSM_18039.B11.a	1	B11	TRUE	gompertz.exp	FALSE	FALSE	100	9.17	2.37	284.57	20188.38	0.08	0.13	0.99	9.03	9.3	2.15	2.59	282.94	286.2	9.01	9.33	2.11	2.63	282.63	286.51	10.79	4.08	295.2	20223.83	18.48	6.84	295.72	20174.22	5.34	4.61	0.83	61.7	9.7	27.25	-0.75	14.43	294.37	297.08	20072.73	20275.71	8.02
1	902	Ecoli_DSM_18039.B11.b	1	B11	TRUE	richards	FALSE	FALSE	100	7.71	0.38	280.62	19530.37	0.07	0.15	0.59	7.6	7.82	0.14	0.62	279.66	281.59	7.58	7.84	0.09	0.67	279.47	281.77	10.54	3.32	290.81	19533.5	17.33	6.28	290.82	19479.22	7.16	5.59	0.93	74.59	5.56	29.11	-2.92	15.47	289.29	292.34	19356.53	19601.92	3.3
1	903	Ecoli_DSM_18039.B11.a	1	B11	TRUE	gompertz.exp	FALSE	FALSE	100	9.4	2.12	283.38	20316.19	0.08	0.12	0.87	9.27	9.53	1.92	2.32	281.95	284.82	9.25	9.55	1.88	2.36	281.67	285.09	10.61	3.36	293.63	20343.49	46.69	3.33	294.33	20302.79	74.68	2.9	0.94	71.51	-76.16	169.55	-1.44	8.09	292.78	295.87	20185.16	20420.42	-99.68
1	904	Ecoli_DSM_18039.B11.b	1	B11	TRUE	richards	FALSE	FALSE	100	8.08	0.5	271.38	19503.58	0.07	0.15	0.47	7.97	8.19	0.26	0.75	270.6	272.16	7.95	8.21	0.22	0.79	270.45	272.3	10.27	2.73	277.99	19505.81	82.18	4.49	278.63	19453.22	60.12	3.69	0.45	67.15	-16.72	181.07	-1.58	10.57	277.9	279.37	19342.75	19563.69	-35.66
1	905	Ecoli_DSM_18039.B11.a	1	B11	TRUE	logistic	FALSE	FALSE	100	7.45	-0.16	281.24	19991.68	0.08	0.23	0.6	7.32	7.59	-0.55	0.22	280.25	282.23	7.29	7.61	-0.62	0.29	280.06	282.42	11.3	4.17	290.04	19997.3	22.53	6.35	290.46	19955.62	28.6	4.45	0.42	54.32	-24.52	69.57	-0.98	13.67	289.77	291.15	19866.26	20044.98	-33.53
1	906	Ecoli_DSM_18039.B11.b	1	B11	TRUE	richards	FALSE	FALSE	100	7.64	-0.39	278.74	19912.37	0.08	0.21	0.66	7.5	7.77	-0.74	-0.04	277.67	279.82	7.48	7.8	-0.81	0.03	277.46	280.03	11.05	3.67	288.22	19918.22	14.81	5.17	288.15	19878.32	7.25	2.41	0.51	52.25	2.88	26.73	1.2	9.14	287.31	288.99	19792.37	19964.27	0.6
1	907	Ecoli_DSM_18039.B11.a	1	B11	TRUE	gompertz.exp	FALSE	FALSE	100	9.8	2.8	284.54	20440.7	0.08	0.11	0.96	9.67	9.93	2.61	2.98	282.96	286.12	9.64	9.95	2.57	3.02	282.66	286.42	13.24	5.65	297.58	20467.67	17.19	6.93	297.57	20418.64	3.13	4.28	0.34	53.46	12.05	22.33	-0.11	13.97	297.01	298.13	20330.69	20506.59	11.06
1	908	Ecoli_DSM_18039.B11.b	1	B11	TRUE	richards	FALSE	FALSE	100	8.46	1.03	278.96	19888.24	0.07	0.13	0.48	8.35	8.58	0.81	1.25	278.17	279.74	8.33	8.6	0.77	1.29	278.02	279.89	10.16	2.99	288.62	19892.41	18.9	5.93	288.85	19854.12	10.21	4.8	0.67	71.44	2.11	35.69	-1.97	13.82	287.74	289.96	19736.61	19971.63	-1.11
1	909	Ecoli_DSM_18039.B11.a	1	B11	TRUE	gompertz.exp	FALSE	FALSE	100	8.8	2.49	281.29	19804.91	0.07	0.12	0.98	8.68	8.91	2.29	2.69	279.67	282.9	8.66	8.94	2.25	2.73	279.36	283.21	11.23	4.3	295.75	19822.91	13.51	7.23	295.47	19772.55	2.03	3.82	0.81	71.71	10.16	16.86	0.95	13.51	294.13	296.8	19654.59	19890.51	9.52
1	910	Ecoli_DSM_18039.B11.b	1	B11	TRUE	richards	FALSE	FALSE	100	8.76	1.28	276.62	20039.88	0.07	0.14	0.44	8.64	8.87	1.05	1.51	275.9	277.35	8.62	8.89	1.01	1.56	275.76	277.48	10.78	3.27	287.93	20044.9	14.59	5.62	288	19996.71	2.17	2.56	0.34	73.73	11.03	18.16	1.4	9.84	287.45	288.56	19875.42	20117.99	10.34
1	911	Ecoli_DSM_30083T.B11.a	1	B11	TRUE	gompertz.exp	FALSE	FALSE	100	10.8	4.13	266.43	21022.56	0.05	0.14	1.66	10.72	10.89	3.91	4.36	263.7	269.17	10.71	10.9	3.86	4.41	263.17	269.69	11.46	3.08	298.49	21021.77	13.75	5.57	298.71	20955.99	1.76	3.7	0.41	96.65	10.86	16.64	-0.52	11.66	298.04	299.39	20797.01	21114.98	10.31
1	912	Ecoli_DSM_30083T.B11.b	1	B11	TRUE	gompertz.exp	FALSE	FALSE	100	10.07	4.32	231.26	20642.71	0.06	0.15	1.48	9.97	10.16	4.08	4.56	228.83	233.69	9.95	10.18	4.03	4.61	228.36	234.16	11.01	1.92	288.5	20641.48	14.85	6.42	288.93	20602.44	7.32	3.95	0.44	52.86	2.81	26.9	-0.08	12.93	288.2	289.66	20515.49	20689.4	0.5
1	913	Ecoli_DSM_30083T.B11.a	1	B11	TRUE	gompertz.exp	FALSE	FALSE	100	10.07	0.63	286.02	21344.71	0.09	0.14	2.38	9.91	10.22	0.39	0.86	282.11	289.93	9.88	10.25	0.34	0.91	281.36	290.68	12.3	2.61	296.76	21367.86	15.3	5.04	297.39	21313.14	2.94	2.42	0.5	86.55	10.47	20.13	1.06	9.02	296.56	298.21	21170.77	21455.51	9.54
1	914	Ecoli_DSM_30083T.B11.b	1	B11	TRUE	richards	FALSE	FALSE	100	10.13	0.55	287.01	21422.21	0.07	0.1	0.32	10.02	10.24	0.39	0.7	286.49	287.54	9.99	10.26	0.36	0.73	286.39	287.64	11.02	1.4	291.36	21425.47	14.14	4.32	292	21384.91	2.82	2.66	0.3	58.27	9.5	18.79	-0.06	8.69	291.5	292.5	21289.05	21480.77	8.61
1	915	Ecoli_DSM_30083T.B11.a	1	B11	TRUE	gompertz.exp	FALSE	FALSE	100	10.75	4.02	246.1	21569.46	0.09	0.23	2.45	10.6	10.91	3.65	4.39	242.08	250.12	10.57	10.94	3.58	4.46	241.31	250.89	12.83	2.47	300.39	21567.68	33.68	5.41	300.5	21527.26	52.85	5.18	0.38	53.85	-53.25	120.61	-3.12	13.93	299.88	301.13	21438.68	21615.85	-69.9
1	916	Ecoli_DSM_30083T.B11.b	1	B11	TRUE	gompertz.exp	FALSE	FALSE	100	9.78	2.69	248.1	20941.12	0.06	0.22	2.36	9.68	9.88	2.33	3.06	244.22	251.99	9.66	9.9	2.26	3.13	243.48	252.73	13.42	2.46	290.65	20938.49	41.95	4.8	290.98	20875.03	40.35	3.79	0.42	69.32	-24.43	108.32	-1.43	11.04	290.29	291.68	20761	20989.07	-37.14
1	917	Ecoli_DSM_30083T.B11.a	1	B11	TRUE	richards	FALSE	FALSE	100	9.06	-0.15	289.88	21190.5	0.07	0.12	0.42	8.95	9.18	-0.34	0.05	289.19	290.57	8.93	9.2	-0.38	0.09	289.06	290.7	12.25	2.45	295.77	21192.1	20.82	4.23	296.14	21155.33	11.33	1.97	0.83	66.99	2.19	39.45	0.98	7.48	294.78	297.5	21045.14	21265.52	-1.38
1	918	Ecoli_DSM_30083T.B11.b	1	B11	TRUE	richards	FALSE	FALSE	100	9.93	0.65	286.45	21253.77	0.07	0.1	0.34	9.82	10.05	0.48	0.81	285.89	287	9.8	10.07	0.45	0.85	285.78	287.11	11.15	1.94	292.84	21257.48	13.6	6.07	292.9	21208.14	2.34	2.54	0.31	58.98	9.75	17.45	1.9	10.24	292.39	293.42	21111.11	21305.17	9.01
1	919	Ecoli_DSM_30083T.B11.a	1	B11	TRUE	gompertz.exp	FALSE	FALSE	100	10.09	1.22	283.35	21105.09	0.07	0.11	1.84	9.98	10.21	1.05	1.4	280.32	286.37	9.96	10.23	1.02	1.43	279.75	286.95	11.84	2.47	298.4	21119.82	17.75	4.61	298.29	21059.34	4.98	4.16	0.31	81.39	9.56	25.94	-2.24	11.46	297.78	298.8	20925.45	21193.23	7.99
1	920	Ecoli_DSM_30083T.B11.b	1	B11	TRUE	gompertz.exp	FALSE	FALSE	100	10.6	1.08	282.12	21146.97	0.07	0.09	1	10.48	10.71	0.94	1.23	280.47	283.77	10.46	10.74	0.91	1.26	280.15	284.08	12.25	2.03	293.12	21161.56	18.53	6.37	293.15	21107.91	8.57	4.53	0.68	80.16	4.43	32.64	-1.07	13.82	292.03	294.28	20976.06	21239.77	1.73
1	921	Paeruginosa_St_429SC1_79.B12.a	1	B12	TRUE	richards	FALSE	FALSE	100	6.41	5.19	257.88	17057.52	0.06	0.25	0.54	6.32	6.51	4.78	5.59	256.99	258.77	6.3	6.53	4.71	5.67	256.82	258.94	8.76	9.81	261.07	17073.11	11.37	9.17	261.46	17030.59	2.95	7.14	0.41	61.44	6.51	16.22	-2.57	20.92	260.8	262.13	16929.53	17131.65	5.58
1	922	Paeruginosa_St_429SC1_79.B12.b	1	B12	TRUE	richards	FALSE	FALSE	100	6.74	2.45	259.88	17880.52	0.06	0.23	0.56	6.63	6.84	2.07	2.82	258.96	260.8	6.61	6.86	2	2.9	258.79	260.97	9.11	5.94	262.71	17891.19	22.52	8.45	263.25	17854.26	13.98	4.92	0.53	59.88	-0.48	45.52	0.36	16.54	262.38	264.12	17755.75	17952.77	-4.89
1	923	Paeruginosa_St_429SC1_79.B12.a	1	B12	TRUE	logistic	FALSE	FALSE	100	5.64	6.39	237.11	14907.28	0.05	0.19	0.5	5.57	5.72	6.08	6.7	236.29	237.93	5.55	5.73	6.02	6.76	236.13	238.09	9.59	14.16	240.7	14918.72	31.11	11.66	241.15	14879.27	38.4	6.34	0.58	70.01	-32.06	94.29	1.23	22.08	240.2	242.1	14764.11	14994.43	-44.16
1	924	Paeruginosa_St_429SC1_79.B12.b	1	B12	TRUE	richards	FALSE	FALSE	100	5.83	3.02	249.26	16431.74	0.04	0.19	0.5	5.76	5.9	2.71	3.34	248.43	250.09	5.75	5.91	2.64	3.4	248.27	250.24	6.98	5.95	251.72	16441.94	11.34	9.98	252.53	16399.08	3.91	4.83	0.59	64.74	4.9	17.77	2.03	17.94	251.56	253.49	16292.59	16505.58	3.67
1	925	Paeruginosa_St_429SC1_79.B12.a	1	B12	TRUE	richards	FALSE	FALSE	100	6.38	6.27	250.96	16090.24	0.06	0.21	0.62	6.29	6.47	5.94	6.61	249.93	251.98	6.27	6.49	5.87	6.68	249.74	252.18	8.66	10.66	254.26	16108.67	11.61	11.53	254.85	16071.63	3.29	7.43	0.53	47.96	6.2	17.02	-0.7	23.76	253.97	255.73	15992.74	16150.52	5.17
1	926	Paeruginosa_St_429SC1_79.B12.b	1	B12	TRUE	richards	FALSE	FALSE	100	6.24	2.96	261.28	17761.85	0.1	0.46	0.83	6.08	6.4	2.21	3.72	259.91	262.65	6.05	6.43	2.07	3.86	259.65	262.91	9.6	10.16	263.85	17781.83	18.64	9.65	264.75	17733.46	14.8	6.82	0.5	60.37	-5.7	42.99	-1.58	20.87	263.93	265.57	17634.14	17832.77	-10.36
1	927	Paeruginosa_St_429SC1_79.B12.a	1	B12	TRUE	richards	FALSE	FALSE	100	6.36	6.15	254.7	16176.35	0.05	0.18	0.6	6.28	6.44	5.85	6.45	253.72	255.69	6.26	6.45	5.79	6.5	253.53	255.88	7.44	8.24	256.47	16192.49	14.3	9.54	257.25	16152.51	3.81	6.34	0.57	51.44	8.04	20.57	-0.89	19.97	256.31	258.19	16067.88	16237.13	6.84
1	928	Paeruginosa_St_429SC1_79.B12.b	1	B12	TRUE	richards	FALSE	FALSE	100	6.8	4.09	261.23	18188.67	0.13	0.53	0.73	6.59	7.01	3.22	4.96	260.03	262.43	6.55	7.05	3.05	5.12	259.8	262.66	9.05	8.43	263.38	18210.11	18.15	6.8	264.58	18153.44	5.9	5.13	0.45	73.28	8.45	27.86	-1.64	15.25	263.83	265.33	18032.89	18273.98	6.59
1	929	Paeruginosa_St_429SC1_79.B12.a	1	B12	TRUE	richards	FALSE	FALSE	100	6.69	7.52	254.6	16379.02	0.05	0.19	0.49	6.6	6.77	7.22	7.83	253.79	255.4	6.59	6.79	7.16	7.89	253.63	255.56	7.36	8.75	255.72	16394.3	23.1	11.65	257.21	16345.34	16.11	6.64	0.65	65.95	-3.4	49.61	0.73	22.57	256.15	258.28	16236.85	16453.83	-8.48
1	930	Paeruginosa_St_429SC1_79.B12.b	1	B12	TRUE	richards	FALSE	FALSE	100	4.95	0.01	239.44	16214.22	0.07	0.52	0.77	4.82	5.07	-0.85	0.87	238.16	240.71	4.8	5.09	-1.02	1.03	237.92	240.96	7.83	8.98	245.53	16227.87	16.35	11.87	246.51	16185.61	8.73	6.72	0.82	65.78	1.99	30.71	0.81	22.93	245.17	247.85	16077.4	16293.81	-0.76
1	931	Paeruginosa_DSM_1707.B12.a	1	B12	TRUE	richards	FALSE	FALSE	100	3.6	3.81	228.01	13491.86	0.11	1.52	2.03	3.42	3.79	1.31	6.31	224.67	231.35	3.38	3.82	0.83	6.79	224.03	231.99	10.22	-6.01	230.45	13523.33	40.28	31.86	232.42	13486.49	41.61	32.26	0.99	54.41	-28.16	108.72	-21.21	84.93	230.78	234.05	13396.99	13576	-41.27
1	932	Paeruginosa_DSM_1707.B12.b	1	B12	TRUE	logistic	FALSE	FALSE	100	2.8	-10.65	266.95	13819.35	0.06	0.95	4.94	2.71	2.89	-12.21	-9.1	258.83	275.08	2.69	2.91	-12.51	-8.8	257.27	276.63	13.97	-4.57	229.72	13875.62	18.43	55.66	230.4	13837.09	4.26	29.71	1.32	48.2	11.42	25.44	6.8	104.53	228.22	232.58	13757.81	13916.37	10.08
1	933	Paeruginosa_DSM_1707.B12.a	1	B12	TRUE	logistic	FALSE	FALSE	100	2.72	-2.63	261.67	11904.27	0.05	0.81	6.18	2.64	2.79	-3.97	-1.29	251.51	271.83	2.63	2.81	-4.22	-1.03	249.57	273.78	5.87	22.39	212.89	11973.78	9.09	29.95	214	11927.42	3.07	10.72	0.7	61.62	4.04	14.13	12.32	47.59	212.85	215.16	11826.05	12028.79	3.08
1	934	Paeruginosa_DSM_1707.B12.b	1	B12	TRUE	richards	FALSE	FALSE	100	3.4	2.09	218.94	12866.05	0.06	0.76	1.34	3.31	3.49	0.83	3.34	216.73	221.14	3.29	3.51	0.59	3.58	216.3	221.57	4.89	11.04	219.62	12880.63	17.43	21.49	220.8	12848.66	6.31	7.51	0.6	50.71	7.06	27.81	9.15	33.84	219.81	221.78	12765.24	12932.07	5.07
1	935	Paeruginosa_DSM_1707.B12.a	1	B12	TRUE	richards	FALSE	FALSE	100	4.54	11.15	232.41	12682.21	0.05	0.38	1.22	4.45	4.63	10.52	11.78	230.41	234.41	4.44	4.65	10.4	11.9	230.03	234.8	6.08	15.64	233.12	12707.7	13.84	19.52	233.61	12674.5	3.99	7.72	0.65	51.76	7.27	20.41	6.83	32.21	232.54	234.68	12589.36	12759.64	6.01
1	936	Paeruginosa_DSM_1707.B12.b	1	B12	TRUE	richards	FALSE	FALSE	100	4.3	6.77	227.18	13449.94	0.06	0.53	1.09	4.2	4.41	5.91	7.64	225.38	228.97	4.18	4.43	5.74	7.8	225.04	229.31	7.19	17.78	233.01	13467.18	18.91	19.98	233.19	13423.7	24.82	8.38	0.9	54.5	-21.93	59.75	6.2	33.76	231.7	234.67	13334.04	13513.36	-29.75
1	937	Paeruginosa_DSM_1707.B12.a	1	B12	TRUE	richards	FALSE	FALSE	100	4.49	7.76	247.94	14546.14	0.11	1.03	1.76	4.3	4.67	6.07	9.46	245.04	250.84	4.26	4.71	5.74	9.78	244.48	251.39	7.55	17.22	252.13	14583.69	11.13	18.18	252.45	14536.07	3.43	7.57	0.52	65.14	5.49	16.77	5.73	30.63	251.6	253.3	14428.91	14643.23	4.41
1	938	Paeruginosa_DSM_1707.B12.b	1	B12	TRUE	richards	FALSE	FALSE	100	4.29	7.27	228.26	13371.85	0.07	0.58	1.23	4.18	4.4	6.32	8.22	226.24	230.27	4.16	4.43	6.14	8.4	225.86	230.66	5.76	13.49	232.77	13396.58	8.48	13.82	232.88	13350.94	2.74	9.51	0.31	58.98	3.97	12.99	-1.83	29.46	232.37	233.39	13253.92	13447.96	3.11
1	939	Paeruginosa_DSM_1707.B12.a	1	B12	TRUE	richards	FALSE	FALSE	100	4.93	7.33	253.98	14923.06	0.09	0.61	1.6	4.79	5.08	6.33	8.33	251.35	256.6	4.76	5.11	6.14	8.52	250.85	257.1	8.65	16.85	260.5	14953.62	14.34	16.66	261	14907.66	4.38	8.85	1.54	69.86	7.14	21.55	2.11	31.22	258.47	263.53	14792.74	15022.59	5.76
1	940	Paeruginosa_DSM_1707.B12.b	1	B12	TRUE	richards	FALSE	FALSE	100	3.39	1.02	216.97	13009.71	0.07	0.95	1.53	3.28	3.5	-0.54	2.58	214.45	219.48	3.26	3.53	-0.84	2.87	213.97	219.96	5.82	13.59	223.96	13026.68	10.69	27.28	224.89	12983.65	2.78	20.26	1.58	60.1	6.11	15.26	-6.05	60.61	222.29	227.5	12884.78	13082.51	5.24
1	941	Ecoli_DSM_18039.B12.a	1	B12	TRUE	richards	FALSE	FALSE	100	9.74	6.66	266.6	18804.23	0.09	0.16	0.43	9.59	9.89	6.39	6.92	265.89	267.31	9.56	9.92	6.34	6.97	265.75	267.45	14.51	10.65	267.5	18822.87	21.67	10.49	269.08	18778.79	10.53	9.99	0.78	60.33	4.34	39	-5.95	26.93	267.79	270.37	18679.54	18878.04	1.03
1	942	Ecoli_DSM_18039.B12.b	1	B12	TRUE	richards	FALSE	FALSE	100	9.8	4.56	270.27	19711.63	0.11	0.21	0.48	9.62	9.98	4.22	4.9	269.48	271.05	9.58	10.02	4.15	4.97	269.33	271.2	14.08	8.45	272.03	19727.71	18.8	13.52	272.99	19671.68	3.99	22.72	0.48	72.16	12.24	25.36	-23.86	50.9	272.2	273.78	19552.98	19790.38	10.99
1	943	Ecoli_DSM_18039.B12.a	1	B12	TRUE	richards	FALSE	FALSE	100	10.93	5.98	273.89	19960.43	0.11	0.16	0.39	10.76	11.11	5.71	6.25	273.25	274.53	10.73	11.14	5.66	6.3	273.13	274.65	13.82	8.28	275.86	19977.86	35.98	5.49	278.22	19917.85	43.92	5.26	1.14	80.51	-36.27	108.24	-3.16	14.15	276.34	280.1	19785.4	20050.29	-50.11
1	944	Ecoli_DSM_18039.B12.b	1	B12	TRUE	richards	FALSE	FALSE	100	8.87	5.37	261.94	18912.7	0.12	0.28	0.48	8.68	9.07	4.9	5.84	261.15	262.72	8.64	9.11	4.82	5.93	261	262.87	11.1	8.21	263.68	18929.04	32.02	7.65	265.41	18885.29	38.67	5.6	0.75	57.91	-31.59	95.62	-1.56	16.87	264.17	266.64	18790.03	18980.55	-43.77
1	945	Ecoli_DSM_18039.B12.a	1	B12	TRUE	richards	FALSE	FALSE	100	10.06	6.55	268.95	19161.97	0.1	0.17	0.41	9.9	10.22	6.28	6.82	268.27	269.63	9.87	10.25	6.23	6.88	268.14	269.76	13.73	9.62	269.85	19182.26	20.16	7.17	271.06	19129.32	12.27	5.62	0.63	65.91	-0.03	40.34	-2.09	16.42	270.02	272.09	19020.89	19237.75	-3.89
1	946	Ecoli_DSM_18039.B12.b	1	B12	TRUE	richards	FALSE	FALSE	100	8.19	4.76	264.8	18961.92	0.12	0.35	0.55	7.99	8.39	4.18	5.33	263.9	265.7	7.95	8.43	4.07	5.44	263.73	265.87	12.08	10.03	267.55	18979.85	16.78	7.3	268.31	18924.88	7.99	5.95	0.52	75.82	3.64	29.92	-2.49	17.1	267.45	269.16	18800.16	19049.59	1.13
1	947	Ecoli_DSM_18039.B12.a	1	B12	TRUE	richards	FALSE	FALSE	100	10.36	7.27	267.89	18930.46	0.09	0.15	0.4	10.21	10.51	7.03	7.51	267.23	268.55	10.18	10.54	6.99	7.56	267.11	268.68	14.74	10.48	270.67	18951.23	19.8	6.28	272.07	18897.7	9.01	5.03	0.82	69.21	4.99	34.62	-1.99	14.55	270.72	273.42	18783.85	19011.56	2.15
1	948	Ecoli_DSM_18039.B12.b	1	B12	TRUE	richards	FALSE	FALSE	100	9.64	4.04	267.5	19552.07	0.12	0.22	0.52	9.45	9.83	3.68	4.4	266.65	268.36	9.41	9.87	3.61	4.47	266.48	268.53	17.5	9.96	269.65	19563.39	21.53	7.06	270.41	19510.5	4.31	4.53	0.38	73.77	14.44	28.62	-0.4	14.52	269.78	271.04	19389.14	19631.85	13.08
1	949	Ecoli_DSM_18039.B12.a	1	B12	TRUE	richards	FALSE	FALSE	100	9.26	5.16	268.68	19322.73	0.13	0.27	0.58	9.05	9.47	4.71	5.6	267.73	269.63	9.01	9.51	4.62	5.69	267.55	269.81	12.53	7.9	271.72	19340.72	15.06	6.74	272.49	19301.24	3.78	5.53	0.83	62.96	8.84	21.28	-2.37	15.84	271.12	273.85	19197.67	19404.81	7.65
1	950	Ecoli_DSM_18039.B12.b	1	B12	TRUE	richards	FALSE	FALSE	100	8.99	3.62	267.1	19277.16	0.08	0.17	0.44	8.85	9.12	3.34	3.91	266.37	267.83	8.82	9.15	3.28	3.97	266.23	267.97	19.6	-1.52	271.02	19285.69	19.17	10.48	271.08	19244.65	5.05	15.19	0.5	71.51	10.86	27.48	-14.5	35.47	270.26	271.9	19127.02	19362.28	9.27
1	951	Ecoli_DSM_30083T.B12.a	1	B12	TRUE	richards	FALSE	FALSE	100	7.77	3.2	284.46	19926	0.06	0.2	0.41	7.67	7.86	2.87	3.52	283.78	285.14	7.65	7.88	2.81	3.58	283.65	285.26	9.29	3.13	284.58	19923.11	12.25	8.71	284.83	19885.1	1.63	6.08	0.41	48.56	9.56	14.94	-1.29	18.7	284.15	285.5	19805.21	19964.98	9.05
1	952	Ecoli_DSM_30083T.B12.b	1	B12	TRUE	richards	FALSE	FALSE	100	6.96	0.93	275.39	19187.16	0.05	0.18	0.45	6.88	7.04	0.64	1.23	274.65	276.13	6.86	7.05	0.58	1.28	274.51	276.27	8.46	1.8	274.5	19183.07	14.35	6.37	275.43	19139.19	13.27	4.23	0.39	67.91	-7.49	36.18	-0.59	13.34	274.79	276.08	19027.47	19250.9	-11.67
1	953	Ecoli_DSM_30083T.B12.a	1	B12	TRUE	richards	FALSE	FALSE	100	8.06	2.98	292.49	20373.16	0.04	0.13	0.33	7.98	8.13	2.77	3.19	291.94	293.04	7.97	8.14	2.73	3.23	291.84	293.15	7.8	1.1	291.77	20368.6	18.03	3.08	292.67	20323.35	8.69	2.98	0.45	75.04	3.74	32.32	-1.82	7.99	291.92	293.41	20199.91	20446.79	1.01
1	954	Ecoli_DSM_30083T.B12.b	1	B12	TRUE	richards	FALSE	FALSE	100	6.94	0.53	278.08	19673.36	0.06	0.23	0.45	6.84	7.03	0.15	0.91	277.35	278.81	6.82	7.05	0.08	0.98	277.2	278.96	7.59	0.11	277.83	19668.18	24.63	7.32	278.7	19629.98	28.84	5.73	0.44	66.84	-22.82	72.07	-2.1	16.74	277.98	279.42	19520.03	19739.93	-31.9
1	955	Ecoli_DSM_30083T.B12.a	1	B12	TRUE	richards	FALSE	FALSE	100	7.81	2.52	287.5	20177.23	0.08	0.24	0.55	7.68	7.93	2.13	2.91	286.59	288.4	7.66	7.95	2.05	2.98	286.42	288.58	11.86	3.6	286.92	20169.32	19.62	5.52	287.56	20123.86	15.14	5.32	0.35	73.68	-5.29	44.53	-3.23	14.27	286.98	288.13	20002.64	20245.07	-10.06
1	956	Ecoli_DSM_30083T.B12.b	1	B12	TRUE	richards	FALSE	FALSE	100	7.24	1.27	285.08	19955.54	0.05	0.17	0.39	7.16	7.32	0.99	1.54	284.45	285.71	7.15	7.33	0.94	1.6	284.33	285.84	8.28	0.7	283.99	19949.67	27.68	3.95	285.07	19905.32	27.54	2.97	0.49	65.04	-17.62	72.98	-0.93	8.83	284.26	285.87	19798.32	20012.31	-26.3
1	957	Ecoli_DSM_30083T.B12.a	1	B12	TRUE	richards	FALSE	FALSE	100	7.18	3.38	285.7	19431.82	0.04	0.16	0.38	7.11	7.26	3.12	3.65	285.08	286.33	7.1	7.27	3.06	3.7	284.96	286.45	7.29	2.73	284.56	19427.02	18.87	9.84	285.57	19385.73	18.72	6.98	0.46	58.55	-11.91	49.66	-1.65	21.32	284.82	286.33	19289.42	19482.04	-17.81
1	958	Ecoli_DSM_30083T.B12.b	1	B12	TRUE	richards	FALSE	FALSE	100	7.34	1.84	279.75	19837.94	0.06	0.23	0.4	7.24	7.44	1.47	2.21	279.09	280.42	7.22	7.46	1.4	2.28	278.96	280.54	8.38	1.76	279.84	19836.58	15.75	8.14	281.31	19779.76	10.87	5.3	0.43	83.52	-2.13	33.63	-0.57	16.85	280.61	282.02	19642.37	19917.14	-5.56
1	959	Ecoli_DSM_30083T.B12.a	1	B12	TRUE	logistic	FALSE	FALSE	100	7.46	1.95	288.63	19825.99	0.07	0.22	0.61	7.34	7.58	1.6	2.3	287.63	289.63	7.31	7.6	1.53	2.37	287.43	289.82	10.13	3.01	287.86	19816.95	59.11	8.35	288.34	19767.09	49.86	6.48	0.31	69.95	-22.91	141.13	-2.31	19	287.83	288.85	19652.02	19882.15	-38.62
1	960	Ecoli_DSM_30083T.B12.b	1	B12	TRUE	richards	FALSE	FALSE	100	7.02	1.61	279.03	19319.1	0.05	0.19	0.46	6.94	7.11	1.29	1.92	278.27	279.79	6.92	7.12	1.23	1.98	278.12	279.94	8.43	1.28	279	19310.33	15.8	5.11	279.73	19263.99	5.85	3.55	0.67	75.09	6.16	25.43	-0.73	10.95	278.63	280.84	19140.47	19387.5	4.32
1	961	Paeruginosa_St_429SC1_79.C01.a	1	C01	TRUE	richards	FALSE	FALSE	100	24.6	11.39	282.41	21452.07	0.6	0.22	0.34	23.62	25.59	11.03	11.76	281.84	282.97	23.43	25.78	10.95	11.83	281.73	283.08	25.44	11.31	288.58	21485.92	27.96	9.96	289.31	21448.47	2.69	3.65	0.6	65.61	23.54	32.39	3.95	15.97	288.31	290.3	21340.54	21556.41	22.69
1	962	Paeruginosa_St_429SC1_79.C01.b	1	C01	TRUE	richards	FALSE	FALSE	100	22.95	10.81	268.34	20427.41	0.5	0.2	0.34	22.13	23.77	10.49	11.13	267.78	268.89	21.97	23.93	10.42	11.19	267.68	268.99	23.59	10.69	275.87	20449.65	25.73	9.53	276.33	20401.97	1.57	10.25	0.3	71.35	23.15	28.31	-7.33	26.4	275.83	276.83	20284.6	20519.34	22.66
1	963	Paeruginosa_St_429SC1_79.C01.a	1	C01	TRUE	richards	FALSE	FALSE	100	24.86	10.64	281.67	21550.91	0.49	0.17	0.3	24.06	25.66	10.35	10.92	281.17	282.16	23.91	25.82	10.3	10.98	281.08	282.25	25.03	10.46	288.74	21571.06	35.36	9.23	289.3	21516.42	18.55	4.21	0.4	67.52	4.85	65.87	2.31	16.16	288.65	289.95	21405.36	21627.49	-0.99
1	964	Paeruginosa_St_429SC1_79.C01.b	1	C01	TRUE	richards	FALSE	FALSE	100	0.81	-15.9	39.53	3136.71	0.02	1.01	0.16	0.77	0.85	-17.57	-14.24	39.27	39.8	0.76	0.85	-17.88	-13.93	39.22	39.85	1.08	-11.72	40.52	3136.95	6.19	41.44	42.46	3128.65	3.35	35.77	0.77	13.19	0.68	11.69	-17.4	100.27	41.2	43.73	3106.96	3150.35	-0.37
1	965	Paeruginosa_St_429SC1_79.C01.a	1	C01	TRUE	richards	FALSE	FALSE	100	0.8	-21.02	42.93	3464.37	0.03	1.41	0.2	0.75	0.86	-23.34	-18.69	42.61	43.26	0.74	0.87	-23.79	-18.25	42.55	43.32	0.91	-19.14	43.7	3464.51	6.33	28.29	45.47	3457.31	3.79	24.19	0.74	13.55	0.1	12.56	-11.5	68.09	44.25	46.69	3435.02	3479.59	-1.09
1	966	Paeruginosa_St_429SC1_79.C01.b	1	C01	TRUE	richards	FALSE	FALSE	100	23.06	11.08	272.7	20687.96	0.47	0.19	0.32	22.29	23.84	10.77	11.39	272.18	273.23	22.14	23.99	10.72	11.45	272.08	273.33	23.06	10.78	279.26	20709.17	24.05	8.68	279.78	20673.79	0.84	4.06	0.49	66.69	22.67	25.44	2	15.36	278.98	280.58	20564.08	20783.5	22.41
1	967	Paeruginosa_St_429SC1_79.C01.a	1	C01	TRUE	richards	FALSE	FALSE	100	24.17	10.99	281.39	21375.81	0.48	0.18	0.33	23.37	24.97	10.69	11.28	280.85	281.92	23.22	25.12	10.64	11.34	280.75	282.02	24.65	10.93	288.08	21405.16	26.04	9.17	288.15	21363.44	1.2	3.61	0.15	80.57	24.07	28.02	3.23	15.12	287.91	288.4	21230.91	21495.98	23.7
1	968	Paeruginosa_St_429SC1_79.C01.b	1	C01	TRUE	richards	FALSE	FALSE	100	17.6	8.74	265.35	20068.08	0.23	0.14	0.33	17.22	17.99	8.51	8.97	264.81	265.89	17.14	18.06	8.47	9.02	264.71	265.99	22.88	10.26	272.53	20084.25	24.42	6.66	272.92	20045.51	1.88	3.76	0.4	61.15	21.33	27.51	0.49	12.84	272.26	273.59	19944.91	20146.11	20.74
1	969	Paeruginosa_St_429SC1_79.C01.a	1	C01	TRUE	richards	FALSE	FALSE	100	25.14	10.64	283.29	21632.48	0.42	0.14	0.27	24.45	25.82	10.41	10.88	282.84	283.73	24.32	25.95	10.36	10.92	282.75	283.82	25.22	10.41	289.21	21654.66	29.67	7.87	289.62	21601.77	9.2	3.82	0.42	75.88	14.53	44.81	1.59	14.16	288.93	290.31	21476.94	21726.59	11.63
1	970	Paeruginosa_St_429SC1_79.C01.b	1	C01	TRUE	richards	FALSE	FALSE	100	23.99	10.31	273.46	21019.99	0.59	0.22	0.35	23.02	24.96	9.95	10.67	272.88	274.05	22.83	25.15	9.88	10.74	272.77	274.16	24.52	10.1	280.77	21043.18	36.09	7.74	281.71	21004.99	22.64	3.57	0.49	52.51	-1.14	73.33	1.87	13.62	280.91	282.51	20918.61	21091.36	-8.27
1	971	Paeruginosa_DSM_1707.C01.a	1	C01	TRUE	gompertz	FALSE	FALSE	100	0.96	-16.22	37.13	3003.45	0.07	2.04	0.35	0.84	1.08	-19.57	-12.87	36.55	37.71	0.81	1.11	-20.21	-12.23	36.43	37.82	0.92	-16.45	38.53	3003.02	6.82	44.26	42.12	2993.28	3.85	33.8	1.62	23.08	0.49	13.16	-11.34	99.85	39.46	44.78	2955.32	3031.24	-0.72
1	972	Paeruginosa_DSM_1707.C01.b	1	C01	TRUE	gompertz.exp	FALSE	FALSE	100	0.69	-10.13	24.19	2891.35	0.18	12.86	13.02	0.39	0.99	-31.29	11.03	2.77	45.61	0.33	1.05	-35.35	15.08	-1.33	49.71	0.94	-14.39	38.84	2891.18	5.79	44.86	40.34	2882.39	2.91	29.43	0.81	16.04	1	10.57	-3.55	93.26	39	41.68	2856.01	2908.78	0.08
1	973	Paeruginosa_DSM_1707.C01.a	1	C01	TRUE	gompertz	FALSE	FALSE	100	1.02	-18.46	42.28	3416.37	0.07	1.96	0.36	0.91	1.14	-21.69	-15.24	41.69	42.87	0.88	1.16	-22.31	-14.62	41.58	42.98	1.36	-12.6	42.93	3416.52	9.36	48.87	46.88	3408.12	4.32	18.36	1.75	19.1	2.26	16.46	18.68	79.07	44	49.77	3376.7	3439.54	0.9
1	974	Paeruginosa_DSM_1707.C01.b	1	C01	TRUE	richards	FALSE	FALSE	100	1.89	-8.26	37.06	3000.14	1.58	4.08	0.23	-0.71	4.48	-14.98	-1.55	36.67	37.44	-1.2	4.97	-16.27	-0.26	36.6	37.51	1.92	-5.14	38.02	3000.12	6.27	40.18	39.8	2994.59	1.85	29.24	0.65	13.34	3.23	9.31	-7.91	88.28	38.73	40.86	2972.65	3016.54	2.65
1	975	Paeruginosa_DSM_1707.C01.a	1	C01	TRUE	gompertz.exp	FALSE	FALSE	100	2.6	1.76	30.44	4798	0.16	0.9	1.96	2.33	2.87	0.28	3.23	27.22	33.66	2.28	2.92	0	3.51	26.6	34.27	3.77	-1.69	67.9	4796.9	8.42	25.05	68.62	4784.95	2.01	25.02	0.85	22.22	5.1	11.73	-16.11	66.21	67.21	70.02	4748.39	4821.5	4.47
1	976	Paeruginosa_DSM_1707.C01.b	1	C01	TRUE	gompertz	FALSE	FALSE	100	1.33	-12.74	41.73	3444.54	0.06	1.04	0.21	1.22	1.44	-14.45	-11.03	41.38	42.08	1.2	1.46	-14.78	-10.7	41.31	42.15	4.03	-0.48	44.67	3444.11	9.47	12.94	46.42	3437.76	3	20.87	0.54	12.49	4.53	14.4	-21.4	47.28	45.53	47.31	3417.21	3458.31	3.59
1	977	Paeruginosa_DSM_1707.C01.a	1	C01	TRUE	gompertz	FALSE	FALSE	100	1.62	-10.68	55.08	4398.58	0.07	0.86	0.3	1.51	1.73	-12.1	-9.27	54.58	55.58	1.49	1.75	-12.37	-9	54.48	55.67	3.8	-0.75	57.41	4396.97	8.21	48.84	59	4383.25	4.59	34.85	0.91	21.87	0.66	15.76	-8.49	106.16	57.5	60.5	4347.27	4419.23	-0.78
1	978	Paeruginosa_DSM_1707.C01.b	1	C01	TRUE	gompertz	FALSE	FALSE	100	0.82	-18.89	34.36	2776.66	0.04	1.48	0.22	0.75	0.89	-21.33	-16.46	34.01	34.72	0.74	0.9	-21.8	-15.99	33.94	34.79	2	-4.04	35.71	2776.12	4.24	57.49	37.73	2772.12	2.01	32.37	1.86	12.42	0.93	7.55	4.24	110.74	34.68	40.79	2751.69	2792.55	0.29
1	979	Paeruginosa_DSM_1707.C01.a	1	C01	TRUE	gompertz	FALSE	FALSE	100	1.66	-11.13	50.17	4121.53	0.07	0.82	0.23	1.55	1.77	-12.48	-9.79	49.79	50.55	1.53	1.79	-12.74	-9.53	49.72	50.62	2.89	-3.89	51.9	4121.36	7.17	43.53	54.56	4113.26	2.28	27.06	0.87	14.68	3.42	10.92	-0.98	88.05	53.13	55.99	4089.12	4137.41	2.7
1	980	Paeruginosa_DSM_1707.C01.b	1	C01	TRUE	gompertz.exp	FALSE	FALSE	100	0.86	-20.71	36.27	2964.07	0.04	1.29	0.19	0.8	0.92	-22.83	-18.6	35.96	36.58	0.79	0.93	-23.24	-18.19	35.9	36.64	2.5	-3.21	38.02	2963.68	6.91	61.33	39.09	2956.58	4.3	37.26	0.72	12.35	-0.16	13.98	0.03	122.62	37.91	40.27	2936.26	2976.91	-1.52
1	981	Ecoli_DSM_18039.C01.a	1	C01	TRUE	gompertz	FALSE	FALSE	100	0.81	-18.11	40.59	3098.84	0.03	1.33	0.31	0.76	0.87	-20.3	-15.92	40.07	41.11	0.74	0.88	-20.71	-15.5	39.97	41.21	1.08	-9.56	41.21	3098.48	6.13	33.42	43.41	3087.01	4.06	34.25	1.09	17.36	-0.54	12.81	-22.92	89.75	41.63	45.2	3058.45	3115.57	-1.82
1	982	Ecoli_DSM_18039.C01.b	1	C01	TRUE	logistic	FALSE	FALSE	100	0.52	-30.12	36.3	2771.83	0.02	1.62	0.23	0.49	0.55	-32.79	-27.46	35.92	36.68	0.48	0.55	-33.3	-26.95	35.85	36.76	0.84	-12.98	36.6	2771.45	6.88	47.27	38.85	2764.25	6.13	31.67	1.02	12.35	-3.2	16.95	-4.82	99.35	37.16	40.53	2743.94	2784.56	-5.13
1	983	Ecoli_DSM_18039.C01.a	1	C01	TRUE	logistic	FALSE	FALSE	100	0.52	-29.97	36.97	2806.16	0.03	2.29	0.35	0.48	0.56	-33.73	-26.21	36.4	37.54	0.47	0.57	-34.45	-25.49	36.3	37.65	0.86	-12.7	38.3	2805.56	6.93	52.2	40.47	2799.27	4.95	30.41	1.33	16.01	-1.22	15.08	2.17	102.23	38.28	42.66	2772.93	2825.61	-2.78
1	984	Ecoli_DSM_18039.C01.b	1	C01	TRUE	gompertz	FALSE	FALSE	100	0.77	-19.24	36.28	2849.1	0.03	1.34	0.24	0.72	0.83	-21.44	-17.04	35.89	36.67	0.71	0.84	-21.86	-16.62	35.81	36.75	0.75	-17.93	36.99	2848.98	6.6	37.42	39.11	2838.11	2.05	30.5	0.64	15.12	3.24	9.97	-12.76	87.6	38.06	40.17	2813.24	2862.99	2.59
1	985	Ecoli_DSM_18039.C01.a	1	C01	TRUE	gompertz	FALSE	FALSE	100	0.77	-25.69	43.11	3353.18	0.04	1.89	0.35	0.71	0.83	-28.81	-22.58	42.53	43.69	0.69	0.85	-29.41	-21.98	42.42	43.8	0.62	-32.23	42.96	3353.08	9.13	43.82	46.61	3344.91	3.45	31.64	0.69	14.01	3.46	14.81	-8.23	95.87	45.48	47.75	3321.87	3367.95	2.38
1	986	Ecoli_DSM_18039.C01.b	1	C01	TRUE	logistic	FALSE	FALSE	100	0.52	-28.62	35.36	2696.62	0.02	1.57	0.23	0.49	0.55	-31.21	-26.03	34.99	35.74	0.48	0.55	-31.7	-25.54	34.92	35.81	0.84	-12	35.61	2696.39	4.67	37.88	36.98	2690.58	2.69	28.03	0.6	10.95	0.24	9.1	-8.23	83.98	36	37.96	2672.56	2708.59	-0.6
1	987	Ecoli_DSM_18039.C01.a	1	C01	TRUE	gompertz.exp	FALSE	FALSE	100	1.12	5.68	15.45	3131.83	0.12	1.17	0.96	0.92	1.32	3.76	7.6	13.87	17.02	0.88	1.36	3.39	7.97	13.57	17.32	1.25	-7.99	40.63	3131.84	5.46	21.33	42.92	3121.87	2.92	21.87	0.92	17.48	0.66	10.27	-14.65	57.31	41.41	44.43	3093.12	3150.63	-0.26
1	988	Ecoli_DSM_18039.C01.b	1	C01	TRUE	richards	FALSE	FALSE	100	4.54	-2.61	83.35	7031.04	0.1	0.31	0.15	4.37	4.71	-3.11	-2.11	83.11	83.59	4.34	4.75	-3.21	-2.01	83.06	83.63	5.3	-0.86	85.07	7030.64	8.47	15.57	86.79	7016.47	2.04	27.03	0.7	21.81	5.12	11.83	-28.9	60.04	85.64	87.94	6980.6	7052.34	4.48
1	989	Ecoli_DSM_18039.C01.a	1	C01	TRUE	gompertz	FALSE	FALSE	100	0.8	-20.92	42.67	3252.32	0.04	1.7	0.39	0.73	0.86	-23.71	-18.12	42.02	43.31	0.72	0.87	-24.25	-17.59	41.9	43.44	0.88	-16.64	42.64	3252.16	6.77	57.85	46.04	3237.82	4.07	24.53	1.46	20.05	0.08	13.47	17.5	98.2	43.64	48.44	3204.84	3270.8	-1.2
1	990	Ecoli_DSM_18039.C01.b	1	C01	TRUE	gompertz.exp	FALSE	FALSE	100	0.68	-21.17	35.12	2712.9	0.03	1.24	0.23	0.63	0.72	-23.2	-19.13	34.74	35.5	0.63	0.72	-23.59	-18.75	34.67	35.57	1.38	-3.52	37.27	2712.86	4.52	22.95	38.04	2705.07	1.36	22.87	0.33	9.65	2.29	6.75	-14.66	60.57	37.5	38.58	2689.18	2720.95	1.86
1	991	Ecoli_DSM_30083T.C01.a	1	C01	TRUE	richards	FALSE	FALSE	100	11.75	2.75	284.87	21739.36	0.1	0.13	0.31	11.59	11.91	2.53	2.97	284.35	285.38	11.56	11.94	2.49	3.01	284.26	285.48	21.35	1.5	288.68	21731.75	21.98	1.93	289.12	21684.41	4.84	0.92	0.28	71.3	14.01	29.94	0.42	3.44	288.67	289.58	21567.13	21801.69	12.49
1	992	Ecoli_DSM_30083T.C01.b	1	C01	TRUE	richards	FALSE	FALSE	100	11.66	3.13	273.2	20836.29	0.1	0.13	0.32	11.5	11.83	2.91	3.34	272.68	273.72	11.47	11.86	2.87	3.39	272.58	273.81	18.58	1.52	276.91	20827.84	37.26	0.93	277.5	20784.54	27.69	0.74	0.35	49.17	-8.28	82.8	-0.28	2.14	276.92	278.08	20703.65	20865.43	-17
1	993	Ecoli_DSM_30083T.C01.a	1	C01	TRUE	richards	FALSE	FALSE	100	11.02	1.97	285.13	21729.85	0.08	0.12	0.28	10.9	11.15	1.77	2.17	284.66	285.59	10.87	11.18	1.73	2.21	284.57	285.68	18.14	1	287.81	21723.47	19.02	3.84	288.3	21669.74	3.01	4.81	0.32	67.74	14.07	23.98	-4.08	11.76	287.77	288.83	21558.31	21781.18	13.12
1	994	Ecoli_DSM_30083T.C01.b	1	C01	TRUE	richards	FALSE	FALSE	100	10.82	2.42	275.18	20933.16	0.09	0.14	0.32	10.67	10.97	2.18	2.65	274.66	275.7	10.64	11	2.14	2.69	274.56	275.8	24.42	1.88	278.54	20925.01	21.58	2.1	278.91	20881.52	4.03	2.16	0.4	60.12	14.94	28.21	-1.45	5.65	278.25	279.57	20782.63	20980.41	13.67
1	995	Ecoli_DSM_30083T.C01.a	1	C01	TRUE	richards	FALSE	FALSE	100	11.63	2.17	284.15	21859.34	0.09	0.13	0.28	11.48	11.78	1.96	2.39	283.69	284.62	11.46	11.81	1.92	2.43	283.6	284.71	16.31	0.53	289.29	21855.08	20.72	3.44	289.7	21822.63	10.01	4.38	0.32	51.69	4.25	37.19	-3.77	10.64	289.18	290.22	21737.6	21907.66	1.1
1	996	Ecoli_DSM_30083T.C01.b	1	C01	TRUE	richards	FALSE	FALSE	100	11.1	2.19	275.96	21067.3	0.1	0.14	0.34	10.94	11.26	1.95	2.42	275.4	276.52	10.91	11.29	1.91	2.46	275.29	276.62	21.43	1.63	279.87	21059.22	23.61	1.35	280.36	21009.17	5.19	1.01	0.37	65.45	15.06	32.15	-0.31	3.02	279.75	280.96	20901.51	21116.83	13.43
1	997	Ecoli_DSM_30083T.C01.a	1	C01	TRUE	richards	FALSE	FALSE	100	11.06	2.42	282.58	21510.57	0.09	0.14	0.31	10.91	11.21	2.18	2.65	282.07	283.1	10.88	11.24	2.13	2.7	281.97	283.2	10.78	2.22	285.36	21504.3	28.86	6.91	286.54	21453.03	32.51	5.54	0.6	76.38	-24.62	82.35	-2.2	16.03	285.55	287.53	21327.38	21578.68	-34.87
1	998	Ecoli_DSM_30083T.C01.b	1	C01	TRUE	richards	FALSE	FALSE	100	11.32	2.32	274.17	21006.67	0.11	0.16	0.37	11.13	11.51	2.05	2.58	273.56	274.78	11.1	11.54	2	2.63	273.44	274.9	16.69	1.09	279.34	20998.02	22.08	1.99	279.74	20958.85	13.18	2.48	0.5	56.74	0.39	43.77	-2.08	6.06	278.92	280.57	20865.52	21052.18	-3.76
1	999	Ecoli_DSM_30083T.C01.a	1	C01	TRUE	richards	FALSE	FALSE	100	10.78	2.32	283.88	21534.69	0.07	0.12	0.27	10.65	10.9	2.12	2.53	283.44	284.31	10.63	10.92	2.08	2.57	283.35	284.4	12.94	-0.14	287	21528.78	17.02	5.28	287.51	21479.5	4.03	5.66	0.36	88.47	10.38	23.65	-4.04	14.59	286.92	288.09	21333.97	21625.03	9.11
1	1000	Ecoli_DSM_30083T.C01.b	1	C01	TRUE	richards	FALSE	FALSE	100	10.88	2.26	274.08	20927.54	0.08	0.13	0.29	10.74	11.02	2.05	2.48	273.61	274.56	10.72	11.05	2.01	2.52	273.52	274.65	15.02	0.6	277.01	20920.39	17.8	0.99	277.6	20883.39	3.09	0.7	0.33	55.58	12.71	22.88	-0.16	2.15	277.06	278.14	20791.97	20974.82	11.74
1	1001	Paeruginosa_St_429SC1_79.C02.a	1	C02	TRUE	richards	FALSE	FALSE	100	5.32	4.17	63.67	5310.54	1.14	2.43	0.16	3.44	7.19	0.17	8.17	63.4	63.94	3.08	7.55	-0.6	8.93	63.34	63.99	6.67	5.48	67.77	5311.87	9.06	4.45	68.82	5299.47	1.55	2.03	0.48	19.66	6.52	11.61	1.1	7.79	68.03	69.6	5267.14	5331.81	6.03
1	1002	Paeruginosa_St_429SC1_79.C02.b	1	C02	TRUE	gompertz.exp	FALSE	FALSE	100	3	-1.46	54.13	4506.25	0.09	0.3	0.48	2.85	3.15	-1.95	-0.97	53.33	54.92	2.82	3.18	-2.05	-0.87	53.18	55.07	6.26	5.83	59.06	4509.89	9.08	11.24	60.42	4499.5	2.99	19.64	0.72	16.83	4.17	14	-21.07	43.55	59.24	61.6	4471.81	4527.18	3.23
1	1003	Paeruginosa_St_429SC1_79.C02.a	1	C02	TRUE	richards	FALSE	FALSE	100	2.69	-0.9	61.15	4937.02	0.07	0.45	0.17	2.57	2.81	-1.63	-0.17	60.86	61.43	2.55	2.84	-1.78	-0.03	60.81	61.49	3.94	3.4	64.94	4937.4	8.11	14.79	66.02	4927.71	7.9	22.96	0.87	17.88	-4.9	21.11	-22.98	52.56	64.59	67.45	4898.3	4957.12	-7.39
1	1004	Paeruginosa_St_429SC1_79.C02.b	1	C02	TRUE	logistic	FALSE	FALSE	100	0.28	-38.44	20.4	1620.83	0.02	4.02	0.22	0.24	0.32	-45.06	-31.82	20.03	20.77	0.24	0.32	-46.33	-30.55	19.96	20.84	0.3	-31.83	20.55	1620.78	5.66	40.23	22.85	1614.96	2.35	26.47	0.66	10.47	1.8	9.52	-3.31	83.78	21.76	23.93	1597.73	1632.19	1.06
1	1005	Paeruginosa_St_429SC1_79.C02.a	1	C02	TRUE	logistic	FALSE	FALSE	100	0.27	-39.1	20.87	1628.9	0.02	4.51	0.28	0.23	0.31	-46.52	-31.68	20.4	21.34	0.23	0.32	-47.94	-30.26	20.32	21.43	0.37	-21.33	21.6	1628.79	4.3	52.98	23.04	1623.2	2.64	24.42	0.9	9.72	-0.05	8.65	12.81	93.16	21.56	24.51	1607.21	1639.2	-0.88
1	1006	Paeruginosa_St_429SC1_79.C02.b	1	C02	TRUE	richards	FALSE	FALSE	100	2.64	-1.86	58.66	4766.97	0.07	0.39	0.18	2.52	2.76	-2.51	-1.21	58.36	58.96	2.49	2.79	-2.63	-1.08	58.3	59.02	4.29	3.57	61.4	4767.4	7.67	13.7	63.37	4756.41	2.34	22.47	1.44	13.86	3.82	11.51	-23.27	50.67	61	65.73	4733.6	4779.22	3.08
1	1007	Paeruginosa_St_429SC1_79.C02.a	1	C02	TRUE	richards	FALSE	FALSE	100	3.69	1.35	60.17	4964.8	0.13	0.44	0.14	3.48	3.9	0.62	2.07	59.95	60.39	3.44	3.94	0.48	2.21	59.91	60.44	5.54	4.95	63.05	4965.32	7.06	12.74	64.04	4954.29	1.47	24.07	0.63	15.6	4.64	9.48	-26.85	52.33	63.01	65.08	4928.63	4979.95	4.18
1	1008	Paeruginosa_St_429SC1_79.C02.b	1	C02	TRUE	gompertz.exp	FALSE	FALSE	100	1.7	-6.34	45.11	3869.35	0.06	0.8	2.04	1.6	1.79	-7.65	-5.03	41.75	48.47	1.59	1.81	-7.9	-4.77	41.11	49.12	3.06	2.48	52.14	3870.13	7.45	22.61	53.08	3859.42	2.53	22.38	0.56	15.75	3.29	11.61	-14.21	59.43	52.16	54	3833.51	3885.33	2.5
1	1009	Paeruginosa_St_429SC1_79.C02.a	1	C02	TRUE	richards	FALSE	FALSE	100	3.65	1.72	62.66	5144.92	0.19	0.73	0.18	3.34	3.97	0.52	2.91	62.36	62.96	3.28	4.03	0.3	3.14	62.3	63.02	5.57	5.01	66.43	5146.47	9.63	29.01	68.46	5133.01	6.89	37.26	0.88	19.75	-1.71	20.96	-32.28	90.31	67.01	69.9	5100.52	5165.49	-3.88
1	1010	Paeruginosa_St_429SC1_79.C02.b	1	C02	TRUE	richards	FALSE	FALSE	100	2.17	-5.95	61.64	5045.07	0.1	0.84	0.29	2.02	2.33	-7.33	-4.58	61.17	62.12	1.99	2.36	-7.59	-4.32	61.08	62.21	3.56	1.45	63.69	5045.74	10.41	30.13	67.6	5033.93	7.14	29.34	2.18	23.54	-1.33	22.15	-18.14	78.4	64.02	71.19	4995.2	5072.65	-3.58
1	1011	Paeruginosa_DSM_1707.C02.a	1	C02	TRUE	gompertz	FALSE	FALSE	100	0.19	-65.06	20.52	1537.84	0.05	18.31	1.12	0.11	0.27	-95.19	-34.94	18.67	22.37	0.1	0.28	-100.96	-29.17	18.32	22.72	0.32	-33.29	19.78	1537.9	5.13	60.26	22.55	1534	3.37	29.67	1.46	15.22	-0.41	10.66	11.45	109.06	20.14	24.95	1508.97	1559.03	-1.47
1	1012	Paeruginosa_DSM_1707.C02.b	1	C02	TRUE	gompertz	FALSE	FALSE	100	0.17	-76.38	26.38	1711.55	0.03	15.26	2.17	0.12	0.22	-101.48	-51.29	22.81	29.96	0.11	0.23	-106.29	-46.48	22.12	30.64	0.47	-21.29	23.69	1711.42	6.6	54.95	26.24	1706.57	4.54	22.24	1.4	16.05	-0.86	14.06	18.36	91.54	23.93	28.55	1680.17	1732.98	-2.29
1	1013	Paeruginosa_DSM_1707.C02.a	1	C02	TRUE	logistic	FALSE	FALSE	100	0.15	-96.19	25.89	1765.82	0.02	19.01	1.92	0.1	0.19	-127.47	-64.92	22.74	29.05	0.1	0.19	-133.46	-58.93	22.14	29.65	0.47	-25.59	22.97	1766.25	5.61	53.82	25.59	1762.17	3.72	19.25	1.59	18.21	-0.52	11.73	22.15	85.48	22.98	28.19	1732.21	1792.13	-1.69
1	1014	Paeruginosa_DSM_1707.C02.b	1	C02	TRUE	gompertz	FALSE	FALSE	100	0.23	-56.19	22.81	1691.5	0.03	7.89	0.63	0.19	0.27	-69.17	-43.22	21.77	23.84	0.18	0.28	-71.65	-40.73	21.57	24.04	0.46	-23.72	21.63	1691.72	6.05	50.06	23.6	1686.12	3.14	17.31	0.65	10.6	0.88	11.22	21.58	78.53	22.53	24.67	1668.69	1703.55	-0.11
1	1015	Paeruginosa_DSM_1707.C02.a	1	C02	TRUE	gompertz.exp	FALSE	FALSE	100	NA	NA	NA	NA	NA	NA	NA	NA	NA	NA	NA	NA	NA	NA	NA	NA	NA	NA	NA	2.08	-3.79	22.84	1731.45	6.9	19.91	24.63	1727.23	2.04	28.87	0.66	11.2	3.53	10.26	-27.58	67.41	23.54	25.71	1708.81	1745.66	2.89
1	1016	Paeruginosa_DSM_1707.C02.b	1	C02	TRUE	gompertz	FALSE	FALSE	100	0.19	-76.6	23.35	1742.23	0.03	14.57	0.93	0.14	0.25	-100.56	-52.64	21.81	24.89	0.13	0.26	-105.15	-48.06	21.52	25.18	1.67	-3.97	22.88	1741.86	5.82	49.7	24.16	1736.81	2.25	27.19	0.8	11.28	2.11	9.53	4.97	94.43	22.84	25.48	1718.25	1755.37	1.4
1	1017	Paeruginosa_DSM_1707.C02.a	1	C02	TRUE	gompertz.exp	FALSE	FALSE	100	0.33	-42.6	24.51	1909.57	0.05	8.19	0.69	0.24	0.41	-56.08	-29.12	23.37	25.65	0.23	0.43	-58.66	-26.53	23.15	25.87	0.69	52.36	26.54	1909.72	5.94	69.47	28.1	1900.36	6.13	18.64	1.34	16.11	-4.15	16.02	38.81	100.13	25.9	30.3	1873.86	1926.87	-6.08
1	1018	Paeruginosa_DSM_1707.C02.b	1	C02	TRUE	gompertz.exp	FALSE	FALSE	100	0.23	-62.79	22.08	1722.29	0.05	15.95	1.17	0.14	0.32	-89.04	-36.55	20.15	24	0.12	0.33	-94.06	-31.52	19.79	24.37	0.72	-13.17	23.64	1722.28	5.59	62.5	26.29	1714.01	3.53	29.51	2.49	12.39	-0.22	11.4	13.96	111.05	22.21	30.38	1693.63	1734.4	-1.33
1	1019	Paeruginosa_DSM_1707.C02.a	1	C02	TRUE	gompertz	FALSE	FALSE	100	0.15	-98.26	30.04	1841.4	0.03	18.69	3.21	0.11	0.19	-129	-67.53	24.76	35.32	0.1	0.2	-134.89	-61.64	23.75	36.33	0.91	-10.3	25.01	1841.67	7.38	59.06	26.84	1837.35	3.7	35.04	0.77	11.56	1.3	13.47	1.43	116.69	25.58	28.1	1818.32	1856.37	0.13
1	1020	Paeruginosa_DSM_1707.C02.b	1	C02	TRUE	gompertz	FALSE	FALSE	100	0.16	-88.49	25.56	1752.89	0.02	14.18	1.4	0.12	0.2	-111.82	-65.16	23.26	27.86	0.12	0.21	-116.29	-60.7	22.82	28.3	0.77	-11.84	23.18	1752.79	4.57	33.4	24.23	1747.69	2.01	30.4	0.42	11.7	1.27	7.87	-16.6	83.41	23.55	24.92	1728.44	1766.93	0.64
1	1021	Ecoli_DSM_18039.C02.a	1	C02	TRUE	gompertz.exp	FALSE	FALSE	100	1.34	10.45	18.06	3007.74	0.09	0.58	0.53	1.2	1.49	9.49	11.4	17.2	18.93	1.17	1.51	9.3	11.59	17.03	19.09	1.56	2.34	44.64	3007.38	3.94	20.27	45.5	3001.24	2.18	23.21	0.81	15.48	0.37	7.52	-17.91	58.45	44.18	46.83	2975.77	3026.71	-0.32
1	1022	Ecoli_DSM_18039.C02.b	1	C02	TRUE	gompertz.exp	FALSE	FALSE	100	1.13	9.89	16.78	2929.38	0.07	0.65	0.53	1.01	1.26	8.81	10.96	15.91	17.66	0.99	1.28	8.61	11.17	15.74	17.83	1.42	1.13	43.04	2928.97	5.52	32.09	44.62	2919.99	2.9	29.08	0.69	11.16	0.75	10.28	-15.75	79.93	43.48	45.76	2901.63	2938.35	-0.16
1	1023	Ecoli_DSM_18039.C02.a	1	C02	TRUE	gompertz	FALSE	FALSE	100	0.76	-10.96	42.55	2896.22	0.02	0.77	0.34	0.73	0.79	-12.23	-9.68	41.99	43.1	0.72	0.8	-12.47	-9.44	41.89	43.21	1.45	2.49	42.66	2896.02	5.24	21.88	44.11	2887.15	2.57	24.04	0.59	15.12	1.01	9.47	-17.67	61.43	43.15	45.08	2862.28	2912.03	0.2
1	1024	Ecoli_DSM_18039.C02.b	1	C02	TRUE	gompertz.exp	FALSE	FALSE	100	1.15	9.34	17.67	3015.26	0.08	0.75	0.64	1.02	1.28	8.11	10.57	16.62	18.73	0.99	1.31	7.88	10.81	16.42	18.93	1.15	-3.35	42.84	3015.44	6.04	21.57	44.63	3007.13	2.69	19.68	0.66	16.84	1.61	10.47	-10.81	53.94	43.54	45.71	2979.43	3034.83	0.76
1	1025	Ecoli_DSM_18039.C02.a	1	C02	TRUE	gompertz.exp	FALSE	FALSE	100	1.17	10.18	16.71	3141.64	0.09	0.71	0.58	1.03	1.31	9.02	11.35	15.75	17.67	1	1.34	8.8	11.57	15.57	17.85	1.41	-0.04	46.16	3141.41	7.75	35.87	48.14	3130.64	2.57	29.15	0.79	16.57	3.53	11.98	-12.09	83.83	46.84	49.45	3103.38	3157.89	2.72
1	1026	Ecoli_DSM_18039.C02.b	1	C02	TRUE	gompertz	FALSE	FALSE	100	0.77	-11.36	43.36	2958.82	0.02	0.74	0.32	0.74	0.8	-12.57	-10.15	42.83	43.89	0.73	0.81	-12.8	-9.92	42.73	43.99	1.59	3.21	44.89	2958.13	5.49	40.27	46.4	2948.47	1.87	33.7	0.97	12.03	2.41	8.56	-15.17	95.7	44.82	47.99	2928.69	2968.26	1.83
1	1027	Ecoli_DSM_18039.C02.a	1	C02	TRUE	gompertz.exp	FALSE	FALSE	100	1.47	9.68	17.83	2995.83	0.11	0.58	0.54	1.29	1.65	8.72	10.63	16.94	18.72	1.26	1.68	8.53	10.82	16.77	18.89	1.54	1.33	44.05	2995.42	5.64	24.89	45.22	2989.76	2.78	22.27	0.61	14.11	1.07	10.21	-11.75	61.52	44.22	46.22	2966.55	3012.97	0.2
1	1028	Ecoli_DSM_18039.C02.b	1	C02	TRUE	gompertz.exp	FALSE	FALSE	100	5.43	5.33	79.73	8978.43	0.14	0.31	1.3	5.2	5.66	4.82	5.84	77.58	81.87	5.16	5.7	4.72	5.94	77.17	82.28	7.76	4.43	125.01	8974.43	11.18	11.22	126.01	8956.31	3.68	23.1	0.96	26.29	5.13	17.23	-26.78	49.21	124.42	127.6	8913.06	8999.55	3.98
1	1029	Ecoli_DSM_18039.C02.a	1	C02	TRUE	gompertz.exp	FALSE	FALSE	100	0.9	-8.96	42.05	3054.02	0.03	0.84	0.97	0.85	0.96	-10.34	-7.58	40.45	43.65	0.84	0.97	-10.6	-7.32	40.14	43.95	1.49	1.67	46.04	3054.88	5.23	62.62	48.74	3043.08	2.14	30.01	1.43	13.78	1.71	8.74	13.26	111.98	46.39	51.09	3020.41	3065.75	1.04
1	1030	Ecoli_DSM_18039.C02.b	1	C02	TRUE	gompertz.exp	FALSE	FALSE	100	1.22	9.46	17.46	2929.24	0.07	0.56	0.48	1.1	1.33	8.54	10.38	16.67	18.25	1.08	1.35	8.36	10.55	16.52	18.4	1.8	65.71	45.53	2928.67	4.95	17.62	45.82	2921.74	1.86	17.13	0.49	12.79	1.89	8.01	-10.55	45.79	45	46.63	2900.7	2942.78	1.31
1	1031	Ecoli_DSM_30083T.C02.a	1	C02	TRUE	richards	FALSE	FALSE	100	13.98	3.24	276.54	21411.89	0.11	0.1	0.3	13.79	14.17	3.08	3.4	276.06	277.03	13.75	14.2	3.05	3.43	275.96	277.13	15.84	5.55	280.29	21404.76	18.15	6.09	280.8	21359.29	2.51	5.13	0.34	68.77	14.02	22.27	-2.36	14.53	280.24	281.36	21246.15	21472.42	13.23
1	1032	Ecoli_DSM_30083T.C02.b	1	C02	TRUE	logistic	FALSE	FALSE	100	13.42	4.5	260.21	19919.38	0.09	0.08	0.23	13.27	13.58	4.38	4.63	259.83	260.59	13.24	13.6	4.35	4.65	259.76	260.66	15.57	4.92	263.17	19912.21	18.97	3.82	263.86	19878.98	5.38	3.09	0.33	64.51	10.11	27.83	-1.26	8.91	263.31	264.4	19772.85	19985.1	8.41
1	1033	Ecoli_DSM_30083T.C02.a	1	C02	TRUE	richards	FALSE	FALSE	100	14.24	3.93	274.72	21282.67	0.12	0.11	0.28	14.04	14.44	3.75	4.1	274.25	275.18	14	14.47	3.72	4.14	274.16	275.27	15.02	3.32	278.75	21278.67	20.06	3.66	279.19	21229.3	4.24	2.65	0.31	91.83	13.08	27.04	-0.7	8.03	278.67	279.7	21078.24	21380.36	11.74
1	1034	Ecoli_DSM_30083T.C02.b	1	C02	TRUE	richards	FALSE	FALSE	100	13.87	4.62	259.25	20003.89	0.11	0.1	0.24	13.69	14.05	4.47	4.78	258.85	259.65	13.66	14.09	4.44	4.81	258.77	259.72	13.94	4.13	263.44	20000.12	16.3	5.28	263.99	19966.86	1.96	4.77	0.42	52.84	13.07	19.53	-2.56	13.13	263.31	264.68	19879.94	20053.78	12.45
1	1035	Ecoli_DSM_30083T.C02.a	1	C02	TRUE	richards	FALSE	FALSE	100	14.23	3.15	278.05	21592.03	0.12	0.1	0.3	14.03	14.42	2.99	3.31	277.56	278.54	13.99	14.46	2.96	3.34	277.46	278.64	16.92	3.58	281.67	21587.89	22.09	4.13	282.88	21546.54	5.01	3.09	0.47	56.46	13.85	30.34	-0.96	9.22	282.11	283.65	21453.67	21639.41	12.27
1	1036	Ecoli_DSM_30083T.C02.b	1	C02	TRUE	richards	FALSE	FALSE	100	13.79	3.9	262.43	20256.73	0.11	0.09	0.27	13.61	13.97	3.75	4.05	261.98	262.87	13.58	14.01	3.72	4.08	261.9	262.96	15.28	4.04	266.33	20252.77	17.85	6.25	267.16	20212.99	1.8	4.34	0.46	57.37	14.88	20.81	-0.88	13.39	266.4	267.92	20118.61	20307.36	14.31
1	1037	Ecoli_DSM_30083T.C02.a	1	C02	TRUE	richards	FALSE	FALSE	100	13.85	3.93	273.9	21166.89	0.12	0.11	0.28	13.65	14.04	3.75	4.11	273.44	274.36	13.62	14.07	3.72	4.14	273.35	274.45	13.13	2.86	278.06	21163.81	20.14	5.32	278.99	21112.53	8.91	3.04	0.38	78.75	5.49	34.8	0.32	10.32	278.36	279.62	20982.99	21242.07	2.68
1	1038	Ecoli_DSM_30083T.C02.b	1	C02	TRUE	richards	FALSE	FALSE	100	13.3	3.67	262.32	20339.55	0.1	0.1	0.24	13.13	13.46	3.51	3.83	261.92	262.72	13.1	13.5	3.48	3.86	261.84	262.8	13.32	3.12	266.59	20337.97	16.8	5.54	267.47	20302.09	6.05	3.08	0.57	63.64	6.84	26.76	0.47	10.6	266.53	268.41	20197.4	20406.77	4.93
1	1039	Ecoli_DSM_30083T.C02.a	1	C02	TRUE	logistic	FALSE	FALSE	100	13.56	3.64	273.72	21061.8	0.11	0.09	0.28	13.38	13.74	3.49	3.79	273.26	274.17	13.35	13.77	3.46	3.82	273.17	274.26	15.99	3.61	277.17	21057.47	17.55	5.98	277.56	21028.36	1.67	4.42	0.35	53.97	14.8	20.31	-1.29	13.24	276.98	278.14	20939.58	21117.15	14.27
1	1040	Ecoli_DSM_30083T.C02.b	1	C02	TRUE	richards	FALSE	FALSE	100	12.98	3.36	260.27	20183.36	0.11	0.11	0.28	12.8	13.16	3.18	3.54	259.81	260.72	12.76	13.2	3.14	3.57	259.72	260.81	15.89	3.9	263.77	20180.43	17.23	3.44	264.4	20149.89	1.36	2.45	0.41	43.76	14.99	19.48	-0.59	7.47	263.72	265.07	20077.9	20221.88	14.56
1	1041	Paeruginosa_St_429SC1_79.C03.a	1	C03	TRUE	richards	FALSE	FALSE	100	8.04	13.74	268.19	16590.25	0.06	0.17	0.4	7.94	8.13	13.46	14.02	267.54	268.84	7.92	8.15	13.41	14.07	267.42	268.97	8.81	13.77	268.47	16591.44	16.27	23.75	269.2	16522.37	5.09	9.9	0.44	77.07	7.89	24.64	7.46	40.03	268.48	269.92	16395.58	16649.15	6.28
1	1042	Paeruginosa_St_429SC1_79.C03.b	1	C03	TRUE	richards	FALSE	FALSE	100	9.51	24.23	265.04	15142.42	0.11	0.25	0.37	9.32	9.69	23.82	24.65	264.43	265.66	9.29	9.73	23.74	24.73	264.31	265.78	10.61	25.96	268.96	15133.07	15.08	29.09	269.47	15089.33	4.17	7.63	0.54	90.36	8.22	21.94	16.54	41.63	268.59	270.36	14940.68	15237.97	6.9
1	1043	Paeruginosa_St_429SC1_79.C03.a	1	C03	TRUE	richards	FALSE	FALSE	100	9.1	16.32	269.81	16708.66	0.04	0.1	0.21	9.03	9.17	16.16	16.49	269.46	270.16	9.02	9.19	16.12	16.52	269.4	270.22	9.88	17.59	276.48	16698.06	12.03	18.79	276.33	16670.02	1.42	10	0.68	46.4	9.7	14.36	2.34	35.25	275.21	277.44	16593.69	16746.36	9.25
1	1044	Paeruginosa_St_429SC1_79.C03.b	1	C03	TRUE	logistic	FALSE	FALSE	100	0.66	-3.38	57.5	2843.01	0.01	0.51	0.65	0.64	0.67	-4.22	-2.53	56.44	58.57	0.64	0.67	-4.38	-2.37	56.23	58.77	0.92	4.35	52.66	2844.29	6.36	65.19	54.86	2834.6	3	27.21	0.93	13.72	1.43	11.29	20.43	109.94	53.34	56.39	2812.03	2857.17	0.49
1	1045	Paeruginosa_St_429SC1_79.C03.a	1	C03	TRUE	logistic	FALSE	FALSE	100	0.65	-3.3	56.82	2807.62	0.01	0.56	0.7	0.64	0.66	-4.22	-2.38	55.68	57.97	0.63	0.67	-4.39	-2.2	55.46	58.19	1.02	7.02	52.72	2808.28	2.98	34.68	53.02	2795.88	2.12	24.52	0.69	18.28	-0.51	6.47	-5.66	75.02	51.89	54.15	2765.81	2825.94	-1.17
1	1046	Paeruginosa_St_429SC1_79.C03.b	1	C03	TRUE	richards	FALSE	FALSE	100	8.88	18.54	260.09	15811.45	0.06	0.15	0.26	8.78	8.98	18.29	18.79	259.66	260.51	8.76	9	18.25	18.83	259.58	260.6	9.44	19.84	264.1	15793.36	14.63	25.82	264.47	15749.72	3.38	8.06	0.93	66.83	9.08	20.19	12.57	39.08	262.94	266.01	15639.79	15859.65	8.02
1	1047	Paeruginosa_St_429SC1_79.C03.a	1	C03	TRUE	richards	FALSE	FALSE	100	8.96	19.59	275.55	16151.33	0.06	0.14	0.3	8.86	9.06	19.36	19.83	275.05	276.04	8.85	9.07	19.31	19.87	274.96	276.13	9.89	21.71	279.56	16136.8	13.02	26.39	280.18	16093.76	2.65	9.87	0.33	66.56	8.66	17.37	10.15	42.63	279.64	280.72	15984.27	16203.25	7.83
1	1048	Paeruginosa_St_429SC1_79.C03.b	1	C03	TRUE	richards	FALSE	FALSE	100	9.34	19.56	262.65	15771.27	0.07	0.15	0.29	9.22	9.45	19.31	19.81	262.17	263.12	9.2	9.47	19.26	19.86	262.08	263.21	9.78	20.28	269.85	15771.54	11.32	24.25	270.43	15733.4	0.96	9.01	0.46	57.98	9.75	12.89	9.43	39.06	269.67	271.18	15638.02	15828.78	9.45
1	1049	Paeruginosa_St_429SC1_79.C03.a	1	C03	TRUE	richards	FALSE	FALSE	100	7.85	13.1	270.21	16643.73	0.04	0.11	0.27	7.79	7.91	12.92	13.28	269.76	270.66	7.78	7.92	12.89	13.31	269.67	270.74	8.12	13.87	269.58	16635.46	11.27	16.69	270.73	16587.75	1.88	11.06	0.55	78.39	8.18	14.35	-1.5	34.89	269.82	271.64	16458.8	16716.7	7.59
1	1050	Paeruginosa_St_429SC1_79.C03.b	1	C03	TRUE	richards	FALSE	FALSE	100	8.55	18.03	264.93	15918.89	0.08	0.21	0.4	8.42	8.69	17.69	18.38	264.27	265.59	8.4	8.71	17.62	18.44	264.14	265.72	9.16	19.65	269.64	15915.56	19.98	27.89	270.52	15881.35	8.28	8.03	0.63	59.36	6.36	33.6	14.68	41.09	269.48	271.56	15783.69	15979	3.76
1	1051	Paeruginosa_DSM_1707.C03.a	1	C03	TRUE	richards	FALSE	FALSE	100	1.74	16.68	156.59	5082.25	0.02	0.5	6.16	1.71	1.78	15.86	17.51	146.45	166.73	1.7	1.78	15.7	17.67	144.51	168.68	1.65	13.92	123.8	5088.16	5.77	51.88	124.19	5071.05	2.78	22.19	1.33	23.48	1.2	10.34	15.37	88.39	122.01	126.38	5032.42	5109.68	0.33
1	1052	Paeruginosa_DSM_1707.C03.b	1	C03	TRUE	richards	FALSE	FALSE	100	1.77	14.94	162.28	5329.69	0.02	0.4	5.12	1.74	1.79	14.27	15.61	153.85	170.7	1.73	1.8	14.15	15.73	152.24	172.31	1.79	13.87	127.36	5334.99	6.07	51.78	128.07	5314.95	3.16	24.4	1.37	33.16	0.88	11.26	11.65	91.91	125.83	130.32	5260.4	5369.49	-0.11
1	1053	Paeruginosa_DSM_1707.C03.a	1	C03	TRUE	richards	FALSE	FALSE	100	1.81	13.38	166.26	5654.79	0.02	0.45	5.39	1.78	1.85	12.64	14.12	157.4	175.12	1.77	1.85	12.5	14.26	155.71	176.82	2.08	14.37	131.54	5658.94	8.53	50.12	132.1	5639.83	3.04	17.63	1.43	29.63	3.53	13.53	21.12	79.11	129.75	134.45	5591.09	5688.56	2.57
1	1054	Paeruginosa_DSM_1707.C03.b	1	C03	TRUE	richards	FALSE	FALSE	100	1.71	11.7	170.6	5563.39	0.01	0.34	4.91	1.69	1.73	11.14	12.25	162.52	178.69	1.68	1.74	11.04	12.36	160.97	180.23	2	13.12	127.62	5566.43	5.99	42.52	126.96	5546	1.83	18.9	0.32	27.7	2.98	9	11.43	73.61	126.44	127.49	5500.43	5591.57	2.4
1	1055	Paeruginosa_DSM_1707.C03.a	1	C03	TRUE	richards	FALSE	FALSE	100	2.2	15.77	177.17	6430.04	0.02	0.35	3.33	2.17	2.24	15.2	16.34	171.69	182.65	2.17	2.24	15.09	16.45	170.64	183.7	2.48	17.85	151.78	6436.37	9.5	64.58	153.48	6418.28	3.44	23.05	2.26	32.75	3.84	15.16	26.66	102.49	149.76	157.2	6364.4	6472.15	2.76
1	1056	Paeruginosa_DSM_1707.C03.b	1	C03	TRUE	richards	FALSE	FALSE	100	1.83	13.39	163.49	5713.74	0.02	0.37	3.95	1.8	1.86	12.79	13.99	156.99	170	1.8	1.86	12.67	14.11	155.74	171.24	2.64	17.97	133.81	5717.84	6.14	34.02	133.69	5692.5	1.83	18.58	0.77	37.68	3.13	9.16	3.44	64.59	132.43	134.96	5630.52	5754.49	2.55
1	1057	Paeruginosa_DSM_1707.C03.a	1	C03	TRUE	richards	FALSE	FALSE	100	1.94	12.58	178.75	6113.4	0.02	0.41	5.33	1.91	1.97	11.9	13.26	169.98	187.52	1.9	1.98	11.77	13.39	168.3	189.2	2.23	14.8	142.98	6118.45	6.81	50.98	143.62	6094.14	2.87	24.26	1.28	38.03	2.09	11.52	11.07	90.89	141.52	145.73	6031.57	6156.7	1.18
1	1058	Paeruginosa_DSM_1707.C03.b	1	C03	TRUE	richards	FALSE	FALSE	100	1.62	11.74	172.31	5329.38	0.01	0.35	6.28	1.6	1.64	11.16	12.33	161.99	182.64	1.6	1.65	11.05	12.44	160.01	184.61	1.62	12.48	124.57	5331.83	4.47	43.64	124.56	5316.83	2.6	22.4	0.59	24.51	0.19	8.76	6.79	80.5	123.59	125.53	5276.52	5357.15	-0.63
1	1059	Paeruginosa_DSM_1707.C03.a	1	C03	TRUE	richards	FALSE	FALSE	100	1.94	13.7	184.52	6030.4	0.02	0.36	5.41	1.91	1.97	13.11	14.29	175.62	193.41	1.91	1.97	12.99	14.4	173.92	195.11	2.39	16.01	141.58	6034.7	6.41	46.41	141.18	6010.06	2.37	22.47	0.55	33.76	2.51	10.3	9.44	83.38	140.28	142.08	5954.52	6065.6	1.77
1	1060	Paeruginosa_DSM_1707.C03.b	1	C03	TRUE	richards	FALSE	FALSE	100	1.78	11.9	177.53	5787.75	0.01	0.31	4.78	1.76	1.8	11.39	12.42	169.66	185.4	1.75	1.8	11.29	12.51	168.15	186.9	2.41	15.9	135.29	5790.41	5.64	41.84	135.97	5771.11	1.84	29.38	1.16	33.45	2.62	8.67	-6.49	90.17	134.07	137.88	5716.08	5826.14	2.04
1	1061	Ecoli_DSM_18039.C03.a	1	C03	TRUE	gompertz.exp	FALSE	FALSE	100	0.56	-20.88	39.22	2781.33	0.03	2.13	4.56	0.51	0.61	-24.38	-17.39	31.71	46.73	0.51	0.62	-25.05	-16.72	30.27	48.16	0.53	-22.99	42.82	2781.38	5.31	38.15	44.18	2773.66	2.17	31.73	0.9	14.93	1.73	8.88	-14.04	90.34	42.7	45.66	2749.1	2798.21	1.05
1	1062	Ecoli_DSM_18039.C03.b	1	C03	TRUE	gompertz.exp	FALSE	FALSE	100	0.63	-11.58	38.85	2608.51	0.02	0.94	2.57	0.6	0.66	-13.12	-10.04	34.62	43.07	0.59	0.66	-13.42	-9.74	33.81	43.88	1.32	4.13	41.43	2609.15	5.07	46.69	42.74	2600.89	2.08	27.41	0.46	13.96	1.65	8.5	1.61	91.78	41.98	43.49	2577.93	2623.85	0.99
1	1063	Ecoli_DSM_18039.C03.a	1	C03	TRUE	gompertz.exp	FALSE	FALSE	100	0.57	-12.4	40.36	2499.07	0.02	1	1.21	0.54	0.6	-14.05	-10.75	38.37	42.35	0.53	0.6	-14.37	-10.43	37.99	42.73	1.18	4.21	40.23	2500.09	5.08	32.78	41.22	2491.61	2.82	26.72	0.83	12.18	0.45	9.72	-11.17	76.73	39.85	42.6	2471.58	2511.64	-0.44
1	1064	Ecoli_DSM_18039.C03.b	1	C03	TRUE	gompertz.exp	FALSE	FALSE	100	0.86	11.62	14.18	2583.09	0.06	0.75	0.5	0.76	0.95	10.39	12.86	13.36	15.01	0.74	0.97	10.15	13.09	13.2	15.16	1.46	5.19	40.37	2582.83	5.3	45.8	41.9	2576.16	1.63	33.32	0.77	10.83	2.63	7.97	-9.01	100.62	40.63	43.17	2558.34	2593.97	2.12
1	1065	Ecoli_DSM_18039.C03.a	1	C03	TRUE	richards	FALSE	FALSE	100	0.62	-12.75	43.19	2619.46	0.04	1.42	1.12	0.55	0.68	-15.08	-10.42	41.34	45.04	0.54	0.69	-15.53	-9.98	40.99	45.39	1.17	1.99	41.15	2619.23	6.68	50.51	42.8	2612.3	3.04	26.98	0.74	14.4	1.69	11.68	6.13	94.89	41.59	44.01	2588.61	2635.99	0.73
1	1066	Ecoli_DSM_18039.C03.b	1	C03	TRUE	gompertz.exp	FALSE	FALSE	100	0.62	-11.63	38.84	2566.95	0.02	0.92	1.59	0.58	0.65	-13.14	-10.11	36.22	41.46	0.58	0.66	-13.43	-9.82	35.72	41.97	1.22	3.38	41.34	2567.7	4.32	53.63	42.37	2561.57	2.29	26.52	0.85	11.45	0.55	8.09	10	97.26	40.98	43.77	2542.73	2580.4	-0.17
1	1067	Ecoli_DSM_18039.C03.a	1	C03	TRUE	gompertz.exp	FALSE	FALSE	100	0.81	11.44	13.03	2563.46	0.07	0.88	0.54	0.7	0.92	9.99	12.88	12.14	13.92	0.68	0.94	9.72	13.16	11.97	14.09	1.06	0.89	41.06	2563	4.59	34.46	42.23	2555.62	2.96	27.76	0.97	11.9	-0.28	9.46	-11.21	80.13	40.64	43.82	2536.05	2575.18	-1.22
1	1068	Ecoli_DSM_18039.C03.b	1	C03	TRUE	gompertz.exp	FALSE	FALSE	100	4.1	5.38	49.84	6177.8	0.11	0.26	0.72	3.92	4.29	4.96	5.8	48.66	51.03	3.88	4.32	4.88	5.88	48.43	51.25	5.31	3.15	81.06	6176.89	9.11	7.15	82.14	6164.42	2.99	11.8	0.68	16.51	4.2	14.03	-12.25	26.56	81.02	83.27	6137.26	6191.59	3.26
1	1069	Ecoli_DSM_18039.C03.a	1	C03	TRUE	gompertz.exp	FALSE	FALSE	100	0.52	-21.86	42.55	2692.78	0.02	1.28	0.62	0.49	0.55	-23.96	-19.76	41.52	43.57	0.49	0.55	-24.36	-19.35	41.32	43.77	0.57	-19.23	41.51	2693.19	4.42	58.44	43.81	2682.84	2.88	24.51	1.61	14.1	-0.31	9.16	18.13	98.75	41.16	46.46	2659.64	2706.03	-1.21
1	1070	Ecoli_DSM_18039.C03.b	1	C03	TRUE	gompertz.exp	FALSE	FALSE	100	0.64	-11.06	36.76	2526.86	0.02	0.87	1.03	0.6	0.67	-12.5	-9.62	35.06	38.46	0.59	0.68	-12.77	-9.35	34.73	38.79	1.27	3.95	41.98	2527.62	4.69	60.02	43.21	2518.69	1.83	31.44	0.99	12.44	1.69	7.7	8.3	111.75	41.58	44.85	2498.22	2539.15	1.11
1	1071	Ecoli_DSM_30083T.C03.a	1	C03	TRUE	richards	FALSE	FALSE	100	13.38	4.48	276.5	21130.58	0.09	0.09	0.23	13.23	13.52	4.33	4.63	276.12	276.88	13.2	13.55	4.3	4.66	276.04	276.95	21.97	5.07	280.43	21126.76	22.51	4.08	280.93	21081.01	3.29	2.33	0.39	65.69	17.09	27.93	0.25	7.91	280.28	281.58	20972.95	21189.08	16.06
1	1072	Ecoli_DSM_30083T.C03.b	1	C03	TRUE	richards	FALSE	FALSE	100	13.1	5.09	263.7	20030.37	0.08	0.09	0.22	12.96	13.24	4.95	5.23	263.35	264.06	12.94	13.27	4.92	5.26	263.28	264.13	16.63	1.97	267.01	20023.42	18.48	3.45	267.51	19988.18	5.11	3.68	0.4	54.07	10.06	26.89	-2.6	9.5	266.85	268.17	19899.24	20077.13	8.45
1	1073	Ecoli_DSM_30083T.C03.a	1	C03	TRUE	richards	FALSE	FALSE	100	13.51	5.08	275.89	21016.3	0.08	0.08	0.2	13.37	13.64	4.94	5.22	275.56	276.22	13.35	13.67	4.92	5.25	275.5	276.29	13.99	3.76	278.64	21015.08	17.17	4.74	279.58	20990.62	1.73	4.63	0.36	49.13	14.32	20.02	-2.88	12.36	278.98	280.18	20909.8	21071.44	13.78
1	1074	Ecoli_DSM_30083T.C03.b	1	C03	TRUE	richards	FALSE	FALSE	100	13.21	4.95	265.06	20164.37	0.1	0.09	0.25	13.05	13.36	4.8	5.11	264.66	265.47	13.02	13.39	4.77	5.14	264.58	265.54	16.91	2.09	268.15	20156.22	19.54	3.36	268.75	20118.86	2.54	3.47	0.3	54.68	15.35	23.72	-2.35	9.07	268.25	269.24	20028.91	20208.82	14.55
1	1075	Ecoli_DSM_30083T.C03.a	1	C03	TRUE	richards	FALSE	FALSE	100	13.64	4.27	277.26	21234.33	0.09	0.08	0.23	13.49	13.78	4.13	4.41	276.89	277.64	13.47	13.81	4.11	4.44	276.82	277.71	15.92	6.11	281.34	21230.67	20.57	5.85	282.05	21190.14	8.48	5.69	0.4	61.85	6.63	34.52	-3.51	15.22	281.39	282.71	21088.4	21291.89	3.96
1	1076	Ecoli_DSM_30083T.C03.b	1	C03	TRUE	logistic	FALSE	FALSE	100	13.2	4.06	267.28	20450.37	0.09	0.08	0.24	13.05	13.35	3.93	4.19	266.89	267.67	13.02	13.37	3.9	4.22	266.81	267.74	18.23	2.12	270.63	20443.07	19.17	5.12	271.2	20395.73	1.78	4.97	0.48	65.25	16.25	22.1	-3.06	13.29	270.41	271.99	20288.4	20503.06	15.69
1	1077	Ecoli_DSM_30083T.C03.a	1	C03	TRUE	richards	FALSE	FALSE	100	13.25	5.2	272.89	20689.78	0.09	0.1	0.24	13.1	13.4	5.04	5.35	272.51	273.28	13.07	13.43	5.01	5.38	272.43	273.36	14.27	6.24	275.72	20682.58	16.79	5.86	276.54	20643.33	6.17	5.51	0.42	61.25	6.64	26.94	-3.2	14.92	275.85	277.23	20542.57	20744.09	4.7
1	1078	Ecoli_DSM_30083T.C03.b	1	C03	TRUE	richards	FALSE	FALSE	100	13.09	4.53	266.69	20330.22	0.09	0.09	0.25	12.94	13.25	4.37	4.68	266.28	267.1	12.91	13.28	4.34	4.71	266.21	267.18	14.11	1.68	270.65	20322.52	16.73	3.72	271.27	20273.14	1.96	3.24	0.46	87.33	13.52	19.95	-1.61	9.05	270.52	272.02	20129.49	20416.79	12.9
1	1079	Ecoli_DSM_30083T.C03.a	1	C03	TRUE	richards	FALSE	FALSE	100	13.12	4.85	275.66	20936.19	0.09	0.1	0.24	12.97	13.27	4.69	5.01	275.26	276.06	12.94	13.3	4.66	5.04	275.18	276.13	14.49	6.28	278.02	20928.65	17.5	5.81	278.64	20891.77	2.94	5.6	0.37	67.57	12.66	22.34	-3.41	15.03	278.03	279.26	20780.61	21002.93	11.74
1	1080	Ecoli_DSM_30083T.C03.b	1	C03	TRUE	richards	FALSE	FALSE	100	13.02	4.88	264.43	20097.65	0.09	0.09	0.23	12.87	13.16	4.73	5.03	264.04	264.81	12.84	13.19	4.7	5.05	263.97	264.89	15.75	1.9	267.18	20088.99	17.9	6.21	267.65	20051.92	1.89	5.84	0.27	67.05	14.79	21.01	-3.4	15.82	267.2	268.09	19941.62	20162.22	14.19
1	1081	Paeruginosa_St_429SC1_79.C04.a	1	C04	TRUE	richards	FALSE	FALSE	100	5.1	2.92	69.48	5683.94	0.14	0.26	0.15	4.88	5.32	2.5	3.34	69.24	69.72	4.84	5.37	2.42	3.42	69.19	69.77	6.37	4.64	71.92	5684.77	8.38	5.35	73.28	5675.43	1.25	6.14	0.92	17.58	6.32	10.44	-4.75	15.45	71.77	74.78	5646.51	5704.36	5.93
1	1082	Paeruginosa_St_429SC1_79.C04.b	1	C04	TRUE	gompertz.exp	FALSE	FALSE	100	4.89	6.15	45.68	4943.5	0.18	0.23	0.67	4.6	5.18	5.77	6.53	44.58	46.78	4.54	5.23	5.7	6.6	44.37	46.99	6.72	5.78	64.03	4943.35	8.38	5.23	65.02	4930.01	0.89	3.01	0.76	15.88	6.91	9.84	0.28	10.19	63.77	66.28	4903.89	4956.13	6.63
1	1083	Paeruginosa_St_429SC1_79.C04.a	1	C04	TRUE	gompertz.exp	FALSE	FALSE	100	3.16	4.43	46.67	5118.26	0.1	0.4	1	3	3.32	3.76	5.09	45.03	48.31	2.97	3.36	3.63	5.22	44.71	48.63	4.76	4.31	68.77	5117.81	6.65	7.84	69.45	5108.78	1.35	16	0.86	14.42	4.43	8.86	-18.48	34.16	68.04	70.87	5085.06	5132.5	4.01
1	1084	Paeruginosa_St_429SC1_79.C04.b	1	C04	TRUE	gompertz.exp	FALSE	FALSE	100	NA	NA	NA	NA	NA	NA	NA	NA	NA	NA	NA	NA	NA	NA	NA	NA	NA	NA	NA	0.02	-544.76	11.48	1019.71	2.17	74.91	12.95	1016.45	1.32	17.39	0.71	5.02	0	4.34	46.31	103.51	11.77	14.12	1008.2	1024.7	-0.41
1	1085	Paeruginosa_St_429SC1_79.C04.a	1	C04	TRUE	gompertz.exp	FALSE	FALSE	100	NA	NA	NA	NA	NA	NA	NA	NA	NA	NA	NA	NA	NA	NA	NA	NA	NA	NA	NA	0.01	-1049.86	11.86	1036.15	1.78	53.57	13.01	1033.64	1.85	20.72	0.92	5.1	-1.26	4.83	19.5	87.65	11.49	14.52	1025.24	1042.04	-1.84
1	1086	Paeruginosa_St_429SC1_79.C04.b	1	C04	TRUE	richards	FALSE	FALSE	100	5.64	3.76	71.97	5845.92	0.16	0.25	0.17	5.37	5.9	3.35	4.17	71.69	72.26	5.32	5.95	3.28	4.25	71.63	72.32	7.48	5.5	74.68	5849.95	9.6	6.05	76.91	5835.98	1.73	10.21	1.16	20.76	6.75	12.45	-10.75	22.85	74.99	78.82	5801.83	5870.14	6.2
1	1087	Paeruginosa_St_429SC1_79.C04.a	1	C04	TRUE	richards	FALSE	FALSE	100	3.98	2.15	63.55	5159.38	0.1	0.28	0.15	3.81	4.14	1.69	2.6	63.31	63.8	3.78	4.18	1.61	2.69	63.26	63.85	4.33	2.77	66.2	5160.29	7.05	16.82	67.62	5151.01	1.96	23.54	0.65	19.86	3.82	10.27	-21.91	55.55	66.55	68.68	5118.34	5183.68	3.2
1	1088	Paeruginosa_St_429SC1_79.C04.b	1	C04	TRUE	richards	FALSE	FALSE	100	4.11	3.39	54.16	4431.96	0.14	0.32	0.13	3.89	4.34	2.86	3.92	53.94	54.37	3.84	4.38	2.75	4.02	53.9	54.42	4.97	4.47	56.83	4433.95	6.7	11.5	57.91	4421.51	1.35	21.76	0.5	16.23	4.47	8.93	-24.29	47.29	57.09	58.73	4394.81	4448.21	4.05
1	1089	Paeruginosa_St_429SC1_79.C04.a	1	C04	TRUE	richards	FALSE	FALSE	100	3.4	0.87	64.9	5238.87	0.08	0.32	0.17	3.26	3.54	0.34	1.4	64.62	65.18	3.24	3.57	0.24	1.5	64.57	65.23	4.24	3.02	66.99	5240.34	7.35	22.05	68.93	5228.38	4.8	28.97	0.94	20.07	-0.56	15.25	-25.6	69.71	67.39	70.48	5195.36	5261.4	-2.07
1	1090	Paeruginosa_St_429SC1_79.C04.b	1	C04	TRUE	logistic	FALSE	FALSE	100	2.98	-1.89	67.95	5471	0.12	0.53	0.32	2.79	3.18	-2.76	-1.01	67.42	68.47	2.75	3.22	-2.93	-0.85	67.32	68.57	4.13	2.01	71.22	5471.37	11.04	30.91	75.58	5457.96	5.94	25.67	2.32	25.69	1.26	20.82	-11.31	73.14	71.76	79.4	5415.7	5500.21	-0.61
1	1091	Paeruginosa_DSM_1707.C04.a	1	C04	TRUE	gompertz.exp	FALSE	FALSE	100	NA	NA	NA	NA	NA	NA	NA	NA	NA	NA	NA	NA	NA	NA	NA	NA	NA	NA	NA	0.04	-271.78	12.48	1060.32	1.9	62.09	13.93	1056.51	1.74	19.01	1.1	7.05	-0.96	4.76	30.82	93.35	12.12	15.74	1044.92	1068.1	-1.51
1	1092	Paeruginosa_DSM_1707.C04.b	1	C04	TRUE	gompertz.exp	FALSE	FALSE	100	NA	NA	NA	NA	NA	NA	NA	NA	NA	NA	NA	NA	NA	NA	NA	NA	NA	NA	NA	0.03	-308.39	12.77	1054.05	4.29	62.35	15.4	1050.75	3.98	15.8	1.59	6.37	-2.26	10.83	36.36	88.35	12.8	18.01	1040.27	1061.23	-3.51
1	1093	Paeruginosa_DSM_1707.C04.a	1	C04	TRUE	logistic	FALSE	FALSE	100	0.03	-302.66	31.69	1101.96	0.04	455.04	92.44	-0.03	0.1	-1051.2	445.88	-120.37	183.75	-0.04	0.11	-1194.54	589.22	-149.48	212.87	0.1	-69.61	13.69	1102.12	2.85	52.04	15.39	1098.68	2.25	17.02	1.21	8.11	-0.86	6.56	24.05	80.03	13.4	17.39	1085.34	1112.03	-1.57
1	1094	Paeruginosa_DSM_1707.C04.b	1	C04	TRUE	gompertz.exp	FALSE	FALSE	100	NA	NA	NA	NA	NA	NA	NA	NA	NA	NA	NA	NA	NA	NA	NA	NA	NA	NA	NA	0.04	-257.35	12.05	1039.43	2.74	65	13.55	1036.86	1.42	15.1	0.53	5.17	0.41	5.07	40.16	89.83	12.68	14.41	1028.35	1045.36	-0.04
1	1095	Paeruginosa_DSM_1707.C04.a	1	C04	TRUE	logistic	FALSE	FALSE	100	0.04	-277.28	30.84	1114.92	0.03	290.94	71.14	-0.01	0.09	-755.88	201.31	-86.19	147.87	-0.02	0.1	-847.52	292.96	-108.6	170.28	0.09	-86.78	13.67	1114.97	2.67	55.93	15.6	1110.71	2.25	19.48	1.21	8.51	-1.04	6.37	23.89	87.97	13.62	17.58	1096.71	1124.71	-1.74
1	1096	Paeruginosa_DSM_1707.C04.b	1	C04	TRUE	gompertz.exp	FALSE	FALSE	100	NA	NA	NA	NA	NA	NA	NA	NA	NA	NA	NA	NA	NA	NA	NA	NA	NA	NA	NA	3.24	-2.59	20.5	1025.49	3.78	65.91	18.41	1022.26	1.69	17.77	3.65	5.06	1.01	6.55	36.68	95.14	12.4	24.43	1013.94	1030.57	0.48
1	1097	Paeruginosa_DSM_1707.C04.a	1	C04	TRUE	gompertz.exp	FALSE	FALSE	100	NA	NA	NA	NA	NA	NA	NA	NA	NA	NA	NA	NA	NA	NA	NA	NA	NA	NA	NA	0.52	56.12	18.29	1250.25	5.36	80.03	20.37	1245.44	4.09	9.43	1.16	11.95	-1.37	12.09	64.51	95.55	18.46	22.29	1225.78	1265.09	-2.66
1	1098	Paeruginosa_DSM_1707.C04.b	1	C04	TRUE	gompertz.exp	FALSE	FALSE	100	NA	NA	NA	NA	NA	NA	NA	NA	NA	NA	NA	NA	NA	NA	NA	NA	NA	NA	NA	0.9	73.31	13.18	1024.62	4.14	75.62	14.97	1021.96	4.03	19.01	2.44	6.73	-2.48	10.76	44.34	106.89	10.96	18.98	1010.9	1033.03	-3.75
1	1099	Paeruginosa_DSM_1707.C04.a	1	C04	TRUE	gompertz.exp	FALSE	FALSE	100	NA	NA	NA	NA	NA	NA	NA	NA	NA	NA	NA	NA	NA	NA	NA	NA	NA	NA	NA	0.11	-62.52	14.27	1116.34	9.88	81.13	18.3	1112.52	6.46	14.23	1.51	9.04	-0.75	20.5	57.73	104.53	15.81	20.79	1097.66	1127.39	-2.78
1	1100	Paeruginosa_DSM_1707.C04.b	1	C04	TRUE	gompertz.exp	FALSE	FALSE	100	NA	NA	NA	NA	NA	NA	NA	NA	NA	NA	NA	NA	NA	NA	NA	NA	NA	NA	NA	0.02	-572.23	11.53	1023.9	2.48	76.76	13.72	1020.5	1.46	14.68	1	5.24	0.08	4.89	52.61	100.92	12.07	15.37	1011.88	1029.12	-0.38
1	1101	Ecoli_DSM_18039.C04.a	1	C04	TRUE	gompertz	FALSE	FALSE	100	0.36	-21.17	61.62	2200.71	0.01	0.86	3.4	0.36	0.37	-22.58	-19.77	56.02	67.21	0.35	0.37	-22.85	-19.5	54.95	68.29	0.56	-5.08	39.65	2200.64	5.31	44.33	40.69	2193.75	2.6	21.22	0.59	12.04	1.03	9.59	9.42	79.23	39.72	41.67	2173.94	2213.55	0.21
1	1102	Ecoli_DSM_18039.C04.b	1	C04	TRUE	logistic	FALSE	FALSE	100	0.34	-20.36	46.11	2031.9	0	0.86	1.47	0.33	0.34	-21.78	-18.94	43.69	48.53	0.33	0.35	-22.05	-18.67	43.22	49	0.56	-2.55	36.9	2031.51	5.75	47.09	38.04	2022.62	1.54	24.72	0.75	14.97	3.22	8.28	6.43	87.75	36.82	39.27	1997.99	2047.25	2.74
1	1103	Ecoli_DSM_18039.C04.a	1	C04	TRUE	logistic	FALSE	FALSE	100	0.38	-18.36	43.37	2181.31	0.01	1.01	0.99	0.37	0.39	-20.02	-16.7	41.75	45	0.37	0.4	-20.34	-16.38	41.44	45.31	0.68	0.43	38.05	2181.12	5.54	58.26	39	2175.61	2.12	16.2	0.42	11.27	2.05	9.04	31.62	84.9	38.32	39.69	2157.07	2194.15	1.38
1	1104	Ecoli_DSM_18039.C04.b	1	C04	TRUE	gompertz.exp	FALSE	FALSE	100	0.34	-24.75	36.12	2084.84	0.03	2.01	13.91	0.29	0.39	-28.06	-21.44	13.24	59	0.28	0.4	-28.69	-20.8	8.86	63.38	0.81	2.86	34.99	2085	5.18	42.3	36.47	2077.52	2.4	25.66	0.67	14.39	1.23	9.12	0.09	84.51	35.37	37.57	2053.85	2101.19	0.48
1	1105	Ecoli_DSM_18039.C04.a	1	C04	TRUE	gompertz.exp	FALSE	FALSE	100	0.36	-23.81	39.67	2175.6	0.01	1.76	8.78	0.34	0.39	-26.7	-20.92	25.23	54.1	0.33	0.39	-27.26	-20.36	22.46	56.87	0.57	-6.47	36.83	2175.78	6.23	36.09	38.09	2168.47	2.72	21.4	0.69	11.44	1.75	10.7	0.88	71.29	36.96	39.22	2149.66	2187.29	0.89
1	1106	Ecoli_DSM_18039.C04.b	1	C04	TRUE	gompertz	FALSE	FALSE	100	0.32	-23.64	65.31	2006.9	0	1.08	5.33	0.31	0.32	-25.41	-21.87	56.54	74.08	0.31	0.32	-25.75	-21.53	54.86	75.76	0.48	-6.46	36.37	2006.83	3.26	58.99	37.81	2000.14	2.14	24.68	0.92	9.86	-0.27	6.78	18.39	99.59	36.29	39.33	1983.92	2016.36	-0.95
1	1107	Ecoli_DSM_18039.C04.a	1	C04	TRUE	gompertz.exp	FALSE	FALSE	100	0.35	-23.76	44.84	2170.26	0.01	1.44	7.92	0.34	0.37	-26.13	-21.38	31.81	57.88	0.33	0.38	-26.58	-20.93	29.31	60.38	0.66	-1.81	38.16	2170.37	4.65	51.54	39.04	2161.66	2.59	21.99	0.69	12.44	0.39	8.92	15.36	87.72	37.9	40.18	2141.2	2182.13	-0.43
1	1108	Ecoli_DSM_18039.C04.b	1	C04	TRUE	richards	FALSE	FALSE	100	1.94	9.59	153.23	6266.33	0.02	0.33	2.36	1.91	1.97	9.05	10.14	149.35	157.12	1.91	1.97	8.94	10.24	148.6	157.86	2.65	16.32	136.32	6271.15	8.56	58.63	137.26	6253.35	2.82	25.19	1.6	26.06	3.93	13.2	17.19	100.06	134.62	139.89	6210.48	6296.22	3.04
1	1109	Ecoli_DSM_18039.C04.a	1	C04	TRUE	gompertz.exp	FALSE	FALSE	100	0.36	-23.06	43.52	2133.44	0.01	1.4	1.7	0.34	0.38	-25.36	-20.75	40.72	46.33	0.34	0.38	-25.8	-20.31	40.18	46.86	0.6	-3.67	37.72	2133.92	3.47	68.32	39.69	2126.38	2.35	21.32	1.28	13.59	-0.4	7.34	33.24	103.4	37.58	41.8	2104.03	2148.73	-1.14
1	1110	Ecoli_DSM_18039.C04.b	1	C04	TRUE	gompertz.exp	FALSE	FALSE	100	0.29	-30.09	43.92	1932.09	0.01	1.39	2.17	0.28	0.3	-32.37	-27.8	40.36	47.49	0.27	0.3	-32.81	-27.36	39.67	48.17	1.76	70.83	35.44	1932.19	4.19	58.87	35.67	1925.42	1.36	26.18	0.89	10.05	1.95	6.42	15.81	101.93	34.2	37.14	1908.89	1941.95	1.52
1	1111	Ecoli_DSM_30083T.C04.a	1	C04	TRUE	richards	FALSE	FALSE	100	16.38	3.52	280.11	21858.59	0.1	0.06	0.22	16.21	16.55	3.42	3.61	279.75	280.47	16.18	16.58	3.4	3.63	279.68	280.54	17.51	3.71	283.05	21858.84	19.43	5.89	283.91	21822.6	1.87	3.22	0.54	48.7	16.36	22.51	0.6	11.18	283.02	284.79	21742.49	21902.72	15.77
1	1112	Ecoli_DSM_30083T.C04.b	1	C04	TRUE	richards	FALSE	FALSE	100	14.84	3.61	270.01	20899.21	0.09	0.06	0.21	14.69	14.99	3.51	3.71	269.66	270.36	14.66	15.02	3.49	3.73	269.6	270.43	15.4	3.44	272.67	20895.29	17.49	5.04	273.41	20850.61	1.71	3.17	0.29	63.41	14.67	20.31	-0.19	10.26	272.94	273.89	20746.3	20954.93	14.13
1	1113	Ecoli_DSM_30083T.C04.a	1	C04	TRUE	richards	FALSE	FALSE	100	15.22	3.14	280.24	21776.1	0.09	0.06	0.22	15.06	15.37	3.04	3.24	279.89	280.6	15.04	15.4	3.02	3.26	279.82	280.67	15.78	3	283.22	21771.66	17.54	3.81	283.72	21721.91	1.31	2.9	0.3	71.09	15.38	19.69	-0.97	8.58	283.22	284.21	21604.96	21838.85	14.97
1	1114	Ecoli_DSM_30083T.C04.b	1	C04	TRUE	richards	FALSE	FALSE	100	15.22	3.37	272.41	21178.55	0.09	0.06	0.21	15.07	15.37	3.27	3.46	272.07	272.75	15.04	15.4	3.25	3.48	272	272.82	15.75	2.46	275.36	21175.56	17.56	3.74	275.98	21134.23	1.08	1.9	0.29	61.3	15.79	19.33	0.61	6.87	275.49	276.46	21033.4	21235.07	15.45
1	1115	Ecoli_DSM_30083T.C04.a	1	C04	TRUE	richards	FALSE	FALSE	100	15.57	2.78	281	21993.67	0.1	0.06	0.23	15.4	15.73	2.67	2.88	280.62	281.38	15.37	15.76	2.65	2.9	280.55	281.45	15.98	2.71	284.47	21992.21	20.04	5.34	285	21956.13	13.16	2.63	0.24	51.74	-1.61	41.7	1	9.67	284.6	285.41	21871.02	22041.23	-5.76
1	1116	Ecoli_DSM_30083T.C04.b	1	C04	TRUE	richards	FALSE	FALSE	100	15.22	3.16	273	21272.96	0.1	0.06	0.22	15.06	15.38	3.06	3.26	272.64	273.36	15.03	15.41	3.04	3.28	272.57	273.43	16.09	3.31	276.54	21272.11	18.19	4.99	277.03	21235.87	1.53	2.33	0.35	65.95	15.67	20.7	1.16	8.82	276.46	277.61	21127.38	21344.36	15.19
1	1117	Ecoli_DSM_30083T.C04.a	1	C04	TRUE	richards	FALSE	FALSE	100	15.15	3.01	279.43	21762.33	0.1	0.07	0.24	14.98	15.32	2.9	3.12	279.03	279.83	14.95	15.35	2.87	3.15	278.95	279.9	15.22	2.74	282.14	21759.51	19.6	4.46	283.06	21728.57	7.25	2.4	0.44	54.22	7.68	31.52	0.51	8.41	282.33	283.79	21639.38	21817.76	5.4
1	1118	Ecoli_DSM_30083T.C04.b	1	C04	TRUE	richards	FALSE	FALSE	100	15.3	3.27	272.98	21284.92	0.1	0.07	0.23	15.14	15.47	3.16	3.38	272.6	273.36	15.1	15.5	3.14	3.4	272.53	273.43	15.2	3	276.71	21282.9	18.19	7.07	277.62	21240.15	2.27	3.71	0.48	61.75	14.45	21.93	0.97	13.18	276.83	278.42	21138.58	21341.72	13.73
1	1119	Ecoli_DSM_30083T.C04.a	1	C04	TRUE	richards	FALSE	FALSE	100	14.95	2.98	279.4	21732.45	0.09	0.06	0.22	14.81	15.1	2.88	3.08	279.05	279.75	14.78	15.13	2.86	3.1	278.98	279.82	15.78	3.09	282.12	21731.1	17.79	4.61	282.76	21692.12	1.75	2.42	0.45	64.22	14.91	20.67	0.63	8.6	282.02	283.5	21586.48	21797.77	14.36
1	1120	Ecoli_DSM_30083T.C04.b	1	C04	TRUE	richards	FALSE	FALSE	100	15.14	3.36	271.66	21120.81	0.1	0.06	0.22	14.98	15.3	3.26	3.46	271.29	272.02	14.95	15.33	3.23	3.48	271.22	272.09	15.42	3.15	274.68	21117.79	18.55	6.14	275.1	21089.97	2.27	2.61	0.29	44.54	14.82	22.29	1.84	10.44	274.62	275.57	21016.7	21163.25	14.1
1	1121	Paeruginosa_St_429SC1_79.C05.a	1	C05	TRUE	logistic	FALSE	FALSE	100	1.17	-6.78	40.53	3167.75	0.03	0.61	0.17	1.11	1.22	-7.8	-5.77	40.25	40.81	1.1	1.23	-7.99	-5.58	40.2	40.87	2.13	2.36	42.16	3168.05	5.08	35.47	44.1	3159.92	1.51	25.1	0.75	14.03	2.59	7.56	-5.82	76.76	42.87	45.33	3136.84	3183	2.12
1	1122	Paeruginosa_St_429SC1_79.C05.b	1	C05	TRUE	richards	FALSE	FALSE	100	1.81	-4.01	43.69	3578.07	0.06	0.47	0.15	1.71	1.91	-4.78	-3.25	43.44	43.94	1.69	1.92	-4.92	-3.1	43.39	43.99	2.44	-1.77	46.24	3577.9	5.59	28.87	47.76	3568.14	1.77	24.35	0.91	15.75	2.68	8.51	-11.19	68.92	46.27	49.25	3542.23	3594.05	2.12
1	1123	Paeruginosa_St_429SC1_79.C05.a	1	C05	TRUE	gompertz	FALSE	FALSE	100	1.56	-4.92	43.69	3448.28	0.05	0.5	0.2	1.48	1.64	-5.75	-4.09	43.37	44.02	1.47	1.66	-5.91	-3.93	43.3	44.08	1.55	-4.37	44.18	3448.61	6.38	19.66	46.55	3439.71	3.36	24.26	1.09	18.89	0.85	11.9	-20.25	59.56	44.75	48.34	3408.63	3470.79	-0.21
1	1124	Paeruginosa_St_429SC1_79.C05.b	1	C05	TRUE	gompertz	FALSE	FALSE	100	0.22	-52.07	15.98	1300.7	0.04	9.89	0.3	0.16	0.27	-68.34	-35.79	15.48	16.48	0.15	0.28	-71.46	-32.68	15.39	16.57	0.12	-87.55	15.75	1300.68	3.39	62.84	17.7	1298.23	2.54	24.73	0.78	8.04	-0.79	7.58	22.16	103.52	16.42	18.98	1285	1311.45	-1.59
1	1125	Paeruginosa_St_429SC1_79.C05.a	1	C05	TRUE	gompertz.exp	FALSE	FALSE	100	NA	NA	NA	NA	NA	NA	NA	NA	NA	NA	NA	NA	NA	NA	NA	NA	NA	NA	NA	0.01	-798.45	12.37	1068.07	3.79	53.55	15.56	1063.15	2.8	12.09	1.38	9.97	-0.81	8.39	33.66	73.44	13.3	17.83	1046.74	1079.55	-1.7
1	1126	Paeruginosa_St_429SC1_79.C05.b	1	C05	TRUE	gompertz	FALSE	FALSE	100	2.01	-4.27	45.73	3720.47	0.07	0.46	0.19	1.89	2.12	-5.02	-3.51	45.41	46.04	1.87	2.14	-5.17	-3.37	45.35	46.1	4.72	1.09	47.71	3719.87	9.24	20.92	49.81	3709.76	3.69	25.75	0.86	14.79	3.17	15.31	-21.44	63.27	48.4	51.22	3685.44	3734.09	2.01
1	1127	Paeruginosa_St_429SC1_79.C05.a	1	C05	TRUE	gompertz.exp	FALSE	FALSE	100	1.18	5.16	20.12	2936.77	0.08	0.99	0.97	1.06	1.31	3.53	6.79	18.53	21.71	1.03	1.34	3.22	7.1	18.22	22.02	1.15	-5.75	40.11	2937.09	5.64	38.49	42.33	2926.58	2.63	30.91	1.15	15.42	1.31	9.98	-12.36	89.34	40.44	44.23	2901.21	2951.95	0.48
1	1128	Paeruginosa_St_429SC1_79.C05.b	1	C05	TRUE	gompertz.exp	FALSE	FALSE	100	1.45	0.19	27.1	3213.15	0.07	1.63	2.43	1.34	1.56	-2.5	2.87	23.1	31.09	1.32	1.59	-3.01	3.38	22.34	31.85	1.39	-6.5	42.48	3213.3	6.38	27.49	44.75	3207.28	2.22	32.11	0.91	16.46	2.73	10.03	-25.33	80.31	43.25	46.24	3180.21	3234.35	2.03
1	1129	Paeruginosa_St_429SC1_79.C05.a	1	C05	TRUE	richards	FALSE	FALSE	100	1.24	-5.74	37.45	3011.85	0.05	0.68	0.16	1.17	1.32	-6.85	-4.63	37.18	37.72	1.15	1.33	-7.07	-4.42	37.12	37.77	1.32	-4.53	38.13	3012.09	9.07	68.21	41.38	3005.65	4.81	24.38	0.91	14.7	1.16	16.97	28.1	108.32	39.88	42.89	2981.46	3029.83	-0.35
1	1130	Paeruginosa_St_429SC1_79.C05.b	1	C05	TRUE	richards	FALSE	FALSE	100	1.2	-13.2	45.09	3701.78	0.07	1.25	0.22	1.09	1.31	-15.26	-11.14	44.73	45.45	1.07	1.34	-15.66	-10.74	44.66	45.52	3.31	-2.27	48.04	3701.92	9.34	38.23	49.83	3694.49	3.97	23.71	0.79	15.29	2.81	15.86	-0.77	77.22	48.53	51.13	3669.33	3719.64	1.56
1	1131	Paeruginosa_DSM_1707.C05.a	1	C05	TRUE	logistic	FALSE	FALSE	100	0.07	-140.88	21.55	1233.58	0.02	33.98	5.69	0.05	0.1	-196.79	-84.98	12.18	30.91	0.04	0.1	-207.49	-74.27	10.39	32.71	0.19	-24.49	16.09	1233.79	3.82	56.76	18.71	1228.04	3.82	19	1.56	11.29	-2.45	10.1	25.5	88.02	16.15	21.28	1209.46	1246.61	-3.66
1	1132	Paeruginosa_DSM_1707.C05.b	1	C05	TRUE	gompertz	FALSE	FALSE	100	0.18	-70.21	24.15	1654.28	0.03	13.45	1.47	0.13	0.23	-92.34	-48.08	21.74	26.56	0.12	0.24	-96.58	-43.84	21.27	27.02	0.81	-9.24	21.99	1654.4	15.73	71.25	25.65	1649.69	18.08	29.14	1.86	14.08	-14.01	45.46	23.3	119.19	22.59	28.71	1626.52	1672.86	-19.7
1	1133	Paeruginosa_DSM_1707.C05.a	1	C05	TRUE	gompertz.exp	FALSE	FALSE	100	3.43	4.33	21.11	3085.18	0.37	0.45	0.81	2.82	4.03	3.59	5.06	19.78	22.44	2.71	4.15	3.45	5.2	19.52	22.7	3.89	1.02	40.16	3085.57	8.27	10.41	42.4	3078.81	1.82	20.97	1.02	12.86	5.27	11.27	-24.08	44.9	40.73	44.07	3057.65	3099.97	4.69
1	1134	Paeruginosa_DSM_1707.C05.b	1	C05	TRUE	logistic	FALSE	FALSE	100	2.62	-2.74	42.93	3631.64	0.15	0.54	0.2	2.39	2.86	-3.63	-1.84	42.59	43.26	2.34	2.91	-3.8	-1.67	42.53	43.33	7.95	2.43	49.51	3632.54	11.06	12.06	50.26	3622.84	3.28	22.96	0.58	15.32	5.66	16.45	-25.7	49.83	49.31	51.22	3597.64	3648.03	4.63
1	1135	Paeruginosa_DSM_1707.C05.a	1	C05	TRUE	gompertz.exp	FALSE	FALSE	100	2.94	3.85	22.81	3218.78	0.33	0.64	1.13	2.4	3.49	2.8	4.91	20.95	24.67	2.3	3.59	2.6	5.11	20.59	25.03	2.75	-0.88	41.97	3218.81	9.31	21.42	44.74	3211.23	2.86	25.47	1.12	15.15	4.61	14.01	-20.48	63.31	42.9	46.58	3186.3	3236.16	3.71
1	1136	Paeruginosa_DSM_1707.C05.b	1	C05	TRUE	logistic	FALSE	FALSE	100	3.05	-2.31	42.46	3631.55	0.18	0.5	0.2	2.75	3.34	-3.12	-1.49	42.14	42.78	2.7	3.4	-3.28	-1.34	42.08	42.84	5.35	0.94	47.27	3632.35	8.79	8.37	48.59	3621.83	2.01	17.49	0.63	17.97	5.48	12.1	-20.41	37.14	47.55	49.62	3592.28	3651.38	4.85
1	1137	Paeruginosa_DSM_1707.C05.a	1	C05	TRUE	gompertz.exp	FALSE	FALSE	100	3.06	4.78	22.52	3386.72	0.33	0.54	0.94	2.52	3.59	3.88	5.67	20.98	24.06	2.42	3.7	3.71	5.84	20.69	24.36	2.57	0.12	47.99	3386.99	9.31	36.86	49.5	3376.98	5.72	32.66	0.93	19.14	-0.1	18.71	-16.88	90.59	47.96	51.03	3345.5	3408.47	-1.9
1	1138	Paeruginosa_DSM_1707.C05.b	1	C05	TRUE	logistic	FALSE	FALSE	100	2.72	-1.44	39.98	3374.71	0.15	0.47	0.19	2.48	2.96	-2.21	-0.67	39.67	40.29	2.43	3	-2.35	-0.52	39.62	40.35	3.74	0.57	43.98	3376.01	7.57	22.34	45.71	3370.83	2.76	27.97	0.85	12.62	3.03	12.12	-23.66	68.35	44.31	47.11	3350.06	3391.6	2.16
1	1139	Paeruginosa_DSM_1707.C05.a	1	C05	TRUE	gompertz.exp	FALSE	FALSE	100	3.49	6.17	20.48	3096.35	0.46	0.48	0.79	2.74	4.25	5.37	6.97	19.18	21.79	2.6	4.39	5.22	7.12	18.93	22.04	2.87	1.23	42.08	3095.89	10.62	55.38	44.88	3086.6	4.82	32.19	1.56	16.17	2.68	18.55	2.43	108.33	42.31	47.45	3060	3113.19	1.17
1	1140	Paeruginosa_DSM_1707.C05.b	1	C05	TRUE	logistic	FALSE	FALSE	100	3.35	-0.71	39.94	3405.86	0.18	0.37	0.17	3.05	3.64	-1.32	-0.09	39.67	40.22	3	3.7	-1.44	0.02	39.61	40.27	6.54	2.11	47.3	3407.74	9.44	6.82	48.54	3403.51	2.2	18.86	0.94	13.73	5.83	13.05	-24.2	37.85	46.99	50.09	3380.92	3426.1	5.14
1	1141	Ecoli_DSM_18039.C05.a	1	C05	TRUE	logistic	FALSE	FALSE	100	0.13	-78.79	19.35	1357.91	0.02	13.57	0.98	0.1	0.16	-101.1	-56.47	17.73	20.97	0.09	0.17	-105.38	-52.2	17.42	21.28	0.31	-22.18	17.89	1357.92	5.54	51.45	20.5	1354.68	3.46	20.06	1.17	11.95	-0.16	11.23	18.45	84.45	18.56	22.43	1335.02	1374.34	-1.25
1	1142	Ecoli_DSM_18039.C05.b	1	C05	TRUE	logistic	FALSE	FALSE	100	0.34	-28.22	21.22	1677.65	0.02	2.71	0.2	0.31	0.38	-32.67	-23.77	20.89	21.54	0.3	0.39	-33.52	-22.92	20.83	21.6	0.49	-14.1	21.51	1677.48	4.93	55.07	24.02	1672.3	2.55	23.19	1.01	11.83	0.73	9.12	16.92	93.22	22.36	25.68	1652.83	1691.76	-0.07
1	1143	Ecoli_DSM_18039.C05.a	1	C05	TRUE	logistic	FALSE	FALSE	100	0.21	-47.03	17.07	1377.25	0.04	10.46	0.38	0.15	0.28	-64.23	-29.82	16.45	17.69	0.14	0.29	-67.52	-26.53	16.33	17.81	0.14	-77.21	17.08	1377.44	9.51	57.39	22.45	1373.85	3.37	17.73	1.32	15.6	3.96	15.06	28.23	86.56	20.27	24.63	1348.19	1399.5	2.89
1	1144	Ecoli_DSM_18039.C05.b	1	C05	TRUE	richards	FALSE	FALSE	100	0.47	-18.64	22.3	1824.85	0.03	1.86	0.14	0.43	0.52	-21.71	-15.57	22.07	22.53	0.42	0.53	-22.29	-14.99	22.03	22.57	0.89	-1.86	24.12	1824.99	6.06	34.73	26.02	1821.53	1.98	25.79	0.85	8.95	2.8	9.32	-7.69	77.15	24.63	27.41	1806.81	1836.25	2.17
1	1145	Ecoli_DSM_18039.C05.a	1	C05	TRUE	logistic	FALSE	FALSE	100	0.19	-54	18.56	1420.94	0.03	10.56	0.55	0.14	0.24	-71.37	-36.62	17.66	19.46	0.13	0.24	-74.7	-33.29	17.48	19.63	0.15	-70.75	18.34	1420.89	6.98	40.15	21.79	1420.01	4.46	22.88	1.78	13.45	-0.37	14.32	2.51	77.79	18.86	24.73	1397.88	1442.15	-1.77
1	1146	Ecoli_DSM_18039.C05.b	1	C05	TRUE	richards	FALSE	FALSE	100	0.38	-24.21	21.05	1707.81	0.03	2.88	0.17	0.33	0.43	-28.95	-19.47	20.78	21.33	0.32	0.44	-29.86	-18.56	20.72	21.38	0.55	-11.34	21.73	1707.85	5.12	54.51	24.29	1703.55	3.29	28.64	1.14	9.8	-0.28	10.53	7.4	101.62	22.41	26.18	1687.44	1719.66	-1.32
1	1147	Ecoli_DSM_18039.C05.a	1	C05	TRUE	gompertz	FALSE	FALSE	100	0.19	-55.31	18.16	1351.31	0.03	12.35	0.78	0.13	0.24	-75.63	-34.98	16.88	19.43	0.12	0.25	-79.52	-31.09	16.63	19.68	0.2	-44.23	17.25	1351.32	6.65	57.33	21.14	1346.78	2.72	16.26	1.34	12.75	2.18	11.11	30.59	84.07	18.94	23.34	1325.8	1367.75	1.32
1	1148	Ecoli_DSM_18039.C05.b	1	C05	TRUE	gompertz.exp	FALSE	FALSE	100	1.8	-0.39	29.32	3756.01	0.09	1.66	3.2	1.65	1.95	-3.11	2.34	24.05	34.59	1.63	1.98	-3.63	2.86	23.04	35.6	4.81	2.04	53.45	3754.71	8.76	10.14	53.93	3744.06	2.12	20.86	1.26	14.63	5.27	12.24	-24.18	44.46	51.86	55.99	3720	3768.12	4.6
1	1149	Ecoli_DSM_18039.C05.a	1	C05	TRUE	logistic	FALSE	FALSE	100	0.61	-12.83	16.87	1445.48	0.15	4.92	0.3	0.36	0.86	-20.92	-4.74	16.36	17.37	0.31	0.91	-22.47	-3.19	16.27	17.46	11.87	20.38	36.15	1445.84	19.27	22.73	36.77	1439	4.81	7.06	0.83	10.93	11.35	27.19	11.11	34.34	35.4	38.14	1421.03	1456.98	9.83
1	1150	Ecoli_DSM_18039.C05.b	1	C05	TRUE	richards	FALSE	FALSE	100	0.39	-20.19	18.92	1582.29	0.05	5.17	0.11	0.32	0.47	-28.7	-11.69	18.74	19.11	0.3	0.49	-30.32	-10.06	18.7	19.14	0.51	50.7	20.4	1582.09	4.32	46.64	22.23	1577.77	1.97	24.4	0.55	9.46	1.09	7.56	6.51	86.77	21.33	23.13	1562.2	1593.34	0.47
1	1151	Ecoli_DSM_30083T.C05.a	1	C05	TRUE	richards	FALSE	FALSE	100	3.32	17.67	125.52	7704.67	0.09	0.91	0.3	3.17	3.47	16.17	19.17	125.03	126.02	3.14	3.5	15.88	19.46	124.94	126.11	3.49	18.28	127.91	7698.38	9.19	46.25	130.34	7671.6	5.45	28.28	1.31	36.45	0.22	18.16	-0.27	92.77	128.18	132.5	7611.64	7731.57	-1.5
1	1152	Ecoli_DSM_30083T.C05.b	1	C05	TRUE	logistic	FALSE	FALSE	100	1.85	-1.81	111.37	6764.09	0.04	0.61	0.79	1.79	1.9	-2.81	-0.8	110.06	112.67	1.78	1.91	-3.01	-0.6	109.82	112.92	3.18	19.49	108	6769.68	6.51	38.65	109.03	6749.39	1.69	16.38	0.56	28.72	3.73	9.29	11.7	65.6	108.11	109.95	6702.15	6796.63	3.2
1	1153	Ecoli_DSM_30083T.C05.a	1	C05	TRUE	richards	FALSE	FALSE	100	2.99	19.06	115.49	7177	0.36	4.34	0.45	2.41	3.58	11.92	26.2	114.75	116.23	2.3	3.69	10.55	27.57	114.61	116.38	3.51	22.78	119.09	7166.09	8.23	36.62	120.6	7141.96	2.77	23.32	1	25.98	3.68	12.78	-1.74	74.99	118.96	122.25	7099.22	7184.69	2.81
1	1154	Ecoli_DSM_30083T.C05.b	1	C05	TRUE	richards	FALSE	FALSE	100	2.86	14.49	114.14	7384.16	0.19	2.41	0.34	2.55	3.17	10.53	18.46	113.57	114.7	2.49	3.23	9.77	19.22	113.46	114.81	3.34	18.1	117.72	7376.88	6.88	30.01	118.7	7355.97	1.89	9.79	0.62	30.67	3.77	10	13.91	46.12	117.67	119.72	7305.53	7406.42	3.17
1	1155	Ecoli_DSM_30083T.C05.a	1	C05	TRUE	richards	FALSE	FALSE	100	3.67	14.81	137.83	8734.62	0.1	0.83	0.34	3.51	3.83	13.44	16.19	137.27	138.4	3.48	3.86	13.18	16.45	137.16	138.51	3.98	17.29	142.62	8726.77	12.03	55.05	143.92	8700.47	4.09	32.31	0.85	36.63	5.31	18.75	1.9	108.21	142.53	145.32	8640.21	8760.74	4.02
1	1156	Ecoli_DSM_30083T.C05.b	1	C05	TRUE	richards	FALSE	FALSE	100	3.27	14.2	130.21	8289.3	0.11	1.11	0.34	3.1	3.44	12.37	16.02	129.66	130.76	3.06	3.48	12.02	16.37	129.55	130.87	3.51	15.61	134.84	8280.47	9.6	59.87	136.22	8258.7	3.16	29.63	0.71	28.26	4.41	14.8	11.13	108.61	135.05	137.39	8212.21	8305.19	3.41
1	1157	Ecoli_DSM_30083T.C05.a	1	C05	TRUE	richards	FALSE	FALSE	100	2.8	17.67	122.38	7400.34	0.19	2.71	0.51	2.48	3.11	13.21	22.14	121.54	123.23	2.42	3.17	12.36	22.99	121.38	123.39	3.12	19.85	125.6	7393.29	9.7	23.98	127.31	7375.98	5.78	22.78	0.75	28.79	0.2	19.2	-13.49	61.45	126.08	128.54	7328.62	7423.33	-1.62
1	1158	Ecoli_DSM_30083T.C05.b	1	C05	TRUE	richards	FALSE	FALSE	100	3.37	15.04	127.68	8109.5	0.12	1.14	0.37	3.17	3.56	13.17	16.91	127.08	128.29	3.14	3.6	12.81	17.27	126.96	128.4	3.41	15.01	131.81	8097.77	6.75	29.03	132.48	8077.24	1.65	11.05	0.54	35.89	4.04	9.47	10.86	47.2	131.6	133.36	8018.2	8136.28	3.52
1	1159	Ecoli_DSM_30083T.C05.a	1	C05	TRUE	richards	FALSE	FALSE	100	2.61	16.67	109.3	6748.45	0.17	2.41	0.44	2.34	2.89	12.7	20.65	108.57	110.03	2.28	2.94	11.94	21.41	108.43	110.17	3.47	1.22	112.13	6735.96	7.32	23.6	113.65	6720.87	2.26	17.06	1.29	26.72	3.6	11.03	-4.46	51.66	111.53	115.77	6676.92	6764.83	2.89
1	1160	Ecoli_DSM_30083T.C05.b	1	C05	TRUE	richards	FALSE	FALSE	100	2.71	13.87	114.79	7297.75	0.15	2.03	0.41	2.47	2.95	10.53	17.21	114.11	115.47	2.42	2.99	9.89	17.85	113.98	115.6	3.18	-0.53	117.61	7285.86	6.13	23.83	118.2	7269.24	1.65	14.36	0.37	25.36	3.41	8.86	0.2	47.45	117.59	118.8	7227.53	7310.96	2.89
1	1161	Paeruginosa_St_429SC1_79.C06.a	1	C06	TRUE	gompertz.exp	FALSE	FALSE	100	7.53	5.45	82.42	7930.65	0.17	0.18	0.88	7.25	7.81	5.16	5.75	80.97	83.87	7.2	7.86	5.1	5.8	80.7	84.15	6.76	3.48	102.69	7931.12	9.9	5.69	104.03	7916.32	1.43	9.32	0.66	24.28	7.55	12.26	-9.64	21.02	102.94	105.11	7876.38	7956.25	7.1
1	1162	Paeruginosa_St_429SC1_79.C06.b	1	C06	TRUE	gompertz.exp	FALSE	FALSE	100	6.79	8.2	62.5	6443.16	0.19	0.17	0.63	6.48	7.1	7.93	8.47	61.46	63.53	6.42	7.16	7.88	8.53	61.26	63.73	7.81	6.52	85.57	6442.51	11.2	18.65	86.84	6427.09	3.16	29.51	1.54	21.33	6	16.4	-29.9	67.2	84.31	89.36	6392	6462.17	5
1	1163	Paeruginosa_St_429SC1_79.C06.a	1	C06	TRUE	gompertz.exp	FALSE	FALSE	100	7.21	6.39	85.01	7905.21	0.14	0.16	0.76	6.99	7.43	6.13	6.65	83.76	86.25	6.95	7.48	6.08	6.7	83.52	86.49	6.59	4.31	103.16	7905.33	10.27	11.21	104.58	7883.91	2.11	20.14	1.01	32.37	6.8	13.74	-21.92	44.34	102.92	106.24	7830.65	7937.16	6.14
1	1164	Paeruginosa_St_429SC1_79.C06.b	1	C06	TRUE	gompertz.exp	FALSE	FALSE	100	NA	NA	NA	NA	NA	NA	NA	NA	NA	NA	NA	NA	NA	NA	NA	NA	NA	NA	NA	0.04	-286.29	13.05	1085.26	4.22	76.26	15.11	1080.77	3.04	14.51	0.86	6.03	-0.78	9.21	52.4	100.12	13.69	16.53	1070.85	1090.68	-1.74
1	1165	Paeruginosa_St_429SC1_79.C06.a	1	C06	TRUE	gompertz.exp	FALSE	FALSE	100	NA	NA	NA	NA	NA	NA	NA	NA	NA	NA	NA	NA	NA	NA	NA	NA	NA	NA	NA	0.01	-1239.58	11.73	1030.92	2.28	55.1	13.43	1026.95	1.97	14.78	1.03	5.83	-0.96	5.52	30.79	79.42	11.74	15.12	1017.37	1036.54	-1.58
1	1166	Paeruginosa_St_429SC1_79.C06.b	1	C06	TRUE	richards	FALSE	FALSE	100	6.05	4.78	95	7473.63	0.1	0.17	0.16	5.89	6.21	4.5	5.06	94.74	95.25	5.86	6.24	4.45	5.11	94.69	95.3	6.34	4.89	96.82	7476.34	8.57	8.72	99.6	7463.76	1.13	15.54	1.13	24.96	6.7	10.43	-16.85	34.28	97.75	101.45	7422.69	7504.83	6.34
1	1167	Paeruginosa_St_429SC1_79.C06.a	1	C06	TRUE	richards	FALSE	FALSE	100	7.62	5.53	97.83	7810.94	0.16	0.19	0.16	7.36	7.88	5.22	5.84	97.57	98.09	7.31	7.93	5.16	5.89	97.52	98.14	7.62	5.28	100.58	7811.79	10.07	5.12	102.05	7795.23	1.62	7.59	0.82	26.24	7.4	12.74	-7.37	17.61	100.7	103.39	7752.07	7838.38	6.89
1	1168	Paeruginosa_St_429SC1_79.C06.b	1	C06	TRUE	gompertz.exp	FALSE	FALSE	100	6.87	6.67	69.34	6860	0.16	0.16	0.67	6.61	7.14	6.4	6.93	68.23	70.44	6.56	7.19	6.35	6.98	68.02	70.65	6.19	4.36	89.53	6860.39	9.43	7.58	91.35	6840.92	1.87	13.74	0.97	25.01	6.36	12.5	-15.01	30.18	89.76	92.94	6799.78	6882.07	5.77
1	1169	Paeruginosa_St_429SC1_79.C06.a	1	C06	TRUE	gompertz.exp	FALSE	FALSE	100	6.94	6.47	70.5	7019.33	0.17	0.17	0.73	6.66	7.23	6.19	6.76	69.29	71.7	6.61	7.28	6.14	6.81	69.06	71.93	5.98	3.85	90.64	7019.71	8.99	42.91	92.81	7001.92	2.39	37.9	0.78	24.34	5.07	12.92	-19.44	105.25	91.53	94.09	6961.89	7041.95	4.31
1	1170	Paeruginosa_St_429SC1_79.C06.b	1	C06	TRUE	richards	FALSE	FALSE	100	6.15	3.9	96.04	7695.93	0.15	0.27	0.19	5.91	6.39	3.46	4.35	95.73	96.35	5.86	6.44	3.38	4.43	95.67	96.41	6.37	4.01	98.46	7697.24	12.75	13.94	101.37	7688	6.72	19.33	1.11	22.82	1.7	23.8	-17.86	45.74	99.54	103.2	7650.47	7725.54	-0.41
1	1171	Paeruginosa_DSM_1707.C06.a	1	C06	TRUE	gompertz.exp	FALSE	FALSE	100	NA	NA	NA	NA	NA	NA	NA	NA	NA	NA	NA	NA	NA	NA	NA	NA	NA	NA	NA	0.07	-126.22	13.22	1082.3	4.13	68.31	16.07	1078.24	2.86	9.65	1.49	8.75	-0.58	8.84	52.44	84.18	13.62	18.51	1063.84	1092.64	-1.48
1	1172	Paeruginosa_DSM_1707.C06.b	1	C06	TRUE	gompertz.exp	FALSE	FALSE	100	NA	NA	NA	NA	NA	NA	NA	NA	NA	NA	NA	NA	NA	NA	NA	NA	NA	NA	NA	0.15	-41.15	16.26	1207.85	7.27	70.79	18.82	1205.53	8.31	23.02	1.1	9.83	-6.4	20.95	32.92	108.65	17.01	20.64	1189.37	1221.7	-9.02
1	1173	Paeruginosa_DSM_1707.C06.a	1	C06	TRUE	gompertz.exp	FALSE	FALSE	100	NA	NA	NA	NA	NA	NA	NA	NA	NA	NA	NA	NA	NA	NA	NA	NA	NA	NA	NA	0.07	-124.71	12.84	1062.62	2.67	60.37	14.61	1059.59	1.91	13.96	1	7.06	-0.47	5.82	37.4	83.34	12.97	16.25	1047.98	1071.2	-1.07
1	1174	Paeruginosa_DSM_1707.C06.b	1	C06	TRUE	richards	FALSE	FALSE	100	0.08	-109.44	15.64	1199.36	0.01	25.86	0.28	0.06	0.11	-151.97	-66.91	15.18	16.1	0.06	0.11	-160.12	-58.76	15.09	16.19	0.27	19.8	16.51	1199.69	6.34	60.03	18.72	1195.61	3.35	12.12	0.77	7.66	0.84	11.85	40.08	79.97	17.45	19.98	1183.01	1208.22	-0.22
1	1175	Paeruginosa_DSM_1707.C06.a	1	C06	TRUE	logistic	FALSE	FALSE	100	0.07	-143.93	32.62	1197.15	0.02	66.47	30.76	0.03	0.1	-253.28	-34.58	-17.98	83.22	0.03	0.11	-274.22	-13.64	-27.67	92.91	0.14	-45.98	15.46	1197.21	5.61	56.36	18.67	1193.18	3.35	15.79	1.31	9.4	0.1	11.12	30.38	82.33	16.52	20.82	1177.73	1208.64	-0.95
1	1176	Paeruginosa_DSM_1707.C06.b	1	C06	TRUE	logistic	FALSE	FALSE	100	0.07	-152.06	31.37	1216.85	0.01	38.51	21.1	0.05	0.09	-215.4	-88.71	-3.35	66.09	0.04	0.09	-227.53	-76.58	-9.99	72.74	0.11	-73.75	15.8	1216.87	3.56	58.18	17.33	1211.3	2.62	20.08	0.91	9.24	-0.75	7.88	25.15	91.21	15.83	18.84	1196.09	1226.5	-1.58
1	1177	Paeruginosa_DSM_1707.C06.a	1	C06	TRUE	gompertz.exp	FALSE	FALSE	100	NA	NA	NA	NA	NA	NA	NA	NA	NA	NA	NA	NA	NA	NA	NA	NA	NA	NA	NA	0.4	43.06	19.32	1275.96	6.66	73.47	21.65	1270.55	5.45	16.34	1.2	11.21	-2.31	15.62	46.58	100.35	19.67	23.62	1252.11	1289	-4.03
1	1178	Paeruginosa_DSM_1707.C06.b	1	C06	TRUE	gompertz.exp	FALSE	FALSE	100	NA	NA	NA	NA	NA	NA	NA	NA	NA	NA	NA	NA	NA	NA	NA	NA	NA	NA	NA	0.18	3.82	15.9	1149.39	3.05	63.77	17.01	1145.75	2.18	16.39	1.05	10.11	-0.54	6.63	36.81	90.74	15.28	18.73	1129.13	1162.38	-1.23
1	1179	Paeruginosa_DSM_1707.C06.a	1	C06	TRUE	gompertz.exp	FALSE	FALSE	100	NA	NA	NA	NA	NA	NA	NA	NA	NA	NA	NA	NA	NA	NA	NA	NA	NA	NA	NA	0.13	-10.7	13.44	1090.2	8.12	74.37	17.77	1086.01	4.22	15.21	1.41	8.13	1.18	15.06	49.35	99.39	15.45	20.09	1072.64	1099.39	-0.15
1	1180	Paeruginosa_DSM_1707.C06.b	1	C06	TRUE	logistic	FALSE	FALSE	100	0.06	-87.01	65.56	1109.93	0.28	1616.47	375.37	-0.4	0.53	-2746.1	2572.07	-551.92	683.04	-0.49	0.62	-3255.28	3081.26	-670.16	801.28	0.09	-82.73	13.77	1109.9	5.64	71.13	16.45	1105.27	2.73	20.11	1.31	6.91	1.14	10.13	38.04	104.21	14.3	18.61	1093.9	1116.64	0.28
1	1181	Ecoli_DSM_18039.C06.a	1	C06	TRUE	logistic	FALSE	FALSE	100	0.07	-144.96	28.92	1231.07	0.01	15.4	14.51	0.06	0.08	-170.3	-119.62	5.04	52.79	0.06	0.08	-175.15	-114.77	0.47	57.37	0.23	-13.11	16.29	1231.12	5.18	56.61	18.55	1223.83	2.15	18.66	0.8	9.94	1.63	8.72	25.92	87.31	17.23	19.88	1207.47	1240.19	0.95
1	1182	Ecoli_DSM_18039.C06.b	1	C06	TRUE	logistic	FALSE	FALSE	100	0.08	-124.09	19.42	1235.62	0.01	20.35	1.89	0.06	0.1	-157.56	-90.61	16.31	22.53	0.06	0.11	-163.97	-84.2	15.71	23.12	0.18	-32.29	16.02	1235.71	5.49	69.39	18.47	1232.15	2.29	18.47	1.02	9.09	1.72	9.25	39.01	99.76	16.79	20.15	1217.21	1247.1	1
1	1183	Ecoli_DSM_18039.C06.a	1	C06	TRUE	logistic	FALSE	FALSE	100	0.08	-133.8	14.54	1130.45	0.03	53.99	1.07	0.03	0.13	-222.61	-44.99	12.77	16.31	0.02	0.14	-239.62	-27.99	12.44	16.64	0.33	22.19	14.89	1130.69	7.19	62.04	18.35	1127.56	2.94	10.21	1.33	10.58	2.36	12.02	45.25	78.83	16.16	20.53	1110.15	1144.97	1.44
1	1184	Ecoli_DSM_18039.C06.b	1	C06	TRUE	logistic	FALSE	FALSE	100	0.12	-86.34	16.7	1254.17	0.02	14.04	0.56	0.09	0.15	-109.43	-63.25	15.78	17.62	0.09	0.15	-113.86	-58.83	15.61	17.79	0.54	37.82	16.78	1254.3	5.38	61.06	18.47	1250.22	1.43	19.92	0.55	7.54	3.03	7.73	28.29	93.83	17.57	19.38	1237.81	1262.63	2.58
1	1185	Ecoli_DSM_18039.C06.a	1	C06	TRUE	logistic	FALSE	FALSE	100	0.09	-110.23	18.79	1269.57	0.02	23.7	1.68	0.06	0.12	-149.23	-71.24	16.03	21.55	0.06	0.13	-156.69	-63.77	15.51	22.08	0.1	-94.83	16.15	1269.65	5.06	47.56	18.9	1265.97	3.32	22.07	1.4	9.79	-0.4	10.53	11.26	83.86	16.6	21.21	1249.86	1282.08	-1.45
1	1186	Ecoli_DSM_18039.C06.b	1	C06	TRUE	logistic	FALSE	FALSE	100	0.12	-87.21	17.05	1259.39	0.02	14.56	0.65	0.09	0.14	-111.16	-63.26	15.98	18.12	0.08	0.15	-115.75	-58.68	15.77	18.32	0.91	72.32	17.05	1259.24	4.53	59.37	18.52	1254.29	2.6	17.32	1.04	9.56	0.25	8.81	30.87	87.87	16.8	20.23	1238.56	1270.02	-0.57
1	1187	Ecoli_DSM_18039.C06.a	1	C06	TRUE	logistic	FALSE	FALSE	100	0.05	-209.84	33.12	1149.57	0.03	196.65	56.47	0	0.1	-533.32	113.65	-59.78	126.02	-0.01	0.11	-595.26	175.59	-77.57	143.81	0.07	-124.15	14.31	1149.61	4.78	63.9	17.1	1145.46	2.35	13.45	0.92	10.01	0.92	8.65	41.77	86.03	15.58	18.61	1128.99	1161.92	0.18
1	1188	Ecoli_DSM_18039.C06.b	1	C06	TRUE	richards	FALSE	FALSE	100	0.11	-95.24	19.04	1408.9	0.01	10.4	0.8	0.1	0.13	-112.34	-78.13	17.73	20.34	0.1	0.13	-115.61	-74.86	17.48	20.59	2.56	82.24	25.1	1406.75	6.24	64.03	25.92	1401.26	2.35	15.62	1.88	10.11	2.37	10.1	38.33	89.73	22.82	29.02	1384.64	1417.88	1.63
1	1189	Ecoli_DSM_18039.C06.a	1	C06	TRUE	logistic	FALSE	FALSE	100	0.11	-98.5	13.46	1122.77	0.04	35.88	0.42	0.05	0.17	-157.52	-39.49	12.77	14.16	0.04	0.18	-168.82	-28.18	12.63	14.29	0.95	74.68	15.52	1122.43	3.38	75.72	16.99	1117.38	2.24	16.89	1.28	9.91	-0.3	7.06	47.94	103.51	14.89	19.09	1101.08	1133.68	-1.01
1	1190	Ecoli_DSM_18039.C06.b	1	C06	TRUE	gompertz	FALSE	FALSE	100	0.02	-602.07	19.54	1052.86	0.04	1050.85	42.28	-0.04	0.08	-2330.71	1126.57	-50.02	89.1	-0.05	0.09	-2661.73	1457.59	-63.34	102.42	1.53	81.11	15.15	1052.47	2.91	76.48	15.67	1048.79	0.71	19.25	0.45	6.77	1.73	4.08	44.81	108.15	14.94	16.41	1037.65	1059.93	1.51
1	1191	Ecoli_DSM_30083T.C06.a	1	C06	TRUE	richards	FALSE	FALSE	100	2.85	0.08	143.45	9279.17	0.03	0.35	0.55	2.8	2.9	-0.49	0.65	142.54	144.36	2.79	2.91	-0.6	0.76	142.37	144.53	5.82	1.58	143.26	9272.42	9.81	52.3	145.21	9248.28	5.67	32.34	1.12	33.64	0.48	19.15	-0.9	105.49	143.37	147.05	9192.94	9303.61	-1.31
1	1192	Ecoli_DSM_30083T.C06.b	1	C06	TRUE	gompertz	FALSE	FALSE	100	1.76	-8.18	97.16	6442.59	0.03	0.48	0.54	1.71	1.81	-8.98	-7.38	96.26	98.05	1.7	1.82	-9.13	-7.23	96.09	98.22	4.93	0.85	94.5	6439.23	6.34	30.03	95.32	6424.65	0.93	30.8	0.51	20.48	4.8	7.87	-20.64	80.69	94.49	96.16	6390.97	6458.34	4.51
1	1193	Ecoli_DSM_30083T.C06.a	1	C06	TRUE	richards	FALSE	FALSE	100	2.29	-2.49	128.48	8320.33	0.03	0.56	0.69	2.24	2.35	-3.41	-1.58	127.35	129.61	2.22	2.36	-3.58	-1.4	127.14	129.83	5.92	1.1	127.58	8314.41	8.12	16.37	129.12	8291.42	1.42	21.36	0.91	29.68	5.79	10.46	-18.77	51.52	127.62	130.61	8242.59	8340.24	5.35
1	1194	Ecoli_DSM_30083T.C06.b	1	C06	TRUE	logistic	FALSE	FALSE	100	2.39	-4.91	127.08	8520.27	0.04	0.47	0.54	2.33	2.45	-5.67	-4.14	126.19	127.97	2.32	2.47	-5.82	-3.99	126.02	128.14	6.97	1.13	126.02	8517.43	8.94	4.02	126.58	8503.61	0.98	7.74	0.41	19.06	7.32	10.56	-8.71	16.75	125.9	127.26	8472.26	8534.96	7.01
1	1195	Ecoli_DSM_30083T.C06.a	1	C06	TRUE	logistic	FALSE	FALSE	100	3.31	-1.88	157.87	10629.43	0.04	0.34	0.51	3.24	3.38	-2.45	-1.32	157.04	158.71	3.23	3.4	-2.56	-1.21	156.87	158.87	6.39	0.53	158.28	10623.75	12.9	60.8	159.55	10595.86	4.37	32.84	0.72	36.95	5.72	20.09	6.78	114.83	158.37	160.73	10535.07	10656.65	4.35
1	1196	Ecoli_DSM_30083T.C06.b	1	C06	TRUE	richards	FALSE	FALSE	100	2.72	-2.37	139.81	9344.67	0.04	0.45	0.58	2.66	2.78	-3.11	-1.63	138.85	140.76	2.65	2.8	-3.25	-1.48	138.66	140.95	5.75	0.43	140.61	9338.78	9.8	63.41	141.62	9316.4	3.48	33.81	0.83	37.47	4.08	15.52	7.8	119.03	140.25	142.99	9254.75	9378.04	2.99
1	1197	Ecoli_DSM_30083T.C06.a	1	C06	TRUE	richards	FALSE	FALSE	100	2.12	-3.1	128.49	8400.85	0.04	0.83	0.55	2.06	2.18	-4.47	-1.74	127.58	129.4	2.05	2.2	-4.73	-1.48	127.4	129.57	3.75	-2.96	129.01	8395.25	11.88	18.91	132.48	8375.38	8.73	21.97	1.75	29.64	-2.48	26.24	-17.23	55.05	129.6	135.36	8326.62	8424.13	-5.23
1	1198	Ecoli_DSM_30083T.C06.b	1	C06	TRUE	richards	FALSE	FALSE	100	2.88	-0.92	138.96	9275.67	0.04	0.39	0.54	2.81	2.94	-1.56	-0.28	138.07	139.85	2.8	2.95	-1.68	-0.15	137.9	140.03	6.12	1.32	139.43	9269.48	8.02	18.94	140.97	9248.6	1.25	18.73	0.63	36.05	5.96	10.08	-11.87	49.74	139.94	142.01	9189.3	9307.9	5.57
1	1199	Ecoli_DSM_30083T.C06.a	1	C06	TRUE	logistic	FALSE	FALSE	100	2.1	-5.5	126.47	8070.6	0.03	0.52	0.67	2.04	2.15	-6.36	-4.64	125.37	127.56	2.03	2.16	-6.52	-4.48	125.16	127.77	5.17	0.65	122.93	8066.96	7.92	30.92	125.1	8051.86	2.85	32.56	1.01	25.73	3.23	12.61	-22.64	84.47	123.44	126.76	8009.54	8094.18	2.33
1	1200	Ecoli_DSM_30083T.C06.b	1	C06	TRUE	logistic	FALSE	FALSE	100	2.22	-4.4	122.66	8031.64	0.03	0.44	0.52	2.16	2.27	-5.12	-3.67	121.81	123.51	2.15	2.28	-5.26	-3.53	121.64	123.67	5.38	0.88	120.37	8027.65	7.34	22.75	121.45	8013.32	1.53	16.23	0.62	23.17	4.84	9.85	-3.95	49.44	120.43	122.46	7975.21	8051.43	4.35
1	1201	Paeruginosa_St_429SC1_79.C07.a	1	C07	TRUE	gompertz.exp	FALSE	FALSE	100	5.2	5.74	43.54	5041.92	0.28	0.3	0.89	4.74	5.66	5.24	6.24	42.07	45.01	4.66	5.74	5.14	6.33	41.79	45.29	5.62	4.19	66.4	5042.16	8.28	22.18	68.38	5029.91	1.7	24.99	0.9	18.25	5.48	11.09	-18.93	63.29	66.9	69.86	4999.89	5059.93	4.94
1	1202	Paeruginosa_St_429SC1_79.C07.b	1	C07	TRUE	gompertz.exp	FALSE	FALSE	100	8.03	8.87	33.78	4204.56	0.5	0.15	0.45	7.21	8.85	8.62	9.13	33.04	34.52	7.05	9.01	8.57	9.18	32.9	34.66	7.23	6.94	56.11	4204.51	8.96	6.45	57.57	4193.73	1.1	8.01	1.31	17.44	7.15	10.77	-6.73	19.63	55.41	59.72	4165.05	4222.42	6.8
1	1203	Paeruginosa_St_429SC1_79.C07.a	1	C07	TRUE	gompertz.exp	FALSE	FALSE	100	4.98	5.16	48.82	5445.94	0.22	0.31	0.97	4.62	5.34	4.65	5.68	47.21	50.42	4.55	5.41	4.55	5.78	46.91	50.73	4.66	2.42	70.56	5446.24	7.6	18.32	72.37	5432.51	2.89	30.03	1.26	21.46	2.85	12.34	-31.08	67.73	70.3	74.44	5397.21	5467.81	1.94
1	1204	Paeruginosa_St_429SC1_79.C07.b	1	C07	TRUE	gompertz.exp	FALSE	FALSE	100	NA	NA	NA	NA	NA	NA	NA	NA	NA	NA	NA	NA	NA	NA	NA	NA	NA	NA	NA	0.01	-1446.09	11.33	1010.46	3.35	72.73	12.59	1006.63	4.6	19.54	0.88	5.4	-4.21	10.92	40.59	104.88	11.15	14.03	997.75	1015.51	-5.66
1	1205	Paeruginosa_St_429SC1_79.C07.a	1	C07	TRUE	gompertz.exp	FALSE	FALSE	100	NA	NA	NA	NA	NA	NA	NA	NA	NA	NA	NA	NA	NA	NA	NA	NA	NA	NA	NA	0.01	-792.65	12.27	1059.34	4.63	52.36	15.88	1054.67	3.07	15.88	1.51	11.4	-0.43	9.68	26.24	78.48	13.4	18.37	1035.92	1073.42	-1.4
1	1206	Paeruginosa_St_429SC1_79.C07.b	1	C07	TRUE	gompertz.exp	FALSE	FALSE	100	5.13	6.96	44.51	4954.99	0.2	0.22	0.63	4.81	5.46	6.6	7.33	43.48	45.54	4.75	5.52	6.53	7.4	43.28	45.73	5.3	4.96	65.7	4954.9	8.13	13.11	66.88	4939.63	1.98	18	0.9	21.25	4.86	11.39	-16.5	42.73	65.4	68.36	4904.68	4974.59	4.24
1	1207	Paeruginosa_St_429SC1_79.C07.a	1	C07	TRUE	gompertz.exp	FALSE	FALSE	100	5.6	6.97	39.07	4625.78	0.36	0.28	0.79	5.02	6.19	6.51	7.44	37.77	40.36	4.9	6.3	6.42	7.53	37.52	40.61	5.03	4.4	62.73	4626.24	9.79	25.71	65.22	4616.65	3.22	30.08	1.49	19.33	4.49	15.08	-23.77	75.19	62.76	67.67	4584.86	4648.45	3.47
1	1208	Paeruginosa_St_429SC1_79.C07.b	1	C07	TRUE	gompertz.exp	FALSE	FALSE	100	4.72	7.22	34.26	4099.9	0.25	0.25	0.58	4.31	5.13	6.82	7.63	33.31	35.22	4.23	5.21	6.74	7.7	33.12	35.4	4.78	4.89	54.39	4099.73	8.85	11.79	56.49	4086.97	2.18	18.93	1.16	17.55	5.26	12.44	-19.35	42.94	54.57	58.4	4058.11	4115.84	4.58
1	1209	Paeruginosa_St_429SC1_79.C07.a	1	C07	TRUE	gompertz.exp	FALSE	FALSE	100	4.01	5.69	39.12	4489.21	0.19	0.33	0.81	3.7	4.33	5.14	6.23	37.78	40.46	3.64	4.39	5.04	6.34	37.53	40.71	3.83	2.55	58.09	4488.96	7.14	15.82	60.84	4478.05	2.62	22.4	1.11	22.32	2.83	11.45	-21.03	52.68	59.02	62.66	4441.34	4514.76	2.01
1	1210	Paeruginosa_St_429SC1_79.C07.b	1	C07	TRUE	gompertz.exp	FALSE	FALSE	100	4.87	5.11	51.62	5482.87	0.16	0.26	0.81	4.6	5.13	4.69	5.53	50.28	52.96	4.55	5.18	4.6	5.61	50.03	53.21	6	4.36	69.41	5482.9	9.74	15.92	72.3	5469.62	2.29	21.72	0.81	19.66	5.97	13.51	-19.81	51.65	70.97	73.63	5437.28	5501.95	5.24
1	1211	Paeruginosa_DSM_1707.C07.a	1	C07	TRUE	logistic	FALSE	FALSE	100	0.03	-304.35	17.68	1087.02	0.02	215.92	11.2	-0.01	0.08	-659.54	50.83	-0.75	36.11	-0.01	0.08	-727.55	118.85	-4.28	39.64	0.07	-122.64	13.35	1087.13	5.32	66.08	16.75	1082.9	4.29	15.56	2.22	9.53	-1.74	12.37	40.49	91.67	13.1	20.41	1067.22	1098.57	-3.09
1	1212	Paeruginosa_DSM_1707.C07.b	1	C07	TRUE	gompertz.exp	FALSE	FALSE	100	NA	NA	NA	NA	NA	NA	NA	NA	NA	NA	NA	NA	NA	NA	NA	NA	NA	NA	NA	0.03	-297.57	12.78	1055.29	12.93	79.05	16.6	1050.56	16.87	15.63	2.41	6.94	-14.83	40.68	53.34	104.76	12.64	20.57	1039.13	1061.98	-20.14
1	1213	Paeruginosa_DSM_1707.C07.a	1	C07	TRUE	gompertz.exp	FALSE	FALSE	100	NA	NA	NA	NA	NA	NA	NA	NA	NA	NA	NA	NA	NA	NA	NA	NA	NA	NA	NA	0.03	-338.92	11.87	1031.41	3	64.23	14.11	1028.99	1.8	9.47	0.9	4.65	0.04	5.97	48.66	79.81	12.63	15.59	1021.35	1036.64	-0.53
1	1214	Paeruginosa_DSM_1707.C07.b	1	C07	TRUE	gompertz.exp	FALSE	FALSE	100	NA	NA	NA	NA	NA	NA	NA	NA	NA	NA	NA	NA	NA	NA	NA	NA	NA	NA	NA	0.31	39.97	13.12	1046.03	4.6	69.9	15.45	1042.57	1.74	9.08	0.67	5.33	1.75	7.46	54.96	84.85	14.34	16.55	1033.8	1051.33	1.2
1	1215	Paeruginosa_DSM_1707.C07.a	1	C07	TRUE	logistic	FALSE	FALSE	100	0.07	-148.47	18.23	1201.22	0.03	67.09	4.31	0.02	0.12	-258.84	-38.11	11.14	25.32	0.01	0.13	-279.97	-16.98	9.78	26.68	0.09	-95.2	14.96	1201.29	7.91	62.47	20.88	1195.93	3.97	12.08	1.95	16.13	1.38	14.44	42.59	82.35	17.67	24.09	1169.4	1222.47	0.13
1	1216	Paeruginosa_DSM_1707.C07.b	1	C07	TRUE	gompertz.exp	FALSE	FALSE	100	NA	NA	NA	NA	NA	NA	NA	NA	NA	NA	NA	NA	NA	NA	NA	NA	NA	NA	NA	0.03	-287.32	12.01	1041.38	2.51	61.78	13.71	1038.5	1.98	15.01	1.05	7.21	-0.75	5.78	37.08	86.47	11.99	15.44	1026.64	1050.37	-1.38
1	1217	Paeruginosa_DSM_1707.C07.a	1	C07	TRUE	gompertz.exp	FALSE	FALSE	100	NA	NA	NA	NA	NA	NA	NA	NA	NA	NA	NA	NA	NA	NA	NA	NA	NA	NA	NA	0.75	47.18	20.69	1297.04	10.23	73.19	23.9	1293.12	7.87	16.85	1.28	14.59	-2.71	23.17	45.47	100.92	21.8	26.01	1269.13	1317.12	-5.19
1	1218	Paeruginosa_DSM_1707.C07.b	1	C07	TRUE	gompertz.exp	FALSE	FALSE	100	NA	NA	NA	NA	NA	NA	NA	NA	NA	NA	NA	NA	NA	NA	NA	NA	NA	NA	NA	0.05	-171.05	11.51	1013.69	1.3	65.76	12.57	1010.65	1	12.67	0.54	4.3	-0.34	2.95	44.92	86.6	11.68	13.46	1003.58	1017.72	-0.65
1	1219	Paeruginosa_DSM_1707.C07.a	1	C07	TRUE	gompertz.exp	FALSE	FALSE	100	NA	NA	NA	NA	NA	NA	NA	NA	NA	NA	NA	NA	NA	NA	NA	NA	NA	NA	NA	0.28	44.14	13.27	1058.97	9.99	77.31	18.81	1053.85	7.08	17.14	2.37	9.85	-1.66	21.63	49.12	105.5	14.92	22.71	1037.65	1070.06	-3.89
1	1220	Paeruginosa_DSM_1707.C07.b	1	C07	TRUE	gompertz.exp	FALSE	FALSE	100	NA	NA	NA	NA	NA	NA	NA	NA	NA	NA	NA	NA	NA	NA	NA	NA	NA	NA	NA	0	-3868.39	11.21	1008.73	8.57	80.73	13.83	1005.69	6.29	15.91	1.22	3.74	-1.77	18.91	54.55	106.9	11.82	15.83	999.54	1011.85	-3.75
1	1221	Ecoli_DSM_18039.C07.a	1	C07	TRUE	logistic	FALSE	FALSE	100	1.08	32.41	158.35	2655.86	0.08	4.47	17.16	0.94	1.22	25.06	39.76	130.13	186.57	0.91	1.24	23.65	41.17	124.73	191.98	1.3	41.78	64.02	2657.34	6.96	50.6	65.23	2646.32	2.41	17.56	0.84	22.01	2.99	10.92	21.72	79.48	63.85	66.61	2610.11	2682.53	2.23
1	1222	Ecoli_DSM_18039.C07.b	1	C07	TRUE	logistic	FALSE	FALSE	100	1.03	24.32	135.74	2875.88	0.03	1.8	6.97	0.98	1.09	21.37	27.28	124.27	147.2	0.97	1.1	20.81	27.84	122.08	149.4	1.29	37.11	69.53	2877.17	6.91	74.28	71.04	2864.79	3.74	16.94	2.02	19.4	0.76	13.06	46.42	102.14	67.72	74.36	2832.87	2896.71	-0.42
1	1223	Ecoli_DSM_18039.C07.a	1	C07	TRUE	logistic	FALSE	FALSE	100	0.72	7.55	91.2	2757.39	0.02	1.61	5.25	0.69	0.74	4.89	10.2	82.56	99.84	0.68	0.75	4.38	10.71	80.9	101.5	0.76	11.99	59.81	2757.86	10.78	62.31	61.11	2745.68	3.21	13.44	0.98	23.97	5.51	16.06	40.21	84.42	59.49	62.72	2706.25	2785.1	4.5
1	1224	Ecoli_DSM_18039.C07.b	1	C07	TRUE	logistic	FALSE	FALSE	100	1.12	29.68	156.52	2859.53	0.05	2.44	9.91	1.04	1.2	25.67	33.69	140.22	172.82	1.03	1.22	24.9	34.46	137.1	175.94	1.51	41.6	68.7	2860.28	6.49	62.42	69.66	2849.48	2.36	15.5	0.57	13.49	2.61	10.37	36.92	87.91	68.73	70.6	2827.28	2871.68	1.86
1	1225	Ecoli_DSM_18039.C07.a	1	C07	TRUE	logistic	FALSE	FALSE	100	1.1	34.18	170.95	2695.71	0.12	6.49	25.26	0.9	1.3	23.51	44.86	129.39	212.5	0.87	1.34	21.47	46.9	121.44	220.45	1.07	31.59	63.54	2695.95	7.65	48.5	63.74	2686.74	5.02	21.53	0.69	18.08	-0.61	15.91	13.08	83.92	62.61	64.87	2657.01	2716.48	-2.19
1	1226	Ecoli_DSM_18039.C07.b	1	C07	TRUE	logistic	FALSE	FALSE	100	1.1	30.39	153.3	2752.63	0.06	2.98	11.78	1	1.19	25.48	35.3	133.91	172.68	0.98	1.21	24.54	36.24	130.2	176.39	1.97	56.34	68.44	2753.81	5.71	72.81	68.84	2741.25	3.07	16.8	1.35	17.97	0.66	10.77	45.18	100.45	66.62	71.06	2711.68	2770.82	-0.31
1	1227	Ecoli_DSM_18039.C07.a	1	C07	TRUE	logistic	FALSE	FALSE	100	1.24	39.36	187.73	2685.4	0.13	5.71	24.71	1.03	1.44	29.96	48.76	147.08	228.38	0.99	1.48	28.16	50.56	139.3	236.17	1.26	39.12	65.46	2685.93	6.51	61.58	66.82	2669.74	2.25	20.6	1.11	24.51	2.81	10.2	27.7	95.46	65	68.64	2629.43	2710.05	2.1
1	1228	Ecoli_DSM_18039.C07.b	1	C07	TRUE	gompertz.exp	FALSE	FALSE	100	4.36	8.66	75.87	7076.95	0.1	0.28	1.01	4.2	4.51	8.2	9.13	74.21	77.53	4.17	4.54	8.11	9.22	73.9	77.84	5.09	7.22	101.33	7074.59	10.28	11.37	103.46	7058.86	2.98	15.03	0.94	24.87	5.38	15.17	-13.35	36.1	101.91	105	7017.95	7099.78	4.44
1	1229	Ecoli_DSM_18039.C07.a	1	C07	TRUE	gompertz.exp	FALSE	FALSE	100	NA	NA	NA	NA	NA	NA	NA	NA	NA	NA	NA	NA	NA	NA	NA	NA	NA	NA	NA	18.47	12.63	66.23	2951.83	33.1	13.22	65.86	2938.91	12.72	1.33	0.69	23.41	12.19	54.02	11.04	15.4	64.72	67	2900.4	2977.43	8.18
1	1230	Ecoli_DSM_18039.C07.b	1	C07	TRUE	logistic	FALSE	FALSE	100	1.23	42.42	195.86	2587.2	0.12	5.8	24.79	1.03	1.43	32.88	51.95	155.09	236.64	0.99	1.47	31.06	53.78	147.28	244.45	2.81	67.73	65.3	2586.7	5.04	75.46	65.85	2575.26	1.49	16.82	0.72	17.55	2.6	7.49	47.79	103.13	64.67	67.02	2546.39	2604.13	2.13
1	1231	Ecoli_DSM_30083T.C07.a	1	C07	TRUE	richards	FALSE	FALSE	100	14.68	2.6	282.61	21917.46	0.08	0.06	0.21	14.54	14.82	2.51	2.7	282.26	282.96	14.51	14.84	2.49	2.72	282.19	283.02	21.21	4.24	287.02	21919.77	21.38	4.8	287.23	21875.55	1.85	2.58	0.28	67.18	18.34	24.42	0.57	9.04	286.77	287.68	21765.04	21986.07	17.76
1	1232	Ecoli_DSM_30083T.C07.b	1	C07	TRUE	gompertz	FALSE	FALSE	100	14.66	3.14	276.45	21259.47	0.07	0.05	0.19	14.55	14.78	3.06	3.22	276.15	276.75	14.52	14.8	3.04	3.24	276.09	276.81	16.27	3.34	281.07	21259.63	17.81	3.06	281.32	21217.77	1.38	2.2	0.4	74.61	15.54	20.08	-0.56	6.68	280.66	281.98	21095.04	21340.5	15.11
1	1233	Ecoli_DSM_30083T.C07.a	1	C07	TRUE	richards	FALSE	FALSE	100	14.86	2.52	283.5	21959.42	0.08	0.05	0.2	14.72	15	2.44	2.61	283.16	283.83	14.69	15.03	2.42	2.63	283.09	283.9	18.55	2.56	286.28	21958.27	20.6	4.18	286.85	21906.03	2.05	2.77	0.47	67.84	17.23	23.97	-0.38	8.74	286.08	287.61	21794.44	22017.62	16.59
1	1234	Ecoli_DSM_30083T.C07.b	1	C07	TRUE	richards	FALSE	FALSE	100	14.98	2.59	278.96	21667.86	0.1	0.06	0.23	14.82	15.15	2.49	2.69	278.57	279.35	14.79	15.18	2.47	2.71	278.5	279.42	25.07	4.61	282.21	21667.3	24.58	4.05	282.47	21628.38	2.73	2.49	0.22	50.5	20.1	29.07	-0.05	8.14	282.1	282.84	21545.3	21711.45	19.24
1	1235	Ecoli_DSM_30083T.C07.a	1	C07	TRUE	richards	FALSE	FALSE	100	15.89	2.23	285.95	22272.69	0.13	0.06	0.25	15.68	16.1	2.13	2.33	285.53	286.37	15.64	16.14	2.11	2.35	285.45	286.45	22.62	3.56	289.49	22274.69	24.41	4.17	290.04	22236.45	2.25	2.35	0.56	67	20.71	28.11	0.3	8.04	289.11	290.96	22126.24	22346.66	20.01
1	1236	Ecoli_DSM_30083T.C07.b	1	C07	TRUE	richards	FALSE	FALSE	100	15.59	2.54	285.62	22112.71	0.1	0.05	0.21	15.42	15.75	2.46	2.62	285.27	285.97	15.39	15.78	2.44	2.64	285.2	286.03	21.33	3.02	289.11	22115.33	22.67	3.26	289.4	22073.56	2.07	1.19	0.32	62.59	19.26	26.08	1.29	5.22	288.87	289.93	21970.6	22176.53	18.61
1	1237	Ecoli_DSM_30083T.C07.a	1	C07	TRUE	gompertz	FALSE	FALSE	100	14.72	2.53	281.03	21741.12	0.08	0.06	0.21	14.59	14.86	2.44	2.62	280.67	281.38	14.56	14.88	2.42	2.64	280.61	281.45	17.71	2.65	284.04	21741.55	20.63	2.52	284.79	21693.87	3.7	1.35	0.41	61.92	14.54	26.72	0.29	4.75	284.11	285.47	21592.01	21795.74	13.38
1	1238	Ecoli_DSM_30083T.C07.b	1	C07	TRUE	richards	FALSE	FALSE	100	14.56	2.22	280.48	21800.39	0.08	0.05	0.2	14.42	14.69	2.14	2.31	280.15	280.81	14.4	14.72	2.12	2.33	280.09	280.87	18.38	2.44	284.3	21801.57	19.24	2.59	284.73	21766.63	1.01	1.33	0.39	65.03	17.57	20.9	0.39	4.78	284.09	285.36	21659.66	21873.61	17.25
1	1239	Ecoli_DSM_30083T.C07.a	1	C07	TRUE	gompertz	FALSE	FALSE	100	14.88	2.71	281.25	21741.43	0.08	0.06	0.22	14.74	15.02	2.61	2.8	280.9	281.61	14.72	15.05	2.59	2.82	280.83	281.67	17.1	2.66	284.43	21738.89	19.4	3.09	284.65	21697.57	1.66	1.54	0.26	57.62	16.66	22.13	0.56	5.63	284.22	285.08	21602.78	21792.36	16.14
1	1240	Ecoli_DSM_30083T.C07.b	1	C07	TRUE	gompertz	FALSE	FALSE	100	15.1	2.59	277.49	21566.6	0.09	0.06	0.21	14.96	15.25	2.5	2.69	277.14	277.84	14.93	15.27	2.48	2.71	277.07	277.91	20.28	2.79	280.1	21564.62	21.9	3.4	280.41	21529.41	2.48	2.05	0.27	54.91	17.83	25.98	0.03	6.77	279.97	280.85	21439.08	21619.73	17.05
1	1241	Paeruginosa_St_429SC1_79.C08.a	1	C08	TRUE	gompertz.exp	FALSE	FALSE	100	3.21	4.5	31.49	3862.63	0.19	0.44	0.9	2.89	3.52	3.78	5.22	30.01	32.96	2.84	3.58	3.64	5.36	29.72	33.25	3.23	1.39	49.85	3862.84	7	17.05	52.09	3854.48	1.85	19.57	0.91	15.77	3.96	10.04	-15.14	49.24	50.6	53.59	3828.53	3880.42	3.38
1	1242	Paeruginosa_St_429SC1_79.C08.b	1	C08	TRUE	richards	FALSE	FALSE	100	3.19	2.09	50.15	4095.1	0.12	0.43	0.16	2.99	3.39	1.38	2.8	49.89	50.41	2.96	3.43	1.24	2.94	49.84	50.46	5.1	5.08	53.11	4096.29	7.88	9.22	54.37	4083.55	1.44	14.89	1.14	14.38	5.51	10.25	-15.28	33.72	52.5	56.25	4059.89	4107.22	5.06
1	1243	Paeruginosa_St_429SC1_79.C08.a	1	C08	TRUE	gompertz.exp	FALSE	FALSE	100	2.46	-1.94	47.35	4036.46	0.08	0.43	1.22	2.33	2.59	-2.64	-1.24	45.35	49.36	2.31	2.62	-2.77	-1.1	44.96	49.74	2.88	1.06	53.44	4039.04	7.51	26.5	55.24	4031.61	2.79	31.26	0.69	15.58	2.92	12.1	-24.93	77.93	54.1	56.37	4005.99	4057.24	2.04
1	1244	Paeruginosa_St_429SC1_79.C08.b	1	C08	TRUE	gompertz.exp	FALSE	FALSE	100	NA	NA	NA	NA	NA	NA	NA	NA	NA	NA	NA	NA	NA	NA	NA	NA	NA	NA	NA	0.06	-155.83	13.82	1088.67	3.55	79.57	15.7	1086.45	3.22	13.65	0.87	6.46	-1.75	8.84	57.12	102.02	14.28	17.13	1075.83	1097.07	-2.76
1	1245	Paeruginosa_St_429SC1_79.C08.a	1	C08	TRUE	gompertz.exp	FALSE	FALSE	100	NA	NA	NA	NA	NA	NA	NA	NA	NA	NA	NA	NA	NA	NA	NA	NA	NA	NA	NA	0.05	-190.68	13.43	1081.7	3.83	62.48	15.3	1079.67	3.68	16.62	0.93	6.99	-2.22	9.89	35.14	89.82	13.77	16.83	1068.17	1091.17	-3.38
1	1246	Paeruginosa_St_429SC1_79.C08.b	1	C08	TRUE	logistic	FALSE	FALSE	100	2.25	-1.66	52.32	4188.05	0.07	0.42	0.19	2.13	2.36	-2.34	-0.97	52	52.64	2.11	2.38	-2.47	-0.84	51.94	52.7	4.76	5.33	54.91	4188.81	8.04	12.56	56.22	4179.91	2.03	16.56	0.69	16.5	4.71	11.38	-14.69	39.8	55.07	57.36	4152.78	4207.05	4.07
1	1247	Paeruginosa_St_429SC1_79.C08.a	1	C08	TRUE	gompertz.exp	FALSE	FALSE	100	3.59	6.33	32.86	3924.87	0.18	0.3	0.63	3.3	3.88	5.84	6.83	31.82	33.89	3.25	3.93	5.74	6.93	31.63	34.09	3.59	3.24	51.88	3925.09	6.93	18.79	53.67	3916.94	2.74	28.63	1.21	15	2.43	11.44	-28.31	65.88	51.68	55.66	3892.27	3941.61	1.57
1	1248	Paeruginosa_St_429SC1_79.C08.b	1	C08	TRUE	gompertz.exp	FALSE	FALSE	100	3.43	6.66	27.58	3583.84	0.23	0.35	0.64	3.06	3.81	6.09	7.23	26.53	28.63	2.99	3.88	5.98	7.34	26.33	28.83	3.51	3.52	48	3583.97	7.65	25.86	50.38	3575	2.03	31.93	0.91	15.5	4.31	10.99	-26.67	78.38	48.88	51.88	3549.5	3600.51	3.67
1	1249	Paeruginosa_St_429SC1_79.C08.a	1	C08	TRUE	logistic	FALSE	FALSE	100	1.91	-3.18	46.9	3782.8	0.06	0.46	0.18	1.81	2.01	-3.94	-2.42	46.61	47.19	1.79	2.03	-4.09	-2.28	46.56	47.24	2.48	0.33	48.77	3783.86	7.8	32.33	51.2	3772.32	3.02	33.61	0.94	16.17	2.83	12.76	-22.96	87.62	49.65	52.75	3745.73	3798.91	1.88
1	1250	Paeruginosa_St_429SC1_79.C08.b	1	C08	TRUE	logistic	FALSE	FALSE	100	2.26	-2.2	51.25	4143.18	0.07	0.44	0.19	2.14	2.38	-2.92	-1.48	50.93	51.57	2.12	2.41	-3.06	-1.34	50.87	51.63	4.95	5.18	53.83	4144.16	9.13	15.86	55.69	4133.88	2.79	16.9	0.87	16.25	4.54	13.72	-11.94	43.65	54.26	57.12	4107.14	4160.61	3.66
1	1251	Paeruginosa_DSM_1707.C08.a	1	C08	TRUE	logistic	FALSE	FALSE	100	0.05	-200.52	20.14	1148.84	0.01	56.58	7.12	0.03	0.07	-293.59	-107.45	8.42	31.85	0.03	0.08	-311.42	-89.62	6.18	34.1	0.18	-25.59	14.46	1148.95	4.91	64.99	16.93	1146.22	4.1	21.09	1.36	7.36	-1.84	11.65	30.29	99.68	14.7	19.16	1134.11	1158.33	-3.13
1	1252	Paeruginosa_DSM_1707.C08.b	1	C08	TRUE	gompertz.exp	FALSE	FALSE	100	NA	NA	NA	NA	NA	NA	NA	NA	NA	NA	NA	NA	NA	NA	NA	NA	NA	NA	NA	0.1	-88.71	16.73	1232.55	8.81	70.95	19.2	1228.11	14.5	23.35	1.91	11.52	-15.04	32.66	32.53	109.36	16.05	22.34	1209.16	1247.06	-19.6
1	1253	Paeruginosa_DSM_1707.C08.a	1	C08	TRUE	logistic	FALSE	FALSE	100	0.05	-143.86	55.23	1105.69	0.2	1433.82	284.43	-0.27	0.38	-2502.49	2214.77	-412.65	523.12	-0.33	0.44	-2954.14	2666.43	-502.25	612.71	0.13	-44.71	13.9	1105.85	3.03	57.49	15.42	1103.33	2.23	14.93	0.81	7.05	-0.64	6.7	32.94	82.05	14.1	16.75	1091.73	1114.94	-1.34
1	1254	Paeruginosa_DSM_1707.C08.b	1	C08	TRUE	logistic	FALSE	FALSE	100	0.06	-169.99	25.37	1206.9	0.01	18.93	13.85	0.05	0.07	-201.14	-138.85	2.59	48.15	0.05	0.07	-207.1	-132.89	-1.77	52.51	0.33	31.65	16.54	1207.28	7.83	62.97	19.56	1204.85	2.39	11.69	0.65	9.15	3.9	11.76	43.75	82.2	18.48	20.63	1189.8	1219.9	3.15
1	1255	Paeruginosa_DSM_1707.C08.a	1	C08	TRUE	richards	FALSE	FALSE	100	8.1	59.33	217.57	4777.14	0.22	0.51	3.53	7.73	8.47	58.5	60.17	211.75	223.38	7.66	8.54	58.34	60.33	210.64	224.49	7.76	58.1	219.03	5020.98	13.1	68.84	218.04	4986.98	4.94	6	1.19	55.42	4.98	21.22	58.97	78.71	216.09	220	4895.83	5078.14	3.42
1	1256	Paeruginosa_DSM_1707.C08.b	1	C08	TRUE	gompertz.exp	FALSE	FALSE	100	NA	NA	NA	NA	NA	NA	NA	NA	NA	NA	NA	NA	NA	NA	NA	NA	NA	NA	NA	3.26	79.19	38.44	1359.31	6.65	80.35	38.55	1353.02	1.74	12.15	0.9	13.13	3.78	9.52	60.36	100.33	37.07	40.04	1331.42	1374.62	3.23
1	1257	Paeruginosa_DSM_1707.C08.a	1	C08	TRUE	richards	FALSE	FALSE	100	8.08	57.78	219.07	5089.28	0.2	0.46	2.81	7.76	8.41	57.02	58.53	214.45	223.7	7.69	8.47	56.88	58.68	213.56	224.59	8.05	57.16	222.7	5329.27	10.95	67.97	221.71	5295.81	2.23	6.81	1.08	49.38	7.29	14.62	56.77	79.17	219.93	223.49	5214.57	5377.04	6.59
1	1258	Paeruginosa_DSM_1707.C08.b	1	C08	TRUE	gompertz.exp	FALSE	FALSE	100	NA	NA	NA	NA	NA	NA	NA	NA	NA	NA	NA	NA	NA	NA	NA	NA	NA	NA	NA	0.05	-168.55	13.8	1083.67	3	67.45	15.52	1080.66	2.66	16.54	0.96	8.21	-1.37	7.37	40.23	94.66	13.94	17.1	1067.16	1094.16	-2.21
1	1259	Paeruginosa_DSM_1707.C08.a	1	C08	TRUE	logistic	FALSE	FALSE	100	0.06	-191.65	24.01	1199.45	0.01	33.73	13.64	0.04	0.07	-247.13	-136.17	1.58	46.44	0.04	0.07	-257.75	-125.54	-2.72	50.74	0.1	-79.37	15.27	1199.48	7.4	65.88	19.2	1192.34	4.42	18.6	1.36	11.4	0.12	14.67	35.28	96.47	16.96	21.44	1173.59	1211.09	-1.27
1	1260	Paeruginosa_DSM_1707.C08.b	1	C08	TRUE	logistic	FALSE	FALSE	100	0.04	-273.7	13.8	1072.33	0.03	204	2.19	-0.01	0.09	-609.27	61.87	10.21	17.4	-0.02	0.1	-673.53	126.13	9.52	18.09	0.03	-298.15	12.41	1072.34	6.39	79.66	16.18	1068.69	2.41	18.11	0.91	7.68	2.43	10.35	49.86	109.45	14.68	17.68	1056.06	1081.32	1.67
1	1261	Ecoli_DSM_18039.C08.a	1	C08	TRUE	richards	FALSE	FALSE	100	1.68	18.54	125.44	4757.13	0.02	0.59	3.12	1.64	1.71	17.58	19.5	120.31	130.57	1.63	1.72	17.39	19.69	119.32	131.55	3.41	43.17	111.55	4755.94	6.82	48.11	111.91	4739.81	2.07	18.34	0.83	32.53	3.42	10.22	17.94	78.27	110.54	113.27	4686.3	4793.32	2.76
1	1262	Ecoli_DSM_18039.C08.b	1	C08	TRUE	richards	FALSE	FALSE	100	1.69	15.63	126.08	5026.46	0.02	0.51	2.41	1.65	1.72	14.8	16.46	122.12	130.04	1.65	1.73	14.64	16.62	121.36	130.8	1.98	21.07	113.74	5025.32	8.65	57.11	114.55	5006.03	3.09	25.41	1.01	33.42	3.58	13.73	15.31	98.91	112.88	116.21	4951.05	5061	2.6
1	1263	Ecoli_DSM_18039.C08.a	1	C08	TRUE	richards	FALSE	FALSE	100	1.64	16.91	123.76	4799.87	0.02	0.62	3.12	1.6	1.68	15.89	17.94	118.63	128.9	1.59	1.69	15.69	18.13	117.64	129.89	2.34	31.8	110.38	4798.57	9.65	53.5	111.21	4779.12	3.15	19.03	0.77	30.95	4.46	14.84	22.2	84.8	109.94	112.47	4728.21	4830.03	3.46
1	1264	Ecoli_DSM_18039.C08.b	1	C08	TRUE	richards	FALSE	FALSE	100	1.62	15.53	129.4	4937.35	0.02	0.59	3.48	1.59	1.66	14.57	16.5	123.68	135.11	1.58	1.67	14.38	16.68	122.58	136.21	3.2	15.6	112.7	4934.03	8.39	53.06	113.23	4913.15	2.05	22.76	1.21	33.42	5.02	11.75	15.62	90.5	111.24	115.22	4858.18	4968.12	4.38
1	1265	Ecoli_DSM_18039.C08.a	1	C08	TRUE	logistic	FALSE	FALSE	100	1.59	15.96	142.91	4850.33	0.01	0.33	2.12	1.58	1.61	15.41	16.5	139.42	146.4	1.57	1.61	15.31	16.61	138.76	147.07	3.51	47.08	112.46	4849.56	7.72	43.78	113.43	4833.79	2.2	21.81	1.16	23.24	4.1	11.33	7.91	79.65	111.52	115.33	4795.56	4872.02	3.41
1	1266	Ecoli_DSM_18039.C08.b	1	C08	TRUE	logistic	FALSE	FALSE	100	1.68	16.8	141.54	4954.59	0.01	0.28	1.74	1.66	1.7	16.33	17.26	138.68	144.4	1.66	1.7	16.24	17.35	138.13	144.94	2.47	27.82	116.96	4956.25	8.11	57.09	117.93	4931.34	4.12	25.93	1.69	34.03	1.33	14.89	14.43	99.75	115.15	120.72	4875.37	4987.32	0.04
1	1267	Ecoli_DSM_18039.C08.a	1	C08	TRUE	richards	FALSE	FALSE	100	1.69	18.23	133.44	4841.14	0.02	0.57	3.98	1.65	1.73	17.28	19.17	126.89	139.99	1.64	1.74	17.1	19.35	125.64	141.24	2.63	32.74	115.34	4839.7	7.03	53.98	115.3	4829.33	1.87	20.77	0.61	18.33	3.95	10.11	19.81	88.16	114.29	116.31	4799.19	4859.48	3.36
1	1268	Ecoli_DSM_18039.C08.b	1	C08	TRUE	richards	FALSE	FALSE	100	4.13	0.7	259.81	13199.51	0.03	0.13	1.8	4.08	4.18	0.49	0.91	256.86	262.76	4.07	4.19	0.44	0.95	256.29	263.33	9.1	4.21	230.63	13200.6	11.58	5.55	230.49	13177.05	1.5	4.69	0.82	54.7	9.12	14.05	-2.15	13.26	229.14	231.84	13087.08	13267.02	8.64
1	1269	Ecoli_DSM_18039.C08.a	1	C08	TRUE	logistic	FALSE	FALSE	100	1.59	16.41	135.62	4732.23	0.01	0.31	1.86	1.57	1.6	15.89	16.92	132.56	138.67	1.57	1.61	15.79	17.02	131.98	139.26	2.73	49.24	113.95	4732.62	7.72	58.61	114.09	4710.68	3.27	20.71	1.17	34.15	2.35	13.09	24.54	92.67	112.16	116.02	4654.5	4766.86	1.32
1	1270	Ecoli_DSM_18039.C08.b	1	C08	TRUE	richards	FALSE	FALSE	100	1.71	19.04	132.22	4790.08	0.02	0.57	3.85	1.67	1.74	18.1	19.99	125.89	138.55	1.66	1.75	17.92	20.17	124.67	139.77	2.11	25.48	115.93	4788.87	5.73	47.05	117.3	4769.44	1.77	19.3	0.94	25.91	2.82	8.65	15.3	78.81	115.76	118.84	4726.82	4812.05	2.27
1	1271	Ecoli_DSM_30083T.C08.a	1	C08	TRUE	richards	FALSE	FALSE	100	14.91	4.03	280.4	21435.33	0.08	0.05	0.2	14.78	15.05	3.94	4.13	280.07	280.74	14.75	15.07	3.93	4.14	280	280.8	25.27	6.26	284.76	21436	22.96	5.24	285.1	21377.09	3.19	3.4	0.41	73.51	17.71	28.22	-0.34	10.83	284.42	285.77	21256.17	21498.02	16.71
1	1272	Ecoli_DSM_30083T.C08.b	1	C08	TRUE	richards	FALSE	FALSE	100	14.01	3.5	275.24	21007.86	0.08	0.05	0.2	13.89	14.14	3.41	3.58	274.91	275.57	13.87	14.16	3.39	3.6	274.85	275.63	15.47	3.7	279.03	21007.11	17.01	5.04	279.32	20967.81	1.23	2.7	0.35	59.45	15	19.03	0.6	9.48	278.75	279.9	20870.01	21065.6	14.61
1	1273	Ecoli_DSM_30083T.C08.a	1	C08	TRUE	richards	FALSE	FALSE	100	14.21	3.33	280.19	21477.99	0.09	0.06	0.23	14.06	14.35	3.23	3.44	279.81	280.57	14.04	14.37	3.21	3.46	279.74	280.65	16.78	3.88	283.45	21476.69	18.67	5.67	283.93	21441.33	1.6	2.44	0.26	65.82	16.05	21.3	1.65	9.69	283.5	284.37	21333.06	21549.6	15.54
1	1274	Ecoli_DSM_30083T.C08.b	1	C08	TRUE	richards	FALSE	FALSE	100	13.98	3.16	276.39	21225.08	0.08	0.06	0.22	13.85	14.11	3.06	3.26	276.03	276.74	13.82	14.14	3.04	3.28	275.96	276.81	16.29	3.72	280.39	21223.38	17.93	11.25	280.85	21175.33	1.46	19.41	0.35	60.32	15.54	20.33	-20.69	43.18	280.27	281.43	21076.11	21274.56	15.08
1	1275	Ecoli_DSM_30083T.C08.a	1	C08	TRUE	richards	FALSE	FALSE	100	14.08	2.67	283.44	21859.42	0.09	0.07	0.24	13.93	14.23	2.56	2.78	283.04	283.84	13.9	14.25	2.54	2.81	282.96	283.91	15.69	2.94	287.41	21860.13	19.64	5.28	287.78	21816.08	9.27	1.64	0.41	69.27	4.38	34.89	2.57	7.98	287.11	288.46	21702.13	21930.03	1.46
1	1276	Ecoli_DSM_30083T.C08.b	1	C08	TRUE	richards	FALSE	FALSE	100	14.26	3.26	274.97	21103.76	0.08	0.06	0.22	14.12	14.4	3.16	3.35	274.62	275.33	14.1	14.43	3.14	3.37	274.55	275.4	16.54	3.77	279.15	21096.85	18.06	5.93	279.51	21076.93	1.39	2.26	0.48	53.77	15.77	20.35	2.21	9.66	278.71	280.31	20988.48	21165.38	15.33
1	1277	Ecoli_DSM_30083T.C08.a	1	C08	TRUE	richards	FALSE	FALSE	100	13.79	2.96	280.28	21530.95	0.08	0.07	0.23	13.65	13.93	2.85	3.07	279.9	280.66	13.63	13.95	2.83	3.09	279.82	280.73	17.34	3.88	284.64	21530.98	21.18	5.09	284.98	21495.62	4.03	3.35	0.43	66.98	14.55	27.8	-0.42	10.6	284.27	285.68	21385.44	21605.79	13.28
1	1278	Ecoli_DSM_30083T.C08.b	1	C08	TRUE	richards	FALSE	FALSE	100	14.34	3.4	276.94	21232.04	0.08	0.06	0.21	14.2	14.47	3.31	3.49	276.59	277.29	14.18	14.5	3.29	3.51	276.53	277.35	15.33	3.48	281.3	21230.35	17.51	4.94	281.85	21187.2	1.88	2.93	0.38	62.62	14.42	20.6	0.12	9.76	281.23	282.47	21084.19	21290.22	13.83
1	1279	Ecoli_DSM_30083T.C08.a	1	C08	TRUE	richards	FALSE	FALSE	100	13.74	3.07	279.1	21444.29	0.08	0.07	0.24	13.6	13.88	2.96	3.19	278.71	279.49	13.58	13.91	2.94	3.21	278.64	279.57	15.88	3.56	283.37	21444.86	17.88	4.94	283.85	21400.17	1.92	2.59	0.49	54.66	14.72	21.04	0.67	9.2	283.05	284.65	21310.25	21490.1	14.12
1	1280	Ecoli_DSM_30083T.C08.b	1	C08	TRUE	richards	FALSE	FALSE	100	14.15	3.48	276.73	21166.99	0.07	0.05	0.19	14.03	14.27	3.4	3.57	276.41	277.05	14.01	14.29	3.38	3.59	276.34	277.11	15.87	3.92	280.57	21165.34	19.22	4.99	280.9	21127.53	3.19	3.42	0.27	55.98	13.98	24.46	-0.64	10.62	280.45	281.35	21035.45	21219.62	12.97
1	1281	Paeruginosa_St_429SC1_79.C09.a	1	C09	TRUE	richards	FALSE	FALSE	100	8.34	9.19	277.1	17718.3	0.04	0.09	0.31	8.27	8.4	9.04	9.33	276.58	277.62	8.26	8.41	9.02	9.35	276.48	277.72	8.83	9.23	278.82	17724.36	12.62	13.03	279.5	17676.65	2.66	5.52	0.3	69.62	8.25	16.99	3.96	22.11	279	280	17562.13	17791.17	7.41
1	1282	Paeruginosa_St_429SC1_79.C09.b	1	C09	TRUE	richards	FALSE	FALSE	100	7.48	8.27	273.61	17095.1	0.03	0.09	0.35	7.42	7.53	8.13	8.41	273.03	274.19	7.41	7.54	8.1	8.44	272.92	274.3	8.72	8.75	272.62	17098.3	10.84	9.23	273.19	17048.59	1.07	6.65	0.32	74.9	9.07	12.6	-1.7	20.16	272.66	273.71	16925.38	17171.8	8.73
1	1283	Paeruginosa_St_429SC1_79.C09.a	1	C09	TRUE	richards	FALSE	FALSE	100	7.78	7.94	281.78	17907.84	0.03	0.08	0.32	7.73	7.83	7.8	8.08	281.26	282.3	7.72	7.84	7.78	8.1	281.16	282.4	7.46	6.9	283.82	17907.49	12.49	8.13	284.7	17869.1	2.7	4.77	0.61	65.2	8.05	16.93	0.28	15.98	283.7	285.7	17761.84	17976.36	7.2
1	1284	Paeruginosa_St_429SC1_79.C09.b	1	C09	TRUE	gompertz.exp	FALSE	FALSE	100	3.93	11.97	219.35	10633.09	0.03	0.18	4.66	3.88	3.98	11.67	12.26	211.69	227.01	3.87	3.99	11.62	12.32	210.22	228.48	5.6	17.58	220.3	10683.91	8.59	23.05	220.67	10657.48	1.56	18.38	1.24	42.09	6.02	11.15	-7.17	53.28	218.62	222.72	10588.23	10726.72	5.53
1	1285	Paeruginosa_St_429SC1_79.C09.a	1	C09	TRUE	gompertz.exp	FALSE	FALSE	100	3.9	12.48	229.11	10635.38	0.04	0.23	6	3.84	3.97	12.09	12.86	219.23	238.98	3.83	3.98	12.02	12.93	217.34	240.88	4.79	15.68	223.14	10697.56	8.46	19.49	222.81	10656.75	3.27	11.42	1.18	61.79	3.07	13.84	0.71	38.27	220.87	224.75	10555.11	10758.39	2.04
1	1286	Paeruginosa_St_429SC1_79.C09.b	1	C09	TRUE	richards	FALSE	FALSE	100	8.81	9.22	264.06	17441.09	0.04	0.08	0.25	8.74	8.87	9.08	9.35	263.64	264.48	8.73	8.89	9.06	9.37	263.56	264.56	8.78	9.14	266.96	17442.39	12	8.6	267.68	17407.14	2.02	6.07	0.61	51.96	8.69	15.32	-1.38	18.59	266.68	268.68	17321.67	17492.62	8.05
1	1287	Paeruginosa_St_429SC1_79.C09.a	1	C09	TRUE	richards	FALSE	FALSE	100	7.84	8.38	277.46	17548.79	0.04	0.09	0.35	7.78	7.89	8.24	8.53	276.88	278.04	7.77	7.91	8.21	8.56	276.77	278.16	8.01	8.22	279.1	17552.29	13.74	8.44	279.85	17507.86	3.45	5.91	0.72	72.11	8.06	19.42	-1.29	18.16	278.67	281.03	17389.23	17626.48	6.98
1	1288	Paeruginosa_St_429SC1_79.C09.b	1	C09	TRUE	richards	FALSE	FALSE	100	7.61	9	271.69	16948.72	0.03	0.07	0.29	7.56	7.65	8.88	9.11	271.22	272.16	7.55	7.66	8.86	9.14	271.13	272.25	7.69	8.86	272.63	16954.79	11.91	9.43	273.11	16907.62	1.77	5.16	0.66	61.17	9.01	14.82	0.94	17.92	272.02	274.19	16807	17008.23	8.45
1	1289	Paeruginosa_St_429SC1_79.C09.a	1	C09	TRUE	richards	FALSE	FALSE	100	8.33	9.74	272.15	17449.75	0.04	0.1	0.33	8.26	8.4	9.58	9.91	271.6	272.69	8.25	8.42	9.55	9.94	271.5	272.8	8.43	9.33	274.31	17456.9	17.91	11.82	274.75	17415.33	19.23	6.23	0.5	64.66	-13.73	49.55	1.58	22.06	273.93	275.57	17308.97	17521.7	-19.79
1	1290	Paeruginosa_St_429SC1_79.C09.b	1	C09	TRUE	richards	FALSE	FALSE	100	8.75	9.65	269.39	17546	0.04	0.09	0.29	8.68	8.82	9.51	9.8	268.91	269.87	8.67	8.83	9.48	9.83	268.81	269.96	9.2	9.51	271.08	17555.11	15.69	9.84	271.79	17514.32	19.31	7.39	0.48	53.76	-16.08	47.45	-2.31	22	271	272.59	17425.88	17602.76	-22.16
1	1291	Paeruginosa_DSM_1707.C09.a	1	C09	TRUE	gompertz.exp	FALSE	FALSE	100	NA	NA	NA	NA	NA	NA	NA	NA	NA	NA	NA	NA	NA	NA	NA	NA	NA	NA	NA	2.86	52.33	110.69	3643.92	9.52	67.44	110.82	3627.53	4.63	18.56	1.55	28.38	1.9	17.14	36.91	97.97	108.27	113.37	3580.84	3674.23	0.44
1	1292	Paeruginosa_DSM_1707.C09.b	1	C09	TRUE	gompertz.exp	FALSE	FALSE	100	NA	NA	NA	NA	NA	NA	NA	NA	NA	NA	NA	NA	NA	NA	NA	NA	NA	NA	NA	3.86	61.22	114.89	3521.84	13.18	81.58	117.6	3497.36	10.46	10.36	4.22	33.63	-4.03	30.39	64.54	98.61	110.65	124.54	3442.04	3552.67	-7.33
1	1293	Paeruginosa_DSM_1707.C09.a	1	C09	TRUE	richards	FALSE	FALSE	100	2.83	21.85	410.76	7982.18	0.06	1.3	52.33	2.73	2.93	19.71	23.99	324.67	496.85	2.71	2.95	19.3	24.41	308.19	513.33	5.27	1.39	190.71	7980.44	11.02	54.51	191.6	7958.04	3.4	36.91	1.5	44.01	5.42	16.61	-6.21	115.24	189.13	194.07	7885.64	8030.44	4.35
1	1294	Paeruginosa_DSM_1707.C09.b	1	C09	TRUE	richards	FALSE	FALSE	100	5.26	39.29	247.26	9301.77	0.1	0.72	2.32	5.09	5.42	38.11	40.47	243.44	251.08	5.06	5.46	37.89	40.7	242.71	251.81	8.37	2.39	245.98	9307.79	13.54	23.8	245.97	9282.18	2.97	28.17	0.54	42.86	8.66	18.43	-22.54	70.14	245.08	246.86	9211.67	9352.69	7.72
1	1295	Paeruginosa_DSM_1707.C09.a	1	C09	TRUE	richards	FALSE	FALSE	100	2.8	18.15	391.69	8582.32	0.06	1.34	61.3	2.7	2.9	15.95	20.35	290.84	492.53	2.68	2.92	15.53	20.77	271.53	511.84	4.02	31.11	201.43	8580.68	12.91	32.65	201.57	8555.59	3.34	23.74	1.4	46.73	7.41	18.4	-6.41	71.7	199.26	203.89	8478.72	8632.46	6.36
1	1296	Paeruginosa_DSM_1707.C09.b	1	C09	TRUE	logistic	FALSE	FALSE	100	2.86	20.7	339.32	8354.9	0.04	0.73	8.31	2.8	2.92	19.51	21.89	325.64	353	2.79	2.93	19.28	22.12	323.02	355.62	6.58	1.47	199.02	8353.16	11.92	13.84	198.43	8326.31	2.83	23.26	0.65	49.22	7.27	16.57	-24.42	52.09	197.37	199.5	8245.35	8407.27	6.38
1	1297	Paeruginosa_DSM_1707.C09.a	1	C09	TRUE	gompertz	FALSE	FALSE	100	2.9	23.87	706.55	8352.62	0.09	2.1	46.26	2.75	3.05	20.41	27.33	630.46	782.64	2.72	3.08	19.75	27.99	615.89	797.21	3.46	-1	194.14	8349.05	10.67	26.74	194.11	8316.82	4.05	29.57	1.29	43.59	4.01	17.33	-21.91	75.38	191.99	196.23	8245.12	8388.52	2.73
1	1298	Paeruginosa_DSM_1707.C09.b	1	C09	TRUE	gompertz	FALSE	FALSE	100	8.74	92.92	3450.56	8477.31	1.02	8.61	564.77	7.07	10.42	78.77	107.08	2521.51	4379.6	6.74	10.74	76.05	109.79	2343.61	4557.51	4.03	35.37	218.11	8471.87	7.28	45.17	217.63	8442.7	2.89	24.1	0.95	49.49	2.53	12.03	5.52	84.82	216.07	219.19	8361.28	8524.11	1.62
1	1299	Paeruginosa_DSM_1707.C09.a	1	C09	TRUE	logistic	FALSE	FALSE	100	2.76	18.89	310.76	8280.04	0.03	0.65	7.47	2.71	2.81	17.82	19.96	298.47	323.06	2.7	2.82	17.62	20.16	296.12	325.41	3.28	30.55	198.31	8276.08	12.61	45.21	199.82	8251	5.2	27.02	2.41	42.58	4.05	21.16	0.77	89.65	195.86	203.78	8180.95	8321.05	2.41
1	1300	Paeruginosa_DSM_1707.C09.b	1	C09	TRUE	gompertz	FALSE	FALSE	100	2.48	16.98	548.32	7989.99	0.06	1.46	28.79	2.39	2.57	14.59	19.38	500.96	595.68	2.37	2.58	14.13	19.84	491.89	604.75	4.8	1.03	185.03	7985.78	9.17	26.64	185.69	7960.86	1.76	27.52	1.41	35.82	6.28	12.06	-18.63	71.91	183.37	188.01	7901.94	8019.78	5.72
1	1301	Ecoli_DSM_18039.C09.a	1	C09	TRUE	richards	FALSE	FALSE	100	2.5	28.99	196.78	5883.71	0.04	0.77	18.19	2.43	2.57	27.72	30.26	166.85	226.71	2.42	2.59	27.47	30.5	161.11	232.44	3.08	38.11	154.16	5878.16	13.38	53.38	154.95	5850.93	4.91	27.03	1.61	37.8	5.31	21.45	8.92	97.84	152.3	157.6	5788.75	5913.11	3.77
1	1302	Ecoli_DSM_18039.C09.b	1	C09	TRUE	richards	FALSE	FALSE	100	2.7	23.89	360.08	7088.04	0.05	1.03	43.73	2.62	2.78	22.19	25.58	288.15	432.01	2.6	2.8	21.87	25.91	274.38	445.78	3.07	28.61	180.93	7084.98	10.54	52.61	180.62	7050.36	2.99	23.63	0.92	47.01	5.63	15.45	13.74	91.48	179.11	182.14	6973.02	7127.7	4.69
1	1303	Ecoli_DSM_18039.C09.a	1	C09	TRUE	logistic	FALSE	FALSE	100	2.57	19.66	277.08	7514.67	0.03	0.62	6.73	2.53	2.62	18.63	20.68	266.01	288.15	2.52	2.63	18.44	20.88	263.89	290.27	2.91	24.76	181.36	7511.79	12.4	36.52	180.99	7479.63	6.07	27.39	1.32	48.14	2.42	22.37	-8.54	81.58	178.81	183.17	7400.45	7558.82	0.51
1	1304	Ecoli_DSM_18039.C09.b	1	C09	TRUE	richards	FALSE	FALSE	100	2.4	27.04	190.56	5934.34	0.03	0.55	11.44	2.35	2.44	26.14	27.95	171.73	209.38	2.34	2.45	25.96	28.13	168.12	212.99	3.41	42.37	151.34	5928.83	12.62	59.22	151.84	5898.95	13.52	22.51	1.1	36.86	-9.62	34.85	22.19	96.25	150.02	153.65	5838.31	5959.59	-13.88
1	1305	Ecoli_DSM_18039.C09.a	1	C09	TRUE	logistic	FALSE	FALSE	100	2.58	35.18	313.18	5460.95	0.12	2.37	21.94	2.38	2.78	31.28	39.07	277.09	349.27	2.34	2.82	30.54	39.82	270.18	356.18	2.38	30.11	142.08	5459.06	11.5	39.14	141.6	5440.48	6.75	24.23	1.05	32.34	0.39	22.6	-0.71	79	139.86	143.33	5387.29	5493.68	-1.74
1	1306	Ecoli_DSM_18039.C09.b	1	C09	TRUE	gompertz	FALSE	FALSE	100	12.96	146.06	6148.31	5376	3.63	21.2	2218.5	6.99	18.94	111.19	180.93	2498.88	9797.75	5.84	20.08	104.52	187.61	1800.05	10496.58	2.79	38.73	145.73	5375	7.26	54.39	145.87	5353.36	3.67	18.25	1.24	36.76	1.23	13.29	24.37	84.4	143.83	147.92	5292.88	5413.83	0.08
1	1307	Ecoli_DSM_18039.C09.a	1	C09	TRUE	gompertz	FALSE	FALSE	100	5.38	78.12	1808.83	5734.16	0.83	10.2	404.71	4.02	6.74	61.34	94.9	1143.09	2474.57	3.76	7	58.13	98.12	1015.61	2602.06	2.59	30.95	153.13	5733.27	11.36	46.88	153.14	5704.1	3.6	24.38	0.96	43.69	5.44	17.27	6.78	86.98	151.55	154.73	5632.23	5775.97	4.31
1	1308	Ecoli_DSM_18039.C09.b	1	C09	TRUE	gompertz	FALSE	FALSE	100	4.75	6.06	278.95	14464.82	0.02	0.12	0.7	4.71	4.78	5.87	6.26	277.8	280.1	4.71	4.79	5.83	6.29	277.58	280.32	5.69	8.41	260.83	14466.68	12.18	12.47	261.32	14432.15	2.68	11.88	0.84	58.2	7.77	16.59	-7.07	32.01	259.94	262.7	14336.41	14527.89	6.93
1	1309	Ecoli_DSM_18039.C09.a	1	C09	TRUE	gompertz	FALSE	FALSE	100	2.7	20.46	478.2	7657.78	0.04	0.9	20.03	2.63	2.77	18.98	21.94	445.25	511.15	2.62	2.78	18.7	22.23	438.94	517.46	3.73	39.07	193.66	7651.46	10.78	51.93	194.27	7613.35	4.48	24.73	1.8	57.32	3.42	18.15	11.25	92.61	191.31	197.24	7519.06	7707.64	2.01
1	1310	Ecoli_DSM_18039.C09.b	1	C09	TRUE	gompertz.exp	FALSE	FALSE	100	2.79	23.79	499.79	7326.77	0.04	0.85	18.81	2.72	2.86	22.38	25.19	468.84	530.73	2.7	2.87	22.11	25.46	462.91	536.66	4.04	44.04	189.61	7324.91	8.14	58.15	190.68	7291.42	2.39	24.87	1.4	57.61	4.21	12.07	17.24	99.05	188.37	192.98	7196.65	7386.18	3.46
[truncated: 9,635 more rows]
[truncated: 9 more columns]
