# Supplementary material for: Visualization and Curve-Parameter Estimation Strategies for Efficient Exploration of Phenotype Microarray Kinetics
Source: PLoS One. 2012 Apr 20;7(4):e34846. doi: 10.1371/journal.pone.0034846 (PMC3334903; doi:10.1371/journal.pone.0034846)
Supplement: File S8 — Parameter estimates from all respiration curves and their CI limits as R code. (TXT) [file pone.0034846.s008.txt]

dataset_1 <-
structure(list(TestId = structure(c(4L, 388L, 4L, 388L, 4L, 388L, 
4L, 388L, 4L, 388L, 3L, 387L, 3L, 387L, 3L, 387L, 3L, 387L, 3L, 
387L, 1L, 385L, 1L, 385L, 1L, 385L, 1L, 385L, 1L, 385L, 2L, 386L, 
2L, 386L, 2L, 386L, 2L, 386L, 2L, 386L, 8L, 392L, 8L, 392L, 8L, 
392L, 8L, 392L, 8L, 392L, 7L, 391L, 7L, 391L, 7L, 391L, 7L, 391L, 
7L, 391L, 5L, 389L, 5L, 389L, 5L, 389L, 5L, 389L, 5L, 389L, 6L, 
390L, 6L, 390L, 6L, 390L, 6L, 390L, 6L, 390L, 12L, 396L, 12L, 
396L, 12L, 396L, 12L, 396L, 12L, 396L, 11L, 395L, 11L, 395L, 
11L, 395L, 11L, 395L, 11L, 395L, 9L, 393L, 9L, 393L, 9L, 393L, 
9L, 393L, 9L, 393L, 10L, 394L, 10L, 394L, 10L, 394L, 10L, 394L, 
10L, 394L, 16L, 400L, 16L, 400L, 16L, 400L, 16L, 400L, 16L, 400L, 
15L, 399L, 15L, 399L, 15L, 399L, 15L, 399L, 15L, 399L, 13L, 397L, 
13L, 397L, 13L, 397L, 13L, 397L, 13L, 397L, 14L, 398L, 14L, 398L, 
14L, 398L, 14L, 398L, 14L, 398L, 20L, 404L, 20L, 404L, 20L, 404L, 
20L, 404L, 20L, 404L, 19L, 403L, 19L, 403L, 19L, 403L, 19L, 403L, 
19L, 403L, 17L, 401L, 17L, 401L, 17L, 401L, 17L, 401L, 17L, 401L, 
18L, 402L, 18L, 402L, 18L, 402L, 18L, 402L, 18L, 402L, 24L, 408L, 
24L, 408L, 24L, 408L, 24L, 408L, 24L, 408L, 23L, 407L, 23L, 407L, 
23L, 407L, 23L, 407L, 23L, 407L, 21L, 405L, 21L, 405L, 21L, 405L, 
21L, 405L, 21L, 405L, 22L, 406L, 22L, 406L, 22L, 406L, 22L, 406L, 
22L, 406L, 28L, 412L, 28L, 412L, 28L, 412L, 28L, 412L, 28L, 412L, 
27L, 411L, 27L, 411L, 27L, 411L, 27L, 411L, 27L, 411L, 25L, 409L, 
25L, 409L, 25L, 409L, 25L, 409L, 25L, 409L, 26L, 410L, 26L, 410L, 
26L, 410L, 26L, 410L, 26L, 410L, 32L, 416L, 32L, 416L, 32L, 416L, 
32L, 416L, 32L, 416L, 31L, 415L, 31L, 415L, 31L, 415L, 31L, 415L, 
31L, 415L, 29L, 413L, 29L, 413L, 29L, 413L, 29L, 413L, 29L, 413L, 
30L, 414L, 30L, 414L, 30L, 414L, 30L, 414L, 30L, 414L, 36L, 420L, 
36L, 420L, 36L, 420L, 36L, 420L, 36L, 420L, 35L, 419L, 35L, 419L, 
35L, 419L, 35L, 419L, 35L, 419L, 33L, 417L, 33L, 417L, 33L, 417L, 
33L, 417L, 33L, 417L, 34L, 418L, 34L, 418L, 34L, 418L, 34L, 418L, 
34L, 418L, 40L, 424L, 40L, 424L, 40L, 424L, 40L, 424L, 40L, 424L, 
39L, 423L, 39L, 423L, 39L, 423L, 39L, 423L, 39L, 423L, 37L, 421L, 
37L, 421L, 37L, 421L, 37L, 421L, 37L, 421L, 38L, 422L, 38L, 422L, 
38L, 422L, 38L, 422L, 38L, 422L, 44L, 428L, 44L, 428L, 44L, 428L, 
44L, 428L, 44L, 428L, 43L, 427L, 43L, 427L, 43L, 427L, 43L, 427L, 
43L, 427L, 41L, 425L, 41L, 425L, 41L, 425L, 41L, 425L, 41L, 425L, 
42L, 426L, 42L, 426L, 42L, 426L, 42L, 426L, 42L, 426L, 48L, 432L, 
48L, 432L, 48L, 432L, 48L, 432L, 48L, 432L, 47L, 431L, 47L, 431L, 
47L, 431L, 47L, 431L, 47L, 431L, 45L, 429L, 45L, 429L, 45L, 429L, 
45L, 429L, 45L, 429L, 46L, 430L, 46L, 430L, 46L, 430L, 46L, 430L, 
46L, 430L, 52L, 436L, 52L, 436L, 52L, 436L, 52L, 436L, 52L, 436L, 
51L, 435L, 51L, 435L, 51L, 435L, 51L, 435L, 51L, 435L, 49L, 433L, 
49L, 433L, 49L, 433L, 49L, 433L, 49L, 433L, 50L, 434L, 50L, 434L, 
50L, 434L, 50L, 434L, 50L, 434L, 56L, 440L, 56L, 440L, 56L, 440L, 
56L, 440L, 56L, 440L, 55L, 439L, 55L, 439L, 55L, 439L, 55L, 439L, 
55L, 439L, 53L, 437L, 53L, 437L, 53L, 437L, 53L, 437L, 53L, 437L, 
54L, 438L, 54L, 438L, 54L, 438L, 54L, 438L, 54L, 438L, 60L, 444L, 
60L, 444L, 60L, 444L, 60L, 444L, 60L, 444L, 59L, 443L, 59L, 443L, 
59L, 443L, 59L, 443L, 59L, 443L, 57L, 441L, 57L, 441L, 57L, 441L, 
57L, 441L, 57L, 441L, 58L, 442L, 58L, 442L, 58L, 442L, 58L, 442L, 
58L, 442L, 64L, 448L, 64L, 448L, 64L, 448L, 64L, 448L, 64L, 448L, 
63L, 447L, 63L, 447L, 63L, 447L, 63L, 447L, 63L, 447L, 61L, 445L, 
61L, 445L, 61L, 445L, 61L, 445L, 61L, 445L, 62L, 446L, 62L, 446L, 
62L, 446L, 62L, 446L, 62L, 446L, 68L, 452L, 68L, 452L, 68L, 452L, 
68L, 452L, 68L, 452L, 67L, 451L, 67L, 451L, 67L, 451L, 67L, 451L, 
67L, 451L, 65L, 449L, 65L, 449L, 65L, 449L, 65L, 449L, 65L, 449L, 
66L, 450L, 66L, 450L, 66L, 450L, 66L, 450L, 66L, 450L, 72L, 456L, 
72L, 456L, 72L, 456L, 72L, 456L, 72L, 456L, 71L, 455L, 71L, 455L, 
71L, 455L, 71L, 455L, 71L, 455L, 69L, 453L, 69L, 453L, 69L, 453L, 
69L, 453L, 69L, 453L, 70L, 454L, 70L, 454L, 70L, 454L, 70L, 454L, 
70L, 454L, 76L, 460L, 76L, 460L, 76L, 460L, 76L, 460L, 76L, 460L, 
75L, 459L, 75L, 459L, 75L, 459L, 75L, 459L, 75L, 459L, 73L, 457L, 
73L, 457L, 73L, 457L, 73L, 457L, 73L, 457L, 74L, 458L, 74L, 458L, 
74L, 458L, 74L, 458L, 74L, 458L, 80L, 464L, 80L, 464L, 80L, 464L, 
80L, 464L, 80L, 464L, 79L, 463L, 79L, 463L, 79L, 463L, 79L, 463L, 
79L, 463L, 77L, 461L, 77L, 461L, 77L, 461L, 77L, 461L, 77L, 461L, 
78L, 462L, 78L, 462L, 78L, 462L, 78L, 462L, 78L, 462L, 84L, 468L, 
84L, 468L, 84L, 468L, 84L, 468L, 84L, 468L, 83L, 467L, 83L, 467L, 
83L, 467L, 83L, 467L, 83L, 467L, 81L, 465L, 81L, 465L, 81L, 465L, 
81L, 465L, 81L, 465L, 82L, 466L, 82L, 466L, 82L, 466L, 82L, 466L, 
82L, 466L, 88L, 472L, 88L, 472L, 88L, 472L, 88L, 472L, 88L, 472L, 
87L, 471L, 87L, 471L, 87L, 471L, 87L, 471L, 87L, 471L, 85L, 469L, 
85L, 469L, 85L, 469L, 85L, 469L, 85L, 469L, 86L, 470L, 86L, 470L, 
86L, 470L, 86L, 470L, 86L, 470L, 92L, 476L, 92L, 476L, 92L, 476L, 
92L, 476L, 92L, 476L, 91L, 475L, 91L, 475L, 91L, 475L, 91L, 475L, 
91L, 475L, 89L, 473L, 89L, 473L, 89L, 473L, 89L, 473L, 89L, 473L, 
90L, 474L, 90L, 474L, 90L, 474L, 90L, 474L, 90L, 474L, 96L, 480L, 
96L, 480L, 96L, 480L, 96L, 480L, 96L, 480L, 95L, 479L, 95L, 479L, 
95L, 479L, 95L, 479L, 95L, 479L, 93L, 477L, 93L, 477L, 93L, 477L, 
93L, 477L, 93L, 477L, 94L, 478L, 94L, 478L, 94L, 478L, 94L, 478L, 
94L, 478L, 100L, 484L, 100L, 484L, 100L, 484L, 100L, 484L, 100L, 
484L, 99L, 483L, 99L, 483L, 99L, 483L, 99L, 483L, 99L, 483L, 
97L, 481L, 97L, 481L, 97L, 481L, 97L, 481L, 97L, 481L, 98L, 482L, 
98L, 482L, 98L, 482L, 98L, 482L, 98L, 482L, 104L, 488L, 104L, 
488L, 104L, 488L, 104L, 488L, 104L, 488L, 103L, 487L, 103L, 487L, 
103L, 487L, 103L, 487L, 103L, 487L, 101L, 485L, 101L, 485L, 101L, 
485L, 101L, 485L, 101L, 485L, 102L, 486L, 102L, 486L, 102L, 486L, 
102L, 486L, 102L, 486L, 108L, 492L, 108L, 492L, 108L, 492L, 108L, 
492L, 108L, 492L, 107L, 491L, 107L, 491L, 107L, 491L, 107L, 491L, 
107L, 491L, 105L, 489L, 105L, 489L, 105L, 489L, 105L, 489L, 105L, 
489L, 106L, 490L, 106L, 490L, 106L, 490L, 106L, 490L, 106L, 490L, 
112L, 496L, 112L, 496L, 112L, 496L, 112L, 496L, 112L, 496L, 111L, 
495L, 111L, 495L, 111L, 495L, 111L, 495L, 111L, 495L, 109L, 493L, 
109L, 493L, 109L, 493L, 109L, 493L, 109L, 493L, 110L, 494L, 110L, 
494L, 110L, 494L, 110L, 494L, 110L, 494L, 116L, 500L, 116L, 500L, 
116L, 500L, 116L, 500L, 116L, 500L, 115L, 499L, 115L, 499L, 115L, 
499L, 115L, 499L, 115L, 499L, 113L, 497L, 113L, 497L, 113L, 497L, 
113L, 497L, 113L, 497L, 114L, 498L, 114L, 498L, 114L, 498L, 114L, 
498L, 114L, 498L, 120L, 504L, 120L, 504L, 120L, 504L, 120L, 504L, 
120L, 504L, 119L, 503L, 119L, 503L, 119L, 503L, 119L, 503L, 119L, 
503L, 117L, 501L, 117L, 501L, 117L, 501L, 117L, 501L, 117L, 501L, 
118L, 502L, 118L, 502L, 118L, 502L, 118L, 502L, 118L, 502L, 124L, 
508L, 124L, 508L, 124L, 508L, 124L, 508L, 124L, 508L, 123L, 507L, 
123L, 507L, 123L, 507L, 123L, 507L, 123L, 507L, 121L, 505L, 121L, 
505L, 121L, 505L, 121L, 505L, 121L, 505L, 122L, 506L, 122L, 506L, 
122L, 506L, 122L, 506L, 122L, 506L, 128L, 512L, 128L, 512L, 128L, 
512L, 128L, 512L, 128L, 512L, 127L, 511L, 127L, 511L, 127L, 511L, 
127L, 511L, 127L, 511L, 125L, 509L, 125L, 509L, 125L, 509L, 125L, 
509L, 125L, 509L, 126L, 510L, 126L, 510L, 126L, 510L, 126L, 510L, 
126L, 510L, 132L, 516L, 132L, 516L, 132L, 516L, 132L, 516L, 132L, 
516L, 131L, 515L, 131L, 515L, 131L, 515L, 131L, 515L, 131L, 515L, 
129L, 513L, 129L, 513L, 129L, 513L, 129L, 513L, 129L, 513L, 130L, 
514L, 130L, 514L, 130L, 514L, 130L, 514L, 130L, 514L, 136L, 520L, 
136L, 520L, 136L, 520L, 136L, 520L, 136L, 520L, 135L, 519L, 135L, 
519L, 135L, 519L, 135L, 519L, 135L, 519L, 133L, 517L, 133L, 517L, 
133L, 517L, 133L, 517L, 133L, 517L, 134L, 518L, 134L, 518L, 134L, 
518L, 134L, 518L, 134L, 518L, 140L, 524L, 140L, 524L, 140L, 524L, 
140L, 524L, 140L, 524L, 139L, 523L, 139L, 523L, 139L, 523L, 139L, 
523L, 139L, 523L, 137L, 521L, 137L, 521L, 137L, 521L, 137L, 521L, 
137L, 521L, 138L, 522L, 138L, 522L, 138L, 522L, 138L, 522L, 138L, 
522L, 144L, 528L, 144L, 528L, 144L, 528L, 144L, 528L, 144L, 528L, 
143L, 527L, 143L, 527L, 143L, 527L, 143L, 527L, 143L, 527L, 141L, 
525L, 141L, 525L, 141L, 525L, 141L, 525L, 141L, 525L, 142L, 526L, 
142L, 526L, 142L, 526L, 142L, 526L, 142L, 526L, 148L, 532L, 148L, 
532L, 148L, 532L, 148L, 532L, 148L, 532L, 147L, 531L, 147L, 531L, 
147L, 531L, 147L, 531L, 147L, 531L, 145L, 529L, 145L, 529L, 145L, 
529L, 145L, 529L, 145L, 529L, 146L, 530L, 146L, 530L, 146L, 530L, 
146L, 530L, 146L, 530L, 152L, 536L, 152L, 536L, 152L, 536L, 152L, 
536L, 152L, 536L, 151L, 535L, 151L, 535L, 151L, 535L, 151L, 535L, 
151L, 535L, 149L, 533L, 149L, 533L, 149L, 533L, 149L, 533L, 149L, 
533L, 150L, 534L, 150L, 534L, 150L, 534L, 150L, 534L, 150L, 534L, 
156L, 540L, 156L, 540L, 156L, 540L, 156L, 540L, 156L, 540L, 155L, 
539L, 155L, 539L, 155L, 539L, 155L, 539L, 155L, 539L, 153L, 537L, 
153L, 537L, 153L, 537L, 153L, 537L, 153L, 537L, 154L, 538L, 154L, 
538L, 154L, 538L, 154L, 538L, 154L, 538L, 160L, 544L, 160L, 544L, 
160L, 544L, 160L, 544L, 160L, 544L, 159L, 543L, 159L, 543L, 159L, 
543L, 159L, 543L, 159L, 543L, 157L, 541L, 157L, 541L, 157L, 541L, 
157L, 541L, 157L, 541L, 158L, 542L, 158L, 542L, 158L, 542L, 158L, 
542L, 158L, 542L, 164L, 548L, 164L, 548L, 164L, 548L, 164L, 548L, 
164L, 548L, 163L, 547L, 163L, 547L, 163L, 547L, 163L, 547L, 163L, 
547L, 161L, 545L, 161L, 545L, 161L, 545L, 161L, 545L, 161L, 545L, 
162L, 546L, 162L, 546L, 162L, 546L, 162L, 546L, 162L, 546L, 168L, 
552L, 168L, 552L, 168L, 552L, 168L, 552L, 168L, 552L, 167L, 551L, 
167L, 551L, 167L, 551L, 167L, 551L, 167L, 551L, 165L, 549L, 165L, 
549L, 165L, 549L, 165L, 549L, 165L, 549L, 166L, 550L, 166L, 550L, 
166L, 550L, 166L, 550L, 166L, 550L, 172L, 556L, 172L, 556L, 172L, 
556L, 172L, 556L, 172L, 556L, 171L, 555L, 171L, 555L, 171L, 555L, 
171L, 555L, 171L, 555L, 169L, 553L, 169L, 553L, 169L, 553L, 169L, 
553L, 169L, 553L, 170L, 554L, 170L, 554L, 170L, 554L, 170L, 554L, 
170L, 554L, 176L, 560L, 176L, 560L, 176L, 560L, 176L, 560L, 176L, 
560L, 175L, 559L, 175L, 559L, 175L, 559L, 175L, 559L, 175L, 559L, 
173L, 557L, 173L, 557L, 173L, 557L, 173L, 557L, 173L, 557L, 174L, 
558L, 174L, 558L, 174L, 558L, 174L, 558L, 174L, 558L, 180L, 564L, 
180L, 564L, 180L, 564L, 180L, 564L, 180L, 564L, 179L, 563L, 179L, 
563L, 179L, 563L, 179L, 563L, 179L, 563L, 177L, 561L, 177L, 561L, 
177L, 561L, 177L, 561L, 177L, 561L, 178L, 562L, 178L, 562L, 178L, 
562L, 178L, 562L, 178L, 562L, 184L, 568L, 184L, 568L, 184L, 568L, 
184L, 568L, 184L, 568L, 183L, 567L, 183L, 567L, 183L, 567L, 183L, 
567L, 183L, 567L, 181L, 565L, 181L, 565L, 181L, 565L, 181L, 565L, 
181L, 565L, 182L, 566L, 182L, 566L, 182L, 566L, 182L, 566L, 182L, 
566L, 188L, 572L, 188L, 572L, 188L, 572L, 188L, 572L, 188L, 572L, 
187L, 571L, 187L, 571L, 187L, 571L, 187L, 571L, 187L, 571L, 185L, 
569L, 185L, 569L, 185L, 569L, 185L, 569L, 185L, 569L, 186L, 570L, 
186L, 570L, 186L, 570L, 186L, 570L, 186L, 570L, 192L, 576L, 192L, 
576L, 192L, 576L, 192L, 576L, 192L, 576L, 191L, 575L, 191L, 575L, 
191L, 575L, 191L, 575L, 191L, 575L, 189L, 573L, 189L, 573L, 189L, 
573L, 189L, 573L, 189L, 573L, 190L, 574L, 190L, 574L, 190L, 574L, 
190L, 574L, 190L, 574L, 196L, 580L, 196L, 580L, 196L, 580L, 196L, 
580L, 196L, 580L, 195L, 579L, 195L, 579L, 195L, 579L, 195L, 579L, 
195L, 579L, 193L, 577L, 193L, 577L, 193L, 577L, 193L, 577L, 193L, 
577L, 194L, 578L, 194L, 578L, 194L, 578L, 194L, 578L, 194L, 578L, 
200L, 584L, 200L, 584L, 200L, 584L, 200L, 584L, 200L, 584L, 199L, 
583L, 199L, 583L, 199L, 583L, 199L, 583L, 199L, 583L, 197L, 581L, 
197L, 581L, 197L, 581L, 197L, 581L, 197L, 581L, 198L, 582L, 198L, 
582L, 198L, 582L, 198L, 582L, 198L, 582L, 204L, 588L, 204L, 588L, 
204L, 588L, 204L, 588L, 204L, 588L, 203L, 587L, 203L, 587L, 203L, 
587L, 203L, 587L, 203L, 587L, 201L, 585L, 201L, 585L, 201L, 585L, 
201L, 585L, 201L, 585L, 202L, 586L, 202L, 586L, 202L, 586L, 202L, 
586L, 202L, 586L, 208L, 592L, 208L, 592L, 208L, 592L, 208L, 592L, 
208L, 592L, 207L, 591L, 207L, 591L, 207L, 591L, 207L, 591L, 207L, 
591L, 205L, 589L, 205L, 589L, 205L, 589L, 205L, 589L, 205L, 589L, 
206L, 590L, 206L, 590L, 206L, 590L, 206L, 590L, 206L, 590L, 212L, 
596L, 212L, 596L, 212L, 596L, 212L, 596L, 212L, 596L, 211L, 595L, 
211L, 595L, 211L, 595L, 211L, 595L, 211L, 595L, 209L, 593L, 209L, 
593L, 209L, 593L, 209L, 593L, 209L, 593L, 210L, 594L, 210L, 594L, 
210L, 594L, 210L, 594L, 210L, 594L, 216L, 600L, 216L, 600L, 216L, 
600L, 216L, 600L, 216L, 600L, 215L, 599L, 215L, 599L, 215L, 599L, 
215L, 599L, 215L, 599L, 213L, 597L, 213L, 597L, 213L, 597L, 213L, 
597L, 213L, 597L, 214L, 598L, 214L, 598L, 214L, 598L, 214L, 598L, 
214L, 598L, 220L, 604L, 220L, 604L, 220L, 604L, 220L, 604L, 220L, 
604L, 219L, 603L, 219L, 603L, 219L, 603L, 219L, 603L, 219L, 603L, 
217L, 601L, 217L, 601L, 217L, 601L, 217L, 601L, 217L, 601L, 218L, 
602L, 218L, 602L, 218L, 602L, 218L, 602L, 218L, 602L, 224L, 608L, 
224L, 608L, 224L, 608L, 224L, 608L, 224L, 608L, 223L, 607L, 223L, 
607L, 223L, 607L, 223L, 607L, 223L, 607L, 221L, 605L, 221L, 605L, 
221L, 605L, 221L, 605L, 221L, 605L, 222L, 606L, 222L, 606L, 222L, 
606L, 222L, 606L, 222L, 606L, 228L, 612L, 228L, 612L, 228L, 612L, 
228L, 612L, 228L, 612L, 227L, 611L, 227L, 611L, 227L, 611L, 227L, 
611L, 227L, 611L, 225L, 609L, 225L, 609L, 225L, 609L, 225L, 609L, 
225L, 609L, 226L, 610L, 226L, 610L, 226L, 610L, 226L, 610L, 226L, 
610L, 232L, 616L, 232L, 616L, 232L, 616L, 232L, 616L, 232L, 616L, 
231L, 615L, 231L, 615L, 231L, 615L, 231L, 615L, 231L, 615L, 229L, 
613L, 229L, 613L, 229L, 613L, 229L, 613L, 229L, 613L, 230L, 614L, 
230L, 614L, 230L, 614L, 230L, 614L, 230L, 614L, 236L, 620L, 236L, 
620L, 236L, 620L, 236L, 620L, 236L, 620L, 235L, 619L, 235L, 619L, 
235L, 619L, 235L, 619L, 235L, 619L, 233L, 617L, 233L, 617L, 233L, 
617L, 233L, 617L, 233L, 617L, 234L, 618L, 234L, 618L, 234L, 618L, 
234L, 618L, 234L, 618L, 240L, 624L, 240L, 624L, 240L, 624L, 240L, 
624L, 240L, 624L, 239L, 623L, 239L, 623L, 239L, 623L, 239L, 623L, 
239L, 623L, 237L, 621L, 237L, 621L, 237L, 621L, 237L, 621L, 237L, 
621L, 238L, 622L, 238L, 622L, 238L, 622L, 238L, 622L, 238L, 622L, 
244L, 628L, 244L, 628L, 244L, 628L, 244L, 628L, 244L, 628L, 243L, 
627L, 243L, 627L, 243L, 627L, 243L, 627L, 243L, 627L, 241L, 625L, 
241L, 625L, 241L, 625L, 241L, 625L, 241L, 625L, 242L, 626L, 242L, 
626L, 242L, 626L, 242L, 626L, 242L, 626L, 248L, 632L, 248L, 632L, 
248L, 632L, 248L, 632L, 248L, 632L, 247L, 631L, 247L, 631L, 247L, 
631L, 247L, 631L, 247L, 631L, 245L, 629L, 245L, 629L, 245L, 629L, 
245L, 629L, 245L, 629L, 246L, 630L, 246L, 630L, 246L, 630L, 246L, 
630L, 246L, 630L, 252L, 636L, 252L, 636L, 252L, 636L, 252L, 636L, 
252L, 636L, 251L, 635L, 251L, 635L, 251L, 635L, 251L, 635L, 251L, 
635L, 249L, 633L, 249L, 633L, 249L, 633L, 249L, 633L, 249L, 633L, 
250L, 634L, 250L, 634L, 250L, 634L, 250L, 634L, 250L, 634L, 256L, 
640L, 256L, 640L, 256L, 640L, 256L, 640L, 256L, 640L, 255L, 639L, 
255L, 639L, 255L, 639L, 255L, 639L, 255L, 639L, 253L, 637L, 253L, 
637L, 253L, 637L, 253L, 637L, 253L, 637L, 254L, 638L, 254L, 638L, 
254L, 638L, 254L, 638L, 254L, 638L, 260L, 644L, 260L, 644L, 260L, 
644L, 260L, 644L, 260L, 644L, 259L, 643L, 259L, 643L, 259L, 643L, 
259L, 643L, 259L, 643L, 257L, 641L, 257L, 641L, 257L, 641L, 257L, 
641L, 257L, 641L, 258L, 642L, 258L, 642L, 258L, 642L, 258L, 642L, 
258L, 642L, 264L, 648L, 264L, 648L, 264L, 648L, 264L, 648L, 264L, 
648L, 263L, 647L, 263L, 647L, 263L, 647L, 263L, 647L, 263L, 647L, 
261L, 645L, 261L, 645L, 261L, 645L, 261L, 645L, 261L, 645L, 262L, 
646L, 262L, 646L, 262L, 646L, 262L, 646L, 262L, 646L, 268L, 652L, 
268L, 652L, 268L, 652L, 268L, 652L, 268L, 652L, 267L, 651L, 267L, 
651L, 267L, 651L, 267L, 651L, 267L, 651L, 265L, 649L, 265L, 649L, 
265L, 649L, 265L, 649L, 265L, 649L, 266L, 650L, 266L, 650L, 266L, 
650L, 266L, 650L, 266L, 650L, 272L, 656L, 272L, 656L, 272L, 656L, 
272L, 656L, 272L, 656L, 271L, 655L, 271L, 655L, 271L, 655L, 271L, 
655L, 271L, 655L, 269L, 653L, 269L, 653L, 269L, 653L, 269L, 653L, 
269L, 653L, 270L, 654L, 270L, 654L, 270L, 654L, 270L, 654L, 270L, 
654L, 276L, 660L, 276L, 660L, 276L, 660L, 276L, 660L, 276L, 660L, 
275L, 659L, 275L, 659L, 275L, 659L, 275L, 659L, 275L, 659L, 273L, 
657L, 273L, 657L, 273L, 657L, 273L, 657L, 273L, 657L, 274L, 658L, 
274L, 658L, 274L, 658L, 274L, 658L, 274L, 658L, 280L, 664L, 280L, 
664L, 280L, 664L, 280L, 664L, 280L, 664L, 279L, 663L, 279L, 663L, 
279L, 663L, 279L, 663L, 279L, 663L, 277L, 661L, 277L, 661L, 277L, 
661L, 277L, 661L, 277L, 661L, 278L, 662L, 278L, 662L, 278L, 662L, 
278L, 662L, 278L, 662L, 284L, 668L, 284L, 668L, 284L, 668L, 284L, 
668L, 284L, 668L, 283L, 667L, 283L, 667L, 283L, 667L, 283L, 667L, 
283L, 667L, 281L, 665L, 281L, 665L, 281L, 665L, 281L, 665L, 281L, 
665L, 282L, 666L, 282L, 666L, 282L, 666L, 282L, 666L, 282L, 666L, 
288L, 672L, 288L, 672L, 288L, 672L, 288L, 672L, 288L, 672L, 287L, 
671L, 287L, 671L, 287L, 671L, 287L, 671L, 287L, 671L, 285L, 669L, 
285L, 669L, 285L, 669L, 285L, 669L, 285L, 669L, 286L, 670L, 286L, 
670L, 286L, 670L, 286L, 670L, 286L, 670L, 292L, 676L, 292L, 676L, 
292L, 676L, 292L, 676L, 292L, 676L, 291L, 675L, 291L, 675L, 291L, 
675L, 291L, 675L, 291L, 675L, 289L, 673L, 289L, 673L, 289L, 673L, 
289L, 673L, 289L, 673L, 290L, 674L, 290L, 674L, 290L, 674L, 290L, 
674L, 290L, 674L, 296L, 680L, 296L, 680L, 296L, 680L, 296L, 680L, 
296L, 680L, 295L, 679L, 295L, 679L, 295L, 679L, 295L, 679L, 295L, 
679L, 293L, 677L, 293L, 677L, 293L, 677L, 293L, 677L, 293L, 677L, 
294L, 678L, 294L, 678L, 294L, 678L, 294L, 678L, 294L, 678L, 300L, 
684L, 300L, 684L, 300L, 684L, 300L, 684L, 300L, 684L, 299L, 683L, 
299L, 683L, 299L, 683L, 299L, 683L, 299L, 683L, 297L, 681L, 297L, 
681L, 297L, 681L, 297L, 681L, 297L, 681L, 298L, 682L, 298L, 682L, 
298L, 682L, 298L, 682L, 298L, 682L, 304L, 688L, 304L, 688L, 304L, 
688L, 304L, 688L, 304L, 688L, 303L, 687L, 303L, 687L, 303L, 687L, 
303L, 687L, 303L, 687L, 301L, 685L, 301L, 685L, 301L, 685L, 301L, 
685L, 301L, 685L, 302L, 686L, 302L, 686L, 302L, 686L, 302L, 686L, 
302L, 686L, 308L, 692L, 308L, 692L, 308L, 692L, 308L, 692L, 308L, 
692L, 307L, 691L, 307L, 691L, 307L, 691L, 307L, 691L, 307L, 691L, 
305L, 689L, 305L, 689L, 305L, 689L, 305L, 689L, 305L, 689L, 306L, 
690L, 306L, 690L, 306L, 690L, 306L, 690L, 306L, 690L, 312L, 696L, 
312L, 696L, 312L, 696L, 312L, 696L, 312L, 696L, 311L, 695L, 311L, 
695L, 311L, 695L, 311L, 695L, 311L, 695L, 309L, 693L, 309L, 693L, 
309L, 693L, 309L, 693L, 309L, 693L, 310L, 694L, 310L, 694L, 310L, 
694L, 310L, 694L, 310L, 694L, 316L, 700L, 316L, 700L, 316L, 700L, 
316L, 700L, 316L, 700L, 315L, 699L, 315L, 699L, 315L, 699L, 315L, 
699L, 315L, 699L, 313L, 697L, 313L, 697L, 313L, 697L, 313L, 697L, 
313L, 697L, 314L, 698L, 314L, 698L, 314L, 698L, 314L, 698L, 314L, 
698L, 320L, 704L, 320L, 704L, 320L, 704L, 320L, 704L, 320L, 704L, 
319L, 703L, 319L, 703L, 319L, 703L, 319L, 703L, 319L, 703L, 317L, 
701L, 317L, 701L, 317L, 701L, 317L, 701L, 317L, 701L, 318L, 702L, 
318L, 702L, 318L, 702L, 318L, 702L, 318L, 702L, 324L, 708L, 324L, 
708L, 324L, 708L, 324L, 708L, 324L, 708L, 323L, 707L, 323L, 707L, 
323L, 707L, 323L, 707L, 323L, 707L, 321L, 705L, 321L, 705L, 321L, 
705L, 321L, 705L, 321L, 705L, 322L, 706L, 322L, 706L, 322L, 706L, 
322L, 706L, 322L, 706L, 328L, 712L, 328L, 712L, 328L, 712L, 328L, 
712L, 328L, 712L, 327L, 711L, 327L, 711L, 327L, 711L, 327L, 711L, 
327L, 711L, 325L, 709L, 325L, 709L, 325L, 709L, 325L, 709L, 325L, 
709L, 326L, 710L, 326L, 710L, 326L, 710L, 326L, 710L, 326L, 710L, 
332L, 716L, 332L, 716L, 332L, 716L, 332L, 716L, 332L, 716L, 331L, 
715L, 331L, 715L, 331L, 715L, 331L, 715L, 331L, 715L, 329L, 713L, 
329L, 713L, 329L, 713L, 329L, 713L, 329L, 713L, 330L, 714L, 330L, 
714L, 330L, 714L, 330L, 714L, 330L, 714L, 336L, 720L, 336L, 720L, 
336L, 720L, 336L, 720L, 336L, 720L, 335L, 719L, 335L, 719L, 335L, 
719L, 335L, 719L, 335L, 719L, 333L, 717L, 333L, 717L, 333L, 717L, 
333L, 717L, 333L, 717L, 334L, 718L, 334L, 718L, 334L, 718L, 334L, 
718L, 334L, 718L, 340L, 724L, 340L, 724L, 340L, 724L, 340L, 724L, 
340L, 724L, 339L, 723L, 339L, 723L, 339L, 723L, 339L, 723L, 339L, 
723L, 337L, 721L, 337L, 721L, 337L, 721L, 337L, 721L, 337L, 721L, 
338L, 722L, 338L, 722L, 338L, 722L, 338L, 722L, 338L, 722L, 344L, 
728L, 344L, 728L, 344L, 728L, 344L, 728L, 344L, 728L, 343L, 727L, 
343L, 727L, 343L, 727L, 343L, 727L, 343L, 727L, 341L, 725L, 341L, 
725L, 341L, 725L, 341L, 725L, 341L, 725L, 342L, 726L, 342L, 726L, 
342L, 726L, 342L, 726L, 342L, 726L, 348L, 732L, 348L, 732L, 348L, 
732L, 348L, 732L, 348L, 732L, 347L, 731L, 347L, 731L, 347L, 731L, 
347L, 731L, 347L, 731L, 345L, 729L, 345L, 729L, 345L, 729L, 345L, 
729L, 345L, 729L, 346L, 730L, 346L, 730L, 346L, 730L, 346L, 730L, 
346L, 730L, 352L, 736L, 352L, 736L, 352L, 736L, 352L, 736L, 352L, 
736L, 351L, 735L, 351L, 735L, 351L, 735L, 351L, 735L, 351L, 735L, 
349L, 733L, 349L, 733L, 349L, 733L, 349L, 733L, 349L, 733L, 350L, 
734L, 350L, 734L, 350L, 734L, 350L, 734L, 350L, 734L, 356L, 740L, 
356L, 740L, 356L, 740L, 356L, 740L, 356L, 740L, 355L, 739L, 355L, 
739L, 355L, 739L, 355L, 739L, 355L, 739L, 353L, 737L, 353L, 737L, 
353L, 737L, 353L, 737L, 353L, 737L, 354L, 738L, 354L, 738L, 354L, 
738L, 354L, 738L, 354L, 738L, 360L, 744L, 360L, 744L, 360L, 744L, 
360L, 744L, 360L, 744L, 359L, 743L, 359L, 743L, 359L, 743L, 359L, 
743L, 359L, 743L, 357L, 741L, 357L, 741L, 357L, 741L, 357L, 741L, 
357L, 741L, 358L, 742L, 358L, 742L, 358L, 742L, 358L, 742L, 358L, 
742L, 364L, 748L, 364L, 748L, 364L, 748L, 364L, 748L, 364L, 748L, 
363L, 747L, 363L, 747L, 363L, 747L, 363L, 747L, 363L, 747L, 361L, 
745L, 361L, 745L, 361L, 745L, 361L, 745L, 361L, 745L, 362L, 746L, 
362L, 746L, 362L, 746L, 362L, 746L, 362L, 746L, 368L, 752L, 368L, 
752L, 368L, 752L, 368L, 752L, 368L, 752L, 367L, 751L, 367L, 751L, 
367L, 751L, 367L, 751L, 367L, 751L, 365L, 749L, 365L, 749L, 365L, 
749L, 365L, 749L, 365L, 749L, 366L, 750L, 366L, 750L, 366L, 750L, 
366L, 750L, 366L, 750L, 372L, 756L, 372L, 756L, 372L, 756L, 372L, 
756L, 372L, 756L, 371L, 755L, 371L, 755L, 371L, 755L, 371L, 755L, 
371L, 755L, 369L, 753L, 369L, 753L, 369L, 753L, 369L, 753L, 369L, 
753L, 370L, 754L, 370L, 754L, 370L, 754L, 370L, 754L, 370L, 754L, 
376L, 760L, 376L, 760L, 376L, 760L, 376L, 760L, 376L, 760L, 375L, 
759L, 375L, 759L, 375L, 759L, 375L, 759L, 375L, 759L, 373L, 757L, 
373L, 757L, 373L, 757L, 373L, 757L, 373L, 757L, 374L, 758L, 374L, 
758L, 374L, 758L, 374L, 758L, 374L, 758L, 380L, 764L, 380L, 764L, 
380L, 764L, 380L, 764L, 380L, 764L, 379L, 763L, 379L, 763L, 379L, 
763L, 379L, 763L, 379L, 763L, 377L, 761L, 377L, 761L, 377L, 761L, 
377L, 761L, 377L, 761L, 378L, 762L, 378L, 762L, 378L, 762L, 378L, 
762L, 378L, 762L, 384L, 768L, 384L, 768L, 384L, 768L, 384L, 768L, 
384L, 768L, 383L, 767L, 383L, 767L, 383L, 767L, 383L, 767L, 383L, 
767L, 381L, 765L, 381L, 765L, 381L, 765L, 381L, 765L, 381L, 765L, 
382L, 766L, 382L, 766L, 382L, 766L, 382L, 766L, 382L, 766L), .Label = c("Ecoli_DSM_18039.A01.a", 
"Ecoli_DSM_30083T.A01.a", "Paeruginosa_DSM_1707.A01.a", "Paeruginosa_St_429SC1_79.A01.a", 
"Ecoli_DSM_18039.A02.a", "Ecoli_DSM_30083T.A02.a", "Paeruginosa_DSM_1707.A02.a", 
"Paeruginosa_St_429SC1_79.A02.a", "Ecoli_DSM_18039.A03.a", "Ecoli_DSM_30083T.A03.a", 
"Paeruginosa_DSM_1707.A03.a", "Paeruginosa_St_429SC1_79.A03.a", 
"Ecoli_DSM_18039.A04.a", "Ecoli_DSM_30083T.A04.a", "Paeruginosa_DSM_1707.A04.a", 
"Paeruginosa_St_429SC1_79.A04.a", "Ecoli_DSM_18039.A05.a", "Ecoli_DSM_30083T.A05.a", 
"Paeruginosa_DSM_1707.A05.a", "Paeruginosa_St_429SC1_79.A05.a", 
"Ecoli_DSM_18039.A06.a", "Ecoli_DSM_30083T.A06.a", "Paeruginosa_DSM_1707.A06.a", 
"Paeruginosa_St_429SC1_79.A06.a", "Ecoli_DSM_18039.A07.a", "Ecoli_DSM_30083T.A07.a", 
"Paeruginosa_DSM_1707.A07.a", "Paeruginosa_St_429SC1_79.A07.a", 
"Ecoli_DSM_18039.A08.a", "Ecoli_DSM_30083T.A08.a", "Paeruginosa_DSM_1707.A08.a", 
"Paeruginosa_St_429SC1_79.A08.a", "Ecoli_DSM_18039.A09.a", "Ecoli_DSM_30083T.A09.a", 
"Paeruginosa_DSM_1707.A09.a", "Paeruginosa_St_429SC1_79.A09.a", 
"Ecoli_DSM_18039.A10.a", "Ecoli_DSM_30083T.A10.a", "Paeruginosa_DSM_1707.A10.a", 
"Paeruginosa_St_429SC1_79.A10.a", "Ecoli_DSM_18039.A11.a", "Ecoli_DSM_30083T.A11.a", 
"Paeruginosa_DSM_1707.A11.a", "Paeruginosa_St_429SC1_79.A11.a", 
"Ecoli_DSM_18039.A12.a", "Ecoli_DSM_30083T.A12.a", "Paeruginosa_DSM_1707.A12.a", 
"Paeruginosa_St_429SC1_79.A12.a", "Ecoli_DSM_18039.B01.a", "Ecoli_DSM_30083T.B01.a", 
"Paeruginosa_DSM_1707.B01.a", "Paeruginosa_St_429SC1_79.B01.a", 
"Ecoli_DSM_18039.B02.a", "Ecoli_DSM_30083T.B02.a", "Paeruginosa_DSM_1707.B02.a", 
"Paeruginosa_St_429SC1_79.B02.a", "Ecoli_DSM_18039.B03.a", "Ecoli_DSM_30083T.B03.a", 
"Paeruginosa_DSM_1707.B03.a", "Paeruginosa_St_429SC1_79.B03.a", 
"Ecoli_DSM_18039.B04.a", "Ecoli_DSM_30083T.B04.a", "Paeruginosa_DSM_1707.B04.a", 
"Paeruginosa_St_429SC1_79.B04.a", "Ecoli_DSM_18039.B05.a", "Ecoli_DSM_30083T.B05.a", 
"Paeruginosa_DSM_1707.B05.a", "Paeruginosa_St_429SC1_79.B05.a", 
"Ecoli_DSM_18039.B06.a", "Ecoli_DSM_30083T.B06.a", "Paeruginosa_DSM_1707.B06.a", 
"Paeruginosa_St_429SC1_79.B06.a", "Ecoli_DSM_18039.B07.a", "Ecoli_DSM_30083T.B07.a", 
"Paeruginosa_DSM_1707.B07.a", "Paeruginosa_St_429SC1_79.B07.a", 
"Ecoli_DSM_18039.B08.a", "Ecoli_DSM_30083T.B08.a", "Paeruginosa_DSM_1707.B08.a", 
"Paeruginosa_St_429SC1_79.B08.a", "Ecoli_DSM_18039.B09.a", "Ecoli_DSM_30083T.B09.a", 
"Paeruginosa_DSM_1707.B09.a", "Paeruginosa_St_429SC1_79.B09.a", 
"Ecoli_DSM_18039.B10.a", "Ecoli_DSM_30083T.B10.a", "Paeruginosa_DSM_1707.B10.a", 
"Paeruginosa_St_429SC1_79.B10.a", "Ecoli_DSM_18039.B11.a", "Ecoli_DSM_30083T.B11.a", 
"Paeruginosa_DSM_1707.B11.a", "Paeruginosa_St_429SC1_79.B11.a", 
"Ecoli_DSM_18039.B12.a", "Ecoli_DSM_30083T.B12.a", "Paeruginosa_DSM_1707.B12.a", 
"Paeruginosa_St_429SC1_79.B12.a", "Ecoli_DSM_18039.C01.a", "Ecoli_DSM_30083T.C01.a", 
"Paeruginosa_DSM_1707.C01.a", "Paeruginosa_St_429SC1_79.C01.a", 
"Ecoli_DSM_18039.C02.a", "Ecoli_DSM_30083T.C02.a", "Paeruginosa_DSM_1707.C02.a", 
"Paeruginosa_St_429SC1_79.C02.a", "Ecoli_DSM_18039.C03.a", "Ecoli_DSM_30083T.C03.a", 
"Paeruginosa_DSM_1707.C03.a", "Paeruginosa_St_429SC1_79.C03.a", 
"Ecoli_DSM_18039.C04.a", "Ecoli_DSM_30083T.C04.a", "Paeruginosa_DSM_1707.C04.a", 
"Paeruginosa_St_429SC1_79.C04.a", "Ecoli_DSM_18039.C05.a", "Ecoli_DSM_30083T.C05.a", 
"Paeruginosa_DSM_1707.C05.a", "Paeruginosa_St_429SC1_79.C05.a", 
"Ecoli_DSM_18039.C06.a", "Ecoli_DSM_30083T.C06.a", "Paeruginosa_DSM_1707.C06.a", 
"Paeruginosa_St_429SC1_79.C06.a", "Ecoli_DSM_18039.C07.a", "Ecoli_DSM_30083T.C07.a", 
"Paeruginosa_DSM_1707.C07.a", "Paeruginosa_St_429SC1_79.C07.a", 
"Ecoli_DSM_18039.C08.a", "Ecoli_DSM_30083T.C08.a", "Paeruginosa_DSM_1707.C08.a", 
"Paeruginosa_St_429SC1_79.C08.a", "Ecoli_DSM_18039.C09.a", "Ecoli_DSM_30083T.C09.a", 
"Paeruginosa_DSM_1707.C09.a", "Paeruginosa_St_429SC1_79.C09.a", 
"Ecoli_DSM_18039.C10.a", "Ecoli_DSM_30083T.C10.a", "Paeruginosa_DSM_1707.C10.a", 
"Paeruginosa_St_429SC1_79.C10.a", "Ecoli_DSM_18039.C11.a", "Ecoli_DSM_30083T.C11.a", 
"Paeruginosa_DSM_1707.C11.a", "Paeruginosa_St_429SC1_79.C11.a", 
"Ecoli_DSM_18039.C12.a", "Ecoli_DSM_30083T.C12.a", "Paeruginosa_DSM_1707.C12.a", 
"Paeruginosa_St_429SC1_79.C12.a", "Ecoli_DSM_18039.D01.a", "Ecoli_DSM_30083T.D01.a", 
"Paeruginosa_DSM_1707.D01.a", "Paeruginosa_St_429SC1_79.D01.a", 
"Ecoli_DSM_18039.D02.a", "Ecoli_DSM_30083T.D02.a", "Paeruginosa_DSM_1707.D02.a", 
"Paeruginosa_St_429SC1_79.D02.a", "Ecoli_DSM_18039.D03.a", "Ecoli_DSM_30083T.D03.a", 
"Paeruginosa_DSM_1707.D03.a", "Paeruginosa_St_429SC1_79.D03.a", 
"Ecoli_DSM_18039.D04.a", "Ecoli_DSM_30083T.D04.a", "Paeruginosa_DSM_1707.D04.a", 
"Paeruginosa_St_429SC1_79.D04.a", "Ecoli_DSM_18039.D05.a", "Ecoli_DSM_30083T.D05.a", 
"Paeruginosa_DSM_1707.D05.a", "Paeruginosa_St_429SC1_79.D05.a", 
"Ecoli_DSM_18039.D06.a", "Ecoli_DSM_30083T.D06.a", "Paeruginosa_DSM_1707.D06.a", 
"Paeruginosa_St_429SC1_79.D06.a", "Ecoli_DSM_18039.D07.a", "Ecoli_DSM_30083T.D07.a", 
"Paeruginosa_DSM_1707.D07.a", "Paeruginosa_St_429SC1_79.D07.a", 
"Ecoli_DSM_18039.D08.a", "Ecoli_DSM_30083T.D08.a", "Paeruginosa_DSM_1707.D08.a", 
"Paeruginosa_St_429SC1_79.D08.a", "Ecoli_DSM_18039.D09.a", "Ecoli_DSM_30083T.D09.a", 
"Paeruginosa_DSM_1707.D09.a", "Paeruginosa_St_429SC1_79.D09.a", 
"Ecoli_DSM_18039.D10.a", "Ecoli_DSM_30083T.D10.a", "Paeruginosa_DSM_1707.D10.a", 
"Paeruginosa_St_429SC1_79.D10.a", "Ecoli_DSM_18039.D11.a", "Ecoli_DSM_30083T.D11.a", 
"Paeruginosa_DSM_1707.D11.a", "Paeruginosa_St_429SC1_79.D11.a", 
"Ecoli_DSM_18039.D12.a", "Ecoli_DSM_30083T.D12.a", "Paeruginosa_DSM_1707.D12.a", 
"Paeruginosa_St_429SC1_79.D12.a", "Ecoli_DSM_18039.E01.a", "Ecoli_DSM_30083T.E01.a", 
"Paeruginosa_DSM_1707.E01.a", "Paeruginosa_St_429SC1_79.E01.a", 
"Ecoli_DSM_18039.E02.a", "Ecoli_DSM_30083T.E02.a", "Paeruginosa_DSM_1707.E02.a", 
"Paeruginosa_St_429SC1_79.E02.a", "Ecoli_DSM_18039.E03.a", "Ecoli_DSM_30083T.E03.a", 
"Paeruginosa_DSM_1707.E03.a", "Paeruginosa_St_429SC1_79.E03.a", 
"Ecoli_DSM_18039.E04.a", "Ecoli_DSM_30083T.E04.a", "Paeruginosa_DSM_1707.E04.a", 
"Paeruginosa_St_429SC1_79.E04.a", "Ecoli_DSM_18039.E05.a", "Ecoli_DSM_30083T.E05.a", 
"Paeruginosa_DSM_1707.E05.a", "Paeruginosa_St_429SC1_79.E05.a", 
"Ecoli_DSM_18039.E06.a", "Ecoli_DSM_30083T.E06.a", "Paeruginosa_DSM_1707.E06.a", 
"Paeruginosa_St_429SC1_79.E06.a", "Ecoli_DSM_18039.E07.a", "Ecoli_DSM_30083T.E07.a", 
"Paeruginosa_DSM_1707.E07.a", "Paeruginosa_St_429SC1_79.E07.a", 
"Ecoli_DSM_18039.E08.a", "Ecoli_DSM_30083T.E08.a", "Paeruginosa_DSM_1707.E08.a", 
"Paeruginosa_St_429SC1_79.E08.a", "Ecoli_DSM_18039.E09.a", "Ecoli_DSM_30083T.E09.a", 
"Paeruginosa_DSM_1707.E09.a", "Paeruginosa_St_429SC1_79.E09.a", 
"Ecoli_DSM_18039.E10.a", "Ecoli_DSM_30083T.E10.a", "Paeruginosa_DSM_1707.E10.a", 
"Paeruginosa_St_429SC1_79.E10.a", "Ecoli_DSM_18039.E11.a", "Ecoli_DSM_30083T.E11.a", 
"Paeruginosa_DSM_1707.E11.a", "Paeruginosa_St_429SC1_79.E11.a", 
"Ecoli_DSM_18039.E12.a", "Ecoli_DSM_30083T.E12.a", "Paeruginosa_DSM_1707.E12.a", 
"Paeruginosa_St_429SC1_79.E12.a", "Ecoli_DSM_18039.F01.a", "Ecoli_DSM_30083T.F01.a", 
"Paeruginosa_DSM_1707.F01.a", "Paeruginosa_St_429SC1_79.F01.a", 
"Ecoli_DSM_18039.F02.a", "Ecoli_DSM_30083T.F02.a", "Paeruginosa_DSM_1707.F02.a", 
"Paeruginosa_St_429SC1_79.F02.a", "Ecoli_DSM_18039.F03.a", "Ecoli_DSM_30083T.F03.a", 
"Paeruginosa_DSM_1707.F03.a", "Paeruginosa_St_429SC1_79.F03.a", 
"Ecoli_DSM_18039.F04.a", "Ecoli_DSM_30083T.F04.a", "Paeruginosa_DSM_1707.F04.a", 
"Paeruginosa_St_429SC1_79.F04.a", "Ecoli_DSM_18039.F05.a", "Ecoli_DSM_30083T.F05.a", 
"Paeruginosa_DSM_1707.F05.a", "Paeruginosa_St_429SC1_79.F05.a", 
"Ecoli_DSM_18039.F06.a", "Ecoli_DSM_30083T.F06.a", "Paeruginosa_DSM_1707.F06.a", 
"Paeruginosa_St_429SC1_79.F06.a", "Ecoli_DSM_18039.F07.a", "Ecoli_DSM_30083T.F07.a", 
"Paeruginosa_DSM_1707.F07.a", "Paeruginosa_St_429SC1_79.F07.a", 
"Ecoli_DSM_18039.F08.a", "Ecoli_DSM_30083T.F08.a", "Paeruginosa_DSM_1707.F08.a", 
"Paeruginosa_St_429SC1_79.F08.a", "Ecoli_DSM_18039.F09.a", "Ecoli_DSM_30083T.F09.a", 
"Paeruginosa_DSM_1707.F09.a", "Paeruginosa_St_429SC1_79.F09.a", 
"Ecoli_DSM_18039.F10.a", "Ecoli_DSM_30083T.F10.a", "Paeruginosa_DSM_1707.F10.a", 
"Paeruginosa_St_429SC1_79.F10.a", "Ecoli_DSM_18039.F11.a", "Ecoli_DSM_30083T.F11.a", 
"Paeruginosa_DSM_1707.F11.a", "Paeruginosa_St_429SC1_79.F11.a", 
"Ecoli_DSM_18039.F12.a", "Ecoli_DSM_30083T.F12.a", "Paeruginosa_DSM_1707.F12.a", 
"Paeruginosa_St_429SC1_79.F12.a", "Ecoli_DSM_18039.G01.a", "Ecoli_DSM_30083T.G01.a", 
"Paeruginosa_DSM_1707.G01.a", "Paeruginosa_St_429SC1_79.G01.a", 
"Ecoli_DSM_18039.G02.a", "Ecoli_DSM_30083T.G02.a", "Paeruginosa_DSM_1707.G02.a", 
"Paeruginosa_St_429SC1_79.G02.a", "Ecoli_DSM_18039.G03.a", "Ecoli_DSM_30083T.G03.a", 
"Paeruginosa_DSM_1707.G03.a", "Paeruginosa_St_429SC1_79.G03.a", 
"Ecoli_DSM_18039.G04.a", "Ecoli_DSM_30083T.G04.a", "Paeruginosa_DSM_1707.G04.a", 
"Paeruginosa_St_429SC1_79.G04.a", "Ecoli_DSM_18039.G05.a", "Ecoli_DSM_30083T.G05.a", 
"Paeruginosa_DSM_1707.G05.a", "Paeruginosa_St_429SC1_79.G05.a", 
"Ecoli_DSM_18039.G06.a", "Ecoli_DSM_30083T.G06.a", "Paeruginosa_DSM_1707.G06.a", 
"Paeruginosa_St_429SC1_79.G06.a", "Ecoli_DSM_18039.G07.a", "Ecoli_DSM_30083T.G07.a", 
"Paeruginosa_DSM_1707.G07.a", "Paeruginosa_St_429SC1_79.G07.a", 
"Ecoli_DSM_18039.G08.a", "Ecoli_DSM_30083T.G08.a", "Paeruginosa_DSM_1707.G08.a", 
"Paeruginosa_St_429SC1_79.G08.a", "Ecoli_DSM_18039.G09.a", "Ecoli_DSM_30083T.G09.a", 
"Paeruginosa_DSM_1707.G09.a", "Paeruginosa_St_429SC1_79.G09.a", 
"Ecoli_DSM_18039.G10.a", "Ecoli_DSM_30083T.G10.a", "Paeruginosa_DSM_1707.G10.a", 
"Paeruginosa_St_429SC1_79.G10.a", "Ecoli_DSM_18039.G11.a", "Ecoli_DSM_30083T.G11.a", 
"Paeruginosa_DSM_1707.G11.a", "Paeruginosa_St_429SC1_79.G11.a", 
"Ecoli_DSM_18039.G12.a", "Ecoli_DSM_30083T.G12.a", "Paeruginosa_DSM_1707.G12.a", 
"Paeruginosa_St_429SC1_79.G12.a", "Ecoli_DSM_18039.H01.a", "Ecoli_DSM_30083T.H01.a", 
"Paeruginosa_DSM_1707.H01.a", "Paeruginosa_St_429SC1_79.H01.a", 
"Ecoli_DSM_18039.H02.a", "Ecoli_DSM_30083T.H02.a", "Paeruginosa_DSM_1707.H02.a", 
"Paeruginosa_St_429SC1_79.H02.a", "Ecoli_DSM_18039.H03.a", "Ecoli_DSM_30083T.H03.a", 
"Paeruginosa_DSM_1707.H03.a", "Paeruginosa_St_429SC1_79.H03.a", 
"Ecoli_DSM_18039.H04.a", "Ecoli_DSM_30083T.H04.a", "Paeruginosa_DSM_1707.H04.a", 
"Paeruginosa_St_429SC1_79.H04.a", "Ecoli_DSM_18039.H05.a", "Ecoli_DSM_30083T.H05.a", 
"Paeruginosa_DSM_1707.H05.a", "Paeruginosa_St_429SC1_79.H05.a", 
"Ecoli_DSM_18039.H06.a", "Ecoli_DSM_30083T.H06.a", "Paeruginosa_DSM_1707.H06.a", 
"Paeruginosa_St_429SC1_79.H06.a", "Ecoli_DSM_18039.H07.a", "Ecoli_DSM_30083T.H07.a", 
"Paeruginosa_DSM_1707.H07.a", "Paeruginosa_St_429SC1_79.H07.a", 
"Ecoli_DSM_18039.H08.a", "Ecoli_DSM_30083T.H08.a", "Paeruginosa_DSM_1707.H08.a", 
"Paeruginosa_St_429SC1_79.H08.a", "Ecoli_DSM_18039.H09.a", "Ecoli_DSM_30083T.H09.a", 
"Paeruginosa_DSM_1707.H09.a", "Paeruginosa_St_429SC1_79.H09.a", 
"Ecoli_DSM_18039.H10.a", "Ecoli_DSM_30083T.H10.a", "Paeruginosa_DSM_1707.H10.a", 
"Paeruginosa_St_429SC1_79.H10.a", "Ecoli_DSM_18039.H11.a", "Ecoli_DSM_30083T.H11.a", 
"Paeruginosa_DSM_1707.H11.a", "Paeruginosa_St_429SC1_79.H11.a", 
"Ecoli_DSM_18039.H12.a", "Ecoli_DSM_30083T.H12.a", "Paeruginosa_DSM_1707.H12.a", 
"Paeruginosa_St_429SC1_79.H12.a", "Ecoli_DSM_18039.A01.b", "Ecoli_DSM_30083T.A01.b", 
"Paeruginosa_DSM_1707.A01.b", "Paeruginosa_St_429SC1_79.A01.b", 
"Ecoli_DSM_18039.A02.b", "Ecoli_DSM_30083T.A02.b", "Paeruginosa_DSM_1707.A02.b", 
"Paeruginosa_St_429SC1_79.A02.b", "Ecoli_DSM_18039.A03.b", "Ecoli_DSM_30083T.A03.b", 
"Paeruginosa_DSM_1707.A03.b", "Paeruginosa_St_429SC1_79.A03.b", 
"Ecoli_DSM_18039.A04.b", "Ecoli_DSM_30083T.A04.b", "Paeruginosa_DSM_1707.A04.b", 
"Paeruginosa_St_429SC1_79.A04.b", "Ecoli_DSM_18039.A05.b", "Ecoli_DSM_30083T.A05.b", 
"Paeruginosa_DSM_1707.A05.b", "Paeruginosa_St_429SC1_79.A05.b", 
"Ecoli_DSM_18039.A06.b", "Ecoli_DSM_30083T.A06.b", "Paeruginosa_DSM_1707.A06.b", 
"Paeruginosa_St_429SC1_79.A06.b", "Ecoli_DSM_18039.A07.b", "Ecoli_DSM_30083T.A07.b", 
"Paeruginosa_DSM_1707.A07.b", "Paeruginosa_St_429SC1_79.A07.b", 
"Ecoli_DSM_18039.A08.b", "Ecoli_DSM_30083T.A08.b", "Paeruginosa_DSM_1707.A08.b", 
"Paeruginosa_St_429SC1_79.A08.b", "Ecoli_DSM_18039.A09.b", "Ecoli_DSM_30083T.A09.b", 
"Paeruginosa_DSM_1707.A09.b", "Paeruginosa_St_429SC1_79.A09.b", 
"Ecoli_DSM_18039.A10.b", "Ecoli_DSM_30083T.A10.b", "Paeruginosa_DSM_1707.A10.b", 
"Paeruginosa_St_429SC1_79.A10.b", "Ecoli_DSM_18039.A11.b", "Ecoli_DSM_30083T.A11.b", 
"Paeruginosa_DSM_1707.A11.b", "Paeruginosa_St_429SC1_79.A11.b", 
"Ecoli_DSM_18039.A12.b", "Ecoli_DSM_30083T.A12.b", "Paeruginosa_DSM_1707.A12.b", 
"Paeruginosa_St_429SC1_79.A12.b", "Ecoli_DSM_18039.B01.b", "Ecoli_DSM_30083T.B01.b", 
"Paeruginosa_DSM_1707.B01.b", "Paeruginosa_St_429SC1_79.B01.b", 
"Ecoli_DSM_18039.B02.b", "Ecoli_DSM_30083T.B02.b", "Paeruginosa_DSM_1707.B02.b", 
"Paeruginosa_St_429SC1_79.B02.b", "Ecoli_DSM_18039.B03.b", "Ecoli_DSM_30083T.B03.b", 
"Paeruginosa_DSM_1707.B03.b", "Paeruginosa_St_429SC1_79.B03.b", 
"Ecoli_DSM_18039.B04.b", "Ecoli_DSM_30083T.B04.b", "Paeruginosa_DSM_1707.B04.b", 
"Paeruginosa_St_429SC1_79.B04.b", "Ecoli_DSM_18039.B05.b", "Ecoli_DSM_30083T.B05.b", 
"Paeruginosa_DSM_1707.B05.b", "Paeruginosa_St_429SC1_79.B05.b", 
"Ecoli_DSM_18039.B06.b", "Ecoli_DSM_30083T.B06.b", "Paeruginosa_DSM_1707.B06.b", 
"Paeruginosa_St_429SC1_79.B06.b", "Ecoli_DSM_18039.B07.b", "Ecoli_DSM_30083T.B07.b", 
"Paeruginosa_DSM_1707.B07.b", "Paeruginosa_St_429SC1_79.B07.b", 
"Ecoli_DSM_18039.B08.b", "Ecoli_DSM_30083T.B08.b", "Paeruginosa_DSM_1707.B08.b", 
"Paeruginosa_St_429SC1_79.B08.b", "Ecoli_DSM_18039.B09.b", "Ecoli_DSM_30083T.B09.b", 
"Paeruginosa_DSM_1707.B09.b", "Paeruginosa_St_429SC1_79.B09.b", 
"Ecoli_DSM_18039.B10.b", "Ecoli_DSM_30083T.B10.b", "Paeruginosa_DSM_1707.B10.b", 
"Paeruginosa_St_429SC1_79.B10.b", "Ecoli_DSM_18039.B11.b", "Ecoli_DSM_30083T.B11.b", 
"Paeruginosa_DSM_1707.B11.b", "Paeruginosa_St_429SC1_79.B11.b", 
"Ecoli_DSM_18039.B12.b", "Ecoli_DSM_30083T.B12.b", "Paeruginosa_DSM_1707.B12.b", 
"Paeruginosa_St_429SC1_79.B12.b", "Ecoli_DSM_18039.C01.b", "Ecoli_DSM_30083T.C01.b", 
"Paeruginosa_DSM_1707.C01.b", "Paeruginosa_St_429SC1_79.C01.b", 
"Ecoli_DSM_18039.C02.b", "Ecoli_DSM_30083T.C02.b", "Paeruginosa_DSM_1707.C02.b", 
"Paeruginosa_St_429SC1_79.C02.b", "Ecoli_DSM_18039.C03.b", "Ecoli_DSM_30083T.C03.b", 
"Paeruginosa_DSM_1707.C03.b", "Paeruginosa_St_429SC1_79.C03.b", 
"Ecoli_DSM_18039.C04.b", "Ecoli_DSM_30083T.C04.b", "Paeruginosa_DSM_1707.C04.b", 
"Paeruginosa_St_429SC1_79.C04.b", "Ecoli_DSM_18039.C05.b", "Ecoli_DSM_30083T.C05.b", 
"Paeruginosa_DSM_1707.C05.b", "Paeruginosa_St_429SC1_79.C05.b", 
"Ecoli_DSM_18039.C06.b", "Ecoli_DSM_30083T.C06.b", "Paeruginosa_DSM_1707.C06.b", 
"Paeruginosa_St_429SC1_79.C06.b", "Ecoli_DSM_18039.C07.b", "Ecoli_DSM_30083T.C07.b", 
"Paeruginosa_DSM_1707.C07.b", "Paeruginosa_St_429SC1_79.C07.b", 
"Ecoli_DSM_18039.C08.b", "Ecoli_DSM_30083T.C08.b", "Paeruginosa_DSM_1707.C08.b", 
"Paeruginosa_St_429SC1_79.C08.b", "Ecoli_DSM_18039.C09.b", "Ecoli_DSM_30083T.C09.b", 
"Paeruginosa_DSM_1707.C09.b", "Paeruginosa_St_429SC1_79.C09.b", 
"Ecoli_DSM_18039.C10.b", "Ecoli_DSM_30083T.C10.b", "Paeruginosa_DSM_1707.C10.b", 
"Paeruginosa_St_429SC1_79.C10.b", "Ecoli_DSM_18039.C11.b", "Ecoli_DSM_30083T.C11.b", 
"Paeruginosa_DSM_1707.C11.b", "Paeruginosa_St_429SC1_79.C11.b", 
"Ecoli_DSM_18039.C12.b", "Ecoli_DSM_30083T.C12.b", "Paeruginosa_DSM_1707.C12.b", 
"Paeruginosa_St_429SC1_79.C12.b", "Ecoli_DSM_18039.D01.b", "Ecoli_DSM_30083T.D01.b", 
"Paeruginosa_DSM_1707.D01.b", "Paeruginosa_St_429SC1_79.D01.b", 
"Ecoli_DSM_18039.D02.b", "Ecoli_DSM_30083T.D02.b", "Paeruginosa_DSM_1707.D02.b", 
"Paeruginosa_St_429SC1_79.D02.b", "Ecoli_DSM_18039.D03.b", "Ecoli_DSM_30083T.D03.b", 
"Paeruginosa_DSM_1707.D03.b", "Paeruginosa_St_429SC1_79.D03.b", 
"Ecoli_DSM_18039.D04.b", "Ecoli_DSM_30083T.D04.b", "Paeruginosa_DSM_1707.D04.b", 
"Paeruginosa_St_429SC1_79.D04.b", "Ecoli_DSM_18039.D05.b", "Ecoli_DSM_30083T.D05.b", 
"Paeruginosa_DSM_1707.D05.b", "Paeruginosa_St_429SC1_79.D05.b", 
"Ecoli_DSM_18039.D06.b", "Ecoli_DSM_30083T.D06.b", "Paeruginosa_DSM_1707.D06.b", 
"Paeruginosa_St_429SC1_79.D06.b", "Ecoli_DSM_18039.D07.b", "Ecoli_DSM_30083T.D07.b", 
"Paeruginosa_DSM_1707.D07.b", "Paeruginosa_St_429SC1_79.D07.b", 
"Ecoli_DSM_18039.D08.b", "Ecoli_DSM_30083T.D08.b", "Paeruginosa_DSM_1707.D08.b", 
"Paeruginosa_St_429SC1_79.D08.b", "Ecoli_DSM_18039.D09.b", "Ecoli_DSM_30083T.D09.b", 
"Paeruginosa_DSM_1707.D09.b", "Paeruginosa_St_429SC1_79.D09.b", 
"Ecoli_DSM_18039.D10.b", "Ecoli_DSM_30083T.D10.b", "Paeruginosa_DSM_1707.D10.b", 
"Paeruginosa_St_429SC1_79.D10.b", "Ecoli_DSM_18039.D11.b", "Ecoli_DSM_30083T.D11.b", 
"Paeruginosa_DSM_1707.D11.b", "Paeruginosa_St_429SC1_79.D11.b", 
"Ecoli_DSM_18039.D12.b", "Ecoli_DSM_30083T.D12.b", "Paeruginosa_DSM_1707.D12.b", 
"Paeruginosa_St_429SC1_79.D12.b", "Ecoli_DSM_18039.E01.b", "Ecoli_DSM_30083T.E01.b", 
"Paeruginosa_DSM_1707.E01.b", "Paeruginosa_St_429SC1_79.E01.b", 
"Ecoli_DSM_18039.E02.b", "Ecoli_DSM_30083T.E02.b", "Paeruginosa_DSM_1707.E02.b", 
"Paeruginosa_St_429SC1_79.E02.b", "Ecoli_DSM_18039.E03.b", "Ecoli_DSM_30083T.E03.b", 
"Paeruginosa_DSM_1707.E03.b", "Paeruginosa_St_429SC1_79.E03.b", 
"Ecoli_DSM_18039.E04.b", "Ecoli_DSM_30083T.E04.b", "Paeruginosa_DSM_1707.E04.b", 
"Paeruginosa_St_429SC1_79.E04.b", "Ecoli_DSM_18039.E05.b", "Ecoli_DSM_30083T.E05.b", 
"Paeruginosa_DSM_1707.E05.b", "Paeruginosa_St_429SC1_79.E05.b", 
"Ecoli_DSM_18039.E06.b", "Ecoli_DSM_30083T.E06.b", "Paeruginosa_DSM_1707.E06.b", 
"Paeruginosa_St_429SC1_79.E06.b", "Ecoli_DSM_18039.E07.b", "Ecoli_DSM_30083T.E07.b", 
"Paeruginosa_DSM_1707.E07.b", "Paeruginosa_St_429SC1_79.E07.b", 
"Ecoli_DSM_18039.E08.b", "Ecoli_DSM_30083T.E08.b", "Paeruginosa_DSM_1707.E08.b", 
"Paeruginosa_St_429SC1_79.E08.b", "Ecoli_DSM_18039.E09.b", "Ecoli_DSM_30083T.E09.b", 
"Paeruginosa_DSM_1707.E09.b", "Paeruginosa_St_429SC1_79.E09.b", 
"Ecoli_DSM_18039.E10.b", "Ecoli_DSM_30083T.E10.b", "Paeruginosa_DSM_1707.E10.b", 
"Paeruginosa_St_429SC1_79.E10.b", "Ecoli_DSM_18039.E11.b", "Ecoli_DSM_30083T.E11.b", 
"Paeruginosa_DSM_1707.E11.b", "Paeruginosa_St_429SC1_79.E11.b", 
"Ecoli_DSM_18039.E12.b", "Ecoli_DSM_30083T.E12.b", "Paeruginosa_DSM_1707.E12.b", 
"Paeruginosa_St_429SC1_79.E12.b", "Ecoli_DSM_18039.F01.b", "Ecoli_DSM_30083T.F01.b", 
"Paeruginosa_DSM_1707.F01.b", "Paeruginosa_St_429SC1_79.F01.b", 
"Ecoli_DSM_18039.F02.b", "Ecoli_DSM_30083T.F02.b", "Paeruginosa_DSM_1707.F02.b", 
"Paeruginosa_St_429SC1_79.F02.b", "Ecoli_DSM_18039.F03.b", "Ecoli_DSM_30083T.F03.b", 
"Paeruginosa_DSM_1707.F03.b", "Paeruginosa_St_429SC1_79.F03.b", 
"Ecoli_DSM_18039.F04.b", "Ecoli_DSM_30083T.F04.b", "Paeruginosa_DSM_1707.F04.b", 
"Paeruginosa_St_429SC1_79.F04.b", "Ecoli_DSM_18039.F05.b", "Ecoli_DSM_30083T.F05.b", 
"Paeruginosa_DSM_1707.F05.b", "Paeruginosa_St_429SC1_79.F05.b", 
"Ecoli_DSM_18039.F06.b", "Ecoli_DSM_30083T.F06.b", "Paeruginosa_DSM_1707.F06.b", 
"Paeruginosa_St_429SC1_79.F06.b", "Ecoli_DSM_18039.F07.b", "Ecoli_DSM_30083T.F07.b", 
"Paeruginosa_DSM_1707.F07.b", "Paeruginosa_St_429SC1_79.F07.b", 
"Ecoli_DSM_18039.F08.b", "Ecoli_DSM_30083T.F08.b", "Paeruginosa_DSM_1707.F08.b", 
"Paeruginosa_St_429SC1_79.F08.b", "Ecoli_DSM_18039.F09.b", "Ecoli_DSM_30083T.F09.b", 
"Paeruginosa_DSM_1707.F09.b", "Paeruginosa_St_429SC1_79.F09.b", 
"Ecoli_DSM_18039.F10.b", "Ecoli_DSM_30083T.F10.b", "Paeruginosa_DSM_1707.F10.b", 
"Paeruginosa_St_429SC1_79.F10.b", "Ecoli_DSM_18039.F11.b", "Ecoli_DSM_30083T.F11.b", 
"Paeruginosa_DSM_1707.F11.b", "Paeruginosa_St_429SC1_79.F11.b", 
"Ecoli_DSM_18039.F12.b", "Ecoli_DSM_30083T.F12.b", "Paeruginosa_DSM_1707.F12.b", 
"Paeruginosa_St_429SC1_79.F12.b", "Ecoli_DSM_18039.G01.b", "Ecoli_DSM_30083T.G01.b", 
"Paeruginosa_DSM_1707.G01.b", "Paeruginosa_St_429SC1_79.G01.b", 
"Ecoli_DSM_18039.G02.b", "Ecoli_DSM_30083T.G02.b", "Paeruginosa_DSM_1707.G02.b", 
"Paeruginosa_St_429SC1_79.G02.b", "Ecoli_DSM_18039.G03.b", "Ecoli_DSM_30083T.G03.b", 
"Paeruginosa_DSM_1707.G03.b", "Paeruginosa_St_429SC1_79.G03.b", 
"Ecoli_DSM_18039.G04.b", "Ecoli_DSM_30083T.G04.b", "Paeruginosa_DSM_1707.G04.b", 
"Paeruginosa_St_429SC1_79.G04.b", "Ecoli_DSM_18039.G05.b", "Ecoli_DSM_30083T.G05.b", 
"Paeruginosa_DSM_1707.G05.b", "Paeruginosa_St_429SC1_79.G05.b", 
"Ecoli_DSM_18039.G06.b", "Ecoli_DSM_30083T.G06.b", "Paeruginosa_DSM_1707.G06.b", 
"Paeruginosa_St_429SC1_79.G06.b", "Ecoli_DSM_18039.G07.b", "Ecoli_DSM_30083T.G07.b", 
"Paeruginosa_DSM_1707.G07.b", "Paeruginosa_St_429SC1_79.G07.b", 
"Ecoli_DSM_18039.G08.b", "Ecoli_DSM_30083T.G08.b", "Paeruginosa_DSM_1707.G08.b", 
"Paeruginosa_St_429SC1_79.G08.b", "Ecoli_DSM_18039.G09.b", "Ecoli_DSM_30083T.G09.b", 
"Paeruginosa_DSM_1707.G09.b", "Paeruginosa_St_429SC1_79.G09.b", 
"Ecoli_DSM_18039.G10.b", "Ecoli_DSM_30083T.G10.b", "Paeruginosa_DSM_1707.G10.b", 
"Paeruginosa_St_429SC1_79.G10.b", "Ecoli_DSM_18039.G11.b", "Ecoli_DSM_30083T.G11.b", 
"Paeruginosa_DSM_1707.G11.b", "Paeruginosa_St_429SC1_79.G11.b", 
"Ecoli_DSM_18039.G12.b", "Ecoli_DSM_30083T.G12.b", "Paeruginosa_DSM_1707.G12.b", 
"Paeruginosa_St_429SC1_79.G12.b", "Ecoli_DSM_18039.H01.b", "Ecoli_DSM_30083T.H01.b", 
"Paeruginosa_DSM_1707.H01.b", "Paeruginosa_St_429SC1_79.H01.b", 
"Ecoli_DSM_18039.H02.b", "Ecoli_DSM_30083T.H02.b", "Paeruginosa_DSM_1707.H02.b", 
"Paeruginosa_St_429SC1_79.H02.b", "Ecoli_DSM_18039.H03.b", "Ecoli_DSM_30083T.H03.b", 
"Paeruginosa_DSM_1707.H03.b", "Paeruginosa_St_429SC1_79.H03.b", 
"Ecoli_DSM_18039.H04.b", "Ecoli_DSM_30083T.H04.b", "Paeruginosa_DSM_1707.H04.b", 
"Paeruginosa_St_429SC1_79.H04.b", "Ecoli_DSM_18039.H05.b", "Ecoli_DSM_30083T.H05.b", 
"Paeruginosa_DSM_1707.H05.b", "Paeruginosa_St_429SC1_79.H05.b", 
"Ecoli_DSM_18039.H06.b", "Ecoli_DSM_30083T.H06.b", "Paeruginosa_DSM_1707.H06.b", 
"Paeruginosa_St_429SC1_79.H06.b", "Ecoli_DSM_18039.H07.b", "Ecoli_DSM_30083T.H07.b", 
"Paeruginosa_DSM_1707.H07.b", "Paeruginosa_St_429SC1_79.H07.b", 
"Ecoli_DSM_18039.H08.b", "Ecoli_DSM_30083T.H08.b", "Paeruginosa_DSM_1707.H08.b", 
"Paeruginosa_St_429SC1_79.H08.b", "Ecoli_DSM_18039.H09.b", "Ecoli_DSM_30083T.H09.b", 
"Paeruginosa_DSM_1707.H09.b", "Paeruginosa_St_429SC1_79.H09.b", 
"Ecoli_DSM_18039.H10.b", "Ecoli_DSM_30083T.H10.b", "Paeruginosa_DSM_1707.H10.b", 
"Paeruginosa_St_429SC1_79.H10.b", "Ecoli_DSM_18039.H11.b", "Ecoli_DSM_30083T.H11.b", 
"Paeruginosa_DSM_1707.H11.b", "Paeruginosa_St_429SC1_79.H11.b", 
"Ecoli_DSM_18039.H12.b", "Ecoli_DSM_30083T.H12.b", "Paeruginosa_DSM_1707.H12.b", 
"Paeruginosa_St_429SC1_79.H12.b"), class = "factor"), AddId = structure(c(1L, 
1L, 1L, 1L, 1L, 1L, 1L, 1L, 1L, 1L, 1L, 1L, 1L, 1L, 1L, 1L, 1L, 
1L, 1L, 1L, 1L, 1L, 1L, 1L, 1L, 1L, 1L, 1L, 1L, 1L, 1L, 1L, 1L, 
1L, 1L, 1L, 1L, 1L, 1L, 1L, 1L, 1L, 1L, 1L, 1L, 1L, 1L, 1L, 1L, 
1L, 1L, 1L, 1L, 1L, 1L, 1L, 1L, 1L, 1L, 1L, 1L, 1L, 1L, 1L, 1L, 
1L, 1L, 1L, 1L, 1L, 1L, 1L, 1L, 1L, 1L, 1L, 1L, 1L, 1L, 1L, 1L, 
1L, 1L, 1L, 1L, 1L, 1L, 1L, 1L, 1L, 1L, 1L, 1L, 1L, 1L, 1L, 1L, 
1L, 1L, 1L, 1L, 1L, 1L, 1L, 1L, 1L, 1L, 1L, 1L, 1L, 1L, 1L, 1L, 
1L, 1L, 1L, 1L, 1L, 1L, 1L, 1L, 1L, 1L, 1L, 1L, 1L, 1L, 1L, 1L, 
1L, 1L, 1L, 1L, 1L, 1L, 1L, 1L, 1L, 1L, 1L, 1L, 1L, 1L, 1L, 1L, 
1L, 1L, 1L, 1L, 1L, 1L, 1L, 1L, 1L, 1L, 1L, 1L, 1L, 1L, 1L, 1L, 
1L, 1L, 1L, 1L, 1L, 1L, 1L, 1L, 1L, 1L, 1L, 1L, 1L, 1L, 1L, 1L, 
1L, 1L, 1L, 1L, 1L, 1L, 1L, 1L, 1L, 1L, 1L, 1L, 1L, 1L, 1L, 1L, 
1L, 1L, 1L, 1L, 1L, 1L, 1L, 1L, 1L, 1L, 1L, 1L, 1L, 1L, 1L, 1L, 
1L, 1L, 1L, 1L, 1L, 1L, 1L, 1L, 1L, 1L, 1L, 1L, 1L, 1L, 1L, 1L, 
1L, 1L, 1L, 1L, 1L, 1L, 1L, 1L, 1L, 1L, 1L, 1L, 1L, 1L, 1L, 1L, 
1L, 1L, 1L, 1L, 1L, 1L, 1L, 1L, 1L, 1L, 1L, 1L, 1L, 1L, 1L, 1L, 
1L, 1L, 1L, 1L, 1L, 1L, 1L, 1L, 1L, 1L, 1L, 1L, 1L, 1L, 1L, 1L, 
1L, 1L, 1L, 1L, 1L, 1L, 1L, 1L, 1L, 1L, 1L, 1L, 1L, 1L, 1L, 1L, 
1L, 1L, 1L, 1L, 1L, 1L, 1L, 1L, 1L, 1L, 1L, 1L, 1L, 1L, 1L, 1L, 
1L, 1L, 1L, 1L, 1L, 1L, 1L, 1L, 1L, 1L, 1L, 1L, 1L, 1L, 1L, 1L, 
1L, 1L, 1L, 1L, 1L, 1L, 1L, 1L, 1L, 1L, 1L, 1L, 1L, 1L, 1L, 1L, 
1L, 1L, 1L, 1L, 1L, 1L, 1L, 1L, 1L, 1L, 1L, 1L, 1L, 1L, 1L, 1L, 
1L, 1L, 1L, 1L, 1L, 1L, 1L, 1L, 1L, 1L, 1L, 1L, 1L, 1L, 1L, 1L, 
1L, 1L, 1L, 1L, 1L, 1L, 1L, 1L, 1L, 1L, 1L, 1L, 1L, 1L, 1L, 1L, 
1L, 1L, 1L, 1L, 1L, 1L, 1L, 1L, 1L, 1L, 1L, 1L, 1L, 1L, 1L, 1L, 
1L, 1L, 1L, 1L, 1L, 1L, 1L, 1L, 1L, 1L, 1L, 1L, 1L, 1L, 1L, 1L, 
1L, 1L, 1L, 1L, 1L, 1L, 1L, 1L, 1L, 1L, 1L, 1L, 1L, 1L, 1L, 1L, 
1L, 1L, 1L, 1L, 1L, 1L, 1L, 1L, 1L, 1L, 1L, 1L, 1L, 1L, 1L, 1L, 
1L, 1L, 1L, 1L, 1L, 1L, 1L, 1L, 1L, 1L, 1L, 1L, 1L, 1L, 1L, 1L, 
1L, 1L, 1L, 1L, 1L, 1L, 1L, 1L, 1L, 1L, 1L, 1L, 1L, 1L, 1L, 1L, 
1L, 1L, 1L, 1L, 1L, 1L, 1L, 1L, 1L, 1L, 1L, 1L, 1L, 1L, 1L, 1L, 
1L, 1L, 1L, 1L, 1L, 1L, 1L, 1L, 1L, 1L, 1L, 1L, 1L, 1L, 1L, 1L, 
1L, 1L, 1L, 1L, 1L, 1L, 1L, 1L, 1L, 1L, 1L, 1L, 1L, 1L, 1L, 1L, 
1L, 1L, 1L, 1L, 1L, 1L, 1L, 1L, 1L, 1L, 1L, 1L, 1L, 1L, 1L, 1L, 
1L, 1L, 1L, 1L, 1L, 1L, 1L, 1L, 1L, 1L, 1L, 1L, 1L, 1L, 1L, 1L, 
1L, 1L, 1L, 1L, 1L, 1L, 1L, 1L, 1L, 1L, 1L, 1L, 1L, 1L, 1L, 1L, 
1L, 1L, 1L, 1L, 1L, 1L, 1L, 1L, 1L, 1L, 1L, 1L, 1L, 1L, 1L, 1L, 
1L, 1L, 1L, 1L, 1L, 1L, 1L, 1L, 1L, 1L, 1L, 1L, 1L, 1L, 1L, 1L, 
1L, 1L, 1L, 1L, 1L, 1L, 1L, 1L, 1L, 1L, 1L, 1L, 1L, 1L, 1L, 1L, 
1L, 1L, 1L, 1L, 1L, 1L, 1L, 1L, 1L, 1L, 1L, 1L, 1L, 1L, 1L, 1L, 
1L, 1L, 1L, 1L, 1L, 1L, 1L, 1L, 1L, 1L, 1L, 1L, 1L, 1L, 1L, 1L, 
1L, 1L, 1L, 1L, 1L, 1L, 1L, 1L, 1L, 1L, 1L, 1L, 1L, 1L, 1L, 1L, 
1L, 1L, 1L, 1L, 1L, 1L, 1L, 1L, 1L, 1L, 1L, 1L, 1L, 1L, 1L, 1L, 
1L, 1L, 1L, 1L, 1L, 1L, 1L, 1L, 1L, 1L, 1L, 1L, 1L, 1L, 1L, 1L, 
1L, 1L, 1L, 1L, 1L, 1L, 1L, 1L, 1L, 1L, 1L, 1L, 1L, 1L, 1L, 1L, 
1L, 1L, 1L, 1L, 1L, 1L, 1L, 1L, 1L, 1L, 1L, 1L, 1L, 1L, 1L, 1L, 
1L, 1L, 1L, 1L, 1L, 1L, 1L, 1L, 1L, 1L, 1L, 1L, 1L, 1L, 1L, 1L, 
1L, 1L, 1L, 1L, 1L, 1L, 1L, 1L, 1L, 1L, 1L, 1L, 1L, 1L, 1L, 1L, 
1L, 1L, 1L, 1L, 1L, 1L, 1L, 1L, 1L, 1L, 1L, 1L, 1L, 1L, 1L, 1L, 
1L, 1L, 1L, 1L, 1L, 1L, 1L, 1L, 1L, 1L, 1L, 1L, 1L, 1L, 1L, 1L, 
1L, 1L, 1L, 1L, 1L, 1L, 1L, 1L, 1L, 1L, 1L, 1L, 1L, 1L, 1L, 1L, 
1L, 1L, 1L, 1L, 1L, 1L, 1L, 1L, 1L, 1L, 1L, 1L, 1L, 1L, 1L, 1L, 
1L, 1L, 1L, 1L, 1L, 1L, 1L, 1L, 1L, 1L, 1L, 1L, 1L, 1L, 1L, 1L, 
1L, 1L, 1L, 1L, 1L, 1L, 1L, 1L, 1L, 1L, 1L, 1L, 1L, 1L, 1L, 1L, 
1L, 1L, 1L, 1L, 1L, 1L, 1L, 1L, 1L, 1L, 1L, 1L, 1L, 1L, 1L, 1L, 
1L, 1L, 1L, 1L, 1L, 1L, 1L, 1L, 1L, 1L, 1L, 1L, 1L, 1L, 1L, 1L, 
1L, 1L, 1L, 1L, 1L, 1L, 1L, 1L, 1L, 1L, 1L, 1L, 1L, 1L, 1L, 1L, 
1L, 1L, 1L, 1L, 1L, 1L, 1L, 1L, 1L, 1L, 1L, 1L, 1L, 1L, 1L, 1L, 
1L, 1L, 1L, 1L, 1L, 1L, 1L, 1L, 1L, 1L, 1L, 1L, 1L, 1L, 1L, 1L, 
1L, 1L, 1L, 1L, 1L, 1L, 1L, 1L, 1L, 1L, 1L, 1L, 1L, 1L, 1L, 1L, 
1L, 1L, 1L, 1L, 1L, 1L, 1L, 1L, 1L, 1L, 1L, 1L, 1L, 1L, 1L, 1L, 
1L, 1L, 1L, 1L, 1L, 1L, 1L, 1L, 1L, 1L, 1L, 1L, 1L, 1L, 1L, 1L, 
1L, 1L, 1L, 1L, 1L, 1L, 1L, 1L, 1L, 1L, 1L, 1L, 1L, 1L, 1L, 1L, 
1L, 1L, 1L, 1L, 1L, 1L, 1L, 1L, 1L, 1L, 1L, 1L, 1L, 1L, 1L, 1L, 
1L, 1L, 1L, 1L, 1L, 1L, 1L, 1L, 1L, 1L, 1L, 1L, 1L, 1L, 1L, 1L, 
1L, 1L, 1L, 1L, 1L, 1L, 1L, 1L, 1L, 1L, 1L, 1L, 1L, 1L, 1L, 1L, 
1L, 1L, 1L, 1L, 1L, 1L, 1L, 1L, 1L, 1L, 1L, 1L, 1L, 1L, 1L, 1L, 
1L, 1L, 1L, 1L, 1L, 1L, 1L, 1L, 1L, 1L, 1L, 1L, 1L, 1L, 1L, 1L, 
1L, 1L, 1L, 1L, 1L, 1L, 1L, 1L, 1L, 1L, 1L, 1L, 1L, 1L, 1L, 1L, 
1L, 1L, 1L, 1L, 1L, 1L, 1L, 1L, 1L, 1L, 1L, 1L, 1L, 1L, 1L, 1L, 
1L, 1L, 1L, 1L, 1L, 1L, 1L, 1L, 1L, 1L, 1L, 1L, 1L, 1L, 1L, 1L, 
1L, 1L, 1L, 1L, 1L, 1L, 1L, 1L, 1L, 1L, 1L, 1L, 1L, 1L, 1L, 1L, 
1L, 1L, 1L, 1L, 1L, 1L, 1L, 1L, 1L, 1L, 1L, 1L, 1L, 1L, 1L, 1L, 
1L, 1L, 1L, 1L, 1L, 1L, 1L, 1L, 1L, 1L, 1L, 1L, 1L, 1L, 1L, 1L, 
1L, 1L, 1L, 1L, 1L, 1L, 1L, 1L, 1L, 1L, 1L, 1L, 1L, 1L, 1L, 1L, 
1L, 1L, 1L, 1L, 1L, 1L, 1L, 1L, 1L, 1L, 1L, 1L, 1L, 1L, 1L, 1L, 
1L, 1L, 1L, 1L, 1L, 1L, 1L, 1L, 1L, 1L, 1L, 1L, 1L, 1L, 1L, 1L, 
1L, 1L, 1L, 1L, 1L, 1L, 1L, 1L, 1L, 1L, 1L, 1L, 1L, 1L, 1L, 1L, 
1L, 1L, 1L, 1L, 1L, 1L, 1L, 1L, 1L, 1L, 1L, 1L, 1L, 1L, 1L, 1L, 
1L, 1L, 1L, 1L, 1L, 1L, 1L, 1L, 1L, 1L, 1L, 1L, 1L, 1L, 1L, 1L, 
1L, 1L, 1L, 1L, 1L, 1L, 1L, 1L, 1L, 1L, 1L, 1L, 1L, 1L, 1L, 1L, 
1L, 1L, 1L, 1L, 1L, 1L, 1L, 1L, 1L, 1L, 1L, 1L, 1L, 1L, 1L, 1L, 
1L, 1L, 1L, 1L, 1L, 1L, 1L, 1L, 1L, 1L, 1L, 1L, 1L, 1L, 1L, 1L, 
1L, 1L, 1L, 1L, 1L, 1L, 1L, 1L, 1L, 1L, 1L, 1L, 1L, 1L, 1L, 1L, 
1L, 1L, 1L, 1L, 1L, 1L, 1L, 1L, 1L, 1L, 1L, 1L, 1L, 1L, 1L, 1L, 
1L, 1L, 1L, 1L, 1L, 1L, 1L, 1L, 1L, 1L, 1L, 1L, 1L, 1L, 1L, 1L, 
1L, 1L, 1L, 1L, 1L, 1L, 1L, 1L, 1L, 1L, 1L, 1L, 1L, 1L, 1L, 1L, 
1L, 1L, 1L, 1L, 1L, 1L, 1L, 1L, 1L, 1L, 1L, 1L, 1L, 1L, 1L, 1L, 
1L, 1L, 1L, 1L, 1L, 1L, 1L, 1L, 1L, 1L, 1L, 1L, 1L, 1L, 1L, 1L, 
1L, 1L, 1L, 1L, 1L, 1L, 1L, 1L, 1L, 1L, 1L, 1L, 1L, 1L, 1L, 1L, 
1L, 1L, 1L, 1L, 1L, 1L, 1L, 1L, 1L, 1L, 1L, 1L, 1L, 1L, 1L, 1L, 
1L, 1L, 1L, 1L, 1L, 1L, 1L, 1L, 1L, 1L, 1L, 1L, 1L, 1L, 1L, 1L, 
1L, 1L, 1L, 1L, 1L, 1L, 1L, 1L, 1L, 1L, 1L, 1L, 1L, 1L, 1L, 1L, 
1L, 1L, 1L, 1L, 1L, 1L, 1L, 1L, 1L, 1L, 1L, 1L, 1L, 1L, 1L, 1L, 
1L, 1L, 1L, 1L, 1L, 1L, 1L, 1L, 1L, 1L, 1L, 1L, 1L, 1L, 1L, 1L, 
1L, 1L, 1L, 1L, 1L, 1L, 1L, 1L, 1L, 1L, 1L, 1L, 1L, 1L, 1L, 1L, 
1L, 1L, 1L, 1L, 1L, 1L, 1L, 1L, 1L, 1L, 1L, 1L, 1L, 1L, 1L, 1L, 
1L, 1L, 1L, 1L, 1L, 1L, 1L, 1L, 1L, 1L, 1L, 1L, 1L, 1L, 1L, 1L, 
1L, 1L, 1L, 1L, 1L, 1L, 1L, 1L, 1L, 1L, 1L, 1L, 1L, 1L, 1L, 1L, 
1L, 1L, 1L, 1L, 1L, 1L, 1L, 1L, 1L, 1L, 1L, 1L, 1L, 1L, 1L, 1L, 
1L, 1L, 1L, 1L, 1L, 1L, 1L, 1L, 1L, 1L, 1L, 1L, 1L, 1L, 1L, 1L, 
1L, 1L, 1L, 1L, 1L, 1L, 1L, 1L, 1L, 1L, 1L, 1L, 1L, 1L, 1L, 1L, 
1L, 1L, 1L, 1L, 1L, 1L, 1L, 1L, 1L, 1L, 1L, 1L, 1L, 1L, 1L, 1L, 
1L, 1L, 1L, 1L, 1L, 1L, 1L, 1L, 1L, 1L, 1L, 1L, 1L, 1L, 1L, 1L, 
1L, 1L, 1L, 1L, 1L, 1L, 1L, 1L, 1L, 1L, 1L, 1L, 1L, 1L, 1L, 1L, 
1L, 1L, 1L, 1L, 1L, 1L, 1L, 1L, 1L, 1L, 1L, 1L, 1L, 1L, 1L, 1L, 
1L, 1L, 1L, 1L, 1L, 1L, 1L, 1L, 1L, 1L, 1L, 1L, 1L, 1L, 1L, 1L, 
1L, 1L, 1L, 1L, 1L, 1L, 1L, 1L, 1L, 1L, 1L, 1L, 1L, 1L, 1L, 1L, 
1L, 1L, 1L, 1L, 1L, 1L, 1L, 1L, 1L, 1L, 1L, 1L, 1L, 1L, 1L, 1L, 
1L, 1L, 1L, 1L, 1L, 1L, 1L, 1L, 1L, 1L, 1L, 1L, 1L, 1L, 1L, 1L, 
1L, 1L, 1L, 1L, 1L, 1L, 1L, 1L, 1L, 1L, 1L, 1L, 1L, 1L, 1L, 1L, 
1L, 1L, 1L, 1L, 1L, 1L, 1L, 1L, 1L, 1L, 1L, 1L, 1L, 1L, 1L, 1L, 
1L, 1L, 1L, 1L, 1L, 1L, 1L, 1L, 1L, 1L, 1L, 1L, 1L, 1L, 1L, 1L, 
1L, 1L, 1L, 1L, 1L, 1L, 1L, 1L, 1L, 1L, 1L, 1L, 1L, 1L, 1L, 1L, 
1L, 1L, 1L, 1L, 1L, 1L, 1L, 1L, 1L, 1L, 1L, 1L, 1L, 1L, 1L, 1L, 
1L, 1L, 1L, 1L, 1L, 1L, 1L, 1L, 1L, 1L, 1L, 1L, 1L, 1L, 1L, 1L, 
1L, 1L, 1L, 1L, 1L, 1L, 1L, 1L, 1L, 1L, 1L, 1L, 1L, 1L, 1L, 1L, 
1L, 1L, 1L, 1L, 1L, 1L, 1L, 1L, 1L, 1L, 1L, 1L, 1L, 1L, 1L, 1L, 
1L, 1L, 1L, 1L, 1L, 1L, 1L, 1L, 1L, 1L, 1L, 1L, 1L, 1L, 1L, 1L, 
1L, 1L, 1L, 1L, 1L, 1L, 1L, 1L, 1L, 1L, 1L, 1L, 1L, 1L, 1L, 1L, 
1L, 1L, 1L, 1L, 1L, 1L, 1L, 1L, 1L, 1L, 1L, 1L, 1L, 1L, 1L, 1L, 
1L, 1L, 1L, 1L, 1L, 1L, 1L, 1L, 1L, 1L, 1L, 1L, 1L, 1L, 1L, 1L, 
1L, 1L, 1L, 1L, 1L, 1L, 1L, 1L, 1L, 1L, 1L, 1L, 1L, 1L, 1L, 1L, 
1L, 1L, 1L, 1L, 1L, 1L, 1L, 1L, 1L, 1L, 1L, 1L, 1L, 1L, 1L, 1L, 
1L, 1L, 1L, 1L, 1L, 1L, 1L, 1L, 1L, 1L, 1L, 1L, 1L, 1L, 1L, 1L, 
1L, 1L, 1L, 1L, 1L, 1L, 1L, 1L, 1L, 1L, 1L, 1L, 1L, 1L, 1L, 1L, 
1L, 1L, 1L, 1L, 1L, 1L, 1L, 1L, 1L, 1L, 1L, 1L, 1L, 1L, 1L, 1L, 
1L, 1L, 1L, 1L, 1L, 1L, 1L, 1L, 1L, 1L, 1L, 1L, 1L, 1L, 1L, 1L, 
1L, 1L, 1L, 1L, 1L, 1L, 1L, 1L, 1L, 1L, 1L, 1L, 1L, 1L, 1L, 1L, 
1L, 1L, 1L, 1L, 1L, 1L, 1L, 1L, 1L, 1L, 1L, 1L, 1L, 1L, 1L, 1L, 
1L, 1L, 1L, 1L, 1L, 1L, 1L, 1L, 1L, 1L, 1L, 1L, 1L, 1L, 1L, 1L, 
1L, 1L, 1L, 1L, 1L, 1L, 1L, 1L, 1L, 1L, 1L, 1L, 1L, 1L, 1L, 1L, 
1L, 1L, 1L, 1L, 1L, 1L, 1L, 1L, 1L, 1L, 1L, 1L, 1L, 1L, 1L, 1L, 
1L, 1L, 1L, 1L, 1L, 1L, 1L, 1L, 1L, 1L, 1L, 1L, 1L, 1L, 1L, 1L, 
1L, 1L, 1L, 1L, 1L, 1L, 1L, 1L, 1L, 1L, 1L, 1L, 1L, 1L, 1L, 1L, 
1L, 1L, 1L, 1L, 1L, 1L, 1L, 1L, 1L, 1L, 1L, 1L, 1L, 1L, 1L, 1L, 
1L, 1L, 1L, 1L, 1L, 1L, 1L, 1L, 1L, 1L, 1L, 1L, 1L, 1L, 1L, 1L, 
1L, 1L, 1L, 1L, 1L, 1L, 1L, 1L, 1L, 1L, 1L, 1L, 1L, 1L, 1L, 1L, 
1L, 1L, 1L, 1L, 1L, 1L, 1L, 1L, 1L, 1L, 1L, 1L, 1L, 1L, 1L, 1L, 
1L, 1L, 1L, 1L, 1L, 1L, 1L, 1L, 1L, 1L, 1L, 1L, 1L, 1L, 1L, 1L, 
1L, 1L, 1L, 1L, 1L, 1L, 1L, 1L, 1L, 1L, 1L, 1L, 1L, 1L, 1L, 1L, 
1L, 1L, 1L, 1L, 1L, 1L, 1L, 1L, 1L, 1L, 1L, 1L, 1L, 1L, 1L, 1L, 
1L, 1L, 1L, 1L, 1L, 1L, 1L, 1L, 1L, 1L, 1L, 1L, 1L, 1L, 1L, 1L, 
1L, 1L, 1L, 1L, 1L, 1L, 1L, 1L, 1L, 1L, 1L, 1L, 1L, 1L, 1L, 1L, 
1L, 1L, 1L, 1L, 1L, 1L, 1L, 1L, 1L, 1L, 1L, 1L, 1L, 1L, 1L, 1L, 
1L, 1L, 1L, 1L, 1L, 1L, 1L, 1L, 1L, 1L, 1L, 1L, 1L, 1L, 1L, 1L, 
1L, 1L, 1L, 1L, 1L, 1L, 1L, 1L, 1L, 1L, 1L, 1L, 1L, 1L, 1L, 1L, 
1L, 1L, 1L, 1L, 1L, 1L, 1L, 1L, 1L, 1L, 1L, 1L, 1L, 1L, 1L, 1L, 
1L, 1L, 1L, 1L, 1L, 1L, 1L, 1L, 1L, 1L, 1L, 1L, 1L, 1L, 1L, 1L, 
1L, 1L, 1L, 1L, 1L, 1L, 1L, 1L, 1L, 1L, 1L, 1L, 1L, 1L, 1L, 1L, 
1L, 1L, 1L, 1L, 1L, 1L, 1L, 1L, 1L, 1L, 1L, 1L, 1L, 1L, 1L, 1L, 
1L, 1L, 1L, 1L, 1L, 1L, 1L, 1L, 1L, 1L, 1L, 1L, 1L, 1L, 1L, 1L, 
1L, 1L, 1L, 1L, 1L, 1L, 1L, 1L, 1L, 1L, 1L, 1L, 1L, 1L, 1L, 1L, 
1L, 1L, 1L, 1L, 1L, 1L, 1L, 1L, 1L, 1L, 1L, 1L, 1L, 1L, 1L, 1L, 
1L, 1L, 1L, 1L, 1L, 1L, 1L, 1L, 1L, 1L, 1L, 1L, 1L, 1L, 1L, 1L, 
1L, 1L, 1L, 1L, 1L, 1L, 1L, 1L, 1L, 1L, 1L, 1L, 1L, 1L, 1L, 1L, 
1L, 1L, 1L, 1L, 1L, 1L, 1L, 1L, 1L, 1L, 1L, 1L, 1L, 1L, 1L, 1L, 
1L, 1L, 1L, 1L, 1L, 1L, 1L, 1L, 1L, 1L, 1L, 1L, 1L, 1L, 1L, 1L, 
1L, 1L, 1L, 1L, 1L, 1L, 1L, 1L, 1L, 1L, 1L, 1L, 1L, 1L, 1L, 1L, 
1L, 1L, 1L, 1L, 1L, 1L, 1L, 1L, 1L, 1L, 1L, 1L, 1L, 1L, 1L, 1L, 
1L, 1L, 1L, 1L, 1L, 1L, 1L, 1L, 1L, 1L, 1L, 1L, 1L, 1L, 1L, 1L, 
1L, 1L, 1L, 1L, 1L, 1L, 1L, 1L, 1L, 1L, 1L, 1L, 1L, 1L, 1L, 1L, 
1L, 1L, 1L, 1L, 1L, 1L, 1L, 1L, 1L, 1L, 1L, 1L, 1L, 1L, 1L, 1L, 
1L, 1L, 1L, 1L, 1L, 1L, 1L, 1L, 1L, 1L, 1L, 1L, 1L, 1L, 1L, 1L, 
1L, 1L, 1L, 1L, 1L, 1L, 1L, 1L, 1L, 1L, 1L, 1L, 1L, 1L, 1L, 1L, 
1L, 1L, 1L, 1L, 1L, 1L, 1L, 1L, 1L, 1L, 1L, 1L, 1L, 1L, 1L, 1L, 
1L, 1L, 1L, 1L, 1L, 1L, 1L, 1L, 1L, 1L, 1L, 1L, 1L, 1L, 1L, 1L, 
1L, 1L, 1L, 1L, 1L, 1L, 1L, 1L, 1L, 1L, 1L, 1L, 1L, 1L, 1L, 1L, 
1L, 1L, 1L, 1L, 1L, 1L, 1L, 1L, 1L, 1L, 1L, 1L, 1L, 1L, 1L, 1L, 
1L, 1L, 1L, 1L, 1L, 1L, 1L, 1L, 1L, 1L, 1L, 1L, 1L, 1L, 1L, 1L, 
1L, 1L, 1L, 1L, 1L, 1L, 1L, 1L, 1L, 1L, 1L, 1L, 1L, 1L, 1L, 1L, 
1L, 1L, 1L, 1L, 1L, 1L, 1L, 1L, 1L, 1L, 1L, 1L, 1L, 1L, 1L, 1L, 
1L, 1L, 1L, 1L, 1L, 1L, 1L, 1L, 1L, 1L, 1L, 1L, 1L, 1L, 1L, 1L, 
1L, 1L, 1L, 1L, 1L, 1L, 1L, 1L, 1L, 1L, 1L, 1L, 1L, 1L, 1L, 1L, 
1L, 1L, 1L, 1L, 1L, 1L, 1L, 1L, 1L, 1L, 1L, 1L, 1L, 1L, 1L, 1L, 
1L, 1L, 1L, 1L, 1L, 1L, 1L, 1L, 1L, 1L, 1L, 1L, 1L, 1L, 1L, 1L, 
1L, 1L, 1L, 1L, 1L, 1L, 1L, 1L, 1L, 1L, 1L, 1L, 1L, 1L, 1L, 1L, 
1L, 1L, 1L, 1L, 1L, 1L, 1L, 1L, 1L, 1L, 1L, 1L, 1L, 1L, 1L, 1L, 
1L, 1L, 1L, 1L, 1L, 1L, 1L, 1L, 1L, 1L, 1L, 1L, 1L, 1L, 1L, 1L, 
1L, 1L, 1L, 1L, 1L, 1L, 1L, 1L, 1L, 1L, 1L, 1L, 1L, 1L, 1L, 1L, 
1L, 1L, 1L, 1L, 1L, 1L, 1L, 1L, 1L, 1L, 1L, 1L, 1L, 1L, 1L, 1L, 
1L, 1L, 1L, 1L, 1L, 1L, 1L, 1L, 1L, 1L, 1L, 1L, 1L, 1L, 1L, 1L, 
1L, 1L, 1L, 1L, 1L, 1L, 1L, 1L, 1L, 1L, 1L, 1L, 1L, 1L, 1L, 1L, 
1L, 1L, 1L, 1L, 1L, 1L, 1L, 1L, 1L, 1L, 1L, 1L, 1L, 1L, 1L, 1L, 
1L, 1L, 1L, 1L, 1L, 1L, 1L, 1L, 1L, 1L, 1L, 1L, 1L, 1L, 1L, 1L, 
1L, 1L, 1L, 1L, 1L, 1L, 1L, 1L, 1L, 1L, 1L, 1L, 1L, 1L, 1L, 1L, 
1L, 1L, 1L, 1L, 1L, 1L, 1L, 1L, 1L, 1L, 1L, 1L, 1L, 1L, 1L, 1L, 
1L, 1L, 1L, 1L, 1L, 1L, 1L, 1L, 1L, 1L, 1L, 1L, 1L, 1L, 1L, 1L, 
1L, 1L, 1L, 1L, 1L, 1L, 1L, 1L, 1L, 1L, 1L, 1L, 1L, 1L, 1L, 1L, 
1L, 1L, 1L, 1L, 1L, 1L, 1L, 1L, 1L, 1L, 1L, 1L, 1L, 1L, 1L, 1L, 
1L, 1L, 1L, 1L, 1L, 1L, 1L, 1L, 1L, 1L, 1L, 1L, 1L, 1L, 1L, 1L, 
1L, 1L, 1L, 1L, 1L, 1L, 1L, 1L, 1L, 1L, 1L, 1L, 1L, 1L, 1L, 1L, 
1L, 1L, 1L, 1L, 1L, 1L, 1L, 1L, 1L, 1L, 1L, 1L, 1L, 1L, 1L, 1L, 
1L, 1L, 1L, 1L, 1L, 1L, 1L, 1L, 1L, 1L, 1L, 1L, 1L, 1L, 1L, 1L, 
1L, 1L, 1L, 1L, 1L, 1L, 1L, 1L, 1L, 1L, 1L, 1L, 1L, 1L, 1L, 1L, 
1L, 1L, 1L, 1L, 1L, 1L, 1L, 1L, 1L, 1L, 1L, 1L, 1L, 1L, 1L, 1L, 
1L, 1L, 1L, 1L, 1L, 1L, 1L, 1L, 1L, 1L, 1L, 1L, 1L, 1L, 1L, 1L, 
1L, 1L, 1L, 1L, 1L, 1L, 1L, 1L, 1L, 1L, 1L, 1L, 1L, 1L, 1L, 1L, 
1L, 1L, 1L, 1L, 1L, 1L, 1L, 1L, 1L, 1L, 1L, 1L, 1L, 1L, 1L, 1L, 
1L, 1L, 1L, 1L, 1L, 1L, 1L, 1L, 1L, 1L, 1L, 1L, 1L, 1L, 1L, 1L, 
1L, 1L, 1L, 1L, 1L, 1L, 1L, 1L, 1L, 1L, 1L, 1L, 1L, 1L, 1L, 1L, 
1L, 1L, 1L, 1L, 1L, 1L, 1L, 1L, 1L, 1L, 1L, 1L, 1L, 1L, 1L, 1L, 
1L, 1L, 1L, 1L, 1L, 1L, 1L, 1L, 1L, 1L, 1L, 1L, 1L, 1L, 1L, 1L, 
1L, 1L, 1L, 1L, 1L, 1L, 1L, 1L, 1L, 1L, 1L, 1L, 1L, 1L, 1L, 1L, 
1L, 1L, 1L, 1L, 1L, 1L, 1L, 1L, 1L, 1L, 1L, 1L, 1L, 1L, 1L, 1L, 
1L, 1L, 1L, 1L, 1L, 1L, 1L, 1L, 1L, 1L, 1L, 1L, 1L, 1L, 1L, 1L, 
1L, 1L, 1L, 1L, 1L, 1L, 1L, 1L, 1L, 1L, 1L, 1L, 1L, 1L, 1L, 1L, 
1L, 1L, 1L, 1L, 1L, 1L, 1L, 1L, 1L, 1L, 1L, 1L, 1L, 1L, 1L, 1L, 
1L, 1L, 1L, 1L, 1L, 1L, 1L, 1L, 1L, 1L, 1L, 1L, 1L, 1L, 1L, 1L, 
1L, 1L, 1L, 1L, 1L, 1L, 1L, 1L, 1L, 1L, 1L, 1L, 1L, 1L, 1L, 1L, 
1L, 1L, 1L, 1L, 1L, 1L, 1L, 1L, 1L, 1L, 1L, 1L, 1L, 1L, 1L, 1L, 
1L, 1L, 1L, 1L, 1L, 1L, 1L, 1L, 1L, 1L, 1L, 1L, 1L, 1L, 1L, 1L, 
1L, 1L, 1L, 1L, 1L, 1L, 1L, 1L, 1L, 1L, 1L, 1L, 1L, 1L, 1L, 1L, 
1L, 1L, 1L, 1L, 1L, 1L, 1L, 1L, 1L, 1L, 1L, 1L, 1L, 1L, 1L, 1L, 
1L, 1L, 1L, 1L, 1L, 1L, 1L, 1L, 1L, 1L, 1L, 1L, 1L, 1L, 1L, 1L, 
1L, 1L, 1L, 1L, 1L, 1L, 1L, 1L, 1L, 1L, 1L, 1L, 1L, 1L, 1L, 1L, 
1L, 1L, 1L, 1L, 1L, 1L, 1L, 1L, 1L, 1L, 1L, 1L, 1L, 1L, 1L, 1L, 
1L, 1L, 1L, 1L, 1L, 1L, 1L, 1L, 1L, 1L, 1L, 1L, 1L, 1L, 1L, 1L, 
1L, 1L, 1L, 1L, 1L, 1L, 1L, 1L, 1L, 1L, 1L, 1L, 1L, 1L, 1L, 1L, 
1L, 1L, 1L, 1L, 1L, 1L, 1L, 1L, 1L, 1L, 1L, 1L, 1L, 1L, 1L, 1L, 
1L, 1L, 1L, 1L, 1L, 1L, 1L, 1L, 1L, 1L, 1L, 1L, 1L, 1L, 1L, 1L, 
1L, 1L, 1L, 1L, 1L, 1L, 1L, 1L, 1L, 1L, 1L, 1L, 1L, 1L, 1L, 1L, 
1L, 1L, 1L, 1L, 1L, 1L, 1L, 1L, 1L, 1L, 1L, 1L, 1L, 1L, 1L, 1L, 
1L, 1L, 1L, 1L, 1L, 1L, 1L, 1L, 1L, 1L, 1L, 1L, 1L, 1L, 1L, 1L, 
1L, 1L, 1L, 1L, 1L, 1L, 1L, 1L, 1L, 1L, 1L, 1L, 1L, 1L, 1L, 1L, 
1L, 1L, 1L, 1L, 1L, 1L, 1L, 1L, 1L, 1L, 1L, 1L, 1L, 1L, 1L, 1L, 
1L, 1L, 1L, 1L, 1L, 1L, 1L, 1L, 1L, 1L, 1L, 1L, 1L, 1L, 1L, 1L, 
1L, 1L, 1L, 1L, 1L, 1L, 1L, 1L, 1L, 1L, 1L, 1L, 1L, 1L, 1L, 1L, 
1L, 1L, 1L, 1L, 1L, 1L, 1L, 1L, 1L, 1L, 1L, 1L, 1L, 1L, 1L, 1L, 
1L, 1L, 1L, 1L, 1L, 1L, 1L, 1L, 1L, 1L, 1L, 1L, 1L, 1L, 1L, 1L, 
1L, 1L, 1L, 1L, 1L, 1L, 1L, 1L, 1L, 1L, 1L, 1L, 1L, 1L, 1L, 1L, 
1L, 1L, 1L, 1L, 1L, 1L, 1L, 1L, 1L, 1L, 1L, 1L, 1L, 1L, 1L, 1L, 
1L, 1L, 1L, 1L, 1L, 1L, 1L, 1L, 1L, 1L, 1L, 1L, 1L, 1L, 1L, 1L, 
1L, 1L, 1L, 1L, 1L, 1L, 1L, 1L, 1L, 1L, 1L, 1L, 1L, 1L, 1L, 1L, 
1L, 1L, 1L, 1L, 1L, 1L, 1L, 1L, 1L, 1L, 1L, 1L, 1L, 1L, 1L, 1L, 
1L, 1L, 1L, 1L, 1L, 1L, 1L, 1L, 1L, 1L, 1L, 1L, 1L, 1L, 1L, 1L, 
1L, 1L, 1L, 1L, 1L, 1L, 1L, 1L, 1L, 1L, 1L, 1L, 1L, 1L, 1L, 1L, 
1L, 1L, 1L, 1L, 1L, 1L, 1L, 1L, 1L, 1L, 1L, 1L, 1L, 1L, 1L, 1L, 
1L, 1L, 1L, 1L, 1L, 1L, 1L, 1L, 1L, 1L, 1L, 1L, 1L, 1L, 1L, 1L, 
1L, 1L, 1L, 1L, 1L, 1L, 1L, 1L, 1L, 1L, 1L, 1L, 1L, 1L, 1L), .Label = "1", class = "factor"), 
    concentration = structure(c(1L, 1L, 1L, 1L, 1L, 1L, 1L, 1L, 
    1L, 1L, 1L, 1L, 1L, 1L, 1L, 1L, 1L, 1L, 1L, 1L, 1L, 1L, 1L, 
    1L, 1L, 1L, 1L, 1L, 1L, 1L, 1L, 1L, 1L, 1L, 1L, 1L, 1L, 1L, 
    1L, 1L, 2L, 2L, 2L, 2L, 2L, 2L, 2L, 2L, 2L, 2L, 2L, 2L, 2L, 
    2L, 2L, 2L, 2L, 2L, 2L, 2L, 2L, 2L, 2L, 2L, 2L, 2L, 2L, 2L, 
    2L, 2L, 2L, 2L, 2L, 2L, 2L, 2L, 2L, 2L, 2L, 2L, 3L, 3L, 3L, 
    3L, 3L, 3L, 3L, 3L, 3L, 3L, 3L, 3L, 3L, 3L, 3L, 3L, 3L, 3L, 
    3L, 3L, 3L, 3L, 3L, 3L, 3L, 3L, 3L, 3L, 3L, 3L, 3L, 3L, 3L, 
    3L, 3L, 3L, 3L, 3L, 3L, 3L, 4L, 4L, 4L, 4L, 4L, 4L, 4L, 4L, 
    4L, 4L, 4L, 4L, 4L, 4L, 4L, 4L, 4L, 4L, 4L, 4L, 4L, 4L, 4L, 
    4L, 4L, 4L, 4L, 4L, 4L, 4L, 4L, 4L, 4L, 4L, 4L, 4L, 4L, 4L, 
    4L, 4L, 5L, 5L, 5L, 5L, 5L, 5L, 5L, 5L, 5L, 5L, 5L, 5L, 5L, 
    5L, 5L, 5L, 5L, 5L, 5L, 5L, 5L, 5L, 5L, 5L, 5L, 5L, 5L, 5L, 
    5L, 5L, 5L, 5L, 5L, 5L, 5L, 5L, 5L, 5L, 5L, 5L, 6L, 6L, 6L, 
    6L, 6L, 6L, 6L, 6L, 6L, 6L, 6L, 6L, 6L, 6L, 6L, 6L, 6L, 6L, 
    6L, 6L, 6L, 6L, 6L, 6L, 6L, 6L, 6L, 6L, 6L, 6L, 6L, 6L, 6L, 
    6L, 6L, 6L, 6L, 6L, 6L, 6L, 7L, 7L, 7L, 7L, 7L, 7L, 7L, 7L, 
    7L, 7L, 7L, 7L, 7L, 7L, 7L, 7L, 7L, 7L, 7L, 7L, 7L, 7L, 7L, 
    7L, 7L, 7L, 7L, 7L, 7L, 7L, 7L, 7L, 7L, 7L, 7L, 7L, 7L, 7L, 
    7L, 7L, 8L, 8L, 8L, 8L, 8L, 8L, 8L, 8L, 8L, 8L, 8L, 8L, 8L, 
    8L, 8L, 8L, 8L, 8L, 8L, 8L, 8L, 8L, 8L, 8L, 8L, 8L, 8L, 8L, 
    8L, 8L, 8L, 8L, 8L, 8L, 8L, 8L, 8L, 8L, 8L, 8L, 9L, 9L, 9L, 
    9L, 9L, 9L, 9L, 9L, 9L, 9L, 9L, 9L, 9L, 9L, 9L, 9L, 9L, 9L, 
    9L, 9L, 9L, 9L, 9L, 9L, 9L, 9L, 9L, 9L, 9L, 9L, 9L, 9L, 9L, 
    9L, 9L, 9L, 9L, 9L, 9L, 9L, 10L, 10L, 10L, 10L, 10L, 10L, 
    10L, 10L, 10L, 10L, 10L, 10L, 10L, 10L, 10L, 10L, 10L, 10L, 
    10L, 10L, 10L, 10L, 10L, 10L, 10L, 10L, 10L, 10L, 10L, 10L, 
    10L, 10L, 10L, 10L, 10L, 10L, 10L, 10L, 10L, 10L, 11L, 11L, 
    11L, 11L, 11L, 11L, 11L, 11L, 11L, 11L, 11L, 11L, 11L, 11L, 
    11L, 11L, 11L, 11L, 11L, 11L, 11L, 11L, 11L, 11L, 11L, 11L, 
    11L, 11L, 11L, 11L, 11L, 11L, 11L, 11L, 11L, 11L, 11L, 11L, 
    11L, 11L, 12L, 12L, 12L, 12L, 12L, 12L, 12L, 12L, 12L, 12L, 
    12L, 12L, 12L, 12L, 12L, 12L, 12L, 12L, 12L, 12L, 12L, 12L, 
    12L, 12L, 12L, 12L, 12L, 12L, 12L, 12L, 12L, 12L, 12L, 12L, 
    12L, 12L, 12L, 12L, 12L, 12L, 13L, 13L, 13L, 13L, 13L, 13L, 
    13L, 13L, 13L, 13L, 13L, 13L, 13L, 13L, 13L, 13L, 13L, 13L, 
    13L, 13L, 13L, 13L, 13L, 13L, 13L, 13L, 13L, 13L, 13L, 13L, 
    13L, 13L, 13L, 13L, 13L, 13L, 13L, 13L, 13L, 13L, 14L, 14L, 
    14L, 14L, 14L, 14L, 14L, 14L, 14L, 14L, 14L, 14L, 14L, 14L, 
    14L, 14L, 14L, 14L, 14L, 14L, 14L, 14L, 14L, 14L, 14L, 14L, 
    14L, 14L, 14L, 14L, 14L, 14L, 14L, 14L, 14L, 14L, 14L, 14L, 
    14L, 14L, 15L, 15L, 15L, 15L, 15L, 15L, 15L, 15L, 15L, 15L, 
    15L, 15L, 15L, 15L, 15L, 15L, 15L, 15L, 15L, 15L, 15L, 15L, 
    15L, 15L, 15L, 15L, 15L, 15L, 15L, 15L, 15L, 15L, 15L, 15L, 
    15L, 15L, 15L, 15L, 15L, 15L, 16L, 16L, 16L, 16L, 16L, 16L, 
    16L, 16L, 16L, 16L, 16L, 16L, 16L, 16L, 16L, 16L, 16L, 16L, 
    16L, 16L, 16L, 16L, 16L, 16L, 16L, 16L, 16L, 16L, 16L, 16L, 
    16L, 16L, 16L, 16L, 16L, 16L, 16L, 16L, 16L, 16L, 17L, 17L, 
    17L, 17L, 17L, 17L, 17L, 17L, 17L, 17L, 17L, 17L, 17L, 17L, 
    17L, 17L, 17L, 17L, 17L, 17L, 17L, 17L, 17L, 17L, 17L, 17L, 
    17L, 17L, 17L, 17L, 17L, 17L, 17L, 17L, 17L, 17L, 17L, 17L, 
    17L, 17L, 18L, 18L, 18L, 18L, 18L, 18L, 18L, 18L, 18L, 18L, 
    18L, 18L, 18L, 18L, 18L, 18L, 18L, 18L, 18L, 18L, 18L, 18L, 
    18L, 18L, 18L, 18L, 18L, 18L, 18L, 18L, 18L, 18L, 18L, 18L, 
    18L, 18L, 18L, 18L, 18L, 18L, 19L, 19L, 19L, 19L, 19L, 19L, 
    19L, 19L, 19L, 19L, 19L, 19L, 19L, 19L, 19L, 19L, 19L, 19L, 
    19L, 19L, 19L, 19L, 19L, 19L, 19L, 19L, 19L, 19L, 19L, 19L, 
    19L, 19L, 19L, 19L, 19L, 19L, 19L, 19L, 19L, 19L, 20L, 20L, 
    20L, 20L, 20L, 20L, 20L, 20L, 20L, 20L, 20L, 20L, 20L, 20L, 
    20L, 20L, 20L, 20L, 20L, 20L, 20L, 20L, 20L, 20L, 20L, 20L, 
    20L, 20L, 20L, 20L, 20L, 20L, 20L, 20L, 20L, 20L, 20L, 20L, 
    20L, 20L, 21L, 21L, 21L, 21L, 21L, 21L, 21L, 21L, 21L, 21L, 
    21L, 21L, 21L, 21L, 21L, 21L, 21L, 21L, 21L, 21L, 21L, 21L, 
    21L, 21L, 21L, 21L, 21L, 21L, 21L, 21L, 21L, 21L, 21L, 21L, 
    21L, 21L, 21L, 21L, 21L, 21L, 22L, 22L, 22L, 22L, 22L, 22L, 
    22L, 22L, 22L, 22L, 22L, 22L, 22L, 22L, 22L, 22L, 22L, 22L, 
    22L, 22L, 22L, 22L, 22L, 22L, 22L, 22L, 22L, 22L, 22L, 22L, 
    22L, 22L, 22L, 22L, 22L, 22L, 22L, 22L, 22L, 22L, 23L, 23L, 
    23L, 23L, 23L, 23L, 23L, 23L, 23L, 23L, 23L, 23L, 23L, 23L, 
    23L, 23L, 23L, 23L, 23L, 23L, 23L, 23L, 23L, 23L, 23L, 23L, 
    23L, 23L, 23L, 23L, 23L, 23L, 23L, 23L, 23L, 23L, 23L, 23L, 
    23L, 23L, 24L, 24L, 24L, 24L, 24L, 24L, 24L, 24L, 24L, 24L, 
    24L, 24L, 24L, 24L, 24L, 24L, 24L, 24L, 24L, 24L, 24L, 24L, 
    24L, 24L, 24L, 24L, 24L, 24L, 24L, 24L, 24L, 24L, 24L, 24L, 
    24L, 24L, 24L, 24L, 24L, 24L, 25L, 25L, 25L, 25L, 25L, 25L, 
    25L, 25L, 25L, 25L, 25L, 25L, 25L, 25L, 25L, 25L, 25L, 25L, 
    25L, 25L, 25L, 25L, 25L, 25L, 25L, 25L, 25L, 25L, 25L, 25L, 
    25L, 25L, 25L, 25L, 25L, 25L, 25L, 25L, 25L, 25L, 26L, 26L, 
    26L, 26L, 26L, 26L, 26L, 26L, 26L, 26L, 26L, 26L, 26L, 26L, 
    26L, 26L, 26L, 26L, 26L, 26L, 26L, 26L, 26L, 26L, 26L, 26L, 
    26L, 26L, 26L, 26L, 26L, 26L, 26L, 26L, 26L, 26L, 26L, 26L, 
    26L, 26L, 27L, 27L, 27L, 27L, 27L, 27L, 27L, 27L, 27L, 27L, 
    27L, 27L, 27L, 27L, 27L, 27L, 27L, 27L, 27L, 27L, 27L, 27L, 
    27L, 27L, 27L, 27L, 27L, 27L, 27L, 27L, 27L, 27L, 27L, 27L, 
    27L, 27L, 27L, 27L, 27L, 27L, 28L, 28L, 28L, 28L, 28L, 28L, 
    28L, 28L, 28L, 28L, 28L, 28L, 28L, 28L, 28L, 28L, 28L, 28L, 
    28L, 28L, 28L, 28L, 28L, 28L, 28L, 28L, 28L, 28L, 28L, 28L, 
    28L, 28L, 28L, 28L, 28L, 28L, 28L, 28L, 28L, 28L, 29L, 29L, 
    29L, 29L, 29L, 29L, 29L, 29L, 29L, 29L, 29L, 29L, 29L, 29L, 
    29L, 29L, 29L, 29L, 29L, 29L, 29L, 29L, 29L, 29L, 29L, 29L, 
    29L, 29L, 29L, 29L, 29L, 29L, 29L, 29L, 29L, 29L, 29L, 29L, 
    29L, 29L, 30L, 30L, 30L, 30L, 30L, 30L, 30L, 30L, 30L, 30L, 
    30L, 30L, 30L, 30L, 30L, 30L, 30L, 30L, 30L, 30L, 30L, 30L, 
    30L, 30L, 30L, 30L, 30L, 30L, 30L, 30L, 30L, 30L, 30L, 30L, 
    30L, 30L, 30L, 30L, 30L, 30L, 31L, 31L, 31L, 31L, 31L, 31L, 
    31L, 31L, 31L, 31L, 31L, 31L, 31L, 31L, 31L, 31L, 31L, 31L, 
    31L, 31L, 31L, 31L, 31L, 31L, 31L, 31L, 31L, 31L, 31L, 31L, 
    31L, 31L, 31L, 31L, 31L, 31L, 31L, 31L, 31L, 31L, 32L, 32L, 
    32L, 32L, 32L, 32L, 32L, 32L, 32L, 32L, 32L, 32L, 32L, 32L, 
    32L, 32L, 32L, 32L, 32L, 32L, 32L, 32L, 32L, 32L, 32L, 32L, 
    32L, 32L, 32L, 32L, 32L, 32L, 32L, 32L, 32L, 32L, 32L, 32L, 
    32L, 32L, 33L, 33L, 33L, 33L, 33L, 33L, 33L, 33L, 33L, 33L, 
    33L, 33L, 33L, 33L, 33L, 33L, 33L, 33L, 33L, 33L, 33L, 33L, 
    33L, 33L, 33L, 33L, 33L, 33L, 33L, 33L, 33L, 33L, 33L, 33L, 
    33L, 33L, 33L, 33L, 33L, 33L, 34L, 34L, 34L, 34L, 34L, 34L, 
    34L, 34L, 34L, 34L, 34L, 34L, 34L, 34L, 34L, 34L, 34L, 34L, 
    34L, 34L, 34L, 34L, 34L, 34L, 34L, 34L, 34L, 34L, 34L, 34L, 
    34L, 34L, 34L, 34L, 34L, 34L, 34L, 34L, 34L, 34L, 35L, 35L, 
    35L, 35L, 35L, 35L, 35L, 35L, 35L, 35L, 35L, 35L, 35L, 35L, 
    35L, 35L, 35L, 35L, 35L, 35L, 35L, 35L, 35L, 35L, 35L, 35L, 
    35L, 35L, 35L, 35L, 35L, 35L, 35L, 35L, 35L, 35L, 35L, 35L, 
    35L, 35L, 36L, 36L, 36L, 36L, 36L, 36L, 36L, 36L, 36L, 36L, 
    36L, 36L, 36L, 36L, 36L, 36L, 36L, 36L, 36L, 36L, 36L, 36L, 
    36L, 36L, 36L, 36L, 36L, 36L, 36L, 36L, 36L, 36L, 36L, 36L, 
    36L, 36L, 36L, 36L, 36L, 36L, 37L, 37L, 37L, 37L, 37L, 37L, 
    37L, 37L, 37L, 37L, 37L, 37L, 37L, 37L, 37L, 37L, 37L, 37L, 
    37L, 37L, 37L, 37L, 37L, 37L, 37L, 37L, 37L, 37L, 37L, 37L, 
    37L, 37L, 37L, 37L, 37L, 37L, 37L, 37L, 37L, 37L, 38L, 38L, 
    38L, 38L, 38L, 38L, 38L, 38L, 38L, 38L, 38L, 38L, 38L, 38L, 
    38L, 38L, 38L, 38L, 38L, 38L, 38L, 38L, 38L, 38L, 38L, 38L, 
    38L, 38L, 38L, 38L, 38L, 38L, 38L, 38L, 38L, 38L, 38L, 38L, 
    38L, 38L, 39L, 39L, 39L, 39L, 39L, 39L, 39L, 39L, 39L, 39L, 
    39L, 39L, 39L, 39L, 39L, 39L, 39L, 39L, 39L, 39L, 39L, 39L, 
    39L, 39L, 39L, 39L, 39L, 39L, 39L, 39L, 39L, 39L, 39L, 39L, 
    39L, 39L, 39L, 39L, 39L, 39L, 40L, 40L, 40L, 40L, 40L, 40L, 
    40L, 40L, 40L, 40L, 40L, 40L, 40L, 40L, 40L, 40L, 40L, 40L, 
    40L, 40L, 40L, 40L, 40L, 40L, 40L, 40L, 40L, 40L, 40L, 40L, 
    40L, 40L, 40L, 40L, 40L, 40L, 40L, 40L, 40L, 40L, 41L, 41L, 
    41L, 41L, 41L, 41L, 41L, 41L, 41L, 41L, 41L, 41L, 41L, 41L, 
    41L, 41L, 41L, 41L, 41L, 41L, 41L, 41L, 41L, 41L, 41L, 41L, 
    41L, 41L, 41L, 41L, 41L, 41L, 41L, 41L, 41L, 41L, 41L, 41L, 
    41L, 41L, 42L, 42L, 42L, 42L, 42L, 42L, 42L, 42L, 42L, 42L, 
    42L, 42L, 42L, 42L, 42L, 42L, 42L, 42L, 42L, 42L, 42L, 42L, 
    42L, 42L, 42L, 42L, 42L, 42L, 42L, 42L, 42L, 42L, 42L, 42L, 
    42L, 42L, 42L, 42L, 42L, 42L, 43L, 43L, 43L, 43L, 43L, 43L, 
    43L, 43L, 43L, 43L, 43L, 43L, 43L, 43L, 43L, 43L, 43L, 43L, 
    43L, 43L, 43L, 43L, 43L, 43L, 43L, 43L, 43L, 43L, 43L, 43L, 
    43L, 43L, 43L, 43L, 43L, 43L, 43L, 43L, 43L, 43L, 44L, 44L, 
    44L, 44L, 44L, 44L, 44L, 44L, 44L, 44L, 44L, 44L, 44L, 44L, 
    44L, 44L, 44L, 44L, 44L, 44L, 44L, 44L, 44L, 44L, 44L, 44L, 
    44L, 44L, 44L, 44L, 44L, 44L, 44L, 44L, 44L, 44L, 44L, 44L, 
    44L, 44L, 45L, 45L, 45L, 45L, 45L, 45L, 45L, 45L, 45L, 45L, 
    45L, 45L, 45L, 45L, 45L, 45L, 45L, 45L, 45L, 45L, 45L, 45L, 
    45L, 45L, 45L, 45L, 45L, 45L, 45L, 45L, 45L, 45L, 45L, 45L, 
    45L, 45L, 45L, 45L, 45L, 45L, 46L, 46L, 46L, 46L, 46L, 46L, 
    46L, 46L, 46L, 46L, 46L, 46L, 46L, 46L, 46L, 46L, 46L, 46L, 
    46L, 46L, 46L, 46L, 46L, 46L, 46L, 46L, 46L, 46L, 46L, 46L, 
    46L, 46L, 46L, 46L, 46L, 46L, 46L, 46L, 46L, 46L, 47L, 47L, 
    47L, 47L, 47L, 47L, 47L, 47L, 47L, 47L, 47L, 47L, 47L, 47L, 
    47L, 47L, 47L, 47L, 47L, 47L, 47L, 47L, 47L, 47L, 47L, 47L, 
    47L, 47L, 47L, 47L, 47L, 47L, 47L, 47L, 47L, 47L, 47L, 47L, 
    47L, 47L, 48L, 48L, 48L, 48L, 48L, 48L, 48L, 48L, 48L, 48L, 
    48L, 48L, 48L, 48L, 48L, 48L, 48L, 48L, 48L, 48L, 48L, 48L, 
    48L, 48L, 48L, 48L, 48L, 48L, 48L, 48L, 48L, 48L, 48L, 48L, 
    48L, 48L, 48L, 48L, 48L, 48L, 49L, 49L, 49L, 49L, 49L, 49L, 
    49L, 49L, 49L, 49L, 49L, 49L, 49L, 49L, 49L, 49L, 49L, 49L, 
    49L, 49L, 49L, 49L, 49L, 49L, 49L, 49L, 49L, 49L, 49L, 49L, 
    49L, 49L, 49L, 49L, 49L, 49L, 49L, 49L, 49L, 49L, 50L, 50L, 
    50L, 50L, 50L, 50L, 50L, 50L, 50L, 50L, 50L, 50L, 50L, 50L, 
    50L, 50L, 50L, 50L, 50L, 50L, 50L, 50L, 50L, 50L, 50L, 50L, 
    50L, 50L, 50L, 50L, 50L, 50L, 50L, 50L, 50L, 50L, 50L, 50L, 
    50L, 50L, 51L, 51L, 51L, 51L, 51L, 51L, 51L, 51L, 51L, 51L, 
    51L, 51L, 51L, 51L, 51L, 51L, 51L, 51L, 51L, 51L, 51L, 51L, 
    51L, 51L, 51L, 51L, 51L, 51L, 51L, 51L, 51L, 51L, 51L, 51L, 
    51L, 51L, 51L, 51L, 51L, 51L, 52L, 52L, 52L, 52L, 52L, 52L, 
    52L, 52L, 52L, 52L, 52L, 52L, 52L, 52L, 52L, 52L, 52L, 52L, 
    52L, 52L, 52L, 52L, 52L, 52L, 52L, 52L, 52L, 52L, 52L, 52L, 
    52L, 52L, 52L, 52L, 52L, 52L, 52L, 52L, 52L, 52L, 53L, 53L, 
    53L, 53L, 53L, 53L, 53L, 53L, 53L, 53L, 53L, 53L, 53L, 53L, 
    53L, 53L, 53L, 53L, 53L, 53L, 53L, 53L, 53L, 53L, 53L, 53L, 
    53L, 53L, 53L, 53L, 53L, 53L, 53L, 53L, 53L, 53L, 53L, 53L, 
    53L, 53L, 54L, 54L, 54L, 54L, 54L, 54L, 54L, 54L, 54L, 54L, 
    54L, 54L, 54L, 54L, 54L, 54L, 54L, 54L, 54L, 54L, 54L, 54L, 
    54L, 54L, 54L, 54L, 54L, 54L, 54L, 54L, 54L, 54L, 54L, 54L, 
    54L, 54L, 54L, 54L, 54L, 54L, 55L, 55L, 55L, 55L, 55L, 55L, 
    55L, 55L, 55L, 55L, 55L, 55L, 55L, 55L, 55L, 55L, 55L, 55L, 
    55L, 55L, 55L, 55L, 55L, 55L, 55L, 55L, 55L, 55L, 55L, 55L, 
    55L, 55L, 55L, 55L, 55L, 55L, 55L, 55L, 55L, 55L, 56L, 56L, 
    56L, 56L, 56L, 56L, 56L, 56L, 56L, 56L, 56L, 56L, 56L, 56L, 
    56L, 56L, 56L, 56L, 56L, 56L, 56L, 56L, 56L, 56L, 56L, 56L, 
    56L, 56L, 56L, 56L, 56L, 56L, 56L, 56L, 56L, 56L, 56L, 56L, 
    56L, 56L, 57L, 57L, 57L, 57L, 57L, 57L, 57L, 57L, 57L, 57L, 
    57L, 57L, 57L, 57L, 57L, 57L, 57L, 57L, 57L, 57L, 57L, 57L, 
    57L, 57L, 57L, 57L, 57L, 57L, 57L, 57L, 57L, 57L, 57L, 57L, 
    57L, 57L, 57L, 57L, 57L, 57L, 58L, 58L, 58L, 58L, 58L, 58L, 
    58L, 58L, 58L, 58L, 58L, 58L, 58L, 58L, 58L, 58L, 58L, 58L, 
    58L, 58L, 58L, 58L, 58L, 58L, 58L, 58L, 58L, 58L, 58L, 58L, 
    58L, 58L, 58L, 58L, 58L, 58L, 58L, 58L, 58L, 58L, 59L, 59L, 
    59L, 59L, 59L, 59L, 59L, 59L, 59L, 59L, 59L, 59L, 59L, 59L, 
    59L, 59L, 59L, 59L, 59L, 59L, 59L, 59L, 59L, 59L, 59L, 59L, 
    59L, 59L, 59L, 59L, 59L, 59L, 59L, 59L, 59L, 59L, 59L, 59L, 
    59L, 59L, 60L, 60L, 60L, 60L, 60L, 60L, 60L, 60L, 60L, 60L, 
    60L, 60L, 60L, 60L, 60L, 60L, 60L, 60L, 60L, 60L, 60L, 60L, 
    60L, 60L, 60L, 60L, 60L, 60L, 60L, 60L, 60L, 60L, 60L, 60L, 
    60L, 60L, 60L, 60L, 60L, 60L, 61L, 61L, 61L, 61L, 61L, 61L, 
    61L, 61L, 61L, 61L, 61L, 61L, 61L, 61L, 61L, 61L, 61L, 61L, 
    61L, 61L, 61L, 61L, 61L, 61L, 61L, 61L, 61L, 61L, 61L, 61L, 
    61L, 61L, 61L, 61L, 61L, 61L, 61L, 61L, 61L, 61L, 62L, 62L, 
    62L, 62L, 62L, 62L, 62L, 62L, 62L, 62L, 62L, 62L, 62L, 62L, 
    62L, 62L, 62L, 62L, 62L, 62L, 62L, 62L, 62L, 62L, 62L, 62L, 
    62L, 62L, 62L, 62L, 62L, 62L, 62L, 62L, 62L, 62L, 62L, 62L, 
    62L, 62L, 63L, 63L, 63L, 63L, 63L, 63L, 63L, 63L, 63L, 63L, 
    63L, 63L, 63L, 63L, 63L, 63L, 63L, 63L, 63L, 63L, 63L, 63L, 
    63L, 63L, 63L, 63L, 63L, 63L, 63L, 63L, 63L, 63L, 63L, 63L, 
    63L, 63L, 63L, 63L, 63L, 63L, 64L, 64L, 64L, 64L, 64L, 64L, 
    64L, 64L, 64L, 64L, 64L, 64L, 64L, 64L, 64L, 64L, 64L, 64L, 
    64L, 64L, 64L, 64L, 64L, 64L, 64L, 64L, 64L, 64L, 64L, 64L, 
    64L, 64L, 64L, 64L, 64L, 64L, 64L, 64L, 64L, 64L, 65L, 65L, 
    65L, 65L, 65L, 65L, 65L, 65L, 65L, 65L, 65L, 65L, 65L, 65L, 
    65L, 65L, 65L, 65L, 65L, 65L, 65L, 65L, 65L, 65L, 65L, 65L, 
    65L, 65L, 65L, 65L, 65L, 65L, 65L, 65L, 65L, 65L, 65L, 65L, 
    65L, 65L, 66L, 66L, 66L, 66L, 66L, 66L, 66L, 66L, 66L, 66L, 
    66L, 66L, 66L, 66L, 66L, 66L, 66L, 66L, 66L, 66L, 66L, 66L, 
    66L, 66L, 66L, 66L, 66L, 66L, 66L, 66L, 66L, 66L, 66L, 66L, 
    66L, 66L, 66L, 66L, 66L, 66L, 67L, 67L, 67L, 67L, 67L, 67L, 
    67L, 67L, 67L, 67L, 67L, 67L, 67L, 67L, 67L, 67L, 67L, 67L, 
    67L, 67L, 67L, 67L, 67L, 67L, 67L, 67L, 67L, 67L, 67L, 67L, 
    67L, 67L, 67L, 67L, 67L, 67L, 67L, 67L, 67L, 67L, 68L, 68L, 
    68L, 68L, 68L, 68L, 68L, 68L, 68L, 68L, 68L, 68L, 68L, 68L, 
    68L, 68L, 68L, 68L, 68L, 68L, 68L, 68L, 68L, 68L, 68L, 68L, 
    68L, 68L, 68L, 68L, 68L, 68L, 68L, 68L, 68L, 68L, 68L, 68L, 
    68L, 68L, 69L, 69L, 69L, 69L, 69L, 69L, 69L, 69L, 69L, 69L, 
    69L, 69L, 69L, 69L, 69L, 69L, 69L, 69L, 69L, 69L, 69L, 69L, 
    69L, 69L, 69L, 69L, 69L, 69L, 69L, 69L, 69L, 69L, 69L, 69L, 
    69L, 69L, 69L, 69L, 69L, 69L, 70L, 70L, 70L, 70L, 70L, 70L, 
    70L, 70L, 70L, 70L, 70L, 70L, 70L, 70L, 70L, 70L, 70L, 70L, 
    70L, 70L, 70L, 70L, 70L, 70L, 70L, 70L, 70L, 70L, 70L, 70L, 
    70L, 70L, 70L, 70L, 70L, 70L, 70L, 70L, 70L, 70L, 71L, 71L, 
    71L, 71L, 71L, 71L, 71L, 71L, 71L, 71L, 71L, 71L, 71L, 71L, 
    71L, 71L, 71L, 71L, 71L, 71L, 71L, 71L, 71L, 71L, 71L, 71L, 
    71L, 71L, 71L, 71L, 71L, 71L, 71L, 71L, 71L, 71L, 71L, 71L, 
    71L, 71L, 72L, 72L, 72L, 72L, 72L, 72L, 72L, 72L, 72L, 72L, 
    72L, 72L, 72L, 72L, 72L, 72L, 72L, 72L, 72L, 72L, 72L, 72L, 
    72L, 72L, 72L, 72L, 72L, 72L, 72L, 72L, 72L, 72L, 72L, 72L, 
    72L, 72L, 72L, 72L, 72L, 72L, 73L, 73L, 73L, 73L, 73L, 73L, 
    73L, 73L, 73L, 73L, 73L, 73L, 73L, 73L, 73L, 73L, 73L, 73L, 
    73L, 73L, 73L, 73L, 73L, 73L, 73L, 73L, 73L, 73L, 73L, 73L, 
    73L, 73L, 73L, 73L, 73L, 73L, 73L, 73L, 73L, 73L, 74L, 74L, 
    74L, 74L, 74L, 74L, 74L, 74L, 74L, 74L, 74L, 74L, 74L, 74L, 
    74L, 74L, 74L, 74L, 74L, 74L, 74L, 74L, 74L, 74L, 74L, 74L, 
    74L, 74L, 74L, 74L, 74L, 74L, 74L, 74L, 74L, 74L, 74L, 74L, 
    74L, 74L, 75L, 75L, 75L, 75L, 75L, 75L, 75L, 75L, 75L, 75L, 
    75L, 75L, 75L, 75L, 75L, 75L, 75L, 75L, 75L, 75L, 75L, 75L, 
    75L, 75L, 75L, 75L, 75L, 75L, 75L, 75L, 75L, 75L, 75L, 75L, 
    75L, 75L, 75L, 75L, 75L, 75L, 76L, 76L, 76L, 76L, 76L, 76L, 
    76L, 76L, 76L, 76L, 76L, 76L, 76L, 76L, 76L, 76L, 76L, 76L, 
    76L, 76L, 76L, 76L, 76L, 76L, 76L, 76L, 76L, 76L, 76L, 76L, 
    76L, 76L, 76L, 76L, 76L, 76L, 76L, 76L, 76L, 76L, 77L, 77L, 
    77L, 77L, 77L, 77L, 77L, 77L, 77L, 77L, 77L, 77L, 77L, 77L, 
    77L, 77L, 77L, 77L, 77L, 77L, 77L, 77L, 77L, 77L, 77L, 77L, 
    77L, 77L, 77L, 77L, 77L, 77L, 77L, 77L, 77L, 77L, 77L, 77L, 
    77L, 77L, 78L, 78L, 78L, 78L, 78L, 78L, 78L, 78L, 78L, 78L, 
    78L, 78L, 78L, 78L, 78L, 78L, 78L, 78L, 78L, 78L, 78L, 78L, 
    78L, 78L, 78L, 78L, 78L, 78L, 78L, 78L, 78L, 78L, 78L, 78L, 
    78L, 78L, 78L, 78L, 78L, 78L, 79L, 79L, 79L, 79L, 79L, 79L, 
    79L, 79L, 79L, 79L, 79L, 79L, 79L, 79L, 79L, 79L, 79L, 79L, 
    79L, 79L, 79L, 79L, 79L, 79L, 79L, 79L, 79L, 79L, 79L, 79L, 
    79L, 79L, 79L, 79L, 79L, 79L, 79L, 79L, 79L, 79L, 80L, 80L, 
    80L, 80L, 80L, 80L, 80L, 80L, 80L, 80L, 80L, 80L, 80L, 80L, 
    80L, 80L, 80L, 80L, 80L, 80L, 80L, 80L, 80L, 80L, 80L, 80L, 
    80L, 80L, 80L, 80L, 80L, 80L, 80L, 80L, 80L, 80L, 80L, 80L, 
    80L, 80L, 81L, 81L, 81L, 81L, 81L, 81L, 81L, 81L, 81L, 81L, 
    81L, 81L, 81L, 81L, 81L, 81L, 81L, 81L, 81L, 81L, 81L, 81L, 
    81L, 81L, 81L, 81L, 81L, 81L, 81L, 81L, 81L, 81L, 81L, 81L, 
    81L, 81L, 81L, 81L, 81L, 81L, 82L, 82L, 82L, 82L, 82L, 82L, 
    82L, 82L, 82L, 82L, 82L, 82L, 82L, 82L, 82L, 82L, 82L, 82L, 
    82L, 82L, 82L, 82L, 82L, 82L, 82L, 82L, 82L, 82L, 82L, 82L, 
    82L, 82L, 82L, 82L, 82L, 82L, 82L, 82L, 82L, 82L, 83L, 83L, 
    83L, 83L, 83L, 83L, 83L, 83L, 83L, 83L, 83L, 83L, 83L, 83L, 
    83L, 83L, 83L, 83L, 83L, 83L, 83L, 83L, 83L, 83L, 83L, 83L, 
    83L, 83L, 83L, 83L, 83L, 83L, 83L, 83L, 83L, 83L, 83L, 83L, 
    83L, 83L, 84L, 84L, 84L, 84L, 84L, 84L, 84L, 84L, 84L, 84L, 
    84L, 84L, 84L, 84L, 84L, 84L, 84L, 84L, 84L, 84L, 84L, 84L, 
    84L, 84L, 84L, 84L, 84L, 84L, 84L, 84L, 84L, 84L, 84L, 84L, 
    84L, 84L, 84L, 84L, 84L, 84L, 85L, 85L, 85L, 85L, 85L, 85L, 
    85L, 85L, 85L, 85L, 85L, 85L, 85L, 85L, 85L, 85L, 85L, 85L, 
    85L, 85L, 85L, 85L, 85L, 85L, 85L, 85L, 85L, 85L, 85L, 85L, 
    85L, 85L, 85L, 85L, 85L, 85L, 85L, 85L, 85L, 85L, 86L, 86L, 
    86L, 86L, 86L, 86L, 86L, 86L, 86L, 86L, 86L, 86L, 86L, 86L, 
    86L, 86L, 86L, 86L, 86L, 86L, 86L, 86L, 86L, 86L, 86L, 86L, 
    86L, 86L, 86L, 86L, 86L, 86L, 86L, 86L, 86L, 86L, 86L, 86L, 
    86L, 86L, 87L, 87L, 87L, 87L, 87L, 87L, 87L, 87L, 87L, 87L, 
    87L, 87L, 87L, 87L, 87L, 87L, 87L, 87L, 87L, 87L, 87L, 87L, 
    87L, 87L, 87L, 87L, 87L, 87L, 87L, 87L, 87L, 87L, 87L, 87L, 
    87L, 87L, 87L, 87L, 87L, 87L, 88L, 88L, 88L, 88L, 88L, 88L, 
    88L, 88L, 88L, 88L, 88L, 88L, 88L, 88L, 88L, 88L, 88L, 88L, 
    88L, 88L, 88L, 88L, 88L, 88L, 88L, 88L, 88L, 88L, 88L, 88L, 
    88L, 88L, 88L, 88L, 88L, 88L, 88L, 88L, 88L, 88L, 89L, 89L, 
    89L, 89L, 89L, 89L, 89L, 89L, 89L, 89L, 89L, 89L, 89L, 89L, 
    89L, 89L, 89L, 89L, 89L, 89L, 89L, 89L, 89L, 89L, 89L, 89L, 
    89L, 89L, 89L, 89L, 89L, 89L, 89L, 89L, 89L, 89L, 89L, 89L, 
    89L, 89L, 90L, 90L, 90L, 90L, 90L, 90L, 90L, 90L, 90L, 90L, 
    90L, 90L, 90L, 90L, 90L, 90L, 90L, 90L, 90L, 90L, 90L, 90L, 
    90L, 90L, 90L, 90L, 90L, 90L, 90L, 90L, 90L, 90L, 90L, 90L, 
    90L, 90L, 90L, 90L, 90L, 90L, 91L, 91L, 91L, 91L, 91L, 91L, 
    91L, 91L, 91L, 91L, 91L, 91L, 91L, 91L, 91L, 91L, 91L, 91L, 
    91L, 91L, 91L, 91L, 91L, 91L, 91L, 91L, 91L, 91L, 91L, 91L, 
    91L, 91L, 91L, 91L, 91L, 91L, 91L, 91L, 91L, 91L, 92L, 92L, 
    92L, 92L, 92L, 92L, 92L, 92L, 92L, 92L, 92L, 92L, 92L, 92L, 
    92L, 92L, 92L, 92L, 92L, 92L, 92L, 92L, 92L, 92L, 92L, 92L, 
    92L, 92L, 92L, 92L, 92L, 92L, 92L, 92L, 92L, 92L, 92L, 92L, 
    92L, 92L, 93L, 93L, 93L, 93L, 93L, 93L, 93L, 93L, 93L, 93L, 
    93L, 93L, 93L, 93L, 93L, 93L, 93L, 93L, 93L, 93L, 93L, 93L, 
    93L, 93L, 93L, 93L, 93L, 93L, 93L, 93L, 93L, 93L, 93L, 93L, 
    93L, 93L, 93L, 93L, 93L, 93L, 94L, 94L, 94L, 94L, 94L, 94L, 
    94L, 94L, 94L, 94L, 94L, 94L, 94L, 94L, 94L, 94L, 94L, 94L, 
    94L, 94L, 94L, 94L, 94L, 94L, 94L, 94L, 94L, 94L, 94L, 94L, 
    94L, 94L, 94L, 94L, 94L, 94L, 94L, 94L, 94L, 94L, 95L, 95L, 
    95L, 95L, 95L, 95L, 95L, 95L, 95L, 95L, 95L, 95L, 95L, 95L, 
    95L, 95L, 95L, 95L, 95L, 95L, 95L, 95L, 95L, 95L, 95L, 95L, 
    95L, 95L, 95L, 95L, 95L, 95L, 95L, 95L, 95L, 95L, 95L, 95L, 
    95L, 95L, 96L, 96L, 96L, 96L, 96L, 96L, 96L, 96L, 96L, 96L, 
    96L, 96L, 96L, 96L, 96L, 96L, 96L, 96L, 96L, 96L, 96L, 96L, 
    96L, 96L, 96L, 96L, 96L, 96L, 96L, 96L, 96L, 96L, 96L, 96L, 
    96L, 96L, 96L, 96L, 96L, 96L), .Label = c("A01", "A02", "A03", 
    "A04", "A05", "A06", "A07", "A08", "A09", "A10", "A11", "A12", 
    "B01", "B02", "B03", "B04", "B05", "B06", "B07", "B08", "B09", 
    "B10", "B11", "B12", "C01", "C02", "C03", "C04", "C05", "C06", 
    "C07", "C08", "C09", "C10", "C11", "C12", "D01", "D02", "D03", 
    "D04", "D05", "D06", "D07", "D08", "D09", "D10", "D11", "D12", 
    "E01", "E02", "E03", "E04", "E05", "E06", "E07", "E08", "E09", 
    "E10", "E11", "E12", "F01", "F02", "F03", "F04", "F05", "F06", 
    "F07", "F08", "F09", "F10", "F11", "F12", "G01", "G02", "G03", 
    "G04", "G05", "G06", "G07", "G08", "G09", "G10", "G11", "G12", 
    "H01", "H02", "H03", "H04", "H05", "H06", "H07", "H08", "H09", 
    "H10", "H11", "H12"), class = "factor"), reliability = c(TRUE, 
    TRUE, TRUE, TRUE, TRUE, TRUE, TRUE, TRUE, TRUE, TRUE, TRUE, 
    TRUE, TRUE, TRUE, TRUE, TRUE, TRUE, TRUE, TRUE, TRUE, TRUE, 
    TRUE, TRUE, TRUE, TRUE, TRUE, TRUE, TRUE, TRUE, TRUE, TRUE, 
    TRUE, TRUE, TRUE, TRUE, TRUE, TRUE, TRUE, TRUE, TRUE, TRUE, 
    TRUE, TRUE, TRUE, TRUE, TRUE, TRUE, TRUE, TRUE, TRUE, TRUE, 
    TRUE, TRUE, TRUE, TRUE, TRUE, TRUE, TRUE, TRUE, TRUE, TRUE, 
    TRUE, TRUE, TRUE, TRUE, TRUE, TRUE, TRUE, TRUE, TRUE, TRUE, 
    TRUE, TRUE, TRUE, TRUE, TRUE, TRUE, TRUE, TRUE, TRUE, TRUE, 
    TRUE, TRUE, TRUE, TRUE, TRUE, TRUE, TRUE, TRUE, TRUE, TRUE, 
    TRUE, TRUE, TRUE, TRUE, TRUE, TRUE, TRUE, TRUE, TRUE, TRUE, 
    TRUE, TRUE, TRUE, TRUE, TRUE, TRUE, TRUE, TRUE, TRUE, TRUE, 
    TRUE, TRUE, TRUE, TRUE, TRUE, TRUE, TRUE, TRUE, TRUE, TRUE, 
    TRUE, TRUE, TRUE, TRUE, TRUE, TRUE, TRUE, TRUE, TRUE, TRUE, 
    TRUE, TRUE, TRUE, TRUE, TRUE, TRUE, TRUE, TRUE, TRUE, TRUE, 
    TRUE, TRUE, TRUE, TRUE, TRUE, TRUE, TRUE, TRUE, TRUE, TRUE, 
    TRUE, TRUE, TRUE, TRUE, TRUE, TRUE, TRUE, TRUE, TRUE, TRUE, 
    TRUE, TRUE, TRUE, TRUE, TRUE, TRUE, TRUE, TRUE, TRUE, TRUE, 
    TRUE, TRUE, TRUE, TRUE, TRUE, TRUE, TRUE, TRUE, TRUE, TRUE, 
    TRUE, TRUE, TRUE, TRUE, TRUE, TRUE, TRUE, TRUE, TRUE, TRUE, 
    TRUE, TRUE, TRUE, TRUE, TRUE, TRUE, TRUE, TRUE, TRUE, TRUE, 
    TRUE, TRUE, TRUE, TRUE, TRUE, TRUE, TRUE, TRUE, TRUE, TRUE, 
    TRUE, TRUE, TRUE, TRUE, TRUE, TRUE, TRUE, TRUE, TRUE, TRUE, 
    TRUE, TRUE, TRUE, TRUE, TRUE, TRUE, TRUE, TRUE, TRUE, TRUE, 
    TRUE, TRUE, TRUE, TRUE, TRUE, TRUE, TRUE, TRUE, TRUE, TRUE, 
    TRUE, TRUE, TRUE, TRUE, TRUE, TRUE, TRUE, TRUE, TRUE, TRUE, 
    TRUE, TRUE, TRUE, TRUE, TRUE, TRUE, TRUE, TRUE, TRUE, TRUE, 
    TRUE, TRUE, TRUE, TRUE, TRUE, TRUE, TRUE, TRUE, TRUE, TRUE, 
    TRUE, TRUE, TRUE, TRUE, TRUE, TRUE, TRUE, TRUE, TRUE, TRUE, 
    TRUE, TRUE, TRUE, TRUE, TRUE, TRUE, TRUE, TRUE, TRUE, TRUE, 
    TRUE, TRUE, TRUE, TRUE, TRUE, TRUE, TRUE, TRUE, TRUE, TRUE, 
    TRUE, TRUE, TRUE, TRUE, TRUE, TRUE, TRUE, TRUE, TRUE, TRUE, 
    TRUE, TRUE, TRUE, TRUE, TRUE, TRUE, TRUE, TRUE, TRUE, TRUE, 
    TRUE, TRUE, TRUE, TRUE, TRUE, TRUE, TRUE, TRUE, TRUE, TRUE, 
    TRUE, TRUE, TRUE, TRUE, TRUE, TRUE, TRUE, TRUE, TRUE, TRUE, 
    TRUE, TRUE, TRUE, TRUE, TRUE, TRUE, TRUE, TRUE, TRUE, TRUE, 
    TRUE, TRUE, TRUE, TRUE, TRUE, TRUE, TRUE, TRUE, TRUE, TRUE, 
    TRUE, TRUE, TRUE, TRUE, TRUE, TRUE, TRUE, TRUE, TRUE, TRUE, 
    TRUE, TRUE, TRUE, TRUE, TRUE, TRUE, TRUE, TRUE, TRUE, TRUE, 
    TRUE, TRUE, TRUE, TRUE, TRUE, TRUE, TRUE, TRUE, TRUE, TRUE, 
    TRUE, TRUE, TRUE, TRUE, TRUE, TRUE, TRUE, TRUE, TRUE, TRUE, 
    TRUE, TRUE, TRUE, TRUE, TRUE, TRUE, TRUE, TRUE, TRUE, TRUE, 
    TRUE, TRUE, TRUE, TRUE, TRUE, TRUE, TRUE, TRUE, TRUE, TRUE, 
    TRUE, TRUE, TRUE, TRUE, TRUE, TRUE, TRUE, TRUE, TRUE, TRUE, 
    TRUE, TRUE, TRUE, TRUE, TRUE, TRUE, TRUE, TRUE, TRUE, TRUE, 
    TRUE, TRUE, TRUE, TRUE, TRUE, TRUE, TRUE, TRUE, TRUE, TRUE, 
    TRUE, TRUE, TRUE, TRUE, TRUE, TRUE, TRUE, TRUE, TRUE, TRUE, 
    TRUE, TRUE, TRUE, TRUE, TRUE, TRUE, TRUE, TRUE, TRUE, TRUE, 
    TRUE, TRUE, TRUE, TRUE, TRUE, TRUE, TRUE, TRUE, TRUE, TRUE, 
    TRUE, TRUE, TRUE, TRUE, TRUE, TRUE, TRUE, TRUE, TRUE, TRUE, 
    TRUE, TRUE, TRUE, TRUE, TRUE, TRUE, TRUE, TRUE, TRUE, TRUE, 
    TRUE, TRUE, TRUE, TRUE, TRUE, TRUE, TRUE, TRUE, TRUE, TRUE, 
    TRUE, TRUE, TRUE, TRUE, TRUE, TRUE, TRUE, TRUE, TRUE, TRUE, 
    TRUE, TRUE, TRUE, TRUE, TRUE, TRUE, TRUE, TRUE, TRUE, TRUE, 
    TRUE, TRUE, TRUE, TRUE, TRUE, TRUE, TRUE, TRUE, TRUE, TRUE, 
    TRUE, TRUE, TRUE, TRUE, TRUE, TRUE, TRUE, TRUE, TRUE, TRUE, 
    TRUE, TRUE, TRUE, TRUE, TRUE, TRUE, TRUE, TRUE, TRUE, TRUE, 
    TRUE, TRUE, TRUE, TRUE, TRUE, TRUE, TRUE, TRUE, TRUE, TRUE, 
    TRUE, TRUE, TRUE, TRUE, TRUE, TRUE, TRUE, TRUE, TRUE, TRUE, 
    TRUE, TRUE, TRUE, TRUE, TRUE, TRUE, TRUE, TRUE, TRUE, TRUE, 
    TRUE, TRUE, TRUE, TRUE, TRUE, TRUE, TRUE, TRUE, TRUE, TRUE, 
    TRUE, TRUE, TRUE, TRUE, TRUE, TRUE, TRUE, TRUE, TRUE, TRUE, 
    TRUE, TRUE, TRUE, TRUE, TRUE, TRUE, TRUE, TRUE, TRUE, TRUE, 
    TRUE, TRUE, TRUE, TRUE, TRUE, TRUE, TRUE, TRUE, TRUE, TRUE, 
    TRUE, TRUE, TRUE, TRUE, TRUE, TRUE, TRUE, TRUE, TRUE, TRUE, 
    TRUE, TRUE, TRUE, TRUE, TRUE, TRUE, TRUE, TRUE, TRUE, TRUE, 
    TRUE, TRUE, TRUE, TRUE, TRUE, TRUE, TRUE, TRUE, TRUE, TRUE, 
    TRUE, TRUE, TRUE, TRUE, TRUE, TRUE, TRUE, TRUE, TRUE, TRUE, 
    TRUE, TRUE, TRUE, TRUE, TRUE, TRUE, TRUE, TRUE, TRUE, TRUE, 
    TRUE, TRUE, TRUE, TRUE, TRUE, TRUE, TRUE, TRUE, TRUE, TRUE, 
    TRUE, TRUE, TRUE, TRUE, TRUE, TRUE, TRUE, TRUE, TRUE, TRUE, 
    TRUE, TRUE, TRUE, TRUE, TRUE, TRUE, TRUE, TRUE, TRUE, TRUE, 
    TRUE, TRUE, TRUE, TRUE, TRUE, TRUE, TRUE, TRUE, TRUE, TRUE, 
    TRUE, TRUE, TRUE, TRUE, TRUE, TRUE, TRUE, TRUE, TRUE, TRUE, 
    TRUE, TRUE, TRUE, TRUE, TRUE, TRUE, TRUE, TRUE, TRUE, TRUE, 
    TRUE, TRUE, TRUE, TRUE, TRUE, TRUE, TRUE, TRUE, TRUE, TRUE, 
    TRUE, TRUE, TRUE, TRUE, TRUE, TRUE, TRUE, TRUE, TRUE, TRUE, 
    TRUE, TRUE, TRUE, TRUE, TRUE, TRUE, TRUE, TRUE, TRUE, TRUE, 
    TRUE, TRUE, TRUE, TRUE, TRUE, TRUE, TRUE, TRUE, TRUE, TRUE, 
    TRUE, TRUE, TRUE, TRUE, TRUE, TRUE, TRUE, TRUE, TRUE, TRUE, 
    TRUE, TRUE, TRUE, TRUE, TRUE, TRUE, TRUE, TRUE, TRUE, TRUE, 
    TRUE, TRUE, TRUE, TRUE, TRUE, TRUE, TRUE, TRUE, TRUE, TRUE, 
    TRUE, TRUE, TRUE, TRUE, TRUE, TRUE, TRUE, TRUE, TRUE, TRUE, 
    TRUE, TRUE, TRUE, TRUE, TRUE, TRUE, TRUE, TRUE, TRUE, TRUE, 
    TRUE, TRUE, TRUE, TRUE, TRUE, TRUE, TRUE, TRUE, TRUE, TRUE, 
    TRUE, TRUE, TRUE, TRUE, TRUE, TRUE, TRUE, TRUE, TRUE, TRUE, 
    TRUE, TRUE, TRUE, TRUE, TRUE, TRUE, TRUE, TRUE, TRUE, TRUE, 
    TRUE, TRUE, TRUE, TRUE, TRUE, TRUE, TRUE, TRUE, TRUE, TRUE, 
    TRUE, TRUE, TRUE, TRUE, TRUE, TRUE, TRUE, TRUE, TRUE, TRUE, 
    TRUE, TRUE, TRUE, TRUE, TRUE, TRUE, TRUE, TRUE, TRUE, TRUE, 
    TRUE, TRUE, TRUE, TRUE, TRUE, TRUE, TRUE, TRUE, TRUE, TRUE, 
    TRUE, TRUE, TRUE, TRUE, TRUE, TRUE, TRUE, TRUE, TRUE, TRUE, 
    TRUE, TRUE, TRUE, TRUE, TRUE, TRUE, TRUE, TRUE, TRUE, TRUE, 
    TRUE, TRUE, TRUE, TRUE, TRUE, TRUE, TRUE, TRUE, TRUE, TRUE, 
    TRUE, TRUE, TRUE, TRUE, TRUE, TRUE, TRUE, TRUE, TRUE, TRUE, 
    TRUE, TRUE, TRUE, TRUE, TRUE, TRUE, TRUE, TRUE, TRUE, TRUE, 
    TRUE, TRUE, TRUE, TRUE, TRUE, TRUE, TRUE, TRUE, TRUE, TRUE, 
    TRUE, TRUE, TRUE, TRUE, TRUE, TRUE, TRUE, TRUE, TRUE, TRUE, 
    TRUE, TRUE, TRUE, TRUE, TRUE, TRUE, TRUE, TRUE, TRUE, TRUE, 
    TRUE, TRUE, TRUE, TRUE, TRUE, TRUE, TRUE, TRUE, TRUE, TRUE, 
    TRUE, TRUE, TRUE, TRUE, TRUE, TRUE, TRUE, TRUE, TRUE, TRUE, 
    TRUE, TRUE, TRUE, TRUE, TRUE, TRUE, TRUE, TRUE, TRUE, TRUE, 
    TRUE, TRUE, TRUE, TRUE, TRUE, TRUE, TRUE, TRUE, TRUE, TRUE, 
    TRUE, TRUE, TRUE, TRUE, TRUE, TRUE, TRUE, TRUE, TRUE, TRUE, 
    TRUE, TRUE, TRUE, TRUE, TRUE, TRUE, TRUE, TRUE, TRUE, TRUE, 
    TRUE, TRUE, TRUE, TRUE, TRUE, TRUE, TRUE, TRUE, TRUE, TRUE, 
    TRUE, TRUE, TRUE, TRUE, TRUE, TRUE, TRUE, TRUE, TRUE, TRUE, 
    TRUE, TRUE, TRUE, TRUE, TRUE, TRUE, TRUE, TRUE, TRUE, TRUE, 
    TRUE, TRUE, TRUE, TRUE, TRUE, TRUE, TRUE, TRUE, TRUE, TRUE, 
    TRUE, TRUE, TRUE, TRUE, TRUE, TRUE, TRUE, TRUE, TRUE, TRUE, 
    TRUE, TRUE, TRUE, TRUE, TRUE, TRUE, TRUE, TRUE, TRUE, TRUE, 
    TRUE, TRUE, TRUE, TRUE, TRUE, TRUE, TRUE, TRUE, TRUE, TRUE, 
    TRUE, TRUE, TRUE, TRUE, TRUE, TRUE, TRUE, TRUE, TRUE, TRUE, 
    TRUE, TRUE, TRUE, TRUE, TRUE, TRUE, TRUE, TRUE, TRUE, TRUE, 
    TRUE, TRUE, TRUE, TRUE, TRUE, TRUE, TRUE, TRUE, TRUE, TRUE, 
    TRUE, TRUE, TRUE, TRUE, TRUE, TRUE, TRUE, TRUE, TRUE, TRUE, 
    TRUE, TRUE, TRUE, TRUE, TRUE, TRUE, TRUE, TRUE, TRUE, TRUE, 
    TRUE, TRUE, TRUE, TRUE, TRUE, TRUE, TRUE, TRUE, TRUE, TRUE, 
    TRUE, TRUE, TRUE, TRUE, TRUE, TRUE, TRUE, TRUE, TRUE, TRUE, 
    TRUE, TRUE, TRUE, TRUE, TRUE, TRUE, TRUE, TRUE, TRUE, TRUE, 
    TRUE, TRUE, TRUE, TRUE, TRUE, TRUE, TRUE, TRUE, TRUE, TRUE, 
    TRUE, TRUE, TRUE, TRUE, TRUE, TRUE, TRUE, TRUE, TRUE, TRUE, 
    TRUE, TRUE, TRUE, TRUE, TRUE, TRUE, TRUE, TRUE, TRUE, TRUE, 
    TRUE, TRUE, TRUE, TRUE, TRUE, TRUE, TRUE, TRUE, TRUE, TRUE, 
    TRUE, TRUE, TRUE, TRUE, TRUE, TRUE, TRUE, TRUE, TRUE, TRUE, 
    TRUE, TRUE, TRUE, TRUE, TRUE, TRUE, TRUE, TRUE, TRUE, TRUE, 
    TRUE, TRUE, TRUE, TRUE, TRUE, TRUE, TRUE, TRUE, TRUE, TRUE, 
    TRUE, TRUE, TRUE, TRUE, TRUE, TRUE, TRUE, TRUE, TRUE, TRUE, 
    TRUE, TRUE, TRUE, TRUE, TRUE, TRUE, TRUE, TRUE, TRUE, TRUE, 
    TRUE, TRUE, TRUE, TRUE, TRUE, TRUE, TRUE, TRUE, TRUE, TRUE, 
    TRUE, TRUE, TRUE, TRUE, TRUE, TRUE, TRUE, TRUE, TRUE, TRUE, 
    TRUE, TRUE, TRUE, TRUE, TRUE, TRUE, TRUE, TRUE, TRUE, TRUE, 
    TRUE, TRUE, TRUE, TRUE, TRUE, TRUE, TRUE, TRUE, TRUE, TRUE, 
    TRUE, TRUE, TRUE, TRUE, TRUE, TRUE, TRUE, TRUE, TRUE, TRUE, 
    TRUE, TRUE, TRUE, TRUE, TRUE, TRUE, TRUE, TRUE, TRUE, TRUE, 
    TRUE, TRUE, TRUE, TRUE, TRUE, TRUE, TRUE, TRUE, TRUE, TRUE, 
    TRUE, TRUE, TRUE, TRUE, TRUE, TRUE, TRUE, TRUE, TRUE, TRUE, 
    TRUE, TRUE, TRUE, TRUE, TRUE, TRUE, TRUE, TRUE, TRUE, TRUE, 
    TRUE, TRUE, TRUE, TRUE, TRUE, TRUE, TRUE, TRUE, TRUE, TRUE, 
    TRUE, TRUE, TRUE, TRUE, TRUE, TRUE, TRUE, TRUE, TRUE, TRUE, 
    TRUE, TRUE, TRUE, TRUE, TRUE, TRUE, TRUE, TRUE, TRUE, TRUE, 
    TRUE, TRUE, TRUE, TRUE, TRUE, TRUE, TRUE, TRUE, TRUE, TRUE, 
    TRUE, TRUE, TRUE, TRUE, TRUE, TRUE, TRUE, TRUE, TRUE, TRUE, 
    TRUE, TRUE, TRUE, TRUE, TRUE, TRUE, TRUE, TRUE, TRUE, TRUE, 
    TRUE, TRUE, TRUE, TRUE, TRUE, TRUE, TRUE, TRUE, TRUE, TRUE, 
    TRUE, TRUE, TRUE, TRUE, TRUE, TRUE, TRUE, TRUE, TRUE, TRUE, 
    TRUE, TRUE, TRUE, TRUE, TRUE, TRUE, TRUE, TRUE, TRUE, TRUE, 
    TRUE, TRUE, TRUE, TRUE, TRUE, TRUE, TRUE, TRUE, TRUE, TRUE, 
    TRUE, TRUE, TRUE, TRUE, TRUE, TRUE, TRUE, TRUE, TRUE, TRUE, 
    TRUE, TRUE, TRUE, TRUE, TRUE, TRUE, TRUE, TRUE, TRUE, TRUE, 
    TRUE, TRUE, TRUE, TRUE, TRUE, TRUE, TRUE, TRUE, TRUE, TRUE, 
    TRUE, TRUE, TRUE, TRUE, TRUE, TRUE, TRUE, TRUE, TRUE, TRUE, 
    TRUE, TRUE, TRUE, TRUE, TRUE, TRUE, TRUE, TRUE, TRUE, TRUE, 
    TRUE, TRUE, TRUE, TRUE, TRUE, TRUE, TRUE, TRUE, TRUE, TRUE, 
    TRUE, TRUE, TRUE, TRUE, TRUE, TRUE, TRUE, TRUE, TRUE, TRUE, 
    TRUE, TRUE, TRUE, TRUE, TRUE, TRUE, TRUE, TRUE, TRUE, TRUE, 
    TRUE, TRUE, TRUE, TRUE, TRUE, TRUE, TRUE, TRUE, TRUE, TRUE, 
    TRUE, TRUE, TRUE, TRUE, TRUE, TRUE, TRUE, TRUE, TRUE, TRUE, 
    TRUE, TRUE, TRUE, TRUE, TRUE, TRUE, TRUE, TRUE, TRUE, TRUE, 
    TRUE, TRUE, TRUE, TRUE, TRUE, TRUE, TRUE, TRUE, TRUE, TRUE, 
    TRUE, TRUE, TRUE, TRUE, TRUE, TRUE, TRUE, TRUE, TRUE, TRUE, 
    TRUE, TRUE, TRUE, TRUE, TRUE, TRUE, TRUE, TRUE, TRUE, TRUE, 
    TRUE, TRUE, TRUE, TRUE, TRUE, TRUE, TRUE, TRUE, TRUE, TRUE, 
    TRUE, TRUE, TRUE, TRUE, TRUE, TRUE, TRUE, TRUE, TRUE, TRUE, 
    TRUE, TRUE, TRUE, TRUE, TRUE, TRUE, TRUE, TRUE, TRUE, TRUE, 
    TRUE, TRUE, TRUE, TRUE, TRUE, TRUE, TRUE, TRUE, TRUE, TRUE, 
    TRUE, TRUE, TRUE, TRUE, TRUE, TRUE, TRUE, TRUE, TRUE, TRUE, 
    TRUE, TRUE, TRUE, TRUE, TRUE, TRUE, TRUE, TRUE, TRUE, TRUE, 
    TRUE, TRUE, TRUE, TRUE, TRUE, TRUE, TRUE, TRUE, TRUE, TRUE, 
    TRUE, TRUE, TRUE, TRUE, TRUE, TRUE, TRUE, TRUE, TRUE, TRUE, 
    TRUE, TRUE, TRUE, TRUE, TRUE, TRUE, TRUE, TRUE, TRUE, TRUE, 
    TRUE, TRUE, TRUE, TRUE, TRUE, TRUE, TRUE, TRUE, TRUE, TRUE, 
    TRUE, TRUE, TRUE, TRUE, TRUE, TRUE, TRUE, TRUE, TRUE, TRUE, 
    TRUE, TRUE, TRUE, TRUE, TRUE, TRUE, TRUE, TRUE, TRUE, TRUE, 
    TRUE, TRUE, TRUE, TRUE, TRUE, TRUE, TRUE, TRUE, TRUE, TRUE, 
    TRUE, TRUE, TRUE, TRUE, TRUE, TRUE, TRUE, TRUE, TRUE, TRUE, 
    TRUE, TRUE, TRUE, TRUE, TRUE, TRUE, TRUE, TRUE, TRUE, TRUE, 
    TRUE, TRUE, TRUE, TRUE, TRUE, TRUE, TRUE, TRUE, TRUE, TRUE, 
    TRUE, TRUE, TRUE, TRUE, TRUE, TRUE, TRUE, TRUE, TRUE, TRUE, 
    TRUE, TRUE, TRUE, TRUE, TRUE, TRUE, TRUE, TRUE, TRUE, TRUE, 
    TRUE, TRUE, TRUE, TRUE, TRUE, TRUE, TRUE, TRUE, TRUE, TRUE, 
    TRUE, TRUE, TRUE, TRUE, TRUE, TRUE, TRUE, TRUE, TRUE, TRUE, 
    TRUE, TRUE, TRUE, TRUE, TRUE, TRUE, TRUE, TRUE, TRUE, TRUE, 
    TRUE, TRUE, TRUE, TRUE, TRUE, TRUE, TRUE, TRUE, TRUE, TRUE, 
    TRUE, TRUE, TRUE, TRUE, TRUE, TRUE, TRUE, TRUE, TRUE, TRUE, 
    TRUE, TRUE, TRUE, TRUE, TRUE, TRUE, TRUE, TRUE, TRUE, TRUE, 
    TRUE, TRUE, TRUE, TRUE, TRUE, TRUE, TRUE, TRUE, TRUE, TRUE, 
    TRUE, TRUE, TRUE, TRUE, TRUE, TRUE, TRUE, TRUE, TRUE, TRUE, 
    TRUE, TRUE, TRUE, TRUE, TRUE, TRUE, TRUE, TRUE, TRUE, TRUE, 
    TRUE, TRUE, TRUE, TRUE, TRUE, TRUE, TRUE, TRUE, TRUE, TRUE, 
    TRUE, TRUE, TRUE, TRUE, TRUE, TRUE, TRUE, TRUE, TRUE, TRUE, 
    TRUE, TRUE, TRUE, TRUE, TRUE, TRUE, TRUE, TRUE, TRUE, TRUE, 
    TRUE, TRUE, TRUE, TRUE, TRUE, TRUE, TRUE, TRUE, TRUE, TRUE, 
    TRUE, TRUE, TRUE, TRUE, TRUE, TRUE, TRUE, TRUE, TRUE, TRUE, 
    TRUE, TRUE, TRUE, TRUE, TRUE, TRUE, TRUE, TRUE, TRUE, TRUE, 
    TRUE, TRUE, TRUE, TRUE, TRUE, TRUE, TRUE, TRUE, TRUE, TRUE, 
    TRUE, TRUE, TRUE, TRUE, TRUE, TRUE, TRUE, TRUE, TRUE, TRUE, 
    TRUE, TRUE, TRUE, TRUE, TRUE, TRUE, TRUE, TRUE, TRUE, TRUE, 
    TRUE, TRUE, TRUE, TRUE, TRUE, TRUE, TRUE, TRUE, TRUE, TRUE, 
    TRUE, TRUE, TRUE, TRUE, TRUE, TRUE, TRUE, TRUE, TRUE, TRUE, 
    TRUE, TRUE, TRUE, TRUE, TRUE, TRUE, TRUE, TRUE, TRUE, TRUE, 
    TRUE, TRUE, TRUE, TRUE, TRUE, TRUE, TRUE, TRUE, TRUE, TRUE, 
    TRUE, TRUE, TRUE, TRUE, TRUE, TRUE, TRUE, TRUE, TRUE, TRUE, 
    TRUE, TRUE, TRUE, TRUE, TRUE, TRUE, TRUE, TRUE, TRUE, TRUE, 
    TRUE, TRUE, TRUE, TRUE, TRUE, TRUE, TRUE, TRUE, TRUE, TRUE, 
    TRUE, TRUE, TRUE, TRUE, TRUE, TRUE, TRUE, TRUE, TRUE, TRUE, 
    TRUE, TRUE, TRUE, TRUE, TRUE, TRUE, TRUE, TRUE, TRUE, TRUE, 
    TRUE, TRUE, TRUE, TRUE, TRUE, TRUE, TRUE, TRUE, TRUE, TRUE, 
    TRUE, TRUE, TRUE, TRUE, TRUE, TRUE, TRUE, TRUE, TRUE, TRUE, 
    TRUE, TRUE, TRUE, TRUE, TRUE, TRUE, TRUE, TRUE, TRUE, TRUE, 
    TRUE, TRUE, TRUE, TRUE, TRUE, TRUE, TRUE, TRUE, TRUE, TRUE, 
    TRUE, TRUE, TRUE, TRUE, TRUE, TRUE, TRUE, TRUE, TRUE, TRUE, 
    TRUE, TRUE, TRUE, TRUE, TRUE, TRUE, TRUE, TRUE, TRUE, TRUE, 
    TRUE, TRUE, TRUE, TRUE, TRUE, TRUE, TRUE, TRUE, TRUE, TRUE, 
    TRUE, TRUE, TRUE, TRUE, TRUE, TRUE, TRUE, TRUE, TRUE, TRUE, 
    TRUE, TRUE, TRUE, TRUE, TRUE, TRUE, TRUE, TRUE, TRUE, TRUE, 
    TRUE, TRUE, TRUE, TRUE, TRUE, TRUE, TRUE, TRUE, TRUE, TRUE, 
    TRUE, TRUE, TRUE, TRUE, TRUE, TRUE, TRUE, TRUE, TRUE, TRUE, 
    TRUE, TRUE, TRUE, TRUE, TRUE, TRUE, TRUE, TRUE, TRUE, TRUE, 
    TRUE, TRUE, TRUE, TRUE, TRUE, TRUE, TRUE, TRUE, TRUE, TRUE, 
    TRUE, TRUE, TRUE, TRUE, TRUE, TRUE, TRUE, TRUE, TRUE, TRUE, 
    TRUE, TRUE, TRUE, TRUE, TRUE, TRUE, TRUE, TRUE, TRUE, TRUE, 
    TRUE, TRUE, TRUE, TRUE, TRUE, TRUE, TRUE, TRUE, TRUE, TRUE, 
    TRUE, TRUE, TRUE, TRUE, TRUE, TRUE, TRUE, TRUE, TRUE, TRUE, 
    TRUE, TRUE, TRUE, TRUE, TRUE, TRUE, TRUE, TRUE, TRUE, TRUE, 
    TRUE, TRUE, TRUE, TRUE, TRUE, TRUE, TRUE, TRUE, TRUE, TRUE, 
    TRUE, TRUE, TRUE, TRUE, TRUE, TRUE, TRUE, TRUE, TRUE, TRUE, 
    TRUE, TRUE, TRUE, TRUE, TRUE, TRUE, TRUE, TRUE, TRUE, TRUE, 
    TRUE, TRUE, TRUE, TRUE, TRUE, TRUE, TRUE, TRUE, TRUE, TRUE, 
    TRUE, TRUE, TRUE, TRUE, TRUE, TRUE, TRUE, TRUE, TRUE, TRUE, 
    TRUE, TRUE, TRUE, TRUE, TRUE, TRUE, TRUE, TRUE, TRUE, TRUE, 
    TRUE, TRUE, TRUE, TRUE, TRUE, TRUE, TRUE, TRUE, TRUE, TRUE, 
    TRUE, TRUE, TRUE, TRUE, TRUE, TRUE, TRUE, TRUE, TRUE, TRUE, 
    TRUE, TRUE, TRUE, TRUE, TRUE, TRUE, TRUE, TRUE, TRUE, TRUE, 
    TRUE, TRUE, TRUE, TRUE, TRUE, TRUE, TRUE, TRUE, TRUE, TRUE, 
    TRUE, TRUE, TRUE, TRUE, TRUE, TRUE, TRUE, TRUE, TRUE, TRUE, 
    TRUE, TRUE, TRUE, TRUE, TRUE, TRUE, TRUE, TRUE, TRUE, TRUE, 
    TRUE, TRUE, TRUE, TRUE, TRUE, TRUE, TRUE, TRUE, TRUE, TRUE, 
    TRUE, TRUE, TRUE, TRUE, TRUE, TRUE, TRUE, TRUE, TRUE, TRUE, 
    TRUE, TRUE, TRUE, TRUE, TRUE, TRUE, TRUE, TRUE, TRUE, TRUE, 
    TRUE, TRUE, TRUE, TRUE, TRUE, TRUE, TRUE, TRUE, TRUE, TRUE, 
    TRUE, TRUE, TRUE, TRUE, TRUE, TRUE, TRUE, TRUE, TRUE, TRUE, 
    TRUE, TRUE, TRUE, TRUE, TRUE, TRUE, TRUE, TRUE, TRUE, TRUE, 
    TRUE, TRUE, TRUE, TRUE, TRUE, TRUE, TRUE, TRUE, TRUE, TRUE, 
    TRUE, TRUE, TRUE, TRUE, TRUE, TRUE, TRUE, TRUE, TRUE, TRUE, 
    TRUE, TRUE, TRUE, TRUE, TRUE, TRUE, TRUE, TRUE, TRUE, TRUE, 
    TRUE, TRUE, TRUE, TRUE, TRUE, TRUE, TRUE, TRUE, TRUE, TRUE, 
    TRUE, TRUE, TRUE, TRUE, TRUE, TRUE, TRUE, TRUE, TRUE, TRUE, 
    TRUE, TRUE, TRUE, TRUE, TRUE, TRUE, TRUE, TRUE, TRUE, TRUE, 
    TRUE, TRUE, TRUE, TRUE, TRUE, TRUE, TRUE, TRUE, TRUE, TRUE, 
    TRUE, TRUE, TRUE, TRUE, TRUE, TRUE, TRUE, TRUE, TRUE, TRUE, 
    TRUE, TRUE, TRUE, TRUE, TRUE, TRUE, TRUE, TRUE, TRUE, TRUE, 
    TRUE, TRUE, TRUE, TRUE, TRUE, TRUE, TRUE, TRUE, TRUE, TRUE, 
    TRUE, TRUE, TRUE, TRUE, TRUE, TRUE, TRUE, TRUE, TRUE, TRUE, 
    TRUE, TRUE, TRUE, TRUE, TRUE, TRUE, TRUE, TRUE, TRUE, TRUE, 
    TRUE, TRUE, TRUE, TRUE, TRUE, TRUE, TRUE, TRUE, TRUE, TRUE, 
    TRUE, TRUE, TRUE, TRUE, TRUE, TRUE, TRUE, TRUE, TRUE, TRUE, 
    TRUE, TRUE, TRUE, TRUE, TRUE, TRUE, TRUE, TRUE, TRUE, TRUE, 
    TRUE, TRUE, TRUE, TRUE, TRUE, TRUE, TRUE, TRUE, TRUE, TRUE, 
    TRUE, TRUE, TRUE, TRUE, TRUE, TRUE, TRUE, TRUE, TRUE, TRUE, 
    TRUE, TRUE, TRUE, TRUE, TRUE, TRUE, TRUE, TRUE, TRUE, TRUE, 
    TRUE, TRUE, TRUE, TRUE, TRUE, TRUE, TRUE, TRUE, TRUE, TRUE, 
    TRUE, TRUE, TRUE, TRUE, TRUE, TRUE, TRUE, TRUE, TRUE, TRUE, 
    TRUE, TRUE, TRUE, TRUE, TRUE, TRUE, TRUE, TRUE, TRUE, TRUE, 
    TRUE, TRUE, TRUE, TRUE, TRUE, TRUE, TRUE, TRUE, TRUE, TRUE, 
    TRUE, TRUE, TRUE, TRUE, TRUE, TRUE, TRUE, TRUE, TRUE, TRUE, 
    TRUE, TRUE, TRUE, TRUE, TRUE, TRUE, TRUE, TRUE, TRUE, TRUE, 
    TRUE, TRUE, TRUE, TRUE, TRUE, TRUE, TRUE, TRUE, TRUE, TRUE, 
    TRUE, TRUE, TRUE, TRUE, TRUE, TRUE, TRUE, TRUE, TRUE, TRUE, 
    TRUE, TRUE, TRUE, TRUE, TRUE, TRUE, TRUE, TRUE, TRUE, TRUE, 
    TRUE, TRUE, TRUE, TRUE, TRUE, TRUE, TRUE, TRUE, TRUE, TRUE, 
    TRUE, TRUE, TRUE, TRUE, TRUE, TRUE, TRUE, TRUE, TRUE, TRUE, 
    TRUE, TRUE, TRUE, TRUE, TRUE, TRUE, TRUE, TRUE, TRUE, TRUE, 
    TRUE, TRUE, TRUE, TRUE, TRUE, TRUE, TRUE, TRUE, TRUE, TRUE, 
    TRUE, TRUE, TRUE, TRUE, TRUE, TRUE, TRUE, TRUE, TRUE, TRUE, 
    TRUE, TRUE, TRUE, TRUE, TRUE, TRUE, TRUE, TRUE, TRUE, TRUE, 
    TRUE, TRUE, TRUE, TRUE, TRUE, TRUE, TRUE, TRUE, TRUE, TRUE, 
    TRUE, TRUE, TRUE, TRUE, TRUE, TRUE, TRUE, TRUE, TRUE, TRUE, 
    TRUE, TRUE, TRUE, TRUE, TRUE, TRUE, TRUE, TRUE, TRUE, TRUE, 
    TRUE, TRUE, TRUE, TRUE, TRUE, TRUE, TRUE, TRUE, TRUE, TRUE, 
    TRUE, TRUE, TRUE, TRUE, TRUE, TRUE, TRUE, TRUE, TRUE, TRUE, 
    TRUE, TRUE, TRUE, TRUE, TRUE, TRUE, TRUE, TRUE, TRUE, TRUE, 
    TRUE, TRUE, TRUE, TRUE, TRUE, TRUE, TRUE, TRUE, TRUE, TRUE, 
    TRUE, TRUE, TRUE, TRUE, TRUE, TRUE, TRUE, TRUE, TRUE, TRUE, 
    TRUE, TRUE, TRUE, TRUE, TRUE, TRUE, TRUE, TRUE, TRUE, TRUE, 
    TRUE, TRUE, TRUE, TRUE, TRUE, TRUE, TRUE, TRUE, TRUE, TRUE, 
    TRUE, TRUE, TRUE, TRUE, TRUE, TRUE, TRUE, TRUE, TRUE, TRUE, 
    TRUE, TRUE, TRUE, TRUE, TRUE, TRUE, TRUE, TRUE, TRUE, TRUE, 
    TRUE, TRUE, TRUE, TRUE, TRUE, TRUE, TRUE, TRUE, TRUE, TRUE, 
    TRUE, TRUE, TRUE, TRUE, TRUE, TRUE, TRUE, TRUE, TRUE, TRUE, 
    TRUE, TRUE, TRUE, TRUE, TRUE, TRUE, TRUE, TRUE, TRUE, TRUE, 
    TRUE, TRUE, TRUE, TRUE, TRUE, TRUE, TRUE, TRUE, TRUE, TRUE, 
    TRUE, TRUE, TRUE, TRUE, TRUE, TRUE, TRUE, TRUE, TRUE, TRUE, 
    TRUE, TRUE, TRUE, TRUE, TRUE, TRUE, TRUE, TRUE, TRUE, TRUE, 
    TRUE, TRUE, TRUE, TRUE, TRUE, TRUE, TRUE, TRUE, TRUE, TRUE, 
    TRUE, TRUE, TRUE, TRUE, TRUE, TRUE, TRUE, TRUE, TRUE, TRUE, 
    TRUE, TRUE, TRUE, TRUE, TRUE, TRUE, TRUE, TRUE, TRUE, TRUE, 
    TRUE, TRUE, TRUE, TRUE, TRUE, TRUE, TRUE, TRUE, TRUE, TRUE, 
    TRUE, TRUE, TRUE, TRUE, TRUE, TRUE, TRUE, TRUE, TRUE, TRUE, 
    TRUE, TRUE, TRUE, TRUE, TRUE, TRUE, TRUE, TRUE, TRUE, TRUE, 
    TRUE, TRUE, TRUE, TRUE, TRUE, TRUE, TRUE, TRUE, TRUE, TRUE, 
    TRUE, TRUE, TRUE, TRUE, TRUE, TRUE, TRUE, TRUE, TRUE, TRUE, 
    TRUE, TRUE, TRUE, TRUE, TRUE, TRUE, TRUE, TRUE, TRUE, TRUE, 
    TRUE, TRUE, TRUE, TRUE, TRUE, TRUE, TRUE, TRUE, TRUE, TRUE, 
    TRUE, TRUE, TRUE, TRUE, TRUE, TRUE, TRUE, TRUE, TRUE, TRUE, 
    TRUE, TRUE, TRUE, TRUE, TRUE, TRUE, TRUE, TRUE, TRUE, TRUE, 
    TRUE, TRUE, TRUE, TRUE, TRUE, TRUE, TRUE, TRUE, TRUE, TRUE, 
    TRUE, TRUE, TRUE, TRUE, TRUE, TRUE, TRUE, TRUE, TRUE, TRUE, 
    TRUE, TRUE, TRUE, TRUE, TRUE, TRUE, TRUE, TRUE, TRUE, TRUE, 
    TRUE, TRUE, TRUE, TRUE, TRUE, TRUE, TRUE, TRUE, TRUE, TRUE, 
    TRUE, TRUE, TRUE, TRUE, TRUE, TRUE, TRUE, TRUE, TRUE, TRUE, 
    TRUE, TRUE, TRUE, TRUE, TRUE, TRUE, TRUE, TRUE, TRUE, TRUE, 
    TRUE, TRUE, TRUE, TRUE, TRUE, TRUE, TRUE, TRUE, TRUE, TRUE, 
    TRUE, TRUE, TRUE, TRUE, TRUE, TRUE, TRUE, TRUE, TRUE, TRUE, 
    TRUE, TRUE, TRUE, TRUE, TRUE, TRUE, TRUE, TRUE, TRUE, TRUE, 
    TRUE, TRUE, TRUE, TRUE, TRUE, TRUE, TRUE, TRUE, TRUE, TRUE, 
    TRUE, TRUE, TRUE, TRUE, TRUE, TRUE, TRUE, TRUE, TRUE, TRUE, 
    TRUE, TRUE, TRUE, TRUE, TRUE, TRUE, TRUE, TRUE, TRUE, TRUE, 
    TRUE, TRUE, TRUE, TRUE, TRUE, TRUE, TRUE, TRUE, TRUE, TRUE, 
    TRUE, TRUE, TRUE, TRUE, TRUE, TRUE, TRUE, TRUE, TRUE, TRUE, 
    TRUE, TRUE, TRUE, TRUE, TRUE, TRUE, TRUE, TRUE, TRUE, TRUE, 
    TRUE, TRUE, TRUE, TRUE, TRUE, TRUE, TRUE, TRUE, TRUE, TRUE, 
    TRUE, TRUE, TRUE, TRUE, TRUE, TRUE, TRUE, TRUE, TRUE, TRUE, 
    TRUE, TRUE, TRUE, TRUE, TRUE, TRUE, TRUE, TRUE, TRUE, TRUE, 
    TRUE, TRUE, TRUE, TRUE, TRUE, TRUE, TRUE, TRUE, TRUE, TRUE, 
    TRUE, TRUE, TRUE, TRUE, TRUE, TRUE, TRUE, TRUE, TRUE, TRUE, 
    TRUE, TRUE, TRUE, TRUE, TRUE, TRUE, TRUE, TRUE, TRUE, TRUE, 
    TRUE, TRUE, TRUE, TRUE, TRUE, TRUE, TRUE, TRUE, TRUE, TRUE, 
    TRUE, TRUE, TRUE, TRUE, TRUE, TRUE, TRUE, TRUE, TRUE, TRUE, 
    TRUE, TRUE, TRUE, TRUE, TRUE, TRUE, TRUE, TRUE, TRUE, TRUE, 
    TRUE, TRUE, TRUE, TRUE, TRUE, TRUE, TRUE, TRUE, TRUE, TRUE, 
    TRUE, TRUE, TRUE, TRUE, TRUE, TRUE, TRUE, TRUE, TRUE, TRUE, 
    TRUE, TRUE, TRUE, TRUE, TRUE, TRUE, TRUE, TRUE, TRUE, TRUE, 
    TRUE, TRUE, TRUE, TRUE, TRUE, TRUE, TRUE, TRUE, TRUE, TRUE, 
    TRUE, TRUE, TRUE, TRUE, TRUE, TRUE, TRUE, TRUE, TRUE, TRUE, 
    TRUE, TRUE, TRUE, TRUE, TRUE, TRUE, TRUE, TRUE, TRUE, TRUE, 
    TRUE, TRUE, TRUE, TRUE, TRUE, TRUE, TRUE, TRUE, TRUE, TRUE, 
    TRUE, TRUE, TRUE, TRUE, TRUE, TRUE, TRUE, TRUE, TRUE, TRUE, 
    TRUE, TRUE, TRUE, TRUE, TRUE, TRUE, TRUE, TRUE, TRUE, TRUE, 
    TRUE, TRUE, TRUE, TRUE, TRUE, TRUE, TRUE, TRUE, TRUE, TRUE, 
    TRUE, TRUE, TRUE, TRUE, TRUE, TRUE, TRUE, TRUE, TRUE, TRUE, 
    TRUE, TRUE, TRUE, TRUE, TRUE, TRUE, TRUE, TRUE, TRUE, TRUE, 
    TRUE, TRUE, TRUE, TRUE, TRUE, TRUE, TRUE, TRUE, TRUE, TRUE, 
    TRUE, TRUE, TRUE, TRUE, TRUE, TRUE, TRUE, TRUE, TRUE, TRUE, 
    TRUE, TRUE, TRUE, TRUE, TRUE, TRUE, TRUE, TRUE, TRUE, TRUE, 
    TRUE, TRUE, TRUE, TRUE, TRUE, TRUE, TRUE, TRUE, TRUE, TRUE, 
    TRUE, TRUE, TRUE, TRUE, TRUE, TRUE, TRUE, TRUE, TRUE, TRUE, 
    TRUE, TRUE, TRUE, TRUE, TRUE, TRUE, TRUE, TRUE, TRUE, TRUE, 
    TRUE, TRUE, TRUE, TRUE, TRUE, TRUE, TRUE, TRUE, TRUE, TRUE, 
    TRUE, TRUE, TRUE, TRUE, TRUE, TRUE, TRUE, TRUE, TRUE, TRUE, 
    TRUE, TRUE, TRUE, TRUE, TRUE, TRUE, TRUE, TRUE, TRUE, TRUE, 
    TRUE, TRUE, TRUE, TRUE, TRUE, TRUE, TRUE, TRUE, TRUE, TRUE, 
    TRUE, TRUE, TRUE, TRUE, TRUE, TRUE, TRUE, TRUE, TRUE, TRUE, 
    TRUE, TRUE, TRUE, TRUE, TRUE, TRUE, TRUE, TRUE, TRUE, TRUE, 
    TRUE, TRUE, TRUE, TRUE, TRUE, TRUE, TRUE, TRUE, TRUE, TRUE, 
    TRUE, TRUE, TRUE, TRUE, TRUE, TRUE, TRUE, TRUE, TRUE, TRUE, 
    TRUE, TRUE, TRUE, TRUE, TRUE, TRUE, TRUE, TRUE, TRUE, TRUE, 
    TRUE, TRUE, TRUE, TRUE, TRUE, TRUE, TRUE, TRUE, TRUE, TRUE, 
    TRUE, TRUE, TRUE, TRUE, TRUE, TRUE, TRUE, TRUE, TRUE, TRUE, 
    TRUE, TRUE, TRUE, TRUE, TRUE, TRUE, TRUE, TRUE, TRUE, TRUE, 
    TRUE, TRUE, TRUE, TRUE, TRUE, TRUE, TRUE, TRUE, TRUE, TRUE, 
    TRUE, TRUE, TRUE, TRUE, TRUE, TRUE, TRUE, TRUE, TRUE, TRUE, 
    TRUE, TRUE, TRUE, TRUE, TRUE, TRUE, TRUE, TRUE, TRUE, TRUE, 
    TRUE, TRUE, TRUE, TRUE, TRUE, TRUE, TRUE, TRUE, TRUE, TRUE, 
    TRUE, TRUE, TRUE, TRUE, TRUE, TRUE, TRUE, TRUE, TRUE, TRUE, 
    TRUE, TRUE, TRUE, TRUE, TRUE, TRUE, TRUE, TRUE, TRUE, TRUE, 
    TRUE, TRUE, TRUE, TRUE, TRUE, TRUE, TRUE, TRUE, TRUE, TRUE, 
    TRUE, TRUE, TRUE, TRUE, TRUE, TRUE, TRUE, TRUE, TRUE, TRUE, 
    TRUE, TRUE, TRUE, TRUE, TRUE, TRUE, TRUE, TRUE, TRUE, TRUE, 
    TRUE, TRUE, TRUE, TRUE, TRUE, TRUE, TRUE, TRUE, TRUE, TRUE, 
    TRUE, TRUE, TRUE, TRUE, TRUE, TRUE, TRUE, TRUE, TRUE, TRUE, 
    TRUE, TRUE, TRUE, TRUE, TRUE, TRUE, TRUE, TRUE, TRUE, TRUE, 
    TRUE, TRUE, TRUE, TRUE, TRUE, TRUE, TRUE, TRUE, TRUE, TRUE, 
    TRUE, TRUE, TRUE, TRUE, TRUE, TRUE, TRUE, TRUE, TRUE, TRUE, 
    TRUE, TRUE, TRUE, TRUE, TRUE, TRUE, TRUE, TRUE, TRUE, TRUE, 
    TRUE, TRUE, TRUE, TRUE, TRUE, TRUE, TRUE, TRUE, TRUE, TRUE, 
    TRUE, TRUE, TRUE, TRUE, TRUE, TRUE, TRUE, TRUE, TRUE, TRUE, 
    TRUE, TRUE, TRUE, TRUE, TRUE, TRUE, TRUE, TRUE, TRUE, TRUE, 
    TRUE, TRUE, TRUE, TRUE, TRUE, TRUE, TRUE, TRUE, TRUE, TRUE, 
    TRUE, TRUE, TRUE, TRUE, TRUE, TRUE, TRUE, TRUE, TRUE, TRUE, 
    TRUE, TRUE, TRUE, TRUE, TRUE, TRUE, TRUE, TRUE, TRUE, TRUE, 
    TRUE, TRUE, TRUE, TRUE, TRUE, TRUE, TRUE, TRUE, TRUE, TRUE, 
    TRUE, TRUE, TRUE, TRUE, TRUE, TRUE, TRUE, TRUE, TRUE, TRUE, 
    TRUE, TRUE, TRUE, TRUE, TRUE, TRUE, TRUE, TRUE, TRUE, TRUE, 
    TRUE, TRUE, TRUE, TRUE, TRUE, TRUE, TRUE, TRUE, TRUE), used.model = structure(c(1L, 
    2L, 2L, 1L, 1L, 2L, 3L, 2L, 1L, 1L, 1L, 1L, 1L, 1L, 1L, 1L, 
    1L, 1L, 1L, 1L, 4L, 3L, 4L, 1L, 1L, 1L, 3L, 3L, 1L, 1L, 1L, 
    1L, 1L, 1L, 1L, 1L, 1L, 1L, 1L, 1L, 4L, 2L, 2L, 2L, 2L, 1L, 
    1L, 2L, 2L, 3L, 2L, 2L, 2L, 2L, 2L, 2L, 2L, 2L, 2L, 2L, 4L, 
    1L, 4L, 1L, 4L, 4L, 4L, 4L, 4L, 4L, 4L, 4L, 4L, 4L, 4L, 4L, 
    4L, 4L, 4L, 4L, 2L, 1L, 2L, 1L, 2L, 2L, 2L, 2L, 2L, 3L, 2L, 
    2L, 2L, 1L, 2L, 2L, 2L, 2L, 2L, 2L, 1L, 4L, 4L, 4L, 4L, 4L, 
    4L, 4L, 1L, 4L, 4L, 4L, 4L, 4L, 1L, 4L, 4L, 4L, 4L, 4L, 4L, 
    1L, 2L, 3L, 2L, 2L, 2L, 2L, 4L, 3L, 2L, 2L, 4L, 2L, 1L, 2L, 
    2L, 2L, 2L, 2L, 1L, 4L, 4L, 4L, 1L, 4L, 4L, 2L, 4L, 4L, 4L, 
    4L, 3L, 4L, 4L, 3L, 3L, 3L, 4L, 3L, 1L, 2L, 2L, 1L, 2L, 2L, 
    2L, 2L, 2L, 2L, 2L, 3L, 2L, 2L, 1L, 2L, 2L, 2L, 2L, 2L, 2L, 
    2L, 1L, 1L, 1L, 1L, 2L, 3L, 2L, 2L, 4L, 4L, 4L, 4L, 4L, 4L, 
    4L, 4L, 4L, 4L, 2L, 1L, 4L, 2L, 2L, 1L, 3L, 1L, 4L, 3L, 2L, 
    1L, 2L, 2L, 2L, 2L, 2L, 2L, 2L, 2L, 2L, 3L, 1L, 1L, 2L, 1L, 
    2L, 4L, 1L, 3L, 4L, 1L, 4L, 4L, 4L, 4L, 4L, 4L, 4L, 4L, 2L, 
    2L, 1L, 3L, 2L, 1L, 4L, 2L, 2L, 1L, 1L, 2L, 2L, 4L, 1L, 4L, 
    2L, 1L, 2L, 1L, 2L, 1L, 2L, 3L, 1L, 3L, 1L, 4L, 2L, 2L, 4L, 
    4L, 4L, 4L, 4L, 4L, 4L, 4L, 4L, 4L, 4L, 1L, 1L, 3L, 2L, 2L, 
    2L, 2L, 2L, 2L, 1L, 3L, 2L, 2L, 2L, 2L, 2L, 2L, 2L, 2L, 2L, 
    3L, 1L, 3L, 1L, 2L, 2L, 3L, 1L, 2L, 4L, 4L, 4L, 4L, 4L, 4L, 
    4L, 4L, 4L, 4L, 4L, 1L, 1L, 2L, 2L, 4L, 2L, 2L, 2L, 1L, 1L, 
    1L, 2L, 2L, 1L, 2L, 2L, 2L, 2L, 2L, 2L, 1L, 1L, 1L, 1L, 3L, 
    1L, 1L, 1L, 2L, 4L, 4L, 4L, 4L, 4L, 4L, 4L, 4L, 4L, 4L, 1L, 
    1L, 1L, 1L, 1L, 1L, 1L, 3L, 1L, 2L, 4L, 4L, 4L, 4L, 4L, 4L, 
    1L, 4L, 4L, 4L, 2L, 2L, 2L, 2L, 2L, 2L, 3L, 2L, 2L, 2L, 2L, 
    2L, 2L, 4L, 2L, 2L, 4L, 2L, 3L, 3L, 1L, 1L, 1L, 1L, 1L, 1L, 
    1L, 3L, 1L, 3L, 4L, 4L, 4L, 4L, 4L, 4L, 4L, 4L, 4L, 4L, 2L, 
    3L, 2L, 2L, 2L, 2L, 2L, 2L, 2L, 2L, 2L, 2L, 2L, 2L, 2L, 3L, 
    4L, 2L, 2L, 2L, 3L, 1L, 1L, 2L, 1L, 2L, 1L, 1L, 3L, 3L, 4L, 
    1L, 4L, 4L, 4L, 1L, 1L, 4L, 4L, 4L, 4L, 4L, 4L, 4L, 4L, 4L, 
    4L, 4L, 4L, 4L, 2L, 2L, 2L, 4L, 2L, 4L, 4L, 1L, 2L, 4L, 1L, 
    2L, 2L, 1L, 1L, 2L, 2L, 2L, 1L, 3L, 4L, 1L, 4L, 3L, 1L, 1L, 
    3L, 1L, 3L, 1L, 1L, 1L, 1L, 3L, 1L, 1L, 3L, 1L, 1L, 4L, 4L, 
    4L, 4L, 4L, 4L, 4L, 4L, 4L, 4L, 4L, 2L, 3L, 3L, 2L, 1L, 2L, 
    1L, 4L, 2L, 1L, 2L, 3L, 2L, 2L, 2L, 2L, 2L, 2L, 2L, 2L, 2L, 
    3L, 4L, 2L, 3L, 2L, 3L, 3L, 2L, 2L, 1L, 4L, 1L, 4L, 4L, 4L, 
    4L, 4L, 1L, 1L, 4L, 4L, 4L, 2L, 2L, 1L, 2L, 2L, 4L, 3L, 2L, 
    2L, 2L, 2L, 2L, 2L, 2L, 2L, 2L, 2L, 4L, 4L, 4L, 1L, 4L, 4L, 
    4L, 2L, 4L, 1L, 3L, 4L, 4L, 4L, 4L, 4L, 4L, 4L, 3L, 4L, 4L, 
    2L, 2L, 1L, 2L, 4L, 2L, 2L, 4L, 1L, 2L, 2L, 2L, 1L, 2L, 2L, 
    2L, 2L, 2L, 2L, 4L, 4L, 2L, 4L, 2L, 4L, 2L, 2L, 4L, 4L, 4L, 
    4L, 4L, 4L, 4L, 4L, 4L, 3L, 3L, 4L, 1L, 1L, 2L, 2L, 2L, 2L, 
    4L, 2L, 2L, 1L, 1L, 2L, 1L, 1L, 2L, 1L, 2L, 2L, 1L, 1L, 2L, 
    4L, 1L, 1L, 2L, 4L, 2L, 2L, 1L, 2L, 4L, 4L, 1L, 4L, 1L, 4L, 
    4L, 4L, 4L, 3L, 4L, 4L, 4L, 4L, 1L, 4L, 4L, 4L, 4L, 4L, 4L, 
    4L, 4L, 4L, 4L, 4L, 4L, 4L, 4L, 4L, 4L, 4L, 4L, 4L, 4L, 4L, 
    4L, 2L, 4L, 4L, 4L, 4L, 4L, 4L, 4L, 4L, 4L, 4L, 4L, 4L, 4L, 
    4L, 1L, 3L, 3L, 2L, 4L, 2L, 4L, 3L, 4L, 2L, 4L, 2L, 1L, 2L, 
    2L, 3L, 3L, 3L, 4L, 3L, 1L, 1L, 1L, 1L, 1L, 3L, 2L, 2L, 4L, 
    4L, 4L, 4L, 4L, 4L, 4L, 4L, 4L, 4L, 4L, 4L, 1L, 1L, 2L, 4L, 
    4L, 2L, 1L, 1L, 2L, 1L, 2L, 1L, 1L, 1L, 1L, 2L, 1L, 2L, 1L, 
    1L, 1L, 1L, 2L, 1L, 1L, 2L, 1L, 1L, 4L, 4L, 4L, 4L, 4L, 4L, 
    4L, 4L, 1L, 4L, 1L, 4L, 4L, 1L, 1L, 4L, 1L, 1L, 1L, 4L, 1L, 
    3L, 1L, 3L, 1L, 3L, 1L, 3L, 3L, 1L, 2L, 2L, 4L, 4L, 2L, 2L, 
    2L, 3L, 2L, 2L, 4L, 4L, 4L, 4L, 4L, 4L, 4L, 4L, 4L, 4L, 1L, 
    4L, 1L, 4L, 4L, 1L, 4L, 4L, 1L, 1L, 2L, 4L, 2L, 4L, 2L, 2L, 
    4L, 2L, 2L, 2L, 2L, 2L, 2L, 2L, 2L, 2L, 2L, 2L, 2L, 2L, 2L, 
    2L, 2L, 2L, 2L, 4L, 2L, 2L, 2L, 2L, 2L, 4L, 4L, 4L, 4L, 2L, 
    2L, 4L, 2L, 2L, 4L, 4L, 4L, 4L, 4L, 4L, 1L, 4L, 4L, 4L, 2L, 
    4L, 2L, 4L, 1L, 4L, 2L, 4L, 2L, 4L, 2L, 2L, 2L, 4L, 2L, 2L, 
    4L, 4L, 2L, 2L, 4L, 4L, 1L, 4L, 4L, 4L, 4L, 4L, 4L, 4L, 4L, 
    1L, 1L, 4L, 4L, 4L, 4L, 4L, 4L, 4L, 4L, 4L, 4L, 4L, 4L, 4L, 
    4L, 4L, 4L, 4L, 4L, 4L, 4L, 4L, 4L, 4L, 4L, 4L, 1L, 4L, 4L, 
    4L, 4L, 4L, 4L, 4L, 4L, 4L, 4L, 4L, 3L, 2L, 3L, 4L, 2L, 3L, 
    3L, 3L, 3L, 2L, 3L, 1L, 1L, 3L, 3L, 1L, 2L, 4L, 3L, 2L, 4L, 
    4L, 4L, 4L, 4L, 4L, 4L, 4L, 4L, 4L, 4L, 2L, 4L, 1L, 1L, 4L, 
    4L, 2L, 4L, 4L, 3L, 3L, 1L, 3L, 2L, 3L, 2L, 2L, 3L, 3L, 2L, 
    2L, 3L, 2L, 2L, 3L, 2L, 2L, 2L, 2L, 4L, 1L, 4L, 4L, 4L, 4L, 
    4L, 4L, 1L, 4L, 4L, 4L, 4L, 1L, 1L, 4L, 4L, 4L, 4L, 4L, 4L, 
    4L, 4L, 4L, 4L, 4L, 4L, 4L, 4L, 4L, 2L, 2L, 2L, 2L, 4L, 2L, 
    2L, 2L, 2L, 2L, 4L, 4L, 4L, 4L, 4L, 1L, 4L, 4L, 4L, 4L, 4L, 
    2L, 2L, 2L, 2L, 4L, 4L, 4L, 4L, 1L, 2L, 2L, 1L, 2L, 1L, 2L, 
    2L, 2L, 2L, 2L, 3L, 1L, 1L, 2L, 2L, 3L, 2L, 4L, 2L, 2L, 4L, 
    4L, 4L, 4L, 4L, 4L, 4L, 4L, 4L, 4L, 1L, 4L, 3L, 3L, 2L, 3L, 
    2L, 2L, 4L, 4L, 1L, 3L, 2L, 1L, 2L, 1L, 2L, 1L, 2L, 1L, 1L, 
    1L, 1L, 4L, 1L, 4L, 3L, 2L, 1L, 4L, 4L, 1L, 4L, 4L, 4L, 4L, 
    4L, 4L, 4L, 4L, 2L, 2L, 2L, 2L, 2L, 4L, 4L, 2L, 2L, 4L, 2L, 
    2L, 2L, 4L, 1L, 1L, 2L, 2L, 2L, 1L, 1L, 1L, 1L, 1L, 1L, 1L, 
    1L, 4L, 1L, 3L, 4L, 3L, 4L, 1L, 1L, 4L, 4L, 4L, 1L, 1L, 2L, 
    2L, 2L, 2L, 2L, 2L, 2L, 2L, 2L, 2L, 1L, 2L, 2L, 2L, 1L, 2L, 
    2L, 2L, 2L, 2L, 1L, 1L, 1L, 1L, 1L, 1L, 1L, 2L, 2L, 1L, 4L, 
    3L, 4L, 4L, 4L, 4L, 3L, 4L, 3L, 3L, 2L, 4L, 2L, 2L, 2L, 1L, 
    2L, 2L, 1L, 1L, 1L, 2L, 1L, 1L, 4L, 2L, 4L, 2L, 1L, 1L, 4L, 
    4L, 4L, 4L, 1L, 1L, 4L, 4L, 1L, 4L, 4L, 4L, 4L, 4L, 4L, 4L, 
    4L, 4L, 4L, 4L, 4L, 4L, 4L, 2L, 2L, 4L, 4L, 4L, 4L, 4L, 2L, 
    2L, 4L, 4L, 4L, 1L, 3L, 3L, 1L, 3L, 4L, 4L, 1L, 4L, 1L, 3L, 
    3L, 3L, 3L, 2L, 4L, 1L, 4L, 4L, 4L, 4L, 4L, 1L, 1L, 1L, 1L, 
    1L, 3L, 1L, 1L, 1L, 1L, 3L, 3L, 1L, 1L, 4L, 1L, 1L, 1L, 4L, 
    1L, 4L, 4L, 1L, 2L, 2L, 2L, 2L, 2L, 2L, 2L, 2L, 2L, 2L, 1L, 
    4L, 4L, 4L, 4L, 4L, 1L, 4L, 1L, 4L, 1L, 1L, 1L, 1L, 2L, 1L, 
    1L, 1L, 1L, 1L, 4L, 4L, 4L, 4L, 4L, 4L, 4L, 4L, 4L, 4L, 2L, 
    2L, 2L, 2L, 2L, 2L, 2L, 2L, 2L, 2L, 4L, 4L, 4L, 4L, 4L, 4L, 
    4L, 4L, 4L, 4L, 2L, 4L, 2L, 4L, 4L, 2L, 2L, 3L, 4L, 4L, 2L, 
    2L, 2L, 2L, 2L, 2L, 2L, 2L, 4L, 1L, 2L, 2L, 3L, 2L, 2L, 2L, 
    2L, 2L, 2L, 2L, 4L, 4L, 4L, 4L, 4L, 1L, 4L, 4L, 4L, 4L, 3L, 
    1L, 1L, 2L, 1L, 4L, 2L, 1L, 3L, 3L, 3L, 3L, 1L, 3L, 1L, 2L, 
    3L, 3L, 1L, 1L, 4L, 1L, 4L, 4L, 4L, 1L, 4L, 4L, 4L, 1L, 4L, 
    4L, 4L, 4L, 4L, 4L, 4L, 4L, 4L, 3L, 4L, 4L, 4L, 4L, 4L, 4L, 
    4L, 4L, 4L, 4L, 1L, 3L, 4L, 4L, 1L, 4L, 3L, 4L, 1L, 1L, 2L, 
    2L, 2L, 2L, 2L, 2L, 2L, 3L, 2L, 2L, 4L, 1L, 4L, 4L, 4L, 4L, 
    4L, 4L, 4L, 1L, 4L, 4L, 4L, 4L, 1L, 4L, 4L, 4L, 4L, 4L, 1L, 
    4L, 3L, 3L, 3L, 2L, 3L, 2L, 3L, 3L, 1L, 1L, 4L, 1L, 1L, 1L, 
    2L, 2L, 4L, 1L, 4L, 4L, 3L, 3L, 4L, 3L, 2L, 4L, 4L, 3L, 2L, 
    2L, 1L, 2L, 1L, 1L, 4L, 4L, 4L, 1L, 1L, 2L, 1L, 2L, 1L, 2L, 
    1L, 2L, 2L, 2L, 4L, 1L, 1L, 1L, 1L, 2L, 1L, 4L, 4L, 1L, 4L, 
    4L, 4L, 4L, 4L, 4L, 4L, 4L, 4L, 4L, 4L, 4L, 4L, 4L, 4L, 4L, 
    4L, 4L, 4L, 4L, 4L, 4L, 4L, 4L, 4L, 4L, 3L, 2L, 4L, 4L, 4L, 
    4L, 4L, 4L, 2L, 4L, 2L, 4L, 4L, 2L, 4L, 4L, 4L, 4L, 4L, 4L, 
    4L, 4L, 4L, 4L, 2L, 4L, 3L, 4L, 2L, 1L, 4L, 2L, 1L, 4L, 2L, 
    1L, 2L, 2L, 2L, 2L, 2L, 1L, 2L, 2L, 4L, 3L, 4L, 3L, 4L, 3L, 
    4L, 3L, 4L, 3L, 4L, 4L, 4L, 4L, 4L, 4L, 4L, 4L, 4L, 4L, 2L, 
    4L, 2L, 2L, 2L, 4L, 2L, 4L, 2L, 4L, 2L, 2L, 2L, 2L, 2L, 2L, 
    2L, 2L, 2L, 2L, 3L, 3L, 3L, 3L, 3L, 3L, 3L, 3L, 3L, 3L, 3L, 
    4L, 4L, 4L, 4L, 4L, 4L, 4L, 4L, 4L, 1L, 2L, 2L, 2L, 2L, 2L, 
    2L, 2L, 1L, 3L, 1L, 2L, 2L, 2L, 2L, 2L, 3L, 2L, 3L, 2L, 3L, 
    2L, 3L, 3L, 3L, 3L, 1L, 2L, 2L, 4L, 4L, 4L, 4L, 4L, 4L, 4L, 
    4L, 4L, 4L, 4L, 2L, 2L, 2L, 2L, 2L, 2L, 2L, 2L, 2L, 2L, 3L, 
    2L, 3L, 2L, 3L, 2L, 2L, 2L, 2L, 2L, 2L, 3L, 2L, 2L, 2L, 4L, 
    2L, 2L, 2L, 2L, 4L, 4L, 1L, 4L, 4L, 4L, 4L, 1L, 4L, 4L, 4L, 
    4L, 4L, 4L, 4L, 4L, 4L, 4L, 4L, 4L, 4L, 4L, 4L, 4L, 4L, 4L, 
    4L, 4L, 4L, 1L, 2L, 2L, 2L, 2L, 2L, 2L, 2L, 2L, 2L, 2L, 2L, 
    2L, 4L, 2L, 2L, 4L, 4L, 2L, 2L, 4L, 1L, 1L, 1L, 4L, 1L, 1L, 
    1L, 1L, 1L, 1L, 4L, 4L, 4L, 4L, 4L, 4L, 4L, 4L, 4L, 4L, 2L, 
    2L, 2L, 2L, 2L, 2L, 2L, 2L, 2L, 2L, 2L, 2L, 2L, 2L, 4L, 2L, 
    2L, 2L, 2L, 2L, 1L, 3L, 1L, 1L, 1L, 1L, 4L, 2L, 1L, 1L, 4L, 
    4L, 4L, 4L, 4L, 4L, 4L, 4L, 4L, 4L, 4L, 4L, 4L, 4L, 4L, 4L, 
    4L, 4L, 4L, 4L, 4L, 4L, 4L, 4L, 4L, 4L, 4L, 4L, 4L, 1L, 2L, 
    4L, 4L, 2L, 4L, 4L, 4L, 4L, 4L, 4L, 1L, 1L, 1L, 1L, 2L, 1L, 
    2L, 1L, 1L, 1L, 3L, 3L, 1L, 3L, 3L, 3L, 3L, 3L, 3L, 3L, 1L, 
    1L, 1L, 1L, 1L, 1L, 1L, 1L, 1L, 1L, 4L, 4L, 4L, 4L, 4L, 4L, 
    4L, 4L, 4L, 4L, 4L, 4L, 4L, 4L, 4L, 4L, 4L, 4L, 4L, 4L, 4L, 
    4L, 4L, 4L, 4L, 4L, 4L, 4L, 4L, 4L, 4L, 4L, 4L, 4L, 4L, 4L, 
    4L, 4L, 4L, 4L, 4L, 4L, 4L, 4L, 1L, 4L, 4L, 1L, 4L, 1L, 1L, 
    1L, 2L, 4L, 3L, 4L, 2L, 2L, 2L, 4L, 4L, 2L, 4L, 4L, 4L, 2L, 
    4L, 4L, 4L, 2L, 2L, 2L, 2L, 2L, 2L, 2L, 2L, 2L, 2L, 2L, 4L, 
    4L, 4L, 4L, 4L, 4L, 4L, 4L, 4L, 4L, 2L, 2L, 2L, 2L, 4L, 2L, 
    4L, 4L, 2L, 2L, 3L, 2L, 4L, 2L, 3L, 1L, 3L, 4L, 1L, 2L, 4L, 
    4L, 4L, 4L, 4L, 4L, 4L, 4L, 4L, 4L, 4L, 4L, 4L, 4L, 4L, 4L, 
    4L, 4L, 4L, 4L, 4L, 4L, 4L, 1L, 4L, 1L, 4L, 4L, 4L, 4L, 4L, 
    2L, 4L, 4L, 4L, 4L, 4L, 2L, 4L, 4L, 2L, 4L, 2L, 4L, 4L, 4L, 
    1L, 2L, 4L, 2L, 4L, 4L, 4L, 4L, 4L, 4L, 4L, 4L, 4L, 4L, 4L, 
    1L, 4L, 1L, 1L, 1L, 4L, 4L, 4L, 4L, 1L, 4L, 4L, 4L, 1L, 4L, 
    3L, 1L, 2L, 4L, 1L, 4L, 4L, 1L, 4L, 4L, 4L, 4L, 4L, 1L, 4L, 
    4L, 4L, 4L, 4L, 4L, 4L, 4L, 4L, 4L, 4L, 4L, 4L, 4L, 4L, 4L, 
    4L, 4L, 4L, 4L, 3L, 3L, 1L, 1L, 4L, 2L, 2L, 2L, 2L, 2L, 4L, 
    4L, 4L, 4L, 4L, 4L, 4L, 4L, 4L, 4L, 4L, 4L, 4L, 4L, 4L, 4L, 
    4L, 4L, 4L, 4L, 4L, 4L, 1L, 4L, 4L, 4L, 4L, 1L, 4L, 4L, 1L, 
    1L, 4L, 1L, 4L, 4L, 4L, 2L, 4L, 2L, 4L, 4L, 4L, 4L, 4L, 4L, 
    4L, 4L, 4L, 4L, 4L, 4L, 4L, 4L, 3L, 4L, 4L, 4L, 4L, 4L, 4L, 
    4L, 4L, 1L, 1L, 1L, 1L, 1L, 1L, 4L, 4L, 4L, 2L, 4L, 4L, 4L, 
    4L, 4L, 4L, 2L, 4L, 4L, 4L, 4L, 4L, 4L, 4L, 4L, 4L, 4L, 3L, 
    1L, 1L, 1L, 1L, 1L, 1L, 1L, 1L, 1L, 4L, 4L, 4L, 4L, 4L, 4L, 
    4L, 4L, 4L, 4L, 2L, 2L, 2L, 2L, 2L, 2L, 2L, 2L, 2L, 2L, 4L, 
    2L, 2L, 2L, 4L, 3L, 2L, 4L, 3L, 3L, 4L, 1L, 1L, 4L, 4L, 4L, 
    1L, 4L, 4L, 3L, 1L, 4L, 4L, 4L, 4L, 4L, 4L, 4L, 4L, 4L, 2L, 
    2L, 2L, 2L, 2L, 2L, 2L, 2L, 2L, 2L, 2L, 2L, 2L, 2L, 2L, 2L, 
    2L, 2L, 2L, 2L, 4L, 4L, 4L, 4L, 4L, 4L, 4L, 4L, 4L, 4L, 2L, 
    4L, 4L, 4L, 4L, 4L, 4L, 4L, 4L, 4L, 2L, 3L, 2L, 4L, 4L, 2L, 
    2L, 2L, 2L, 2L, 4L, 4L, 4L, 4L, 4L, 4L, 4L, 4L, 4L, 4L, 2L, 
    2L, 3L, 3L, 2L, 2L, 2L, 2L, 3L, 3L, 1L, 2L, 2L, 1L, 2L, 1L, 
    3L, 1L, 1L, 1L, 3L, 1L, 3L, 1L, 3L, 3L, 3L, 1L, 1L, 3L, 4L, 
    4L, 4L, 4L, 1L, 4L, 3L, 4L, 2L, 4L, 4L, 2L, 2L, 2L, 3L, 2L, 
    3L, 2L, 2L, 4L, 1L, 2L, 1L, 2L, 2L, 1L, 1L, 2L, 2L, 1L, 4L, 
    4L, 4L, 4L, 2L, 4L, 4L, 4L, 4L, 4L, 4L, 4L, 4L, 4L, 4L, 4L, 
    4L, 4L, 1L, 4L, 2L, 4L, 2L, 4L, 1L, 4L, 2L, 4L, 3L, 4L, 2L, 
    2L, 2L, 2L, 2L, 2L, 2L, 2L, 2L, 2L, 4L, 4L, 1L, 4L, 4L, 4L, 
    4L, 4L, 1L, 4L, 4L, 4L, 4L, 4L, 4L, 4L, 4L, 4L, 4L, 4L, 4L, 
    4L, 4L, 4L, 4L, 4L, 4L, 4L, 4L, 4L, 4L, 4L, 4L, 4L, 4L, 4L, 
    1L, 4L, 1L, 1L, 4L, 4L, 4L, 4L, 4L, 4L, 4L, 4L, 4L, 4L, 4L, 
    1L, 4L, 4L, 4L, 1L, 4L, 4L, 4L, 1L, 2L, 2L, 2L, 2L, 2L, 4L, 
    4L, 2L, 2L, 4L, 2L, 2L, 2L, 2L, 2L, 2L, 2L, 2L, 2L, 3L, 2L, 
    4L, 4L, 2L, 4L, 4L, 4L, 4L, 4L, 4L, 4L, 4L, 4L, 4L, 4L, 4L, 
    4L, 4L, 4L, 4L, 2L, 2L, 2L, 2L, 2L, 2L, 2L, 2L, 2L, 3L, 2L, 
    2L, 2L, 2L, 2L, 2L, 2L, 2L, 2L, 2L, 3L, 3L, 3L, 3L, 3L, 3L, 
    3L, 4L, 3L, 3L, 3L, 3L, 4L, 4L, 3L, 3L, 3L, 4L, 4L, 3L, 2L, 
    4L, 2L, 4L, 1L, 1L, 2L, 2L, 4L, 4L, 2L, 2L, 2L, 2L, 2L, 2L, 
    2L, 2L, 2L, 3L, 4L, 4L, 2L, 4L, 4L, 4L, 4L, 4L, 2L, 4L, 4L, 
    3L, 4L, 3L, 4L, 3L, 4L, 4L, 4L, 2L, 4L, 4L, 4L, 4L, 4L, 4L, 
    4L, 4L, 4L, 4L, 4L, 4L, 4L, 4L, 4L, 4L, 4L, 4L, 4L, 4L, 3L, 
    4L, 4L, 4L, 1L, 3L, 4L, 1L, 1L, 1L, 2L, 2L, 4L, 4L, 3L, 4L, 
    4L, 4L, 1L, 4L, 4L, 4L, 1L, 4L, 1L, 4L, 2L, 2L, 1L, 1L, 2L, 
    1L, 2L, 2L, 2L, 2L, 2L, 2L, 2L, 1L, 4L, 4L, 4L, 4L, 4L, 4L, 
    4L, 4L, 4L, 4L, 2L, 3L, 3L, 4L, 3L, 2L, 3L, 4L, 4L, 4L, 1L, 
    1L, 1L, 1L, 1L, 1L, 3L, 1L, 1L, 1L, 4L, 4L, 4L, 4L, 4L, 1L, 
    4L, 4L, 4L, 4L, 2L, 2L, 2L, 2L, 2L, 2L, 2L, 2L, 2L, 2L, 2L, 
    2L, 2L, 2L, 2L, 2L, 2L, 2L, 2L, 4L, 4L, 4L, 4L, 4L, 4L, 4L, 
    4L, 4L, 4L, 4L, 4L, 4L, 4L, 4L, 4L, 4L, 4L, 4L, 4L, 4L, 1L, 
    2L, 2L, 1L, 1L, 2L, 2L, 1L, 1L, 2L, 2L, 2L, 2L, 2L, 2L, 2L, 
    2L, 2L, 2L, 2L, 4L, 4L, 4L, 4L, 4L, 4L, 4L, 4L, 4L, 4L, 4L, 
    4L, 4L, 4L, 4L, 4L, 4L, 4L, 4L, 4L, 4L, 4L, 4L, 4L, 4L, 4L, 
    4L, 4L, 1L, 4L, 4L, 4L, 4L, 4L, 4L, 4L, 4L, 4L, 4L, 4L, 4L, 
    4L, 4L, 1L, 4L, 4L, 4L, 2L, 4L, 4L, 4L, 3L, 3L, 4L, 4L, 4L, 
    3L, 4L, 4L, 4L, 3L, 1L, 1L, 3L, 3L, 4L, 3L, 3L, 1L, 3L, 3L, 
    3L, 3L, 1L, 4L, 4L, 1L, 4L, 1L, 3L, 4L, 4L, 4L, 4L, 4L, 4L, 
    4L, 4L, 4L, 4L, 4L, 4L, 4L, 3L, 4L, 4L, 4L, 4L, 4L, 3L, 4L, 
    2L, 2L, 2L, 2L, 2L, 2L, 2L, 2L, 2L, 4L, 4L, 4L, 4L, 4L, 4L, 
    4L, 4L, 4L, 4L, 1L, 2L, 2L, 2L, 2L, 2L, 2L, 3L, 3L, 3L, 1L, 
    1L, 2L, 1L, 1L, 2L, 2L, 1L, 1L, 1L, 1L, 1L, 4L, 4L, 4L, 4L, 
    4L, 4L, 4L, 1L, 3L, 1L, 4L, 4L, 1L, 4L, 3L, 4L, 1L, 4L, 2L, 
    2L, 2L, 2L, 2L, 2L, 2L, 2L, 2L, 2L, 4L, 4L, 4L, 4L, 4L, 4L, 
    4L, 4L, 4L, 4L, 2L, 4L, 2L, 4L, 3L, 4L, 4L, 4L, 2L, 4L, 2L, 
    2L, 2L, 2L, 2L, 2L, 2L, 2L, 2L, 2L, 4L, 4L, 4L, 4L, 4L, 4L, 
    4L, 4L, 4L, 4L, 4L, 4L, 4L, 4L, 4L, 4L, 4L, 4L, 4L, 4L, 3L, 
    4L, 3L, 1L, 3L, 4L, 3L, 4L, 1L, 4L, 4L, 1L, 4L, 4L, 3L, 4L, 
    4L, 4L, 3L, 4L, 2L, 2L, 2L, 2L, 2L, 2L, 2L, 2L, 2L, 2L, 4L, 
    4L, 4L, 4L, 4L, 4L, 4L, 4L, 4L, 4L, 2L, 2L, 4L, 2L, 4L, 2L, 
    2L, 2L, 2L, 2L, 4L, 4L, 4L, 4L, 4L, 4L, 4L, 4L, 4L, 4L, 4L, 
    1L, 4L, 1L, 1L, 4L, 1L, 1L, 1L, 3L, 3L, 3L, 3L, 2L, 3L, 2L, 
    3L, 2L, 3L, 2L, 4L, 4L, 4L, 4L, 4L, 4L, 4L, 4L, 4L, 4L, 4L, 
    4L, 4L, 4L, 4L, 4L, 4L, 4L, 4L, 4L, 4L, 4L, 4L, 4L, 4L, 4L, 
    4L, 4L, 4L, 4L, 4L, 4L, 4L, 4L, 4L, 4L, 4L, 4L, 4L, 4L, 4L, 
    4L, 4L, 3L, 3L, 4L, 4L, 4L, 4L, 4L, 4L, 4L, 4L, 4L, 1L, 4L, 
    4L, 4L, 4L, 4L, 2L, 2L, 3L, 2L, 3L, 4L, 3L, 2L, 2L, 4L, 3L, 
    3L, 4L, 4L, 3L, 3L, 4L, 4L, 3L, 1L, 4L, 4L, 4L, 4L, 4L, 4L, 
    4L, 4L, 4L, 4L, 4L, 4L, 4L, 4L, 4L, 4L, 4L, 4L, 4L, 4L, 3L, 
    4L, 1L, 3L, 4L, 1L, 1L, 1L, 3L, 1L, 4L, 4L, 4L, 4L, 4L, 4L, 
    4L, 4L, 4L, 4L, 2L, 3L, 3L, 3L, 3L, 2L, 2L, 3L, 3L, 2L, 2L, 
    2L, 2L, 2L, 2L, 2L, 2L, 2L, 2L, 2L, 4L, 4L, 4L, 1L, 3L, 4L, 
    4L, 4L, 4L, 4L, 4L, 3L, 2L, 1L, 4L, 3L, 2L, 3L, 1L, 2L, 2L, 
    2L, 2L, 2L, 2L, 2L, 2L, 2L, 2L, 2L, 2L, 2L, 4L, 2L, 4L, 2L, 
    2L, 2L, 2L, 2L, 1L, 1L, 4L, 1L, 1L, 1L, 2L, 1L, 4L, 1L, 4L, 
    4L, 4L, 4L, 4L, 4L, 4L, 4L, 4L, 4L, 2L, 3L, 2L, 2L, 2L, 3L, 
    2L, 2L, 2L, 2L, 2L, 2L, 2L, 2L, 2L, 2L, 2L, 2L, 2L, 2L, 4L, 
    4L, 4L, 4L, 4L, 4L, 1L, 4L, 4L, 4L, 4L, 4L, 4L, 3L, 4L, 4L, 
    3L, 4L, 4L, 4L, 1L, 4L, 4L, 4L, 1L, 3L, 1L, 4L, 1L, 1L, 1L, 
    1L, 1L, 3L, 4L, 1L, 3L, 4L, 4L, 1L, 4L, 4L, 4L, 4L, 4L, 4L, 
    4L, 4L, 4L, 4L, 4L, 4L, 4L, 4L, 4L, 4L, 4L, 4L, 4L, 4L, 2L, 
    1L, 2L, 2L, 3L, 2L, 2L, 2L, 2L, 4L, 2L, 3L, 2L, 2L, 2L, 3L, 
    2L, 2L, 2L, 2L, 2L, 2L, 2L, 2L, 2L, 2L, 3L, 3L, 3L, 2L, 2L, 
    3L, 2L, 1L, 2L, 1L, 2L, 3L, 3L, 1L, 2L, 2L, 2L, 2L, 4L, 2L, 
    4L, 2L, 4L, 2L, 2L, 4L, 2L, 2L, 2L, 2L, 3L, 2L, 4L, 2L, 4L, 
    4L, 4L, 4L, 4L, 2L, 4L, 4L, 4L, 2L, 4L, 4L, 4L, 1L, 4L, 4L, 
    4L, 4L, 4L, 4L, 3L, 4L, 4L, 3L, 1L, 1L, 1L, 1L, 4L, 4L, 1L, 
    4L, 4L, 4L, 4L, 4L, 1L, 4L, 1L, 4L, 2L, 3L, 3L, 2L, 2L, 3L, 
    3L, 3L, 2L, 3L, 4L, 3L, 3L, 3L, 1L, 3L, 3L, 2L, 3L, 3L, 2L, 
    3L, 4L, 4L, 4L, 3L, 2L, 2L, 2L, 2L, 2L, 2L, 2L, 2L, 2L, 2L, 
    2L, 3L, 2L, 2L, 3L, 3L, 2L, 2L, 3L, 3L, 2L, 3L, 3L, 3L, 2L, 
    2L, 3L, 2L, 2L, 2L, 2L, 2L, 3L, 3L, 2L, 2L, 3L, 2L, 3L, 2L, 
    2L, 2L, 2L, 4L, 2L, 2L, 3L, 2L, 3L, 4L, 3L, 4L, 1L, 2L, 4L, 
    4L, 4L, 4L, 4L, 4L, 4L, 4L, 4L, 4L, 4L, 4L, 4L, 4L, 4L, 4L, 
    4L, 4L, 4L, 4L, 2L, 2L, 2L, 2L, 2L, 2L, 2L, 2L, 4L, 2L, 1L, 
    4L, 4L, 4L, 4L, 4L, 1L, 4L, 4L, 4L, 4L, 4L, 4L, 4L, 4L, 4L, 
    4L, 4L, 4L, 4L, 4L, 4L, 4L, 4L, 4L, 4L, 4L, 4L, 4L, 4L, 2L, 
    2L, 2L, 3L, 2L, 3L, 4L, 2L, 2L, 3L, 4L, 4L, 4L, 4L, 4L, 4L, 
    1L, 4L, 4L, 4L, 4L, 4L, 4L, 4L, 1L, 4L, 4L, 4L, 4L, 4L, 4L, 
    4L, 4L, 4L, 4L, 4L, 4L, 4L, 4L, 4L, 1L, 4L, 1L, 4L, 1L, 1L, 
    1L, 1L, 4L, 4L, 2L, 2L, 4L, 2L, 2L, 2L, 4L, 2L, 2L, 2L, 1L, 
    4L, 4L, 4L, 1L, 4L, 4L, 4L, 1L, 4L, 4L, 1L, 4L, 4L, 4L, 1L, 
    4L, 4L, 4L, 4L, 4L, 4L, 1L, 1L, 1L, 1L, 1L, 1L, 4L, 1L, 1L, 
    1L, 1L, 2L, 1L, 1L, 1L, 1L, 1L, 2L, 4L, 1L, 4L, 4L, 4L, 4L, 
    1L, 4L, 4L, 4L, 4L, 4L, 4L, 4L, 1L, 4L, 4L, 4L, 4L, 4L, 4L, 
    4L, 4L, 4L, 4L, 1L, 4L, 4L, 4L, 4L, 4L, 2L, 2L, 4L, 1L, 2L, 
    2L, 2L, 4L, 2L, 2L, 4L, 2L, 4L, 4L, 4L, 4L, 4L, 2L, 2L, 4L, 
    2L, 2L, 4L, 2L, 4L, 2L, 2L, 2L, 2L, 2L, 2L, 1L, 2L, 2L, 2L, 
    2L, 2L, 1L, 2L, 4L, 4L, 4L, 4L, 4L, 4L, 4L, 4L, 4L, 4L), .Label = c("logistic", 
    "gompertz.exp", "gompertz", "richards"), class = "factor"), 
    log.x = c(FALSE, FALSE, FALSE, FALSE, FALSE, FALSE, FALSE, 
    FALSE, FALSE, FALSE, FALSE, FALSE, FALSE, FALSE, FALSE, FALSE, 
    FALSE, FALSE, FALSE, FALSE, FALSE, FALSE, FALSE, FALSE, FALSE, 
    FALSE, FALSE, FALSE, FALSE, FALSE, FALSE, FALSE, FALSE, FALSE, 
    FALSE, FALSE, FALSE, FALSE, FALSE, FALSE, FALSE, FALSE, FALSE, 
    FALSE, FALSE, FALSE, FALSE, FALSE, FALSE, FALSE, FALSE, FALSE, 
    FALSE, FALSE, FALSE, FALSE, FALSE, FALSE, FALSE, FALSE, FALSE, 
    FALSE, FALSE, FALSE, FALSE, FALSE, FALSE, FALSE, FALSE, FALSE, 
    FALSE, FALSE, FALSE, FALSE, FALSE, FALSE, FALSE, FALSE, FALSE, 
    FALSE, FALSE, FALSE, FALSE, FALSE, FALSE, FALSE, FALSE, FALSE, 
    FALSE, FALSE, FALSE, FALSE, FALSE, FALSE, FALSE, FALSE, FALSE, 
    FALSE, FALSE, FALSE, FALSE, FALSE, FALSE, FALSE, FALSE, FALSE, 
    FALSE, FALSE, FALSE, FALSE, FALSE, FALSE, FALSE, FALSE, FALSE, 
    FALSE, FALSE, FALSE, FALSE, FALSE, FALSE, FALSE, FALSE, FALSE, 
    FALSE, FALSE, FALSE, FALSE, FALSE, FALSE, FALSE, FALSE, FALSE, 
    FALSE, FALSE, FALSE, FALSE, FALSE, FALSE, FALSE, FALSE, FALSE, 
    FALSE, FALSE, FALSE, FALSE, FALSE, FALSE, FALSE, FALSE, FALSE, 
    FALSE, FALSE, FALSE, FALSE, FALSE, FALSE, FALSE, FALSE, FALSE, 
    FALSE, FALSE, FALSE, FALSE, FALSE, FALSE, FALSE, FALSE, FALSE, 
    FALSE, FALSE, FALSE, FALSE, FALSE, FALSE, FALSE, FALSE, FALSE, 
    FALSE, FALSE, FALSE, FALSE, FALSE, FALSE, FALSE, FALSE, FALSE, 
    FALSE, FALSE, FALSE, FALSE, FALSE, FALSE, FALSE, FALSE, FALSE, 
    FALSE, FALSE, FALSE, FALSE, FALSE, FALSE, FALSE, FALSE, FALSE, 
    FALSE, FALSE, FALSE, FALSE, FALSE, FALSE, FALSE, FALSE, FALSE, 
    FALSE, FALSE, FALSE, FALSE, FALSE, FALSE, FALSE, FALSE, FALSE, 
    FALSE, FALSE, FALSE, FALSE, FALSE, FALSE, FALSE, FALSE, FALSE, 
    FALSE, FALSE, FALSE, FALSE, FALSE, FALSE, FALSE, FALSE, FALSE, 
    FALSE, FALSE, FALSE, FALSE, FALSE, FALSE, FALSE, FALSE, FALSE, 
    FALSE, FALSE, FALSE, FALSE, FALSE, FALSE, FALSE, FALSE, FALSE, 
    FALSE, FALSE, FALSE, FALSE, FALSE, FALSE, FALSE, FALSE, FALSE, 
    FALSE, FALSE, FALSE, FALSE, FALSE, FALSE, FALSE, FALSE, FALSE, 
    FALSE, FALSE, FALSE, FALSE, FALSE, FALSE, FALSE, FALSE, FALSE, 
    FALSE, FALSE, FALSE, FALSE, FALSE, FALSE, FALSE, FALSE, FALSE, 
    FALSE, FALSE, FALSE, FALSE, FALSE, FALSE, FALSE, FALSE, FALSE, 
    FALSE, FALSE, FALSE, FALSE, FALSE, FALSE, FALSE, FALSE, FALSE, 
    FALSE, FALSE, FALSE, FALSE, FALSE, FALSE, FALSE, FALSE, FALSE, 
    FALSE, FALSE, FALSE, FALSE, FALSE, FALSE, FALSE, FALSE, FALSE, 
    FALSE, FALSE, FALSE, FALSE, FALSE, FALSE, FALSE, FALSE, FALSE, 
    FALSE, FALSE, FALSE, FALSE, FALSE, FALSE, FALSE, FALSE, FALSE, 
    FALSE, FALSE, FALSE, FALSE, FALSE, FALSE, FALSE, FALSE, FALSE, 
    FALSE, FALSE, FALSE, FALSE, FALSE, FALSE, FALSE, FALSE, FALSE, 
    FALSE, FALSE, FALSE, FALSE, FALSE, FALSE, FALSE, FALSE, FALSE, 
    FALSE, FALSE, FALSE, FALSE, FALSE, FALSE, FALSE, FALSE, FALSE, 
    FALSE, FALSE, FALSE, FALSE, FALSE, FALSE, FALSE, FALSE, FALSE, 
    FALSE, FALSE, FALSE, FALSE, FALSE, FALSE, FALSE, FALSE, FALSE, 
    FALSE, FALSE, FALSE, FALSE, FALSE, FALSE, FALSE, FALSE, FALSE, 
    FALSE, FALSE, FALSE, FALSE, FALSE, FALSE, FALSE, FALSE, FALSE, 
    FALSE, FALSE, FALSE, FALSE, FALSE, FALSE, FALSE, FALSE, FALSE, 
    FALSE, FALSE, FALSE, FALSE, FALSE, FALSE, FALSE, FALSE, FALSE, 
    FALSE, FALSE, FALSE, FALSE, FALSE, FALSE, FALSE, FALSE, FALSE, 
    FALSE, FALSE, FALSE, FALSE, FALSE, FALSE, FALSE, FALSE, FALSE, 
    FALSE, FALSE, FALSE, FALSE, FALSE, FALSE, FALSE, FALSE, FALSE, 
    FALSE, FALSE, FALSE, FALSE, FALSE, FALSE, FALSE, FALSE, FALSE, 
    FALSE, FALSE, FALSE, FALSE, FALSE, FALSE, FALSE, FALSE, FALSE, 
    FALSE, FALSE, FALSE, FALSE, FALSE, FALSE, FALSE, FALSE, FALSE, 
    FALSE, FALSE, FALSE, FALSE, FALSE, FALSE, FALSE, FALSE, FALSE, 
    FALSE, FALSE, FALSE, FALSE, FALSE, FALSE, FALSE, FALSE, FALSE, 
    FALSE, FALSE, FALSE, FALSE, FALSE, FALSE, FALSE, FALSE, FALSE, 
    FALSE, FALSE, FALSE, FALSE, FALSE, FALSE, FALSE, FALSE, FALSE, 
    FALSE, FALSE, FALSE, FALSE, FALSE, FALSE, FALSE, FALSE, FALSE, 
    FALSE, FALSE, FALSE, FALSE, FALSE, FALSE, FALSE, FALSE, FALSE, 
    FALSE, FALSE, FALSE, FALSE, FALSE, FALSE, FALSE, FALSE, FALSE, 
    FALSE, FALSE, FALSE, FALSE, FALSE, FALSE, FALSE, FALSE, FALSE, 
    FALSE, FALSE, FALSE, FALSE, FALSE, FALSE, FALSE, FALSE, FALSE, 
    FALSE, FALSE, FALSE, FALSE, FALSE, FALSE, FALSE, FALSE, FALSE, 
    FALSE, FALSE, FALSE, FALSE, FALSE, FALSE, FALSE, FALSE, FALSE, 
    FALSE, FALSE, FALSE, FALSE, FALSE, FALSE, FALSE, FALSE, FALSE, 
    FALSE, FALSE, FALSE, FALSE, FALSE, FALSE, FALSE, FALSE, FALSE, 
    FALSE, FALSE, FALSE, FALSE, FALSE, FALSE, FALSE, FALSE, FALSE, 
    FALSE, FALSE, FALSE, FALSE, FALSE, FALSE, FALSE, FALSE, FALSE, 
    FALSE, FALSE, FALSE, FALSE, FALSE, FALSE, FALSE, FALSE, FALSE, 
    FALSE, FALSE, FALSE, FALSE, FALSE, FALSE, FALSE, FALSE, FALSE, 
    FALSE, FALSE, FALSE, FALSE, FALSE, FALSE, FALSE, FALSE, FALSE, 
    FALSE, FALSE, FALSE, FALSE, FALSE, FALSE, FALSE, FALSE, FALSE, 
    FALSE, FALSE, FALSE, FALSE, FALSE, FALSE, FALSE, FALSE, FALSE, 
    FALSE, FALSE, FALSE, FALSE, FALSE, FALSE, FALSE, FALSE, FALSE, 
    FALSE, FALSE, FALSE, FALSE, FALSE, FALSE, FALSE, FALSE, FALSE, 
    FALSE, FALSE, FALSE, FALSE, FALSE, FALSE, FALSE, FALSE, FALSE, 
    FALSE, FALSE, FALSE, FALSE, FALSE, FALSE, FALSE, FALSE, FALSE, 
    FALSE, FALSE, FALSE, FALSE, FALSE, FALSE, FALSE, FALSE, FALSE, 
    FALSE, FALSE, FALSE, FALSE, FALSE, FALSE, FALSE, FALSE, FALSE, 
    FALSE, FALSE, FALSE, FALSE, FALSE, FALSE, FALSE, FALSE, FALSE, 
    FALSE, FALSE, FALSE, FALSE, FALSE, FALSE, FALSE, FALSE, FALSE, 
    FALSE, FALSE, FALSE, FALSE, FALSE, FALSE, FALSE, FALSE, FALSE, 
    FALSE, FALSE, FALSE, FALSE, FALSE, FALSE, FALSE, FALSE, FALSE, 
    FALSE, FALSE, FALSE, FALSE, FALSE, FALSE, FALSE, FALSE, FALSE, 
    FALSE, FALSE, FALSE, FALSE, FALSE, FALSE, FALSE, FALSE, FALSE, 
    FALSE, FALSE, FALSE, FALSE, FALSE, FALSE, FALSE, FALSE, FALSE, 
    FALSE, FALSE, FALSE, FALSE, FALSE, FALSE, FALSE, FALSE, FALSE, 
    FALSE, FALSE, FALSE, FALSE, FALSE, FALSE, FALSE, FALSE, FALSE, 
    FALSE, FALSE, FALSE, FALSE, FALSE, FALSE, FALSE, FALSE, FALSE, 
    FALSE, FALSE, FALSE, FALSE, FALSE, FALSE, FALSE, FALSE, FALSE, 
    FALSE, FALSE, FALSE, FALSE, FALSE, FALSE, FALSE, FALSE, FALSE, 
    FALSE, FALSE, FALSE, FALSE, FALSE, FALSE, FALSE, FALSE, FALSE, 
    FALSE, FALSE, FALSE, FALSE, FALSE, FALSE, FALSE, FALSE, FALSE, 
    FALSE, FALSE, FALSE, FALSE, FALSE, FALSE, FALSE, FALSE, FALSE, 
    FALSE, FALSE, FALSE, FALSE, FALSE, FALSE, FALSE, FALSE, FALSE, 
    FALSE, FALSE, FALSE, FALSE, FALSE, FALSE, FALSE, FALSE, FALSE, 
    FALSE, FALSE, FALSE, FALSE, FALSE, FALSE, FALSE, FALSE, FALSE, 
    FALSE, FALSE, FALSE, FALSE, FALSE, FALSE, FALSE, FALSE, FALSE, 
    FALSE, FALSE, FALSE, FALSE, FALSE, FALSE, FALSE, FALSE, FALSE, 
    FALSE, FALSE, FALSE, FALSE, FALSE, FALSE, FALSE, FALSE, FALSE, 
    FALSE, FALSE, FALSE, FALSE, FALSE, FALSE, FALSE, FALSE, FALSE, 
    FALSE, FALSE, FALSE, FALSE, FALSE, FALSE, FALSE, FALSE, FALSE, 
    FALSE, FALSE, FALSE, FALSE, FALSE, FALSE, FALSE, FALSE, FALSE, 
    FALSE, FALSE, FALSE, FALSE, FALSE, FALSE, FALSE, FALSE, FALSE, 
    FALSE, FALSE, FALSE, FALSE, FALSE, FALSE, FALSE, FALSE, FALSE, 
    FALSE, FALSE, FALSE, FALSE, FALSE, FALSE, FALSE, FALSE, FALSE, 
    FALSE, FALSE, FALSE, FALSE, FALSE, FALSE, FALSE, FALSE, FALSE, 
    FALSE, FALSE, FALSE, FALSE, FALSE, FALSE, FALSE, FALSE, FALSE, 
    FALSE, FALSE, FALSE, FALSE, FALSE, FALSE, FALSE, FALSE, FALSE, 
    FALSE, FALSE, FALSE, FALSE, FALSE, FALSE, FALSE, FALSE, FALSE, 
    FALSE, FALSE, FALSE, FALSE, FALSE, FALSE, FALSE, FALSE, FALSE, 
    FALSE, FALSE, FALSE, FALSE, FALSE, FALSE, FALSE, FALSE, FALSE, 
    FALSE, FALSE, FALSE, FALSE, FALSE, FALSE, FALSE, FALSE, FALSE, 
    FALSE, FALSE, FALSE, FALSE, FALSE, FALSE, FALSE, FALSE, FALSE, 
    FALSE, FALSE, FALSE, FALSE, FALSE, FALSE, FALSE, FALSE, FALSE, 
    FALSE, FALSE, FALSE, FALSE, FALSE, FALSE, FALSE, FALSE, FALSE, 
    FALSE, FALSE, FALSE, FALSE, FALSE, FALSE, FALSE, FALSE, FALSE, 
    FALSE, FALSE, FALSE, FALSE, FALSE, FALSE, FALSE, FALSE, FALSE, 
    FALSE, FALSE, FALSE, FALSE, FALSE, FALSE, FALSE, FALSE, FALSE, 
    FALSE, FALSE, FALSE, FALSE, FALSE, FALSE, FALSE, FALSE, FALSE, 
    FALSE, FALSE, FALSE, FALSE, FALSE, FALSE, FALSE, FALSE, FALSE, 
    FALSE, FALSE, FALSE, FALSE, FALSE, FALSE, FALSE, FALSE, FALSE, 
    FALSE, FALSE, FALSE, FALSE, FALSE, FALSE, FALSE, FALSE, FALSE, 
    FALSE, FALSE, FALSE, FALSE, FALSE, FALSE, FALSE, FALSE, FALSE, 
    FALSE, FALSE, FALSE, FALSE, FALSE, FALSE, FALSE, FALSE, FALSE, 
    FALSE, FALSE, FALSE, FALSE, FALSE, FALSE, FALSE, FALSE, FALSE, 
    FALSE, FALSE, FALSE, FALSE, FALSE, FALSE, FALSE, FALSE, FALSE, 
    FALSE, FALSE, FALSE, FALSE, FALSE, FALSE, FALSE, FALSE, FALSE, 
    FALSE, FALSE, FALSE, FALSE, FALSE, FALSE, FALSE, FALSE, FALSE, 
    FALSE, FALSE, FALSE, FALSE, FALSE, FALSE, FALSE, FALSE, FALSE, 
    FALSE, FALSE, FALSE, FALSE, FALSE, FALSE, FALSE, FALSE, FALSE, 
    FALSE, FALSE, FALSE, FALSE, FALSE, FALSE, FALSE, FALSE, FALSE, 
    FALSE, FALSE, FALSE, FALSE, FALSE, FALSE, FALSE, FALSE, FALSE, 
    FALSE, FALSE, FALSE, FALSE, FALSE, FALSE, FALSE, FALSE, FALSE, 
    FALSE, FALSE, FALSE, FALSE, FALSE, FALSE, FALSE, FALSE, FALSE, 
    FALSE, FALSE, FALSE, FALSE, FALSE, FALSE, FALSE, FALSE, FALSE, 
    FALSE, FALSE, FALSE, FALSE, FALSE, FALSE, FALSE, FALSE, FALSE, 
    FALSE, FALSE, FALSE, FALSE, FALSE, FALSE, FALSE, FALSE, FALSE, 
    FALSE, FALSE, FALSE, FALSE, FALSE, FALSE, FALSE, FALSE, FALSE, 
    FALSE, FALSE, FALSE, FALSE, FALSE, FALSE, FALSE, FALSE, FALSE, 
    FALSE, FALSE, FALSE, FALSE, FALSE, FALSE, FALSE, FALSE, FALSE, 
    FALSE, FALSE, FALSE, FALSE, FALSE, FALSE, FALSE, FALSE, FALSE, 
    FALSE, FALSE, FALSE, FALSE, FALSE, FALSE, FALSE, FALSE, FALSE, 
    FALSE, FALSE, FALSE, FALSE, FALSE, FALSE, FALSE, FALSE, FALSE, 
    FALSE, FALSE, FALSE, FALSE, FALSE, FALSE, FALSE, FALSE, FALSE, 
    FALSE, FALSE, FALSE, FALSE, FALSE, FALSE, FALSE, FALSE, FALSE, 
    FALSE, FALSE, FALSE, FALSE, FALSE, FALSE, FALSE, FALSE, FALSE, 
    FALSE, FALSE, FALSE, FALSE, FALSE, FALSE, FALSE, FALSE, FALSE, 
    FALSE, FALSE, FALSE, FALSE, FALSE, FALSE, FALSE, FALSE, FALSE, 
    FALSE, FALSE, FALSE, FALSE, FALSE, FALSE, FALSE, FALSE, FALSE, 
    FALSE, FALSE, FALSE, FALSE, FALSE, FALSE, FALSE, FALSE, FALSE, 
    FALSE, FALSE, FALSE, FALSE, FALSE, FALSE, FALSE, FALSE, FALSE, 
    FALSE, FALSE, FALSE, FALSE, FALSE, FALSE, FALSE, FALSE, FALSE, 
    FALSE, FALSE, FALSE, FALSE, FALSE, FALSE, FALSE, FALSE, FALSE, 
    FALSE, FALSE, FALSE, FALSE, FALSE, FALSE, FALSE, FALSE, FALSE, 
    FALSE, FALSE, FALSE, FALSE, FALSE, FALSE, FALSE, FALSE, FALSE, 
    FALSE, FALSE, FALSE, FALSE, FALSE, FALSE, FALSE, FALSE, FALSE, 
    FALSE, FALSE, FALSE, FALSE, FALSE, FALSE, FALSE, FALSE, FALSE, 
    FALSE, FALSE, FALSE, FALSE, FALSE, FALSE, FALSE, FALSE, FALSE, 
    FALSE, FALSE, FALSE, FALSE, FALSE, FALSE, FALSE, FALSE, FALSE, 
    FALSE, FALSE, FALSE, FALSE, FALSE, FALSE, FALSE, FALSE, FALSE, 
    FALSE, FALSE, FALSE, FALSE, FALSE, FALSE, FALSE, FALSE, FALSE, 
    FALSE, FALSE, FALSE, FALSE, FALSE, FALSE, FALSE, FALSE, FALSE, 
    FALSE, FALSE, FALSE, FALSE, FALSE, FALSE, FALSE, FALSE, FALSE, 
    FALSE, FALSE, FALSE, FALSE, FALSE, FALSE, FALSE, FALSE, FALSE, 
    FALSE, FALSE, FALSE, FALSE, FALSE, FALSE, FALSE, FALSE, FALSE, 
    FALSE, FALSE, FALSE, FALSE, FALSE, FALSE, FALSE, FALSE, FALSE, 
    FALSE, FALSE, FALSE, FALSE, FALSE, FALSE, FALSE, FALSE, FALSE, 
    FALSE, FALSE, FALSE, FALSE, FALSE, FALSE, FALSE, FALSE, FALSE, 
    FALSE, FALSE, FALSE, FALSE, FALSE, FALSE, FALSE, FALSE, FALSE, 
    FALSE, FALSE, FALSE, FALSE, FALSE, FALSE, FALSE, FALSE, FALSE, 
    FALSE, FALSE, FALSE, FALSE, FALSE, FALSE, FALSE, FALSE, FALSE, 
    FALSE, FALSE, FALSE, FALSE, FALSE, FALSE, FALSE, FALSE, FALSE, 
    FALSE, FALSE, FALSE, FALSE, FALSE, FALSE, FALSE, FALSE, FALSE, 
    FALSE, FALSE, FALSE, FALSE, FALSE, FALSE, FALSE, FALSE, FALSE, 
    FALSE, FALSE, FALSE, FALSE, FALSE, FALSE, FALSE, FALSE, FALSE, 
    FALSE, FALSE, FALSE, FALSE, FALSE, FALSE, FALSE, FALSE, FALSE, 
    FALSE, FALSE, FALSE, FALSE, FALSE, FALSE, FALSE, FALSE, FALSE, 
    FALSE, FALSE, FALSE, FALSE, FALSE, FALSE, FALSE, FALSE, FALSE, 
    FALSE, FALSE, FALSE, FALSE, FALSE, FALSE, FALSE, FALSE, FALSE, 
    FALSE, FALSE, FALSE, FALSE, FALSE, FALSE, FALSE, FALSE, FALSE, 
    FALSE, FALSE, FALSE, FALSE, FALSE, FALSE, FALSE, FALSE, FALSE, 
    FALSE, FALSE, FALSE, FALSE, FALSE, FALSE, FALSE, FALSE, FALSE, 
    FALSE, FALSE, FALSE, FALSE, FALSE, FALSE, FALSE, FALSE, FALSE, 
    FALSE, FALSE, FALSE, FALSE, FALSE, FALSE, FALSE, FALSE, FALSE, 
    FALSE, FALSE, FALSE, FALSE, FALSE, FALSE, FALSE, FALSE, FALSE, 
    FALSE, FALSE, FALSE, FALSE, FALSE, FALSE, FALSE, FALSE, FALSE, 
    FALSE, FALSE, FALSE, FALSE, FALSE, FALSE, FALSE, FALSE, FALSE, 
    FALSE, FALSE, FALSE, FALSE, FALSE, FALSE, FALSE, FALSE, FALSE, 
    FALSE, FALSE, FALSE, FALSE, FALSE, FALSE, FALSE, FALSE, FALSE, 
    FALSE, FALSE, FALSE, FALSE, FALSE, FALSE, FALSE, FALSE, FALSE, 
    FALSE, FALSE, FALSE, FALSE, FALSE, FALSE, FALSE, FALSE, FALSE, 
    FALSE, FALSE, FALSE, FALSE, FALSE, FALSE, FALSE, FALSE, FALSE, 
    FALSE, FALSE, FALSE, FALSE, FALSE, FALSE, FALSE, FALSE, FALSE, 
    FALSE, FALSE, FALSE, FALSE, FALSE, FALSE, FALSE, FALSE, FALSE, 
    FALSE, FALSE, FALSE, FALSE, FALSE, FALSE, FALSE, FALSE, FALSE, 
    FALSE, FALSE, FALSE, FALSE, FALSE, FALSE, FALSE, FALSE, FALSE, 
    FALSE, FALSE, FALSE, FALSE, FALSE, FALSE, FALSE, FALSE, FALSE, 
    FALSE, FALSE, FALSE, FALSE, FALSE, FALSE, FALSE, FALSE, FALSE, 
    FALSE, FALSE, FALSE, FALSE, FALSE, FALSE, FALSE, FALSE, FALSE, 
    FALSE, FALSE, FALSE, FALSE, FALSE, FALSE, FALSE, FALSE, FALSE, 
    FALSE, FALSE, FALSE, FALSE, FALSE, FALSE, FALSE, FALSE, FALSE, 
    FALSE, FALSE, FALSE, FALSE, FALSE, FALSE, FALSE, FALSE, FALSE, 
    FALSE, FALSE, FALSE, FALSE, FALSE, FALSE, FALSE, FALSE, FALSE, 
    FALSE, FALSE, FALSE, FALSE, FALSE, FALSE, FALSE, FALSE, FALSE, 
    FALSE, FALSE, FALSE, FALSE, FALSE, FALSE, FALSE, FALSE, FALSE, 
    FALSE, FALSE, FALSE, FALSE, FALSE, FALSE, FALSE, FALSE, FALSE, 
    FALSE, FALSE, FALSE, FALSE, FALSE, FALSE, FALSE, FALSE, FALSE, 
    FALSE, FALSE, FALSE, FALSE, FALSE, FALSE, FALSE, FALSE, FALSE, 
    FALSE, FALSE, FALSE, FALSE, FALSE, FALSE, FALSE, FALSE, FALSE, 
    FALSE, FALSE, FALSE, FALSE, FALSE, FALSE, FALSE, FALSE, FALSE, 
    FALSE, FALSE, FALSE, FALSE, FALSE, FALSE, FALSE, FALSE, FALSE, 
    FALSE, FALSE, FALSE, FALSE, FALSE, FALSE, FALSE, FALSE, FALSE, 
    FALSE, FALSE, FALSE, FALSE, FALSE, FALSE, FALSE, FALSE, FALSE, 
    FALSE, FALSE, FALSE, FALSE, FALSE, FALSE, FALSE, FALSE, FALSE, 
    FALSE, FALSE, FALSE, FALSE, FALSE, FALSE, FALSE, FALSE, FALSE, 
    FALSE, FALSE, FALSE, FALSE, FALSE, FALSE, FALSE, FALSE, FALSE, 
    FALSE, FALSE, FALSE, FALSE, FALSE, FALSE, FALSE, FALSE, FALSE, 
    FALSE, FALSE, FALSE, FALSE, FALSE, FALSE, FALSE, FALSE, FALSE, 
    FALSE, FALSE, FALSE, FALSE, FALSE, FALSE, FALSE, FALSE, FALSE, 
    FALSE, FALSE, FALSE, FALSE, FALSE, FALSE, FALSE, FALSE, FALSE, 
    FALSE, FALSE, FALSE, FALSE, FALSE, FALSE, FALSE, FALSE, FALSE, 
    FALSE, FALSE, FALSE, FALSE, FALSE, FALSE, FALSE, FALSE, FALSE, 
    FALSE, FALSE, FALSE, FALSE, FALSE, FALSE, FALSE, FALSE, FALSE, 
    FALSE, FALSE, FALSE, FALSE, FALSE, FALSE, FALSE, FALSE, FALSE, 
    FALSE, FALSE, FALSE, FALSE, FALSE, FALSE, FALSE, FALSE, FALSE, 
    FALSE, FALSE, FALSE, FALSE, FALSE, FALSE, FALSE, FALSE, FALSE, 
    FALSE, FALSE, FALSE, FALSE, FALSE, FALSE, FALSE, FALSE, FALSE, 
    FALSE, FALSE, FALSE, FALSE, FALSE, FALSE, FALSE, FALSE, FALSE, 
    FALSE, FALSE, FALSE, FALSE, FALSE, FALSE, FALSE, FALSE, FALSE, 
    FALSE, FALSE, FALSE, FALSE, FALSE, FALSE, FALSE, FALSE, FALSE, 
    FALSE, FALSE, FALSE, FALSE, FALSE, FALSE, FALSE, FALSE, FALSE, 
    FALSE, FALSE, FALSE, FALSE, FALSE, FALSE, FALSE, FALSE, FALSE, 
    FALSE, FALSE, FALSE, FALSE, FALSE, FALSE, FALSE, FALSE, FALSE, 
    FALSE, FALSE, FALSE, FALSE, FALSE, FALSE, FALSE, FALSE, FALSE, 
    FALSE, FALSE, FALSE, FALSE, FALSE, FALSE, FALSE, FALSE, FALSE, 
    FALSE, FALSE, FALSE, FALSE, FALSE, FALSE, FALSE, FALSE, FALSE, 
    FALSE, FALSE, FALSE, FALSE, FALSE, FALSE, FALSE, FALSE, FALSE, 
    FALSE, FALSE, FALSE, FALSE, FALSE, FALSE, FALSE, FALSE, FALSE, 
    FALSE, FALSE, FALSE, FALSE, FALSE, FALSE, FALSE, FALSE, FALSE, 
    FALSE, FALSE, FALSE, FALSE, FALSE, FALSE, FALSE, FALSE, FALSE, 
    FALSE, FALSE, FALSE, FALSE, FALSE, FALSE, FALSE, FALSE, FALSE, 
    FALSE, FALSE, FALSE, FALSE, FALSE, FALSE, FALSE, FALSE, FALSE, 
    FALSE, FALSE, FALSE, FALSE, FALSE, FALSE, FALSE, FALSE, FALSE, 
    FALSE, FALSE, FALSE, FALSE, FALSE, FALSE, FALSE, FALSE, FALSE, 
    FALSE, FALSE, FALSE, FALSE, FALSE, FALSE, FALSE, FALSE, FALSE, 
    FALSE, FALSE, FALSE, FALSE, FALSE, FALSE, FALSE, FALSE, FALSE, 
    FALSE, FALSE, FALSE, FALSE, FALSE, FALSE, FALSE, FALSE, FALSE, 
    FALSE, FALSE, FALSE, FALSE, FALSE, FALSE, FALSE, FALSE, FALSE, 
    FALSE, FALSE, FALSE, FALSE, FALSE, FALSE, FALSE, FALSE, FALSE, 
    FALSE, FALSE, FALSE, FALSE, FALSE, FALSE, FALSE, FALSE, FALSE, 
    FALSE, FALSE, FALSE, FALSE, FALSE, FALSE, FALSE, FALSE, FALSE, 
    FALSE, FALSE, FALSE, FALSE, FALSE, FALSE, FALSE, FALSE, FALSE, 
    FALSE, FALSE, FALSE, FALSE, FALSE, FALSE, FALSE, FALSE, FALSE, 
    FALSE, FALSE, FALSE, FALSE, FALSE, FALSE, FALSE, FALSE, FALSE, 
    FALSE, FALSE, FALSE, FALSE, FALSE, FALSE, FALSE, FALSE, FALSE, 
    FALSE, FALSE, FALSE, FALSE, FALSE, FALSE, FALSE, FALSE, FALSE, 
    FALSE, FALSE, FALSE, FALSE, FALSE, FALSE, FALSE, FALSE, FALSE, 
    FALSE, FALSE, FALSE, FALSE, FALSE, FALSE, FALSE, FALSE, FALSE, 
    FALSE, FALSE, FALSE, FALSE, FALSE, FALSE, FALSE, FALSE, FALSE, 
    FALSE, FALSE, FALSE, FALSE, FALSE, FALSE, FALSE, FALSE, FALSE, 
    FALSE, FALSE, FALSE, FALSE, FALSE, FALSE, FALSE, FALSE, FALSE, 
    FALSE, FALSE, FALSE, FALSE, FALSE, FALSE, FALSE, FALSE, FALSE, 
    FALSE, FALSE, FALSE, FALSE, FALSE, FALSE, FALSE, FALSE, FALSE, 
    FALSE, FALSE, FALSE, FALSE, FALSE, FALSE, FALSE, FALSE, FALSE, 
    FALSE, FALSE, FALSE, FALSE, FALSE, FALSE, FALSE, FALSE, FALSE, 
    FALSE, FALSE, FALSE, FALSE, FALSE, FALSE, FALSE, FALSE, FALSE, 
    FALSE, FALSE, FALSE, FALSE, FALSE, FALSE, FALSE, FALSE, FALSE, 
    FALSE, FALSE, FALSE, FALSE, FALSE, FALSE, FALSE, FALSE, FALSE, 
    FALSE, FALSE, FALSE, FALSE, FALSE, FALSE, FALSE, FALSE, FALSE, 
    FALSE, FALSE, FALSE, FALSE, FALSE, FALSE, FALSE, FALSE, FALSE, 
    FALSE, FALSE, FALSE, FALSE, FALSE, FALSE, FALSE, FALSE, FALSE, 
    FALSE, FALSE, FALSE, FALSE, FALSE, FALSE, FALSE, FALSE, FALSE, 
    FALSE, FALSE, FALSE, FALSE, FALSE, FALSE, FALSE, FALSE, FALSE, 
    FALSE, FALSE, FALSE, FALSE, FALSE, FALSE, FALSE, FALSE, FALSE, 
    FALSE, FALSE, FALSE, FALSE, FALSE, FALSE, FALSE, FALSE, FALSE, 
    FALSE, FALSE, FALSE, FALSE, FALSE, FALSE, FALSE, FALSE, FALSE, 
    FALSE, FALSE, FALSE, FALSE, FALSE, FALSE, FALSE, FALSE, FALSE, 
    FALSE, FALSE, FALSE, FALSE, FALSE, FALSE, FALSE, FALSE, FALSE, 
    FALSE, FALSE, FALSE, FALSE, FALSE, FALSE, FALSE, FALSE, FALSE, 
    FALSE, FALSE, FALSE, FALSE, FALSE, FALSE, FALSE, FALSE, FALSE, 
    FALSE, FALSE, FALSE, FALSE, FALSE, FALSE, FALSE, FALSE, FALSE, 
    FALSE, FALSE, FALSE, FALSE, FALSE, FALSE, FALSE, FALSE, FALSE, 
    FALSE, FALSE, FALSE, FALSE, FALSE, FALSE, FALSE, FALSE, FALSE, 
    FALSE, FALSE, FALSE, FALSE, FALSE, FALSE, FALSE, FALSE, FALSE, 
    FALSE, FALSE, FALSE, FALSE, FALSE, FALSE, FALSE, FALSE, FALSE, 
    FALSE, FALSE, FALSE, FALSE, FALSE, FALSE, FALSE, FALSE, FALSE, 
    FALSE, FALSE, FALSE, FALSE, FALSE, FALSE, FALSE, FALSE, FALSE, 
    FALSE, FALSE, FALSE, FALSE, FALSE, FALSE, FALSE, FALSE, FALSE, 
    FALSE, FALSE, FALSE, FALSE, FALSE, FALSE, FALSE, FALSE, FALSE, 
    FALSE, FALSE, FALSE, FALSE, FALSE, FALSE, FALSE, FALSE, FALSE, 
    FALSE, FALSE, FALSE, FALSE, FALSE, FALSE, FALSE, FALSE, FALSE, 
    FALSE, FALSE, FALSE, FALSE, FALSE, FALSE, FALSE, FALSE, FALSE, 
    FALSE, FALSE, FALSE, FALSE, FALSE, FALSE, FALSE, FALSE, FALSE, 
    FALSE, FALSE, FALSE, FALSE, FALSE, FALSE, FALSE, FALSE, FALSE, 
    FALSE, FALSE, FALSE, FALSE, FALSE, FALSE, FALSE, FALSE, FALSE, 
    FALSE, FALSE, FALSE, FALSE, FALSE, FALSE, FALSE, FALSE, FALSE, 
    FALSE, FALSE, FALSE, FALSE, FALSE, FALSE, FALSE, FALSE, FALSE, 
    FALSE, FALSE, FALSE, FALSE, FALSE, FALSE, FALSE, FALSE, FALSE, 
    FALSE, FALSE, FALSE, FALSE, FALSE, FALSE, FALSE, FALSE, FALSE, 
    FALSE, FALSE, FALSE, FALSE, FALSE, FALSE, FALSE, FALSE, FALSE, 
    FALSE, FALSE, FALSE, FALSE, FALSE, FALSE, FALSE, FALSE, FALSE, 
    FALSE, FALSE, FALSE, FALSE, FALSE, FALSE, FALSE, FALSE, FALSE, 
    FALSE, FALSE, FALSE, FALSE, FALSE, FALSE, FALSE, FALSE, FALSE, 
    FALSE, FALSE, FALSE, FALSE, FALSE, FALSE, FALSE, FALSE, FALSE, 
    FALSE, FALSE, FALSE, FALSE, FALSE, FALSE, FALSE, FALSE, FALSE, 
    FALSE, FALSE, FALSE, FALSE, FALSE, FALSE, FALSE, FALSE, FALSE, 
    FALSE, FALSE, FALSE, FALSE, FALSE, FALSE, FALSE, FALSE, FALSE, 
    FALSE, FALSE, FALSE, FALSE, FALSE, FALSE, FALSE, FALSE, FALSE, 
    FALSE, FALSE, FALSE, FALSE, FALSE, FALSE, FALSE, FALSE, FALSE, 
    FALSE, FALSE, FALSE, FALSE, FALSE, FALSE, FALSE, FALSE, FALSE, 
    FALSE, FALSE, FALSE, FALSE, FALSE, FALSE, FALSE, FALSE, FALSE, 
    FALSE, FALSE, FALSE, FALSE, FALSE, FALSE, FALSE, FALSE, FALSE, 
    FALSE, FALSE, FALSE, FALSE, FALSE, FALSE, FALSE, FALSE, FALSE, 
    FALSE, FALSE, FALSE, FALSE, FALSE, FALSE, FALSE, FALSE, FALSE, 
    FALSE, FALSE, FALSE, FALSE, FALSE, FALSE, FALSE, FALSE, FALSE, 
    FALSE, FALSE, FALSE, FALSE, FALSE, FALSE, FALSE, FALSE, FALSE, 
    FALSE, FALSE, FALSE, FALSE, FALSE, FALSE, FALSE, FALSE, FALSE, 
    FALSE, FALSE, FALSE, FALSE, FALSE, FALSE, FALSE, FALSE, FALSE, 
    FALSE, FALSE, FALSE, FALSE, FALSE, FALSE, FALSE, FALSE, FALSE, 
    FALSE, FALSE, FALSE, FALSE, FALSE, FALSE, FALSE, FALSE, FALSE, 
    FALSE, FALSE, FALSE, FALSE, FALSE, FALSE, FALSE, FALSE, FALSE, 
    FALSE, FALSE, FALSE, FALSE, FALSE, FALSE, FALSE, FALSE, FALSE, 
    FALSE, FALSE, FALSE, FALSE, FALSE, FALSE, FALSE, FALSE, FALSE, 
    FALSE, FALSE, FALSE, FALSE, FALSE, FALSE, FALSE, FALSE, FALSE, 
    FALSE, FALSE, FALSE, FALSE, FALSE, FALSE, FALSE, FALSE, FALSE, 
    FALSE, FALSE, FALSE, FALSE, FALSE, FALSE, FALSE, FALSE, FALSE, 
    FALSE, FALSE, FALSE, FALSE, FALSE, FALSE, FALSE, FALSE, FALSE, 
    FALSE, FALSE, FALSE, FALSE, FALSE, FALSE, FALSE, FALSE, FALSE, 
    FALSE, FALSE, FALSE, FALSE, FALSE, FALSE, FALSE, FALSE, FALSE, 
    FALSE, FALSE, FALSE, FALSE, FALSE, FALSE, FALSE, FALSE, FALSE, 
    FALSE, FALSE, FALSE, FALSE, FALSE, FALSE, FALSE, FALSE, FALSE, 
    FALSE, FALSE, FALSE, FALSE, FALSE, FALSE, FALSE, FALSE, FALSE, 
    FALSE, FALSE, FALSE, FALSE, FALSE, FALSE, FALSE, FALSE, FALSE, 
    FALSE, FALSE, FALSE, FALSE, FALSE, FALSE, FALSE, FALSE, FALSE, 
    FALSE, FALSE, FALSE, FALSE, FALSE, FALSE, FALSE, FALSE, FALSE, 
    FALSE, FALSE, FALSE, FALSE, FALSE, FALSE, FALSE, FALSE, FALSE, 
    FALSE, FALSE, FALSE, FALSE, FALSE, FALSE, FALSE, FALSE, FALSE, 
    FALSE, FALSE, FALSE, FALSE, FALSE, FALSE, FALSE, FALSE, FALSE, 
    FALSE, FALSE, FALSE, FALSE, FALSE, FALSE, FALSE, FALSE, FALSE, 
    FALSE, FALSE, FALSE, FALSE, FALSE, FALSE, FALSE, FALSE, FALSE, 
    FALSE, FALSE, FALSE, FALSE, FALSE, FALSE, FALSE, FALSE, FALSE, 
    FALSE, FALSE, FALSE, FALSE, FALSE, FALSE, FALSE, FALSE, FALSE, 
    FALSE, FALSE, FALSE, FALSE, FALSE, FALSE, FALSE, FALSE, FALSE, 
    FALSE, FALSE, FALSE, FALSE, FALSE, FALSE, FALSE, FALSE, FALSE, 
    FALSE, FALSE, FALSE, FALSE, FALSE, FALSE, FALSE, FALSE, FALSE, 
    FALSE, FALSE, FALSE, FALSE, FALSE, FALSE, FALSE, FALSE, FALSE, 
    FALSE, FALSE, FALSE, FALSE, FALSE, FALSE, FALSE, FALSE, FALSE, 
    FALSE, FALSE, FALSE, FALSE, FALSE, FALSE, FALSE, FALSE, FALSE, 
    FALSE, FALSE, FALSE, FALSE, FALSE, FALSE, FALSE, FALSE, FALSE, 
    FALSE, FALSE, FALSE, FALSE, FALSE, FALSE, FALSE, FALSE, FALSE, 
    FALSE, FALSE, FALSE, FALSE, FALSE, FALSE, FALSE, FALSE, FALSE, 
    FALSE, FALSE, FALSE, FALSE, FALSE, FALSE, FALSE, FALSE, FALSE, 
    FALSE, FALSE, FALSE, FALSE, FALSE, FALSE, FALSE, FALSE, FALSE, 
    FALSE, FALSE, FALSE, FALSE, FALSE, FALSE, FALSE, FALSE, FALSE, 
    FALSE, FALSE, FALSE, FALSE, FALSE, FALSE, FALSE, FALSE, FALSE, 
    FALSE, FALSE, FALSE, FALSE, FALSE, FALSE, FALSE, FALSE, FALSE, 
    FALSE, FALSE, FALSE, FALSE, FALSE, FALSE, FALSE, FALSE, FALSE, 
    FALSE, FALSE, FALSE, FALSE, FALSE, FALSE, FALSE, FALSE, FALSE, 
    FALSE, FALSE, FALSE, FALSE, FALSE, FALSE, FALSE, FALSE, FALSE, 
    FALSE, FALSE, FALSE, FALSE, FALSE, FALSE, FALSE, FALSE, FALSE, 
    FALSE, FALSE, FALSE, FALSE, FALSE, FALSE, FALSE, FALSE, FALSE, 
    FALSE, FALSE, FALSE, FALSE, FALSE, FALSE, FALSE, FALSE, FALSE, 
    FALSE, FALSE, FALSE, FALSE, FALSE, FALSE, FALSE, FALSE, FALSE, 
    FALSE, FALSE, FALSE, FALSE, FALSE, FALSE, FALSE, FALSE, FALSE, 
    FALSE, FALSE, FALSE, FALSE, FALSE, FALSE, FALSE, FALSE, FALSE, 
    FALSE, FALSE, FALSE, FALSE, FALSE, FALSE, FALSE, FALSE, FALSE, 
    FALSE, FALSE, FALSE, FALSE, FALSE, FALSE, FALSE, FALSE, FALSE, 
    FALSE, FALSE, FALSE, FALSE, FALSE, FALSE, FALSE, FALSE, FALSE, 
    FALSE, FALSE, FALSE, FALSE, FALSE, FALSE, FALSE, FALSE, FALSE, 
    FALSE, FALSE, FALSE, FALSE, FALSE, FALSE, FALSE, FALSE, FALSE, 
    FALSE, FALSE, FALSE, FALSE, FALSE, FALSE, FALSE, FALSE, FALSE, 
    FALSE, FALSE, FALSE, FALSE, FALSE, FALSE, FALSE, FALSE, FALSE, 
    FALSE, FALSE, FALSE, FALSE, FALSE, FALSE, FALSE, FALSE, FALSE, 
    FALSE, FALSE, FALSE, FALSE, FALSE, FALSE, FALSE, FALSE, FALSE, 
    FALSE, FALSE, FALSE, FALSE, FALSE, FALSE, FALSE, FALSE, FALSE, 
    FALSE, FALSE, FALSE, FALSE, FALSE, FALSE, FALSE, FALSE, FALSE, 
    FALSE, FALSE, FALSE, FALSE, FALSE, FALSE, FALSE, FALSE, FALSE, 
    FALSE, FALSE, FALSE, FALSE, FALSE, FALSE, FALSE, FALSE, FALSE, 
    FALSE, FALSE, FALSE, FALSE, FALSE, FALSE, FALSE, FALSE, FALSE, 
    FALSE, FALSE, FALSE, FALSE, FALSE, FALSE, FALSE, FALSE, FALSE, 
    FALSE, FALSE, FALSE, FALSE, FALSE, FALSE, FALSE, FALSE, FALSE, 
    FALSE, FALSE, FALSE, FALSE, FALSE, FALSE, FALSE, FALSE, FALSE, 
    FALSE, FALSE, FALSE, FALSE, FALSE, FALSE, FALSE, FALSE, FALSE, 
    FALSE, FALSE, FALSE, FALSE, FALSE, FALSE, FALSE, FALSE, FALSE, 
    FALSE, FALSE, FALSE, FALSE, FALSE, FALSE, FALSE, FALSE, FALSE, 
    FALSE, FALSE, FALSE, FALSE, FALSE, FALSE, FALSE, FALSE, FALSE, 
    FALSE, FALSE, FALSE, FALSE, FALSE, FALSE, FALSE, FALSE, FALSE, 
    FALSE, FALSE, FALSE, FALSE, FALSE, FALSE, FALSE, FALSE, FALSE, 
    FALSE, FALSE, FALSE, FALSE, FALSE, FALSE, FALSE, FALSE, FALSE, 
    FALSE, FALSE, FALSE, FALSE, FALSE, FALSE, FALSE, FALSE, FALSE, 
    FALSE, FALSE, FALSE, FALSE, FALSE, FALSE, FALSE, FALSE, FALSE, 
    FALSE, FALSE, FALSE, FALSE, FALSE, FALSE, FALSE, FALSE, FALSE, 
    FALSE, FALSE, FALSE, FALSE, FALSE, FALSE, FALSE, FALSE, FALSE, 
    FALSE, FALSE, FALSE, FALSE, FALSE, FALSE, FALSE, FALSE, FALSE, 
    FALSE, FALSE, FALSE, FALSE, FALSE, FALSE, FALSE, FALSE, FALSE, 
    FALSE, FALSE, FALSE, FALSE, FALSE, FALSE, FALSE, FALSE, FALSE, 
    FALSE, FALSE, FALSE, FALSE, FALSE, FALSE, FALSE, FALSE, FALSE, 
    FALSE, FALSE, FALSE, FALSE, FALSE, FALSE, FALSE, FALSE, FALSE, 
    FALSE, FALSE, FALSE, FALSE, FALSE, FALSE, FALSE, FALSE, FALSE, 
    FALSE, FALSE, FALSE, FALSE, FALSE, FALSE, FALSE, FALSE, FALSE, 
    FALSE, FALSE, FALSE, FALSE, FALSE, FALSE, FALSE, FALSE, FALSE, 
    FALSE, FALSE, FALSE, FALSE, FALSE, FALSE, FALSE, FALSE, FALSE, 
    FALSE, FALSE, FALSE, FALSE, FALSE, FALSE, FALSE, FALSE, FALSE, 
    FALSE, FALSE, FALSE, FALSE, FALSE, FALSE, FALSE, FALSE, FALSE, 
    FALSE, FALSE, FALSE, FALSE, FALSE, FALSE, FALSE, FALSE, FALSE, 
    FALSE, FALSE, FALSE, FALSE, FALSE, FALSE, FALSE, FALSE, FALSE, 
    FALSE, FALSE, FALSE, FALSE, FALSE, FALSE, FALSE, FALSE, FALSE, 
    FALSE, FALSE, FALSE, FALSE, FALSE, FALSE, FALSE, FALSE, FALSE, 
    FALSE, FALSE, FALSE, FALSE, FALSE, FALSE, FALSE, FALSE, FALSE, 
    FALSE, FALSE, FALSE, FALSE, FALSE, FALSE, FALSE, FALSE, FALSE, 
    FALSE, FALSE, FALSE, FALSE, FALSE, FALSE, FALSE, FALSE, FALSE, 
    FALSE, FALSE, FALSE, FALSE, FALSE, FALSE, FALSE, FALSE, FALSE, 
    FALSE, FALSE, FALSE, FALSE, FALSE, FALSE, FALSE, FALSE, FALSE, 
    FALSE, FALSE, FALSE, FALSE, FALSE, FALSE, FALSE, FALSE, FALSE, 
    FALSE, FALSE, FALSE, FALSE, FALSE, FALSE, FALSE, FALSE, FALSE, 
    FALSE, FALSE, FALSE, FALSE, FALSE, FALSE, FALSE, FALSE, FALSE, 
    FALSE, FALSE, FALSE, FALSE, FALSE, FALSE, FALSE, FALSE, FALSE, 
    FALSE, FALSE, FALSE, FALSE, FALSE, FALSE, FALSE, FALSE, FALSE, 
    FALSE, FALSE, FALSE, FALSE, FALSE, FALSE, FALSE, FALSE, FALSE, 
    FALSE, FALSE, FALSE, FALSE, FALSE, FALSE, FALSE, FALSE, FALSE, 
    FALSE, FALSE, FALSE, FALSE, FALSE, FALSE, FALSE, FALSE, FALSE, 
    FALSE, FALSE, FALSE, FALSE, FALSE, FALSE, FALSE, FALSE, FALSE, 
    FALSE, FALSE, FALSE, FALSE, FALSE, FALSE, FALSE, FALSE, FALSE, 
    FALSE, FALSE, FALSE, FALSE, FALSE, FALSE, FALSE, FALSE), 
    log.y = c(FALSE, FALSE, FALSE, FALSE, FALSE, FALSE, FALSE, 
    FALSE, FALSE, FALSE, FALSE, FALSE, FALSE, FALSE, FALSE, FALSE, 
    FALSE, FALSE, FALSE, FALSE, FALSE, FALSE, FALSE, FALSE, FALSE, 
    FALSE, FALSE, FALSE, FALSE, FALSE, FALSE, FALSE, FALSE, FALSE, 
    FALSE, FALSE, FALSE, FALSE, FALSE, FALSE, FALSE, FALSE, FALSE, 
    FALSE, FALSE, FALSE, FALSE, FALSE, FALSE, FALSE, FALSE, FALSE, 
    FALSE, FALSE, FALSE, FALSE, FALSE, FALSE, FALSE, FALSE, FALSE, 
    FALSE, FALSE, FALSE, FALSE, FALSE, FALSE, FALSE, FALSE, FALSE, 
    FALSE, FALSE, FALSE, FALSE, FALSE, FALSE, FALSE, FALSE, FALSE, 
    FALSE, FALSE, FALSE, FALSE, FALSE, FALSE, FALSE, FALSE, FALSE, 
    FALSE, FALSE, FALSE, FALSE, FALSE, FALSE, FALSE, FALSE, FALSE, 
    FALSE, FALSE, FALSE, FALSE, FALSE, FALSE, FALSE, FALSE, FALSE, 
    FALSE, FALSE, FALSE, FALSE, FALSE, FALSE, FALSE, FALSE, FALSE, 
    FALSE, FALSE, FALSE, FALSE, FALSE, FALSE, FALSE, FALSE, FALSE, 
    FALSE, FALSE, FALSE, FALSE, FALSE, FALSE, FALSE, FALSE, FALSE, 
    FALSE, FALSE, FALSE, FALSE, FALSE, FALSE, FALSE, FALSE, FALSE, 
    FALSE, FALSE, FALSE, FALSE, FALSE, FALSE, FALSE, FALSE, FALSE, 
    FALSE, FALSE, FALSE, FALSE, FALSE, FALSE, FALSE, FALSE, FALSE, 
    FALSE, FALSE, FALSE, FALSE, FALSE, FALSE, FALSE, FALSE, FALSE, 
    FALSE, FALSE, FALSE, FALSE, FALSE, FALSE, FALSE, FALSE, FALSE, 
    FALSE, FALSE, FALSE, FALSE, FALSE, FALSE, FALSE, FALSE, FALSE, 
    FALSE, FALSE, FALSE, FALSE, FALSE, FALSE, FALSE, FALSE, FALSE, 
    FALSE, FALSE, FALSE, FALSE, FALSE, FALSE, FALSE, FALSE, FALSE, 
    FALSE, FALSE, FALSE, FALSE, FALSE, FALSE, FALSE, FALSE, FALSE, 
    FALSE, FALSE, FALSE, FALSE, FALSE, FALSE, FALSE, FALSE, FALSE, 
    FALSE, FALSE, FALSE, FALSE, FALSE, FALSE, FALSE, FALSE, FALSE, 
    FALSE, FALSE, FALSE, FALSE, FALSE, FALSE, FALSE, FALSE, FALSE, 
    FALSE, FALSE, FALSE, FALSE, FALSE, FALSE, FALSE, FALSE, FALSE, 
    FALSE, FALSE, FALSE, FALSE, FALSE, FALSE, FALSE, FALSE, FALSE, 
    FALSE, FALSE, FALSE, FALSE, FALSE, FALSE, FALSE, FALSE, FALSE, 
    FALSE, FALSE, FALSE, FALSE, FALSE, FALSE, FALSE, FALSE, FALSE, 
    FALSE, FALSE, FALSE, FALSE, FALSE, FALSE, FALSE, FALSE, FALSE, 
    FALSE, FALSE, FALSE, FALSE, FALSE, FALSE, FALSE, FALSE, FALSE, 
    FALSE, FALSE, FALSE, FALSE, FALSE, FALSE, FALSE, FALSE, FALSE, 
    FALSE, FALSE, FALSE, FALSE, FALSE, FALSE, FALSE, FALSE, FALSE, 
    FALSE, FALSE, FALSE, FALSE, FALSE, FALSE, FALSE, FALSE, FALSE, 
    FALSE, FALSE, FALSE, FALSE, FALSE, FALSE, FALSE, FALSE, FALSE, 
    FALSE, FALSE, FALSE, FALSE, FALSE, FALSE, FALSE, FALSE, FALSE, 
    FALSE, FALSE, FALSE, FALSE, FALSE, FALSE, FALSE, FALSE, FALSE, 
    FALSE, FALSE, FALSE, FALSE, FALSE, FALSE, FALSE, FALSE, FALSE, 
    FALSE, FALSE, FALSE, FALSE, FALSE, FALSE, FALSE, FALSE, FALSE, 
    FALSE, FALSE, FALSE, FALSE, FALSE, FALSE, FALSE, FALSE, FALSE, 
    FALSE, FALSE, FALSE, FALSE, FALSE, FALSE, FALSE, FALSE, FALSE, 
    FALSE, FALSE, FALSE, FALSE, FALSE, FALSE, FALSE, FALSE, FALSE, 
    FALSE, FALSE, FALSE, FALSE, FALSE, FALSE, FALSE, FALSE, FALSE, 
    FALSE, FALSE, FALSE, FALSE, FALSE, FALSE, FALSE, FALSE, FALSE, 
    FALSE, FALSE, FALSE, FALSE, FALSE, FALSE, FALSE, FALSE, FALSE, 
    FALSE, FALSE, FALSE, FALSE, FALSE, FALSE, FALSE, FALSE, FALSE, 
    FALSE, FALSE, FALSE, FALSE, FALSE, FALSE, FALSE, FALSE, FALSE, 
    FALSE, FALSE, FALSE, FALSE, FALSE, FALSE, FALSE, FALSE, FALSE, 
    FALSE, FALSE, FALSE, FALSE, FALSE, FALSE, FALSE, FALSE, FALSE, 
    FALSE, FALSE, FALSE, FALSE, FALSE, FALSE, FALSE, FALSE, FALSE, 
    FALSE, FALSE, FALSE, FALSE, FALSE, FALSE, FALSE, FALSE, FALSE, 
    FALSE, FALSE, FALSE, FALSE, FALSE, FALSE, FALSE, FALSE, FALSE, 
    FALSE, FALSE, FALSE, FALSE, FALSE, FALSE, FALSE, FALSE, FALSE, 
    FALSE, FALSE, FALSE, FALSE, FALSE, FALSE, FALSE, FALSE, FALSE, 
    FALSE, FALSE, FALSE, FALSE, FALSE, FALSE, FALSE, FALSE, FALSE, 
    FALSE, FALSE, FALSE, FALSE, FALSE, FALSE, FALSE, FALSE, FALSE, 
    FALSE, FALSE, FALSE, FALSE, FALSE, FALSE, FALSE, FALSE, FALSE, 
    FALSE, FALSE, FALSE, FALSE, FALSE, FALSE, FALSE, FALSE, FALSE, 
    FALSE, FALSE, FALSE, FALSE, FALSE, FALSE, FALSE, FALSE, FALSE, 
    FALSE, FALSE, FALSE, FALSE, FALSE, FALSE, FALSE, FALSE, FALSE, 
    FALSE, FALSE, FALSE, FALSE, FALSE, FALSE, FALSE, FALSE, FALSE, 
    FALSE, FALSE, FALSE, FALSE, FALSE, FALSE, FALSE, FALSE, FALSE, 
    FALSE, FALSE, FALSE, FALSE, FALSE, FALSE, FALSE, FALSE, FALSE, 
    FALSE, FALSE, FALSE, FALSE, FALSE, FALSE, FALSE, FALSE, FALSE, 
    FALSE, FALSE, FALSE, FALSE, FALSE, FALSE, FALSE, FALSE, FALSE, 
    FALSE, FALSE, FALSE, FALSE, FALSE, FALSE, FALSE, FALSE, FALSE, 
    FALSE, FALSE, FALSE, FALSE, FALSE, FALSE, FALSE, FALSE, FALSE, 
    FALSE, FALSE, FALSE, FALSE, FALSE, FALSE, FALSE, FALSE, FALSE, 
    FALSE, FALSE, FALSE, FALSE, FALSE, FALSE, FALSE, FALSE, FALSE, 
    FALSE, FALSE, FALSE, FALSE, FALSE, FALSE, FALSE, FALSE, FALSE, 
    FALSE, FALSE, FALSE, FALSE, FALSE, FALSE, FALSE, FALSE, FALSE, 
    FALSE, FALSE, FALSE, FALSE, FALSE, FALSE, FALSE, FALSE, FALSE, 
    FALSE, FALSE, FALSE, FALSE, FALSE, FALSE, FALSE, FALSE, FALSE, 
    FALSE, FALSE, FALSE, FALSE, FALSE, FALSE, FALSE, FALSE, FALSE, 
    FALSE, FALSE, FALSE, FALSE, FALSE, FALSE, FALSE, FALSE, FALSE, 
    FALSE, FALSE, FALSE, FALSE, FALSE, FALSE, FALSE, FALSE, FALSE, 
    FALSE, FALSE, FALSE, FALSE, FALSE, FALSE, FALSE, FALSE, FALSE, 
    FALSE, FALSE, FALSE, FALSE, FALSE, FALSE, FALSE, FALSE, FALSE, 
    FALSE, FALSE, FALSE, FALSE, FALSE, FALSE, FALSE, FALSE, FALSE, 
    FALSE, FALSE, FALSE, FALSE, FALSE, FALSE, FALSE, FALSE, FALSE, 
    FALSE, FALSE, FALSE, FALSE, FALSE, FALSE, FALSE, FALSE, FALSE, 
    FALSE, FALSE, FALSE, FALSE, FALSE, FALSE, FALSE, FALSE, FALSE, 
    FALSE, FALSE, FALSE, FALSE, FALSE, FALSE, FALSE, FALSE, FALSE, 
    FALSE, FALSE, FALSE, FALSE, FALSE, FALSE, FALSE, FALSE, FALSE, 
    FALSE, FALSE, FALSE, FALSE, FALSE, FALSE, FALSE, FALSE, FALSE, 
    FALSE, FALSE, FALSE, FALSE, FALSE, FALSE, FALSE, FALSE, FALSE, 
    FALSE, FALSE, FALSE, FALSE, FALSE, FALSE, FALSE, FALSE, FALSE, 
    FALSE, FALSE, FALSE, FALSE, FALSE, FALSE, FALSE, FALSE, FALSE, 
    FALSE, FALSE, FALSE, FALSE, FALSE, FALSE, FALSE, FALSE, FALSE, 
    FALSE, FALSE, FALSE, FALSE, FALSE, FALSE, FALSE, FALSE, FALSE, 
    FALSE, FALSE, FALSE, FALSE, FALSE, FALSE, FALSE, FALSE, FALSE, 
    FALSE, FALSE, FALSE, FALSE, FALSE, FALSE, FALSE, FALSE, FALSE, 
    FALSE, FALSE, FALSE, FALSE, FALSE, FALSE, FALSE, FALSE, FALSE, 
    FALSE, FALSE, FALSE, FALSE, FALSE, FALSE, FALSE, FALSE, FALSE, 
    FALSE, FALSE, FALSE, FALSE, FALSE, FALSE, FALSE, FALSE, FALSE, 
    FALSE, FALSE, FALSE, FALSE, FALSE, FALSE, FALSE, FALSE, FALSE, 
    FALSE, FALSE, FALSE, FALSE, FALSE, FALSE, FALSE, FALSE, FALSE, 
    FALSE, FALSE, FALSE, FALSE, FALSE, FALSE, FALSE, FALSE, FALSE, 
    FALSE, FALSE, FALSE, FALSE, FALSE, FALSE, FALSE, FALSE, FALSE, 
    FALSE, FALSE, FALSE, FALSE, FALSE, FALSE, FALSE, FALSE, FALSE, 
    FALSE, FALSE, FALSE, FALSE, FALSE, FALSE, FALSE, FALSE, FALSE, 
    FALSE, FALSE, FALSE, FALSE, FALSE, FALSE, FALSE, FALSE, FALSE, 
    FALSE, FALSE, FALSE, FALSE, FALSE, FALSE, FALSE, FALSE, FALSE, 
    FALSE, FALSE, FALSE, FALSE, FALSE, FALSE, FALSE, FALSE, FALSE, 
    FALSE, FALSE, FALSE, FALSE, FALSE, FALSE, FALSE, FALSE, FALSE, 
    FALSE, FALSE, FALSE, FALSE, FALSE, FALSE, FALSE, FALSE, FALSE, 
    FALSE, FALSE, FALSE, FALSE, FALSE, FALSE, FALSE, FALSE, FALSE, 
    FALSE, FALSE, FALSE, FALSE, FALSE, FALSE, FALSE, FALSE, FALSE, 
    FALSE, FALSE, FALSE, FALSE, FALSE, FALSE, FALSE, FALSE, FALSE, 
    FALSE, FALSE, FALSE, FALSE, FALSE, FALSE, FALSE, FALSE, FALSE, 
    FALSE, FALSE, FALSE, FALSE, FALSE, FALSE, FALSE, FALSE, FALSE, 
    FALSE, FALSE, FALSE, FALSE, FALSE, FALSE, FALSE, FALSE, FALSE, 
    FALSE, FALSE, FALSE, FALSE, FALSE, FALSE, FALSE, FALSE, FALSE, 
    FALSE, FALSE, FALSE, FALSE, FALSE, FALSE, FALSE, FALSE, FALSE, 
    FALSE, FALSE, FALSE, FALSE, FALSE, FALSE, FALSE, FALSE, FALSE, 
    FALSE, FALSE, FALSE, FALSE, FALSE, FALSE, FALSE, FALSE, FALSE, 
    FALSE, FALSE, FALSE, FALSE, FALSE, FALSE, FALSE, FALSE, FALSE, 
    FALSE, FALSE, FALSE, FALSE, FALSE, FALSE, FALSE, FALSE, FALSE, 
    FALSE, FALSE, FALSE, FALSE, FALSE, FALSE, FALSE, FALSE, FALSE, 
    FALSE, FALSE, FALSE, FALSE, FALSE, FALSE, FALSE, FALSE, FALSE, 
    FALSE, FALSE, FALSE, FALSE, FALSE, FALSE, FALSE, FALSE, FALSE, 
    FALSE, FALSE, FALSE, FALSE, FALSE, FALSE, FALSE, FALSE, FALSE, 
    FALSE, FALSE, FALSE, FALSE, FALSE, FALSE, FALSE, FALSE, FALSE, 
    FALSE, FALSE, FALSE, FALSE, FALSE, FALSE, FALSE, FALSE, FALSE, 
    FALSE, FALSE, FALSE, FALSE, FALSE, FALSE, FALSE, FALSE, FALSE, 
    FALSE, FALSE, FALSE, FALSE, FALSE, FALSE, FALSE, FALSE, FALSE, 
    FALSE, FALSE, FALSE, FALSE, FALSE, FALSE, FALSE, FALSE, FALSE, 
    FALSE, FALSE, FALSE, FALSE, FALSE, FALSE, FALSE, FALSE, FALSE, 
    FALSE, FALSE, FALSE, FALSE, FALSE, FALSE, FALSE, FALSE, FALSE, 
    FALSE, FALSE, FALSE, FALSE, FALSE, FALSE, FALSE, FALSE, FALSE, 
    FALSE, FALSE, FALSE, FALSE, FALSE, FALSE, FALSE, FALSE, FALSE, 
    FALSE, FALSE, FALSE, FALSE, FALSE, FALSE, FALSE, FALSE, FALSE, 
    FALSE, FALSE, FALSE, FALSE, FALSE, FALSE, FALSE, FALSE, FALSE, 
    FALSE, FALSE, FALSE, FALSE, FALSE, FALSE, FALSE, FALSE, FALSE, 
    FALSE, FALSE, FALSE, FALSE, FALSE, FALSE, FALSE, FALSE, FALSE, 
    FALSE, FALSE, FALSE, FALSE, FALSE, FALSE, FALSE, FALSE, FALSE, 
    FALSE, FALSE, FALSE, FALSE, FALSE, FALSE, FALSE, FALSE, FALSE, 
    FALSE, FALSE, FALSE, FALSE, FALSE, FALSE, FALSE, FALSE, FALSE, 
    FALSE, FALSE, FALSE, FALSE, FALSE, FALSE, FALSE, FALSE, FALSE, 
    FALSE, FALSE, FALSE, FALSE, FALSE, FALSE, FALSE, FALSE, FALSE, 
    FALSE, FALSE, FALSE, FALSE, FALSE, FALSE, FALSE, FALSE, FALSE, 
    FALSE, FALSE, FALSE, FALSE, FALSE, FALSE, FALSE, FALSE, FALSE, 
    FALSE, FALSE, FALSE, FALSE, FALSE, FALSE, FALSE, FALSE, FALSE, 
    FALSE, FALSE, FALSE, FALSE, FALSE, FALSE, FALSE, FALSE, FALSE, 
    FALSE, FALSE, FALSE, FALSE, FALSE, FALSE, FALSE, FALSE, FALSE, 
    FALSE, FALSE, FALSE, FALSE, FALSE, FALSE, FALSE, FALSE, FALSE, 
    FALSE, FALSE, FALSE, FALSE, FALSE, FALSE, FALSE, FALSE, FALSE, 
    FALSE, FALSE, FALSE, FALSE, FALSE, FALSE, FALSE, FALSE, FALSE, 
    FALSE, FALSE, FALSE, FALSE, FALSE, FALSE, FALSE, FALSE, FALSE, 
    FALSE, FALSE, FALSE, FALSE, FALSE, FALSE, FALSE, FALSE, FALSE, 
    FALSE, FALSE, FALSE, FALSE, FALSE, FALSE, FALSE, FALSE, FALSE, 
    FALSE, FALSE, FALSE, FALSE, FALSE, FALSE, FALSE, FALSE, FALSE, 
    FALSE, FALSE, FALSE, FALSE, FALSE, FALSE, FALSE, FALSE, FALSE, 
    FALSE, FALSE, FALSE, FALSE, FALSE, FALSE, FALSE, FALSE, FALSE, 
    FALSE, FALSE, FALSE, FALSE, FALSE, FALSE, FALSE, FALSE, FALSE, 
    FALSE, FALSE, FALSE, FALSE, FALSE, FALSE, FALSE, FALSE, FALSE, 
    FALSE, FALSE, FALSE, FALSE, FALSE, FALSE, FALSE, FALSE, FALSE, 
    FALSE, FALSE, FALSE, FALSE, FALSE, FALSE, FALSE, FALSE, FALSE, 
    FALSE, FALSE, FALSE, FALSE, FALSE, FALSE, FALSE, FALSE, FALSE, 
    FALSE, FALSE, FALSE, FALSE, FALSE, FALSE, FALSE, FALSE, FALSE, 
    FALSE, FALSE, FALSE, FALSE, FALSE, FALSE, FALSE, FALSE, FALSE, 
    FALSE, FALSE, FALSE, FALSE, FALSE, FALSE, FALSE, FALSE, FALSE, 
    FALSE, FALSE, FALSE, FALSE, FALSE, FALSE, FALSE, FALSE, FALSE, 
    FALSE, FALSE, FALSE, FALSE, FALSE, FALSE, FALSE, FALSE, FALSE, 
    FALSE, FALSE, FALSE, FALSE, FALSE, FALSE, FALSE, FALSE, FALSE, 
    FALSE, FALSE, FALSE, FALSE, FALSE, FALSE, FALSE, FALSE, FALSE, 
    FALSE, FALSE, FALSE, FALSE, FALSE, FALSE, FALSE, FALSE, FALSE, 
    FALSE, FALSE, FALSE, FALSE, FALSE, FALSE, FALSE, FALSE, FALSE, 
    FALSE, FALSE, FALSE, FALSE, FALSE, FALSE, FALSE, FALSE, FALSE, 
    FALSE, FALSE, FALSE, FALSE, FALSE, FALSE, FALSE, FALSE, FALSE, 
    FALSE, FALSE, FALSE, FALSE, FALSE, FALSE, FALSE, FALSE, FALSE, 
    FALSE, FALSE, FALSE, FALSE, FALSE, FALSE, FALSE, FALSE, FALSE, 
    FALSE, FALSE, FALSE, FALSE, FALSE, FALSE, FALSE, FALSE, FALSE, 
    FALSE, FALSE, FALSE, FALSE, FALSE, FALSE, FALSE, FALSE, FALSE, 
    FALSE, FALSE, FALSE, FALSE, FALSE, FALSE, FALSE, FALSE, FALSE, 
    FALSE, FALSE, FALSE, FALSE, FALSE, FALSE, FALSE, FALSE, FALSE, 
    FALSE, FALSE, FALSE, FALSE, FALSE, FALSE, FALSE, FALSE, FALSE, 
    FALSE, FALSE, FALSE, FALSE, FALSE, FALSE, FALSE, FALSE, FALSE, 
    FALSE, FALSE, FALSE, FALSE, FALSE, FALSE, FALSE, FALSE, FALSE, 
    FALSE, FALSE, FALSE, FALSE, FALSE, FALSE, FALSE, FALSE, FALSE, 
    FALSE, FALSE, FALSE, FALSE, FALSE, FALSE, FALSE, FALSE, FALSE, 
    FALSE, FALSE, FALSE, FALSE, FALSE, FALSE, FALSE, FALSE, FALSE, 
    FALSE, FALSE, FALSE, FALSE, FALSE, FALSE, FALSE, FALSE, FALSE, 
    FALSE, FALSE, FALSE, FALSE, FALSE, FALSE, FALSE, FALSE, FALSE, 
    FALSE, FALSE, FALSE, FALSE, FALSE, FALSE, FALSE, FALSE, FALSE, 
    FALSE, FALSE, FALSE, FALSE, FALSE, FALSE, FALSE, FALSE, FALSE, 
    FALSE, FALSE, FALSE, FALSE, FALSE, FALSE, FALSE, FALSE, FALSE, 
    FALSE, FALSE, FALSE, FALSE, FALSE, FALSE, FALSE, FALSE, FALSE, 
    FALSE, FALSE, FALSE, FALSE, FALSE, FALSE, FALSE, FALSE, FALSE, 
    FALSE, FALSE, FALSE, FALSE, FALSE, FALSE, FALSE, FALSE, FALSE, 
    FALSE, FALSE, FALSE, FALSE, FALSE, FALSE, FALSE, FALSE, FALSE, 
    FALSE, FALSE, FALSE, FALSE, FALSE, FALSE, FALSE, FALSE, FALSE, 
    FALSE, FALSE, FALSE, FALSE, FALSE, FALSE, FALSE, FALSE, FALSE, 
    FALSE, FALSE, FALSE, FALSE, FALSE, FALSE, FALSE, FALSE, FALSE, 
    FALSE, FALSE, FALSE, FALSE, FALSE, FALSE, FALSE, FALSE, FALSE, 
    FALSE, FALSE, FALSE, FALSE, FALSE, FALSE, FALSE, FALSE, FALSE, 
    FALSE, FALSE, FALSE, FALSE, FALSE, FALSE, FALSE, FALSE, FALSE, 
    FALSE, FALSE, FALSE, FALSE, FALSE, FALSE, FALSE, FALSE, FALSE, 
    FALSE, FALSE, FALSE, FALSE, FALSE, FALSE, FALSE, FALSE, FALSE, 
    FALSE, FALSE, FALSE, FALSE, FALSE, FALSE, FALSE, FALSE, FALSE, 
    FALSE, FALSE, FALSE, FALSE, FALSE, FALSE, FALSE, FALSE, FALSE, 
    FALSE, FALSE, FALSE, FALSE, FALSE, FALSE, FALSE, FALSE, FALSE, 
    FALSE, FALSE, FALSE, FALSE, FALSE, FALSE, FALSE, FALSE, FALSE, 
    FALSE, FALSE, FALSE, FALSE, FALSE, FALSE, FALSE, FALSE, FALSE, 
    FALSE, FALSE, FALSE, FALSE, FALSE, FALSE, FALSE, FALSE, FALSE, 
    FALSE, FALSE, FALSE, FALSE, FALSE, FALSE, FALSE, FALSE, FALSE, 
    FALSE, FALSE, FALSE, FALSE, FALSE, FALSE, FALSE, FALSE, FALSE, 
    FALSE, FALSE, FALSE, FALSE, FALSE, FALSE, FALSE, FALSE, FALSE, 
    FALSE, FALSE, FALSE, FALSE, FALSE, FALSE, FALSE, FALSE, FALSE, 
    FALSE, FALSE, FALSE, FALSE, FALSE, FALSE, FALSE, FALSE, FALSE, 
    FALSE, FALSE, FALSE, FALSE, FALSE, FALSE, FALSE, FALSE, FALSE, 
    FALSE, FALSE, FALSE, FALSE, FALSE, FALSE, FALSE, FALSE, FALSE, 
    FALSE, FALSE, FALSE, FALSE, FALSE, FALSE, FALSE, FALSE, FALSE, 
    FALSE, FALSE, FALSE, FALSE, FALSE, FALSE, FALSE, FALSE, FALSE, 
    FALSE, FALSE, FALSE, FALSE, FALSE, FALSE, FALSE, FALSE, FALSE, 
    FALSE, FALSE, FALSE, FALSE, FALSE, FALSE, FALSE, FALSE, FALSE, 
    FALSE, FALSE, FALSE, FALSE, FALSE, FALSE, FALSE, FALSE, FALSE, 
    FALSE, FALSE, FALSE, FALSE, FALSE, FALSE, FALSE, FALSE, FALSE, 
    FALSE, FALSE, FALSE, FALSE, FALSE, FALSE, FALSE, FALSE, FALSE, 
    FALSE, FALSE, FALSE, FALSE, FALSE, FALSE, FALSE, FALSE, FALSE, 
    FALSE, FALSE, FALSE, FALSE, FALSE, FALSE, FALSE, FALSE, FALSE, 
    FALSE, FALSE, FALSE, FALSE, FALSE, FALSE, FALSE, FALSE, FALSE, 
    FALSE, FALSE, FALSE, FALSE, FALSE, FALSE, FALSE, FALSE, FALSE, 
    FALSE, FALSE, FALSE, FALSE, FALSE, FALSE, FALSE, FALSE, FALSE, 
    FALSE, FALSE, FALSE, FALSE, FALSE, FALSE, FALSE, FALSE, FALSE, 
    FALSE, FALSE, FALSE, FALSE, FALSE, FALSE, FALSE, FALSE, FALSE, 
    FALSE, FALSE, FALSE, FALSE, FALSE, FALSE, FALSE, FALSE, FALSE, 
    FALSE, FALSE, FALSE, FALSE, FALSE, FALSE, FALSE, FALSE, FALSE, 
    FALSE, FALSE, FALSE, FALSE, FALSE, FALSE, FALSE, FALSE, FALSE, 
    FALSE, FALSE, FALSE, FALSE, FALSE, FALSE, FALSE, FALSE, FALSE, 
    FALSE, FALSE, FALSE, FALSE, FALSE, FALSE, FALSE, FALSE, FALSE, 
    FALSE, FALSE, FALSE, FALSE, FALSE, FALSE, FALSE, FALSE, FALSE, 
    FALSE, FALSE, FALSE, FALSE, FALSE, FALSE, FALSE, FALSE, FALSE, 
    FALSE, FALSE, FALSE, FALSE, FALSE, FALSE, FALSE, FALSE, FALSE, 
    FALSE, FALSE, FALSE, FALSE, FALSE, FALSE, FALSE, FALSE, FALSE, 
    FALSE, FALSE, FALSE, FALSE, FALSE, FALSE, FALSE, FALSE, FALSE, 
    FALSE, FALSE, FALSE, FALSE, FALSE, FALSE, FALSE, FALSE, FALSE, 
    FALSE, FALSE, FALSE, FALSE, FALSE, FALSE, FALSE, FALSE, FALSE, 
    FALSE, FALSE, FALSE, FALSE, FALSE, FALSE, FALSE, FALSE, FALSE, 
    FALSE, FALSE, FALSE, FALSE, FALSE, FALSE, FALSE, FALSE, FALSE, 
    FALSE, FALSE, FALSE, FALSE, FALSE, FALSE, FALSE, FALSE, FALSE, 
    FALSE, FALSE, FALSE, FALSE, FALSE, FALSE, FALSE, FALSE, FALSE, 
    FALSE, FALSE, FALSE, FALSE, FALSE, FALSE, FALSE, FALSE, FALSE, 
    FALSE, FALSE, FALSE, FALSE, FALSE, FALSE, FALSE, FALSE, FALSE, 
    FALSE, FALSE, FALSE, FALSE, FALSE, FALSE, FALSE, FALSE, FALSE, 
    FALSE, FALSE, FALSE, FALSE, FALSE, FALSE, FALSE, FALSE, FALSE, 
    FALSE, FALSE, FALSE, FALSE, FALSE, FALSE, FALSE, FALSE, FALSE, 
    FALSE, FALSE, FALSE, FALSE, FALSE, FALSE, FALSE, FALSE, FALSE, 
    FALSE, FALSE, FALSE, FALSE, FALSE, FALSE, FALSE, FALSE, FALSE, 
    FALSE, FALSE, FALSE, FALSE, FALSE, FALSE, FALSE, FALSE, FALSE, 
    FALSE, FALSE, FALSE, FALSE, FALSE, FALSE, FALSE, FALSE, FALSE, 
    FALSE, FALSE, FALSE, FALSE, FALSE, FALSE, FALSE, FALSE, FALSE, 
    FALSE, FALSE, FALSE, FALSE, FALSE, FALSE, FALSE, FALSE, FALSE, 
    FALSE, FALSE, FALSE, FALSE, FALSE, FALSE, FALSE, FALSE, FALSE, 
    FALSE, FALSE, FALSE, FALSE, FALSE, FALSE, FALSE, FALSE, FALSE, 
    FALSE, FALSE, FALSE, FALSE, FALSE, FALSE, FALSE, FALSE, FALSE, 
    FALSE, FALSE, FALSE, FALSE, FALSE, FALSE, FALSE, FALSE, FALSE, 
    FALSE, FALSE, FALSE, FALSE, FALSE, FALSE, FALSE, FALSE, FALSE, 
    FALSE, FALSE, FALSE, FALSE, FALSE, FALSE, FALSE, FALSE, FALSE, 
    FALSE, FALSE, FALSE, FALSE, FALSE, FALSE, FALSE, FALSE, FALSE, 
    FALSE, FALSE, FALSE, FALSE, FALSE, FALSE, FALSE, FALSE, FALSE, 
    FALSE, FALSE, FALSE, FALSE, FALSE, FALSE, FALSE, FALSE, FALSE, 
    FALSE, FALSE, FALSE, FALSE, FALSE, FALSE, FALSE, FALSE, FALSE, 
    FALSE, FALSE, FALSE, FALSE, FALSE, FALSE, FALSE, FALSE, FALSE, 
    FALSE, FALSE, FALSE, FALSE, FALSE, FALSE, FALSE, FALSE, FALSE, 
    FALSE, FALSE, FALSE, FALSE, FALSE, FALSE, FALSE, FALSE, FALSE, 
    FALSE, FALSE, FALSE, FALSE, FALSE, FALSE, FALSE, FALSE, FALSE, 
    FALSE, FALSE, FALSE, FALSE, FALSE, FALSE, FALSE, FALSE, FALSE, 
    FALSE, FALSE, FALSE, FALSE, FALSE, FALSE, FALSE, FALSE, FALSE, 
    FALSE, FALSE, FALSE, FALSE, FALSE, FALSE, FALSE, FALSE, FALSE, 
    FALSE, FALSE, FALSE, FALSE, FALSE, FALSE, FALSE, FALSE, FALSE, 
    FALSE, FALSE, FALSE, FALSE, FALSE, FALSE, FALSE, FALSE, FALSE, 
    FALSE, FALSE, FALSE, FALSE, FALSE, FALSE, FALSE, FALSE, FALSE, 
    FALSE, FALSE, FALSE, FALSE, FALSE, FALSE, FALSE, FALSE, FALSE, 
    FALSE, FALSE, FALSE, FALSE, FALSE, FALSE, FALSE, FALSE, FALSE, 
    FALSE, FALSE, FALSE, FALSE, FALSE, FALSE, FALSE, FALSE, FALSE, 
    FALSE, FALSE, FALSE, FALSE, FALSE, FALSE, FALSE, FALSE, FALSE, 
    FALSE, FALSE, FALSE, FALSE, FALSE, FALSE, FALSE, FALSE, FALSE, 
    FALSE, FALSE, FALSE, FALSE, FALSE, FALSE, FALSE, FALSE, FALSE, 
    FALSE, FALSE, FALSE, FALSE, FALSE, FALSE, FALSE, FALSE, FALSE, 
    FALSE, FALSE, FALSE, FALSE, FALSE, FALSE, FALSE, FALSE, FALSE, 
    FALSE, FALSE, FALSE, FALSE, FALSE, FALSE, FALSE, FALSE, FALSE, 
    FALSE, FALSE, FALSE, FALSE, FALSE, FALSE, FALSE, FALSE, FALSE, 
    FALSE, FALSE, FALSE, FALSE, FALSE, FALSE, FALSE, FALSE, FALSE, 
    FALSE, FALSE, FALSE, FALSE, FALSE, FALSE, FALSE, FALSE, FALSE, 
    FALSE, FALSE, FALSE, FALSE, FALSE, FALSE, FALSE, FALSE, FALSE, 
    FALSE, FALSE, FALSE, FALSE, FALSE, FALSE, FALSE, FALSE, FALSE, 
    FALSE, FALSE, FALSE, FALSE, FALSE, FALSE, FALSE, FALSE, FALSE, 
    FALSE, FALSE, FALSE, FALSE, FALSE, FALSE, FALSE, FALSE, FALSE, 
    FALSE, FALSE, FALSE, FALSE, FALSE, FALSE, FALSE, FALSE, FALSE, 
    FALSE, FALSE, FALSE, FALSE, FALSE, FALSE, FALSE, FALSE, FALSE, 
    FALSE, FALSE, FALSE, FALSE, FALSE, FALSE, FALSE, FALSE, FALSE, 
    FALSE, FALSE, FALSE, FALSE, FALSE, FALSE, FALSE, FALSE, FALSE, 
    FALSE, FALSE, FALSE, FALSE, FALSE, FALSE, FALSE, FALSE, FALSE, 
    FALSE, FALSE, FALSE, FALSE, FALSE, FALSE, FALSE, FALSE, FALSE, 
    FALSE, FALSE, FALSE, FALSE, FALSE, FALSE, FALSE, FALSE, FALSE, 
    FALSE, FALSE, FALSE, FALSE, FALSE, FALSE, FALSE, FALSE, FALSE, 
    FALSE, FALSE, FALSE, FALSE, FALSE, FALSE, FALSE, FALSE, FALSE, 
    FALSE, FALSE, FALSE, FALSE, FALSE, FALSE, FALSE, FALSE, FALSE, 
    FALSE, FALSE, FALSE, FALSE, FALSE, FALSE, FALSE, FALSE, FALSE, 
    FALSE, FALSE, FALSE, FALSE, FALSE, FALSE, FALSE, FALSE, FALSE, 
    FALSE, FALSE, FALSE, FALSE, FALSE, FALSE, FALSE, FALSE, FALSE, 
    FALSE, FALSE, FALSE, FALSE, FALSE, FALSE, FALSE, FALSE, FALSE, 
    FALSE, FALSE, FALSE, FALSE, FALSE, FALSE, FALSE, FALSE, FALSE, 
    FALSE, FALSE, FALSE, FALSE, FALSE, FALSE, FALSE, FALSE, FALSE, 
    FALSE, FALSE, FALSE, FALSE, FALSE, FALSE, FALSE, FALSE, FALSE, 
    FALSE, FALSE, FALSE, FALSE, FALSE, FALSE, FALSE, FALSE, FALSE, 
    FALSE, FALSE, FALSE, FALSE, FALSE, FALSE, FALSE, FALSE, FALSE, 
    FALSE, FALSE, FALSE, FALSE, FALSE, FALSE, FALSE, FALSE, FALSE, 
    FALSE, FALSE, FALSE, FALSE, FALSE, FALSE, FALSE, FALSE, FALSE, 
    FALSE, FALSE, FALSE, FALSE, FALSE, FALSE, FALSE, FALSE, FALSE, 
    FALSE, FALSE, FALSE, FALSE, FALSE, FALSE, FALSE, FALSE, FALSE, 
    FALSE, FALSE, FALSE, FALSE, FALSE, FALSE, FALSE, FALSE, FALSE, 
    FALSE, FALSE, FALSE, FALSE, FALSE, FALSE, FALSE, FALSE, FALSE, 
    FALSE, FALSE, FALSE, FALSE, FALSE, FALSE, FALSE, FALSE, FALSE, 
    FALSE, FALSE, FALSE, FALSE, FALSE, FALSE, FALSE, FALSE, FALSE, 
    FALSE, FALSE, FALSE, FALSE, FALSE, FALSE, FALSE, FALSE, FALSE, 
    FALSE, FALSE, FALSE, FALSE, FALSE, FALSE, FALSE, FALSE, FALSE, 
    FALSE, FALSE, FALSE, FALSE, FALSE, FALSE, FALSE, FALSE, FALSE, 
    FALSE, FALSE, FALSE, FALSE, FALSE, FALSE, FALSE, FALSE, FALSE, 
    FALSE, FALSE, FALSE, FALSE, FALSE, FALSE, FALSE, FALSE, FALSE, 
    FALSE, FALSE, FALSE, FALSE, FALSE, FALSE, FALSE, FALSE, FALSE, 
    FALSE, FALSE, FALSE, FALSE, FALSE, FALSE, FALSE, FALSE, FALSE, 
    FALSE, FALSE, FALSE, FALSE, FALSE, FALSE, FALSE, FALSE, FALSE, 
    FALSE, FALSE, FALSE, FALSE, FALSE, FALSE, FALSE, FALSE, FALSE, 
    FALSE, FALSE, FALSE, FALSE, FALSE, FALSE, FALSE, FALSE, FALSE, 
    FALSE, FALSE, FALSE, FALSE, FALSE, FALSE, FALSE, FALSE, FALSE, 
    FALSE, FALSE, FALSE, FALSE, FALSE, FALSE, FALSE, FALSE, FALSE, 
    FALSE, FALSE, FALSE, FALSE, FALSE, FALSE, FALSE, FALSE, FALSE, 
    FALSE, FALSE, FALSE, FALSE, FALSE, FALSE, FALSE, FALSE, FALSE, 
    FALSE, FALSE, FALSE, FALSE, FALSE, FALSE, FALSE, FALSE, FALSE, 
    FALSE, FALSE, FALSE, FALSE, FALSE, FALSE, FALSE, FALSE, FALSE, 
    FALSE, FALSE, FALSE, FALSE, FALSE, FALSE, FALSE, FALSE, FALSE, 
    FALSE, FALSE, FALSE, FALSE, FALSE, FALSE, FALSE, FALSE, FALSE, 
    FALSE, FALSE, FALSE, FALSE, FALSE, FALSE, FALSE, FALSE, FALSE, 
    FALSE, FALSE, FALSE, FALSE, FALSE, FALSE, FALSE, FALSE, FALSE, 
    FALSE, FALSE, FALSE, FALSE, FALSE, FALSE, FALSE, FALSE, FALSE, 
    FALSE, FALSE, FALSE, FALSE, FALSE, FALSE, FALSE, FALSE, FALSE, 
    FALSE, FALSE, FALSE, FALSE, FALSE, FALSE, FALSE, FALSE, FALSE, 
    FALSE, FALSE, FALSE, FALSE, FALSE, FALSE, FALSE, FALSE, FALSE, 
    FALSE, FALSE, FALSE, FALSE, FALSE, FALSE, FALSE, FALSE, FALSE, 
    FALSE, FALSE, FALSE, FALSE, FALSE, FALSE, FALSE, FALSE, FALSE, 
    FALSE, FALSE, FALSE, FALSE, FALSE, FALSE, FALSE, FALSE, FALSE, 
    FALSE, FALSE, FALSE, FALSE, FALSE, FALSE, FALSE, FALSE, FALSE, 
    FALSE, FALSE, FALSE, FALSE, FALSE, FALSE, FALSE, FALSE, FALSE, 
    FALSE, FALSE, FALSE, FALSE, FALSE, FALSE, FALSE, FALSE, FALSE, 
    FALSE, FALSE, FALSE, FALSE, FALSE, FALSE, FALSE, FALSE, FALSE, 
    FALSE, FALSE, FALSE, FALSE, FALSE, FALSE, FALSE, FALSE, FALSE, 
    FALSE, FALSE, FALSE, FALSE, FALSE, FALSE, FALSE, FALSE, FALSE, 
    FALSE, FALSE, FALSE, FALSE, FALSE, FALSE, FALSE, FALSE, FALSE, 
    FALSE, FALSE, FALSE, FALSE, FALSE, FALSE, FALSE, FALSE, FALSE, 
    FALSE, FALSE, FALSE, FALSE, FALSE, FALSE, FALSE, FALSE, FALSE, 
    FALSE, FALSE, FALSE, FALSE, FALSE, FALSE, FALSE, FALSE, FALSE, 
    FALSE, FALSE, FALSE, FALSE, FALSE, FALSE, FALSE, FALSE, FALSE, 
    FALSE, FALSE, FALSE, FALSE, FALSE, FALSE, FALSE, FALSE, FALSE, 
    FALSE, FALSE, FALSE, FALSE, FALSE, FALSE, FALSE, FALSE, FALSE, 
    FALSE, FALSE, FALSE, FALSE, FALSE, FALSE, FALSE, FALSE, FALSE, 
    FALSE, FALSE, FALSE, FALSE, FALSE, FALSE, FALSE, FALSE, FALSE, 
    FALSE, FALSE, FALSE, FALSE, FALSE, FALSE, FALSE, FALSE, FALSE, 
    FALSE, FALSE, FALSE, FALSE, FALSE, FALSE, FALSE, FALSE, FALSE, 
    FALSE, FALSE, FALSE, FALSE, FALSE, FALSE, FALSE, FALSE, FALSE, 
    FALSE, FALSE, FALSE, FALSE, FALSE, FALSE, FALSE, FALSE, FALSE, 
    FALSE, FALSE, FALSE, FALSE, FALSE, FALSE, FALSE, FALSE, FALSE, 
    FALSE, FALSE, FALSE, FALSE, FALSE, FALSE, FALSE, FALSE, FALSE, 
    FALSE, FALSE, FALSE, FALSE, FALSE, FALSE, FALSE, FALSE, FALSE, 
    FALSE, FALSE, FALSE, FALSE, FALSE, FALSE, FALSE, FALSE, FALSE, 
    FALSE, FALSE, FALSE, FALSE, FALSE, FALSE, FALSE, FALSE, FALSE, 
    FALSE, FALSE, FALSE, FALSE, FALSE, FALSE, FALSE, FALSE, FALSE, 
    FALSE, FALSE, FALSE, FALSE, FALSE, FALSE, FALSE, FALSE, FALSE, 
    FALSE, FALSE, FALSE, FALSE, FALSE, FALSE, FALSE, FALSE, FALSE, 
    FALSE, FALSE, FALSE, FALSE, FALSE, FALSE, FALSE, FALSE, FALSE, 
    FALSE, FALSE, FALSE, FALSE, FALSE, FALSE, FALSE, FALSE, FALSE, 
    FALSE, FALSE, FALSE, FALSE, FALSE, FALSE, FALSE, FALSE, FALSE, 
    FALSE, FALSE, FALSE, FALSE, FALSE, FALSE, FALSE, FALSE, FALSE, 
    FALSE, FALSE, FALSE, FALSE, FALSE, FALSE, FALSE, FALSE, FALSE, 
    FALSE, FALSE, FALSE, FALSE, FALSE, FALSE, FALSE, FALSE, FALSE, 
    FALSE, FALSE, FALSE, FALSE, FALSE, FALSE, FALSE, FALSE, FALSE, 
    FALSE, FALSE, FALSE, FALSE, FALSE, FALSE, FALSE, FALSE, FALSE, 
    FALSE, FALSE, FALSE, FALSE, FALSE, FALSE, FALSE, FALSE, FALSE, 
    FALSE, FALSE, FALSE, FALSE, FALSE, FALSE, FALSE, FALSE, FALSE, 
    FALSE, FALSE, FALSE, FALSE, FALSE, FALSE, FALSE, FALSE, FALSE, 
    FALSE, FALSE, FALSE, FALSE, FALSE, FALSE, FALSE, FALSE, FALSE, 
    FALSE, FALSE, FALSE, FALSE, FALSE, FALSE, FALSE, FALSE, FALSE, 
    FALSE, FALSE, FALSE, FALSE, FALSE, FALSE, FALSE, FALSE, FALSE, 
    FALSE, FALSE, FALSE, FALSE, FALSE, FALSE, FALSE, FALSE, FALSE, 
    FALSE, FALSE, FALSE, FALSE, FALSE, FALSE, FALSE, FALSE, FALSE, 
    FALSE, FALSE, FALSE, FALSE, FALSE, FALSE, FALSE, FALSE, FALSE, 
    FALSE, FALSE, FALSE, FALSE, FALSE, FALSE, FALSE, FALSE, FALSE, 
    FALSE, FALSE, FALSE, FALSE, FALSE, FALSE, FALSE, FALSE, FALSE, 
    FALSE, FALSE, FALSE, FALSE, FALSE, FALSE, FALSE, FALSE, FALSE, 
    FALSE, FALSE, FALSE, FALSE, FALSE, FALSE, FALSE, FALSE, FALSE, 
    FALSE, FALSE, FALSE, FALSE, FALSE, FALSE, FALSE, FALSE, FALSE, 
    FALSE, FALSE, FALSE, FALSE, FALSE, FALSE, FALSE, FALSE, FALSE, 
    FALSE, FALSE, FALSE, FALSE, FALSE, FALSE, FALSE, FALSE, FALSE, 
    FALSE, FALSE, FALSE, FALSE, FALSE, FALSE, FALSE, FALSE, FALSE, 
    FALSE, FALSE, FALSE, FALSE, FALSE, FALSE, FALSE, FALSE, FALSE, 
    FALSE, FALSE, FALSE, FALSE, FALSE, FALSE, FALSE, FALSE, FALSE, 
    FALSE, FALSE, FALSE, FALSE, FALSE, FALSE, FALSE, FALSE, FALSE, 
    FALSE, FALSE, FALSE, FALSE, FALSE, FALSE, FALSE, FALSE, FALSE, 
    FALSE, FALSE, FALSE, FALSE, FALSE, FALSE, FALSE, FALSE, FALSE, 
    FALSE, FALSE, FALSE, FALSE, FALSE, FALSE, FALSE, FALSE, FALSE, 
    FALSE, FALSE, FALSE, FALSE, FALSE, FALSE, FALSE, FALSE, FALSE, 
    FALSE, FALSE, FALSE, FALSE, FALSE, FALSE, FALSE, FALSE, FALSE, 
    FALSE, FALSE, FALSE, FALSE, FALSE, FALSE, FALSE, FALSE, FALSE, 
    FALSE, FALSE, FALSE, FALSE, FALSE, FALSE, FALSE, FALSE, FALSE, 
    FALSE, FALSE, FALSE, FALSE, FALSE, FALSE, FALSE, FALSE, FALSE, 
    FALSE, FALSE, FALSE, FALSE, FALSE, FALSE, FALSE, FALSE, FALSE, 
    FALSE, FALSE, FALSE, FALSE, FALSE, FALSE, FALSE, FALSE, FALSE, 
    FALSE, FALSE, FALSE, FALSE, FALSE, FALSE, FALSE, FALSE, FALSE, 
    FALSE, FALSE, FALSE, FALSE, FALSE, FALSE, FALSE, FALSE, FALSE, 
    FALSE, FALSE, FALSE, FALSE, FALSE, FALSE, FALSE, FALSE, FALSE, 
    FALSE, FALSE, FALSE, FALSE, FALSE, FALSE, FALSE, FALSE, FALSE, 
    FALSE, FALSE, FALSE, FALSE, FALSE, FALSE, FALSE, FALSE, FALSE, 
    FALSE, FALSE, FALSE, FALSE, FALSE, FALSE, FALSE, FALSE, FALSE, 
    FALSE, FALSE, FALSE, FALSE, FALSE, FALSE, FALSE, FALSE, FALSE, 
    FALSE, FALSE, FALSE, FALSE, FALSE, FALSE, FALSE, FALSE, FALSE, 
    FALSE, FALSE, FALSE, FALSE, FALSE, FALSE, FALSE, FALSE, FALSE, 
    FALSE, FALSE, FALSE, FALSE, FALSE, FALSE, FALSE, FALSE, FALSE, 
    FALSE, FALSE, FALSE, FALSE, FALSE, FALSE, FALSE, FALSE, FALSE, 
    FALSE, FALSE, FALSE, FALSE, FALSE, FALSE, FALSE, FALSE, FALSE, 
    FALSE, FALSE, FALSE, FALSE, FALSE, FALSE, FALSE, FALSE, FALSE, 
    FALSE, FALSE, FALSE, FALSE, FALSE, FALSE, FALSE, FALSE, FALSE, 
    FALSE, FALSE, FALSE, FALSE, FALSE, FALSE, FALSE, FALSE, FALSE, 
    FALSE, FALSE, FALSE, FALSE, FALSE, FALSE, FALSE, FALSE, FALSE, 
    FALSE, FALSE, FALSE, FALSE, FALSE, FALSE, FALSE, FALSE), 
    nboot.gc = c(100, 100, 100, 100, 100, 100, 100, 100, 100, 
    100, 100, 100, 100, 100, 100, 100, 100, 100, 100, 100, 100, 
    100, 100, 100, 100, 100, 100, 100, 100, 100, 100, 100, 100, 
    100, 100, 100, 100, 100, 100, 100, 100, 100, 100, 100, 100, 
    100, 100, 100, 100, 100, 100, 100, 100, 100, 100, 100, 100, 
    100, 100, 100, 100, 100, 100, 100, 100, 100, 100, 100, 100, 
    100, 100, 100, 100, 100, 100, 100, 100, 100, 100, 100, 100, 
    100, 100, 100, 100, 100, 100, 100, 100, 100, 100, 100, 100, 
    100, 100, 100, 100, 100, 100, 100, 100, 100, 100, 100, 100, 
    100, 100, 100, 100, 100, 100, 100, 100, 100, 100, 100, 100, 
    100, 100, 100, 100, 100, 100, 100, 100, 100, 100, 100, 100, 
    100, 100, 100, 100, 100, 100, 100, 100, 100, 100, 100, 100, 
    100, 100, 100, 100, 100, 100, 100, 100, 100, 100, 100, 100, 
    100, 100, 100, 100, 100, 100, 100, 100, 100, 100, 100, 100, 
    100, 100, 100, 100, 100, 100, 100, 100, 100, 100, 100, 100, 
    100, 100, 100, 100, 100, 100, 100, 100, 100, 100, 100, 100, 
    100, 100, 100, 100, 100, 100, 100, 100, 100, 100, 100, 100, 
    100, 100, 100, 100, 100, 100, 100, 100, 100, 100, 100, 100, 
    100, 100, 100, 100, 100, 100, 100, 100, 100, 100, 100, 100, 
    100, 100, 100, 100, 100, 100, 100, 100, 100, 100, 100, 100, 
    100, 100, 100, 100, 100, 100, 100, 100, 100, 100, 100, 100, 
    100, 100, 100, 100, 100, 100, 100, 100, 100, 100, 100, 100, 
    100, 100, 100, 100, 100, 100, 100, 100, 100, 100, 100, 100, 
    100, 100, 100, 100, 100, 100, 100, 100, 100, 100, 100, 100, 
    100, 100, 100, 100, 100, 100, 100, 100, 100, 100, 100, 100, 
    100, 100, 100, 100, 100, 100, 100, 100, 100, 100, 100, 100, 
    100, 100, 100, 100, 100, 100, 100, 100, 100, 100, 100, 100, 
    100, 100, 100, 100, 100, 100, 100, 100, 100, 100, 100, 100, 
    100, 100, 100, 100, 100, 100, 100, 100, 100, 100, 100, 100, 
    100, 100, 100, 100, 100, 100, 100, 100, 100, 100, 100, 100, 
    100, 100, 100, 100, 100, 100, 100, 100, 100, 100, 100, 100, 
    100, 100, 100, 100, 100, 100, 100, 100, 100, 100, 100, 100, 
    100, 100, 100, 100, 100, 100, 100, 100, 100, 100, 100, 100, 
    100, 100, 100, 100, 100, 100, 100, 100, 100, 100, 100, 100, 
    100, 100, 100, 100, 100, 100, 100, 100, 100, 100, 100, 100, 
    100, 100, 100, 100, 100, 100, 100, 100, 100, 100, 100, 100, 
    100, 100, 100, 100, 100, 100, 100, 100, 100, 100, 100, 100, 
    100, 100, 100, 100, 100, 100, 100, 100, 100, 100, 100, 100, 
    100, 100, 100, 100, 100, 100, 100, 100, 100, 100, 100, 100, 
    100, 100, 100, 100, 100, 100, 100, 100, 100, 100, 100, 100, 
    100, 100, 100, 100, 100, 100, 100, 100, 100, 100, 100, 100, 
    100, 100, 100, 100, 100, 100, 100, 100, 100, 100, 100, 100, 
    100, 100, 100, 100, 100, 100, 100, 100, 100, 100, 100, 100, 
    100, 100, 100, 100, 100, 100, 100, 100, 100, 100, 100, 100, 
    100, 100, 100, 100, 100, 100, 100, 100, 100, 100, 100, 100, 
    100, 100, 100, 100, 100, 100, 100, 100, 100, 100, 100, 100, 
    100, 100, 100, 100, 100, 100, 100, 100, 100, 100, 100, 100, 
    100, 100, 100, 100, 100, 100, 100, 100, 100, 100, 100, 100, 
    100, 100, 100, 100, 100, 100, 100, 100, 100, 100, 100, 100, 
    100, 100, 100, 100, 100, 100, 100, 100, 100, 100, 100, 100, 
    100, 100, 100, 100, 100, 100, 100, 100, 100, 100, 100, 100, 
    100, 100, 100, 100, 100, 100, 100, 100, 100, 100, 100, 100, 
    100, 100, 100, 100, 100, 100, 100, 100, 100, 100, 100, 100, 
    100, 100, 100, 100, 100, 100, 100, 100, 100, 100, 100, 100, 
    100, 100, 100, 100, 100, 100, 100, 100, 100, 100, 100, 100, 
    100, 100, 100, 100, 100, 100, 100, 100, 100, 100, 100, 100, 
    100, 100, 100, 100, 100, 100, 100, 100, 100, 100, 100, 100, 
    100, 100, 100, 100, 100, 100, 100, 100, 100, 100, 100, 100, 
    100, 100, 100, 100, 100, 100, 100, 100, 100, 100, 100, 100, 
    100, 100, 100, 100, 100, 100, 100, 100, 100, 100, 100, 100, 
    100, 100, 100, 100, 100, 100, 100, 100, 100, 100, 100, 100, 
    100, 100, 100, 100, 100, 100, 100, 100, 100, 100, 100, 100, 
    100, 100, 100, 100, 100, 100, 100, 100, 100, 100, 100, 100, 
    100, 100, 100, 100, 100, 100, 100, 100, 100, 100, 100, 100, 
    100, 100, 100, 100, 100, 100, 100, 100, 100, 100, 100, 100, 
    100, 100, 100, 100, 100, 100, 100, 100, 100, 100, 100, 100, 
    100, 100, 100, 100, 100, 100, 100, 100, 100, 100, 100, 100, 
    100, 100, 100, 100, 100, 100, 100, 100, 100, 100, 100, 100, 
    100, 100, 100, 100, 100, 100, 100, 100, 100, 100, 100, 100, 
    100, 100, 100, 100, 100, 100, 100, 100, 100, 100, 100, 100, 
    100, 100, 100, 100, 100, 100, 100, 100, 100, 100, 100, 100, 
    100, 100, 100, 100, 100, 100, 100, 100, 100, 100, 100, 100, 
    100, 100, 100, 100, 100, 100, 100, 100, 100, 100, 100, 100, 
    100, 100, 100, 100, 100, 100, 100, 100, 100, 100, 100, 100, 
    100, 100, 100, 100, 100, 100, 100, 100, 100, 100, 100, 100, 
    100, 100, 100, 100, 100, 100, 100, 100, 100, 100, 100, 100, 
    100, 100, 100, 100, 100, 100, 100, 100, 100, 100, 100, 100, 
    100, 100, 100, 100, 100, 100, 100, 100, 100, 100, 100, 100, 
    100, 100, 100, 100, 100, 100, 100, 100, 100, 100, 100, 100, 
    100, 100, 100, 100, 100, 100, 100, 100, 100, 100, 100, 100, 
    100, 100, 100, 100, 100, 100, 100, 100, 100, 100, 100, 100, 
    100, 100, 100, 100, 100, 100, 100, 100, 100, 100, 100, 100, 
    100, 100, 100, 100, 100, 100, 100, 100, 100, 100, 100, 100, 
    100, 100, 100, 100, 100, 100, 100, 100, 100, 100, 100, 100, 
    100, 100, 100, 100, 100, 100, 100, 100, 100, 100, 100, 100, 
    100, 100, 100, 100, 100, 100, 100, 100, 100, 100, 100, 100, 
    100, 100, 100, 100, 100, 100, 100, 100, 100, 100, 100, 100, 
    100, 100, 100, 100, 100, 100, 100, 100, 100, 100, 100, 100, 
    100, 100, 100, 100, 100, 100, 100, 100, 100, 100, 100, 100, 
    100, 100, 100, 100, 100, 100, 100, 100, 100, 100, 100, 100, 
    100, 100, 100, 100, 100, 100, 100, 100, 100, 100, 100, 100, 
    100, 100, 100, 100, 100, 100, 100, 100, 100, 100, 100, 100, 
    100, 100, 100, 100, 100, 100, 100, 100, 100, 100, 100, 100, 
    100, 100, 100, 100, 100, 100, 100, 100, 100, 100, 100, 100, 
    100, 100, 100, 100, 100, 100, 100, 100, 100, 100, 100, 100, 
    100, 100, 100, 100, 100, 100, 100, 100, 100, 100, 100, 100, 
    100, 100, 100, 100, 100, 100, 100, 100, 100, 100, 100, 100, 
    100, 100, 100, 100, 100, 100, 100, 100, 100, 100, 100, 100, 
    100, 100, 100, 100, 100, 100, 100, 100, 100, 100, 100, 100, 
    100, 100, 100, 100, 100, 100, 100, 100, 100, 100, 100, 100, 
    100, 100, 100, 100, 100, 100, 100, 100, 100, 100, 100, 100, 
    100, 100, 100, 100, 100, 100, 100, 100, 100, 100, 100, 100, 
    100, 100, 100, 100, 100, 100, 100, 100, 100, 100, 100, 100, 
    100, 100, 100, 100, 100, 100, 100, 100, 100, 100, 100, 100, 
    100, 100, 100, 100, 100, 100, 100, 100, 100, 100, 100, 100, 
    100, 100, 100, 100, 100, 100, 100, 100, 100, 100, 100, 100, 
    100, 100, 100, 100, 100, 100, 100, 100, 100, 100, 100, 100, 
    100, 100, 100, 100, 100, 100, 100, 100, 100, 100, 100, 100, 
    100, 100, 100, 100, 100, 100, 100, 100, 100, 100, 100, 100, 
    100, 100, 100, 100, 100, 100, 100, 100, 100, 100, 100, 100, 
    100, 100, 100, 100, 100, 100, 100, 100, 100, 100, 100, 100, 
    100, 100, 100, 100, 100, 100, 100, 100, 100, 100, 100, 100, 
    100, 100, 100, 100, 100, 100, 100, 100, 100, 100, 100, 100, 
    100, 100, 100, 100, 100, 100, 100, 100, 100, 100, 100, 100, 
    100, 100, 100, 100, 100, 100, 100, 100, 100, 100, 100, 100, 
    100, 100, 100, 100, 100, 100, 100, 100, 100, 100, 100, 100, 
    100, 100, 100, 100, 100, 100, 100, 100, 100, 100, 100, 100, 
    100, 100, 100, 100, 100, 100, 100, 100, 100, 100, 100, 100, 
    100, 100, 100, 100, 100, 100, 100, 100, 100, 100, 100, 100, 
    100, 100, 100, 100, 100, 100, 100, 100, 100, 100, 100, 100, 
    100, 100, 100, 100, 100, 100, 100, 100, 100, 100, 100, 100, 
    100, 100, 100, 100, 100, 100, 100, 100, 100, 100, 100, 100, 
    100, 100, 100, 100, 100, 100, 100, 100, 100, 100, 100, 100, 
    100, 100, 100, 100, 100, 100, 100, 100, 100, 100, 100, 100, 
    100, 100, 100, 100, 100, 100, 100, 100, 100, 100, 100, 100, 
    100, 100, 100, 100, 100, 100, 100, 100, 100, 100, 100, 100, 
    100, 100, 100, 100, 100, 100, 100, 100, 100, 100, 100, 100, 
    100, 100, 100, 100, 100, 100, 100, 100, 100, 100, 100, 100, 
    100, 100, 100, 100, 100, 100, 100, 100, 100, 100, 100, 100, 
    100, 100, 100, 100, 100, 100, 100, 100, 100, 100, 100, 100, 
    100, 100, 100, 100, 100, 100, 100, 100, 100, 100, 100, 100, 
    100, 100, 100, 100, 100, 100, 100, 100, 100, 100, 100, 100, 
    100, 100, 100, 100, 100, 100, 100, 100, 100, 100, 100, 100, 
    100, 100, 100, 100, 100, 100, 100, 100, 100, 100, 100, 100, 
    100, 100, 100, 100, 100, 100, 100, 100, 100, 100, 100, 100, 
    100, 100, 100, 100, 100, 100, 100, 100, 100, 100, 100, 100, 
    100, 100, 100, 100, 100, 100, 100, 100, 100, 100, 100, 100, 
    100, 100, 100, 100, 100, 100, 100, 100, 100, 100, 100, 100, 
    100, 100, 100, 100, 100, 100, 100, 100, 100, 100, 100, 100, 
    100, 100, 100, 100, 100, 100, 100, 100, 100, 100, 100, 100, 
    100, 100, 100, 100, 100, 100, 100, 100, 100, 100, 100, 100, 
    100, 100, 100, 100, 100, 100, 100, 100, 100, 100, 100, 100, 
    100, 100, 100, 100, 100, 100, 100, 100, 100, 100, 100, 100, 
    100, 100, 100, 100, 100, 100, 100, 100, 100, 100, 100, 100, 
    100, 100, 100, 100, 100, 100, 100, 100, 100, 100, 100, 100, 
    100, 100, 100, 100, 100, 100, 100, 100, 100, 100, 100, 100, 
    100, 100, 100, 100, 100, 100, 100, 100, 100, 100, 100, 100, 
    100, 100, 100, 100, 100, 100, 100, 100, 100, 100, 100, 100, 
    100, 100, 100, 100, 100, 100, 100, 100, 100, 100, 100, 100, 
    100, 100, 100, 100, 100, 100, 100, 100, 100, 100, 100, 100, 
    100, 100, 100, 100, 100, 100, 100, 100, 100, 100, 100, 100, 
    100, 100, 100, 100, 100, 100, 100, 100, 100, 100, 100, 100, 
    100, 100, 100, 100, 100, 100, 100, 100, 100, 100, 100, 100, 
    100, 100, 100, 100, 100, 100, 100, 100, 100, 100, 100, 100, 
    100, 100, 100, 100, 100, 100, 100, 100, 100, 100, 100, 100, 
    100, 100, 100, 100, 100, 100, 100, 100, 100, 100, 100, 100, 
    100, 100, 100, 100, 100, 100, 100, 100, 100, 100, 100, 100, 
    100, 100, 100, 100, 100, 100, 100, 100, 100, 100, 100, 100, 
    100, 100, 100, 100, 100, 100, 100, 100, 100, 100, 100, 100, 
    100, 100, 100, 100, 100, 100, 100, 100, 100, 100, 100, 100, 
    100, 100, 100, 100, 100, 100, 100, 100, 100, 100, 100, 100, 
    100, 100, 100, 100, 100, 100, 100, 100, 100, 100, 100, 100, 
    100, 100, 100, 100, 100, 100, 100, 100, 100, 100, 100, 100, 
    100, 100, 100, 100, 100, 100, 100, 100, 100, 100, 100, 100, 
    100, 100, 100, 100, 100, 100, 100, 100, 100, 100, 100, 100, 
    100, 100, 100, 100, 100, 100, 100, 100, 100, 100, 100, 100, 
    100, 100, 100, 100, 100, 100, 100, 100, 100, 100, 100, 100, 
    100, 100, 100, 100, 100, 100, 100, 100, 100, 100, 100, 100, 
    100, 100, 100, 100, 100, 100, 100, 100, 100, 100, 100, 100, 
    100, 100, 100, 100, 100, 100, 100, 100, 100, 100, 100, 100, 
    100, 100, 100, 100, 100, 100, 100, 100, 100, 100, 100, 100, 
    100, 100, 100, 100, 100, 100, 100, 100, 100, 100, 100, 100, 
    100, 100, 100, 100, 100, 100, 100, 100, 100, 100, 100, 100, 
    100, 100, 100, 100, 100, 100, 100, 100, 100, 100, 100, 100, 
    100, 100, 100, 100, 100, 100, 100, 100, 100, 100, 100, 100, 
    100, 100, 100, 100, 100, 100, 100, 100, 100, 100, 100, 100, 
    100, 100, 100, 100, 100, 100, 100, 100, 100, 100, 100, 100, 
    100, 100, 100, 100, 100, 100, 100, 100, 100, 100, 100, 100, 
    100, 100, 100, 100, 100, 100, 100, 100, 100, 100, 100, 100, 
    100, 100, 100, 100, 100, 100, 100, 100, 100, 100, 100, 100, 
    100, 100, 100, 100, 100, 100, 100, 100, 100, 100, 100, 100, 
    100, 100, 100, 100, 100, 100, 100, 100, 100, 100, 100, 100, 
    100, 100, 100, 100, 100, 100, 100, 100, 100, 100, 100, 100, 
    100, 100, 100, 100, 100, 100, 100, 100, 100, 100, 100, 100, 
    100, 100, 100, 100, 100, 100, 100, 100, 100, 100, 100, 100, 
    100, 100, 100, 100, 100, 100, 100, 100, 100, 100, 100, 100, 
    100, 100, 100, 100, 100, 100, 100, 100, 100, 100, 100, 100, 
    100, 100, 100, 100, 100, 100, 100, 100, 100, 100, 100, 100, 
    100, 100, 100, 100, 100, 100, 100, 100, 100, 100, 100, 100, 
    100, 100, 100, 100, 100, 100, 100, 100, 100, 100, 100, 100, 
    100, 100, 100, 100, 100, 100, 100, 100, 100, 100, 100, 100, 
    100, 100, 100, 100, 100, 100, 100, 100, 100, 100, 100, 100, 
    100, 100, 100, 100, 100, 100, 100, 100, 100, 100, 100, 100, 
    100, 100, 100, 100, 100, 100, 100, 100, 100, 100, 100, 100, 
    100, 100, 100, 100, 100, 100, 100, 100, 100, 100, 100, 100, 
    100, 100, 100, 100, 100, 100, 100, 100, 100, 100, 100, 100, 
    100, 100, 100, 100, 100, 100, 100, 100, 100, 100, 100, 100, 
    100, 100, 100, 100, 100, 100, 100, 100, 100, 100, 100, 100, 
    100, 100, 100, 100, 100, 100, 100, 100, 100, 100, 100, 100, 
    100, 100, 100, 100, 100, 100, 100, 100, 100, 100, 100, 100, 
    100, 100, 100, 100, 100, 100, 100, 100, 100, 100, 100, 100, 
    100, 100, 100, 100, 100, 100, 100, 100, 100, 100, 100, 100, 
    100, 100, 100, 100, 100, 100, 100, 100, 100, 100, 100, 100, 
    100, 100, 100, 100, 100, 100, 100, 100, 100, 100, 100, 100, 
    100, 100, 100, 100, 100, 100, 100, 100, 100, 100, 100, 100, 
    100, 100, 100, 100, 100, 100, 100, 100, 100, 100, 100, 100, 
    100, 100, 100, 100, 100, 100, 100, 100, 100, 100, 100, 100, 
    100, 100, 100, 100, 100, 100, 100, 100, 100, 100, 100, 100, 
    100, 100, 100, 100, 100, 100, 100, 100, 100, 100, 100, 100, 
    100, 100, 100, 100, 100, 100, 100, 100, 100, 100, 100, 100, 
    100, 100, 100, 100, 100, 100, 100, 100, 100, 100, 100, 100, 
    100, 100, 100, 100, 100, 100, 100, 100, 100, 100, 100, 100, 
    100, 100, 100, 100, 100, 100, 100, 100, 100, 100, 100, 100, 
    100, 100, 100, 100, 100, 100, 100, 100, 100, 100, 100, 100, 
    100, 100, 100, 100, 100, 100, 100, 100, 100, 100, 100, 100, 
    100, 100, 100, 100, 100, 100, 100, 100, 100, 100, 100, 100, 
    100, 100, 100, 100, 100, 100, 100, 100, 100, 100, 100, 100, 
    100, 100, 100, 100, 100, 100, 100, 100, 100, 100, 100, 100, 
    100, 100, 100, 100, 100, 100, 100, 100, 100, 100, 100, 100, 
    100, 100, 100, 100, 100, 100, 100, 100, 100, 100, 100, 100, 
    100, 100, 100, 100, 100, 100, 100, 100, 100, 100, 100, 100, 
    100, 100, 100, 100, 100, 100, 100, 100, 100, 100, 100, 100, 
    100, 100, 100, 100, 100, 100, 100, 100, 100, 100, 100, 100, 
    100, 100, 100, 100, 100, 100, 100, 100, 100, 100, 100, 100, 
    100, 100, 100, 100, 100, 100, 100, 100, 100, 100, 100, 100, 
    100, 100, 100, 100, 100, 100, 100, 100, 100, 100, 100, 100, 
    100, 100, 100, 100, 100, 100, 100, 100, 100, 100, 100, 100, 
    100, 100, 100, 100, 100, 100, 100, 100, 100, 100, 100, 100, 
    100, 100, 100, 100, 100, 100, 100, 100, 100, 100, 100, 100, 
    100, 100, 100, 100, 100, 100, 100, 100, 100, 100, 100, 100, 
    100, 100, 100, 100, 100, 100, 100, 100, 100, 100, 100, 100, 
    100, 100, 100, 100, 100, 100, 100, 100, 100, 100, 100, 100, 
    100, 100, 100, 100, 100, 100, 100, 100, 100, 100, 100, 100, 
    100, 100, 100, 100, 100, 100, 100, 100, 100, 100, 100, 100, 
    100, 100, 100, 100, 100, 100, 100, 100, 100, 100, 100, 100, 
    100, 100, 100, 100, 100, 100, 100, 100, 100, 100, 100, 100, 
    100, 100, 100, 100, 100, 100, 100, 100, 100, 100, 100, 100, 
    100, 100, 100, 100, 100, 100, 100, 100, 100, 100, 100, 100, 
    100, 100, 100, 100, 100, 100, 100, 100, 100, 100, 100, 100, 
    100, 100, 100, 100, 100, 100, 100, 100, 100, 100, 100, 100, 
    100, 100, 100, 100, 100, 100, 100, 100, 100, 100, 100, 100, 
    100, 100, 100, 100, 100, 100, 100, 100, 100, 100, 100, 100, 
    100, 100, 100, 100, 100, 100, 100, 100, 100, 100, 100, 100, 
    100, 100, 100, 100, 100, 100, 100, 100, 100, 100, 100, 100, 
    100, 100, 100, 100, 100, 100, 100, 100, 100, 100, 100, 100, 
    100, 100, 100, 100, 100, 100, 100, 100, 100, 100, 100, 100, 
    100, 100, 100, 100, 100, 100, 100, 100, 100, 100, 100, 100, 
    100, 100, 100, 100, 100, 100, 100, 100, 100, 100, 100, 100, 
    100, 100, 100, 100, 100, 100, 100, 100, 100, 100, 100, 100, 
    100, 100, 100, 100, 100, 100, 100, 100, 100, 100, 100, 100, 
    100, 100, 100, 100, 100, 100, 100, 100, 100, 100, 100, 100, 
    100, 100, 100, 100, 100, 100, 100, 100, 100, 100, 100, 100, 
    100, 100, 100, 100, 100, 100, 100, 100, 100, 100, 100, 100, 
    100, 100, 100, 100, 100, 100, 100, 100, 100, 100, 100, 100, 
    100, 100, 100, 100, 100, 100, 100, 100, 100, 100, 100, 100, 
    100, 100, 100, 100, 100, 100, 100, 100, 100, 100, 100, 100, 
    100, 100, 100, 100, 100, 100, 100, 100, 100, 100, 100, 100, 
    100, 100, 100, 100, 100, 100, 100, 100, 100, 100, 100, 100, 
    100, 100, 100, 100, 100, 100, 100, 100, 100, 100, 100, 100, 
    100, 100, 100, 100, 100, 100, 100, 100, 100, 100, 100, 100, 
    100, 100, 100, 100, 100, 100, 100, 100, 100, 100, 100, 100, 
    100, 100, 100, 100, 100, 100, 100, 100, 100, 100, 100, 100, 
    100, 100, 100, 100, 100, 100, 100, 100, 100, 100, 100, 100, 
    100, 100, 100, 100, 100, 100, 100, 100, 100, 100, 100, 100, 
    100, 100, 100, 100, 100, 100, 100, 100, 100, 100, 100, 100, 
    100, 100, 100, 100, 100, 100, 100, 100, 100, 100, 100, 100, 
    100, 100, 100, 100, 100, 100, 100, 100, 100, 100, 100, 100, 
    100, 100, 100, 100, 100, 100, 100, 100, 100, 100, 100, 100, 
    100, 100, 100, 100, 100, 100, 100, 100, 100, 100, 100, 100, 
    100, 100, 100, 100, 100, 100, 100, 100, 100, 100, 100, 100, 
    100, 100, 100, 100, 100, 100, 100, 100, 100, 100, 100, 100, 
    100, 100, 100, 100, 100, 100, 100, 100, 100, 100, 100, 100, 
    100, 100, 100, 100, 100, 100, 100, 100, 100, 100, 100, 100, 
    100, 100, 100, 100, 100, 100, 100, 100, 100, 100, 100, 100, 
    100, 100, 100, 100, 100, 100, 100, 100, 100, 100, 100, 100, 
    100, 100, 100, 100, 100, 100, 100, 100, 100, 100, 100, 100, 
    100, 100, 100, 100, 100, 100, 100, 100, 100, 100, 100, 100, 
    100, 100, 100, 100, 100, 100, 100, 100, 100, 100, 100, 100, 
    100, 100, 100, 100, 100, 100, 100, 100, 100, 100, 100, 100, 
    100, 100, 100, 100, 100, 100, 100, 100, 100, 100, 100, 100, 
    100, 100, 100, 100, 100, 100, 100, 100, 100, 100, 100, 100, 
    100, 100, 100, 100, 100, 100, 100, 100, 100, 100, 100, 100, 
    100, 100, 100, 100, 100, 100, 100, 100, 100, 100, 100, 100, 
    100, 100, 100, 100, 100, 100, 100, 100, 100, 100, 100, 100, 
    100, 100, 100, 100, 100, 100, 100, 100, 100, 100, 100, 100, 
    100, 100, 100, 100, 100, 100, 100, 100, 100, 100, 100, 100, 
    100, 100, 100, 100, 100, 100, 100, 100, 100, 100, 100, 100, 
    100, 100, 100, 100, 100, 100, 100, 100, 100, 100, 100, 100, 
    100, 100, 100, 100, 100, 100, 100, 100, 100, 100, 100, 100, 
    100, 100, 100, 100, 100, 100, 100, 100, 100, 100, 100, 100, 
    100, 100, 100, 100, 100, 100, 100, 100, 100, 100, 100, 100, 
    100, 100, 100, 100, 100, 100, 100, 100, 100, 100, 100, 100, 
    100, 100, 100, 100, 100, 100, 100, 100, 100, 100, 100, 100, 
    100, 100, 100, 100, 100, 100, 100, 100, 100, 100, 100, 100, 
    100, 100, 100, 100, 100, 100, 100, 100, 100, 100, 100, 100, 
    100, 100, 100, 100, 100, 100, 100, 100, 100, 100, 100, 100, 
    100, 100, 100, 100, 100, 100, 100, 100, 100, 100, 100, 100, 
    100, 100, 100, 100, 100, 100, 100, 100, 100, 100, 100, 100, 
    100, 100, 100, 100, 100, 100, 100, 100, 100, 100, 100, 100, 
    100, 100, 100, 100, 100, 100, 100, 100, 100, 100, 100, 100, 
    100, 100, 100, 100, 100, 100, 100, 100, 100, 100, 100, 100, 
    100, 100, 100, 100, 100, 100, 100, 100, 100, 100, 100, 100, 
    100, 100, 100, 100, 100, 100, 100, 100, 100, 100, 100, 100, 
    100, 100, 100, 100, 100, 100, 100, 100, 100, 100, 100, 100, 
    100, 100, 100, 100, 100, 100, 100, 100, 100, 100, 100, 100, 
    100, 100, 100, 100, 100, 100, 100, 100, 100, 100, 100, 100, 
    100, 100, 100, 100, 100, 100, 100, 100, 100, 100, 100, 100, 
    100, 100, 100, 100, 100, 100, 100, 100, 100, 100, 100, 100, 
    100, 100, 100, 100, 100, 100, 100, 100, 100, 100, 100, 100, 
    100, 100, 100, 100, 100, 100, 100, 100, 100, 100, 100, 100, 
    100, 100, 100, 100, 100, 100, 100, 100, 100, 100, 100, 100, 
    100, 100, 100, 100, 100, 100, 100, 100, 100, 100, 100, 100, 
    100, 100, 100, 100, 100, 100, 100, 100, 100, 100, 100, 100, 
    100, 100, 100, 100, 100, 100, 100, 100, 100, 100, 100, 100, 
    100, 100, 100, 100, 100, 100, 100, 100, 100, 100, 100, 100, 
    100, 100, 100, 100, 100, 100, 100, 100, 100, 100, 100, 100, 
    100, 100, 100, 100, 100, 100, 100, 100, 100, 100, 100, 100, 
    100, 100, 100, 100, 100, 100, 100, 100, 100, 100, 100, 100, 
    100, 100, 100, 100, 100, 100, 100, 100, 100, 100, 100, 100, 
    100, 100, 100, 100, 100, 100, 100, 100, 100, 100, 100, 100, 
    100, 100, 100), mu.model = c(4.14077148018277, 5.82205454422804, 
    10.2017122131849, 4.50087770805007, 3.78998532842578, 6.53578174903673, 
    2.17250005781209, 6.2414789825261, 4.06335478837745, 6.689612395618, 
    3.87179707646193, 4.10673003998561, 3.58728737372103, 4.95798759336959, 
    3.9362186707022, 5.34950903791054, 2.87857639153321, 4.04200285505382, 
    4.58927756177768, 4.73666535397713, 0.447576986741292, 0.923418531385276, 
    0.560630445162763, 0.640298426778064, 0.408964949205332, 
    0.6947173541735, 0.899035832905596, 0.850200680872557, 0.624779833847914, 
    0.352285026761827, 1.89741349579157, 1.70471094859329, 1.81944437127331, 
    1.84447856596295, 2.00468647391732, 1.88714255192285, 1.7412790356269, 
    2.05192641141917, 1.81230364022830, 1.95726282782863, 2.19871404368179, 
    2.35085496181718, 2.5224198799891, NA, NA, 2.6026960975221, 
    2.04460129552545, 3.92828453988405, 3.67044611591336, 3.56424350828793, 
    NA, NA, NA, NA, NA, NA, NA, NA, NA, NA, 2.33762642905556, 
    1.97108845740253, 2.01491870223094, 1.93379070831961, 2.25705849849247, 
    2.13967892606392, 2.22936205886545, 1.89158725657113, 2.00514848920649, 
    1.87814525770175, 6.03816558166173, 5.49469402713162, 5.77872307658662, 
    5.55232808470652, 6.17936107384108, 5.62066007878068, 5.79951949523179, 
    5.87415424246307, 5.88166222291415, 5.50607325533472, 2.36416216852746, 
    3.37221288450268, 2.04647665545600, 0.0762737246496261, NA, 
    4.25530341546348, 2.28599962496611, 2.64370776743209, 1.57341935906760, 
    2.05570432673229, NA, NA, NA, 0.112246315661933, NA, NA, 
    NA, NA, NA, NA, 0.394302982523560, 0.689457473248321, 0.392626302347575, 
    0.72507921765104, 0.409124141137244, 0.684356513670462, 0.353348715233413, 
    2.53751373656461, 0.359297925286591, 0.686150329847404, 8.82494360491738, 
    7.52800471323423, 8.44705661327543, 7.82805415200841, 9.46126246698502, 
    8.61052307543415, 7.94084380257682, 8.57736980795403, 8.2494711985557, 
    7.91122641089813, 2.73416880477855, 3.1174051556591, 2.14659444660847, 
    0.216494050539206, NA, 2.23704817340064, 1.43258005183126, 
    2.95016498552945, 1.97242947722804, 1.71336707757947, NA, 
    NA, 0.449903098228015, NA, 0.765082935583452, 3.34901891434964, 
    NA, NA, NA, NA, 0.610216998195909, 0.647525183279839, 0.599207499117814, 
    0.721505048718732, 0.738675445590142, 0.75144749515309, 0.560813346867721, 
    5.30888345483777, 0.652452546970588, 0.473434480365796, 5.70237859617657, 
    5.58117593792725, 4.30541173191972, 5.05682847665432, 6.31720273346532, 
    4.2976879801267, 4.40479267890839, 4.49985632148502, 5.9544870896257, 
    4.36156895651549, 2.40308798268336, 4.57422517261416, 2.68288117155973, 
    6.95327866052104, NA, 3.54132499213243, 1.62502006954068, 
    3.29209704869591, 1.26199200446096, 2.94097384464408, NA, 
    0.0959197032101413, NA, NA, 0.120491422166247, NA, NA, NA, 
    NA, NA, NA, NA, 0.0880624825088413, 0.0909031482089113, 0.097820550804396, 
    0.247083913473041, NA, 0.667613353699202, NA, NA, 4.51405731359884, 
    4.01355310463296, 4.32931863192755, 4.18238226089631, 4.55534705199364, 
    4.32366374097776, 4.18501847633456, 4.28872557976926, 4.20834736089939, 
    4.00209900450169, 2.56291276751433, 3.49632833559719, 2.98602384118454, 
    NA, NA, 3.31225347351558, 1.7001634016703, 2.44837839026397, 
    1.08362552630565, 2.93701153293528, NA, 0.150175366714267, 
    NA, NA, NA, NA, NA, NA, NA, NA, NA, 2.77644414428022, 0.0560021068159035, 
    1.0905404810977, NA, 0.154975699127095, NA, 0.193230437526724, 
    3.59402541585210, 34.7031757278075, 10.4285598176947, 7.13348279324088, 
    13.2504048160893, 8.76643451440714, 9.59718686694407, 12.6854655116923, 
    10.4045715678354, 8.66852019320421, 10.1240177761932, 8.68146243714942, 
    3.91387399932075, 5.21306613963306, 2.78924166446669, 0.142423306493642, 
    NA, 2.88819852138144, 3.39103902830122, 4.53137901987786, 
    1.41754054888429, 3.35185028118082, 0.0963179633486615, NA, 
    NA, 0.129091300122317, 0.142125367229128, 0.12443415183281, 
    NA, 0.115841639114640, NA, 0.0747967733620435, NA, 0.190600266070800, 
    NA, 0.403619926486069, 0.0832457232434444, 0.394890034985217, 
    0.0565000381623525, 0.281775178043468, NA, 0.436030511372469, 
    4.80627828059345, 4.38844061083152, 4.62079211549974, 4.71216477695432, 
    5.1524292816007, 4.76144264078285, 4.47399540589817, 4.79961393907554, 
    4.76561062687746, 4.67897795162015, 2.38426397200263, 2.63658931998035, 
    3.55234756780905, 0.129004954461706, NA, 3.40967644827654, 
    2.69669196709697, 4.44179967456968, 3.03842605295486, 2.15024515609518, 
    0.101824360150233, 0.122400948646689, NA, NA, NA, NA, NA, 
    NA, NA, NA, NA, 0.240647571740417, 0.165377272553253, 0.376059733436121, 
    0.117406295478841, 0.496337058875368, NA, 0.494641219988547, 
    0.114967300075304, 0.427480035449105, 4.40519077879644, 3.57894747237958, 
    4.28762044619378, 4.24128458229554, 4.64735444965995, 4.41685517501789, 
    4.27189893986246, 4.55358889356673, 4.1830775363223, 4.24598818702343, 
    3.51711180670448, 4.30169537814174, 4.22217477202191, 0.809860206422664, 
    NA, 4.36988335199751, 2.80937731973053, 4.62417503153847, 
    2.19542040267831, 4.42002727782487, 0.141765906584563, 0.115525044375245, 
    NA, NA, 0.195643267302101, NA, NA, NA, NA, NA, NA, 0.144863038040666, 
    0.273864898147201, 0.235099167097796, 0.127073705438065, 
    0.440933307931674, 0.163821081213376, 0.885684980765699, 
    0.616308393922058, 0.453138834281992, 4.74682506153795, 4.16797754501374, 
    4.69533085284999, 4.58531265713892, 5.1841359581216, 4.76359235314546, 
    4.44236419330698, 5.00958871031624, 4.70557102196319, 4.67718769089369, 
    40.6328827895042, 38.4311275817569, 39.6869833192073, 34.7411229759208, 
    45.5738115142235, 38.5842296042427, 43.0140222532277, 43.8283845953458, 
    42.5989656887909, NA, 21.2512447671628, 21.7853754302059, 
    24.8483478085357, 22.1874249637584, 19.0679146319462, 17.6888121627548, 
    23.8284663936288, 19.9058953829855, 22.2659703415216, 23.3259292285693, 
    16.9945403614901, 16.6092682107924, 16.7643610761407, 16.4901732761272, 
    16.9514008460235, 16.9157747313620, 15.7542253905877, 16.423049780776, 
    17.2060940618455, 16.7273261099933, 22.6494064797138, 21.7300716653059, 
    21.8859369219252, 21.4920957622114, 23.7825929008600, 22.8481233437962, 
    23.4819301550181, 25.0003180886489, 21.2627341323386, 21.0799603288842, 
    40.4051220395934, 34.0453374289387, 37.683378066337, 32.7581702387455, 
    40.9701952081238, 36.8656125578377, 40.7064880208251, 44.0075455327432, 
    42.4224750821697, 47.7206224772297, 23.5702896699692, 23.01147760307, 
    23.1256701197763, 22.1893992627985, 24.7798221327658, 20.1095744284187, 
    26.4495323235413, 22.8419619444938, 22.1103785028562, 23.5867224464076, 
    12.8761099164651, 12.2485712983895, 12.5020957769444, 12.4782152381741, 
    12.7774428087135, 12.4705989878883, 12.8705641618673, 12.6674202504075, 
    12.6434672602942, 12.3905740531071, 26.8756041379938, 21.6505700431705, 
    25.7133190981069, 24.2800536992304, 25.6099851579594, 23.1939196557392, 
    19.8687483445604, 25.4032790899076, 23.2062851233938, 25.2047607639552, 
    56.701338599924, 42.318118965238, 47.8285416135491, NA, 48.2788880845793, 
    NA, 51.1064866185146, 40.4020134737002, 57.4435186343283, 
    51.3967543598554, 30.8555885028565, 25.6129066497982, 34.2995502028949, 
    26.0898904961511, 29.4627326601933, 24.078391321441, 31.3001861331619, 
    29.1037434031763, 29.5760460678340, 28.3836616259730, 8.58999516214172, 
    7.92247039679624, 8.27351434430117, 7.78115911337542, 8.5931972287544, 
    8.73837864789603, 8.19788927304114, 7.60669223087004, 8.1304571658072, 
    7.52134265773338, 27.2772719502726, 24.6970647983480, 25.3246541036218, 
    21.5142064405671, 27.6389576647396, 21.6440078588856, 20.4775451618532, 
    22.5426946536916, 24.4713431613129, 22.5140719978499, 3.53646073356746, 
    4.61028726425761, 2.79012459350084, 0.245130065544901, 0.270517854628599, 
    3.23594661788757, 2.5330062727667, 2.39241097812629, 3.83416459825433, 
    3.3723710068916, 0.156195187148873, 0.136680545334732, 0.164269778150485, 
    0.320137289764871, 0.15768585229273, 0.136090462064812, 0.292124292919343, 
    0.125717237253592, 0.101888197192147, 0.0988812143471807, 
    0.160665439319020, 0.226172502851490, 0.307839606636995, 
    0.536027880959032, 0.191262374394414, 0.178703242402788, 
    0.321126539145216, 0.153241416950764, 0.23530029908145, 0.177611499094307, 
    4.76138403115194, 4.57968061746157, 4.63002860098422, 4.58266638581514, 
    4.65632573731041, 4.51606184216059, 4.59465561785444, 4.6811140437735, 
    4.64629732030221, 4.31699259634969, 2.11888122497621, 2.57135016048016, 
    1.88690605191854, 0.682532302949279, 0.0580808079663847, 
    1.29971813387304, 2.01218679290228, 1.97379745038083, 1.02111224242654, 
    2.01316611253765, NA, 0.0857122514832457, NA, NA, NA, NA, 
    NA, NA, NA, NA, 0.670813938685596, 0.685683154658644, 0.548887169375449, 
    1.07262299965349, 0.625141689869551, 0.698248219177563, 0.626301647322925, 
    2.84977020593852, 0.681410671654397, 0.71446107014732, 8.15716424653361, 
    7.5032470996887, 7.40313373145102, 6.91882650626675, 8.59127680647545, 
    7.55283574998135, 7.56973243951974, 7.68831496911862, 7.65521619607669, 
    6.96401738406898, 1.9613673206189, 2.68174683487512, 2.36273272318528, 
    NA, NA, 2.26879626193843, 1.42909916284233, 1.45142362116731, 
    1.85665365323155, 1.32416819561874, NA, NA, NA, NA, NA, NA, 
    NA, NA, -0.650679971750837, NA, 0.254933980496773, 0.318048511088274, 
    0.226951596014621, 0.466135537318783, 0.246678780646207, 
    0.346903418544456, 0.208256272142551, 0.912140437113991, 
    0.278366980925705, 0.391307324347016, 13.5725152387590, 12.7701111380408, 
    12.8130640039972, 12.5979617177739, 13.3443041137535, 12.7287752898269, 
    12.5068888489040, 12.6035153024257, 13.0745445714559, 12.4744710420154, 
    2.51486218903711, 2.42883113842333, 1.78828941362853, 0.204222260787808, 
    NA, 2.00467132467535, 1.50666788043338, 2.91480457786827, 
    1.39833930890630, 1.30138995360088, NA, NA, NA, 0.0459055171477629, 
    6.68716570050853, NA, NA, NA, NA, NA, 0.29670985206918, 0.34682663249188, 
    NA, 0.324914895197351, NA, 0.310898274531289, NA, 2.43409006744724, 
    0.250817816388984, 0.296173655115130, 6.63650432265562, 6.17562271586451, 
    6.5189761835683, 6.26074332970476, 6.87703213339376, 6.33900978989261, 
    6.36636379145469, 6.69352880535741, 6.52616464916419, 6.38516954791873, 
    2.21982423223156, 2.57658734124369, 1.32559653330467, NA, 
    NA, 2.28115038151088, 1.40439925565368, 2.44903508541634, 
    5.91399435361591, 1.63700551084784, 0.020746078472726, NA, 
    1.61519893387909, 3.62947571841619, 2.48089188548579, 3.16277252494777, 
    1.93219543336211, NA, 1.648288924753, 2.42083811024686, NA, 
    0.171452782279919, 0.0812355977500385, 0.249887256072746, 
    NA, 0.144463511489798, NA, 0.572439382643857, 0.0538435129031263, 
    0.296617229752949, 4.52542643531038, 3.97906488051667, 4.33418799261380, 
    4.20983090624535, 4.74451650151528, 4.45757653732582, 6.33380965792588, 
    4.45821757135444, 4.29237972872177, 3.49556666713719, 8.00405310969676, 
    8.42206191443564, 8.41401081692914, 3.17726151546057, 3.43290176813881, 
    8.0067661511289, 8.71847558150785, 7.4358067243544, 8.90378371785715, 
    8.55370470630425, 1.96607812706266, 1.91003422739937, 2.17089526903425, 
    2.06154066117963, 2.3525733482603, 2.08301744786635, 2.31665988505632, 
    2.10049234563915, 2.23411527912867, 2.07070092024166, 1.80023435273560, 
    2.13103658218471, 2.09049300225591, 2.18501900384028, 1.95213410467273, 
    2.11211008525123, 1.93181788493731, 3.69479038911856, 1.89739462474500, 
    2.02219295602392, 12.3739322739636, 12.0358550636434, 11.8826740338843, 
    11.6905719249529, 12.5429881771126, 11.7494377564904, 11.8039057798198, 
    11.7671041210176, 12.3021514699412, 11.4055916121682, 2.63239006032766, 
    2.07256700787163, 2.01982223018687, 0.168992432143116, 0.0837098147242295, 
    2.83553486142617, 1.99556295206451, 2.1919654971469, 1.53124962315072, 
    2.50074013881914, 0.166493671747809, 3.36002902465223, 0.111229990152316, 
    2.95251294638351, 0.186754584759413, 1.69956502471400, NA, 
    0.458503201543365, 0.117336358073993, 0.626041144025071, 
    0.261722419002224, 0.445243028870677, 0.410465582720115, 
    0.492344165415034, 0.313922332706323, 0.485383252601686, 
    0.299314976551428, 0.419049017800282, 0.322614296342859, 
    0.484683809781631, 7.18820968425493, 6.76097450888668, 6.90574299363658, 
    6.9342867103838, 7.56582669450965, 7.33233490234014, 6.68347619819808, 
    6.84726826473654, 7.02880511345383, 6.80802134758658, 2.03228842832193, 
    2.68867466676146, 2.52323732748467, 0.0861728108059306, NA, 
    2.28361291977636, 1.77046302283969, 2.10435854637652, 1.70686396276769, 
    1.58821157205848, NA, 0.109671775205249, NA, 0.0907649201464786, 
    1.14208544550564, 0.188090957613608, 0.620270319628783, NA, 
    0.342985802276471, NA, 0.0672318299601996, 0.207224843086909, 
    0.098771301092858, 0.38769796990433, NA, 0.277057414100274, 
    0.0386272994659058, 0.534882714618517, 0.327273845255838, 
    0.25356508308272, 14.7174901104713, 13.2246756160827, 13.2274097040334, 
    12.9712296089212, 14.1967775840526, 12.6302360179229, 13.0282268390755, 
    12.7717801695617, 13.2046746093882, 12.7136158080132, 2.29845870054699, 
    3.09853229398945, 2.26768458066006, 0.521208307035239, 0.217550764417594, 
    3.58987329375071, 2.79333650594609, 3.61952161772497, 1.42702700049988, 
    2.18505707530435, 0.182154346730166, 0.315382243328742, 0.187264239079736, 
    0.438718868945821, 0.312503764425446, 0.569571061357313, 
    0.607128062591, 0.371846872467055, 0.323006520768347, 0.391408532290423, 
    0.911497586490136, 1.11914805775555, 0.961357919187746, 1.08188897375518, 
    0.900317048139569, 1.16626594510786, 0.937338123874412, 2.29463070545723, 
    0.934140376817438, 1.1284786263408, 15.9585423940742, 14.6410483791073, 
    15.1340140578300, 14.1679802013563, 15.0435594476761, 14.2046425236858, 
    14.4886706370620, 14.4510711971881, 14.8118724932771, 14.4432329298489, 
    46.3116598868262, 59.3525702470904, 44.7568403131044, 55.2427146223848, 
    59.8057960544983, 41.8133176322786, 62.555721016659, 54.4563879558231, 
    49.742504199123, 40.6162106907437, 16.0637672857076, 13.0985085792493, 
    16.7063498943009, 16.3179912731934, 17.3373076784603, 16.3142338687525, 
    16.9569675769214, 19.5659498312022, 18.7923145471769, 16.9113649065695, 
    14.1064426049948, 14.4449571049855, 14.3383299969689, 12.9316675933436, 
    13.9523593071828, 14.2631351792223, 15.2117144091053, 14.6888952794115, 
    14.2227042494165, 13.7950156715353, 28.2681217374078, 28.357817694642, 
    28.9255723606387, 24.2675038329843, 26.9363068533499, 24.6247675668745, 
    28.3864291450684, 25.4964097621667, 26.4860087363836, 25.3180020660869, 
    12.7675316286699, 19.5969255121537, 11.8047669121068, 11.3402498984392, 
    11.9268935503874, 12.8407352917375, 12.6292004251316, 11.9754966634584, 
    11.1472812234349, 11.8248806601206, 7.86301521716586, 8.06853590278057, 
    9.01818238255428, 8.4206231388408, 8.20701899997101, 7.72415956385108, 
    8.84156052358825, 8.21749743158143, 8.46992869402915, 8.41378433503053, 
    9.16933488740528, 7.70913154971551, 9.40065484632105, 8.07928243034543, 
    7.45316039733978, 7.6355694322328, 9.797947562182, 8.46481527373927, 
    8.79783736239, 8.75524536945615, 10.8047951877642, 10.0669134836293, 
    10.0685116662302, 10.1254232926754, 10.7545432242135, 9.78250064863938, 
    9.06262344779387, 9.93421275238757, 10.0929166191261, 10.5987859594158, 
    6.41225689576753, 6.73555737506804, 5.64128957902458, 5.83131932355886, 
    6.37979493280433, 6.24143180784129, 6.35717373873741, 6.79970877234288, 
    6.68797290629492, 4.94643345655055, 3.60359883036464, 2.80029265498643, 
    2.71808944092021, 3.39758646204202, 4.54200620055688, 4.30446093338872, 
    4.48600904597468, 4.29355042575777, 4.93452024554887, 3.39187995219496, 
    9.74239602370257, 9.79872638771568, 10.9343992625799, 8.87281420284087, 
    10.0596246519448, 8.19300735920233, 10.3614190381805, 9.6377121249866, 
    9.2587384176782, 8.98694335010645, 7.76516090985478, 6.95684549043119, 
    8.0568737552674, 6.93599471746636, 7.80523604979271, 7.24050582371024, 
    7.18333744253277, 7.3379937552496, 7.4578900958019, 7.02100352858169, 
    24.6043938034340, 22.9499536781276, 24.8633224652274, 0.80654738184447, 
    0.804612515215178, 23.0647920524806, 24.1705034660410, 17.6018452460139, 
    25.1381644160838, 23.9915258350044, 0.959823028112697, 0.691850924786684, 
    1.02062433155795, 1.88594144356641, 2.59884430520967, 1.33017982586748, 
    1.62133023649083, 0.819830112687634, 1.65949963286328, 0.859233925914733, 
    0.813292524303427, 0.518007588647428, 0.521372048564053, 
    0.773042427453268, 0.770131369717035, 0.517201678962198, 
    1.12076796436153, 4.54460167308994, 0.796157943662986, 0.675737049918442, 
    11.7512322356839, 11.6630131066363, 11.0247786554018, 10.8223552909329, 
    11.6334446249535, 11.1023843159075, 11.0591932281518, 11.3189840604789, 
    10.7765534961853, 10.8831177235516, 5.31769428278445, 3.00093615093752, 
    2.69168106543775, 0.279941997486911, 0.270391789841856, 2.63961808896505, 
    3.69122692475294, 1.69817222487607, 3.65280924983968, 2.17282613077346, 
    0.192030110318311, 0.171461208685268, 0.145297025701815, 
    0.229653229673451, NA, 0.193674337632111, 0.327350293344197, 
    0.227975961728699, 0.151207864439310, 0.163962215012707, 
    1.34191135872483, 1.13445600318066, 0.759705014578617, 1.14907411151285, 
    1.16824722573426, 0.770421590733085, 1.47218599241502, 5.43026160994807, 
    0.901980256225783, 1.21504992563550, 13.9781521259821, 13.4209817551491, 
    14.2375646460701, 13.8731505447022, 14.2274193574678, 13.7922186290806, 
    13.8451417242860, 13.2980521244115, 13.5612736013914, 12.9790595994089, 
    8.03641728220812, 9.5064979340806, 9.10210768160095, 0.656453628237458, 
    0.649211197708326, 8.88007534835599, 8.95989636084338, 9.3350416234432, 
    7.84833444252717, 8.55297086259143, 1.74285760987038, 1.76503013800913, 
    1.81312989000939, 1.71161062815068, 2.20427949366207, 1.83164281192909, 
    1.93822110809128, 1.62288183001799, 1.94121708941912, 1.77892010666385, 
    0.562178465320018, 0.626283890207041, 0.567827267940083, 
    0.855836423460132, 0.615337006408546, 0.61682255117149, 0.814091893155005, 
    4.10234790233863, 0.518554764920617, 0.636101751086872, 13.3760458568697, 
    13.1021168277105, 13.5071071538855, 13.2060670672198, 13.6371273180999, 
    13.1961335460942, 13.2493326401422, 13.0935921221096, 13.1179508074430, 
    13.0173402930722, 5.10147072630144, 4.88722154794755, 3.16409285374062, 
    NA, NA, 5.63536403051757, 3.97960680669304, 4.11296865999076, 
    3.40192727858868, 2.98454925617647, NA, NA, 0.0345403940808792, 
    NA, 0.0377749193732032, NA, NA, NA, NA, NA, 0.363966557287707, 
    0.337463829159060, 0.382874347376135, 0.34047574020314, 0.363515388889413, 
    0.316755411201658, 0.354486629949380, 1.93951293430651, 0.358333694267087, 
    0.287100486555029, 16.3795778334033, 14.8402845906434, 15.2155137710794, 
    15.2175309032437, 15.5650796491306, 15.2229130650706, 15.1486346563859, 
    15.3046815441803, 14.9530659951886, 15.1388643047344, 1.16584069331256, 
    1.80714745195995, 1.56308519410737, 0.215432005429311, NA, 
    2.00721055986594, 1.18379265216989, 1.45007691448815, 1.24036950326921, 
    1.20069360514124, 0.0735548808536157, 0.181106010252769, 
    3.4260689755576, 2.62490940536137, 2.94318647873572, 3.04786134748525, 
    3.05743467143686, 2.71663158831721, 3.49406997604689, 3.34530218058024, 
    0.130254395332629, 0.344959867218864, 0.214840226797873, 
    0.472596871102631, 0.187766329709353, 0.377999311347744, 
    0.186088447870813, 1.80179078299387, 0.610565469856744, 0.394707065980473, 
    3.31808009413586, 1.84610087285711, 2.99478101881051, 2.86147219081527, 
    3.67208575719417, 3.27080419805506, 2.79661956095705, 3.36644566349973, 
    2.61065761163376, 2.7096159072935, 7.5284082521193, 6.79188407246936, 
    7.21006862118403, NA, NA, 6.0511463022641, 7.62113282679605, 
    6.87462989893959, 6.94302690314954, 6.1494776373899, NA, 
    NA, NA, 0.0845069766369326, 0.069030813595134, 0.0674518814575755, 
    NA, NA, NA, 0.064403969617834, 0.0709407327796308, 0.0825278085061079, 
    0.078684413582515, 0.117966457418308, 0.0942630757754535, 
    0.116133594633527, 0.0490831006103549, 0.111523426294075, 
    0.109466126074076, 0.0182853562174781, 2.84992974020937, 
    1.76175069928591, 2.29247897689527, 2.39272836233721, 3.31138071156, 
    2.72357992344084, 2.12140955018237, 2.87509047771164, 2.09512826904964, 
    2.21716182784933, 5.20079240321745, 8.02914295884698, 4.98008425432328, 
    NA, NA, 5.13469074765385, 5.60342996356113, 4.7180493180697, 
    4.01490536475405, 4.86603898730523, 0.0346330152173872, NA, 
    NA, NA, 0.0705224594298174, NA, NA, NA, NA, NA, 1.07799844711955, 
    1.03156664982047, 0.716022092894907, 1.12380146048434, 1.10287654916598, 
    1.09604483048012, 1.23690485886280, 4.35510795052093, NA, 
    1.22900208509945, 14.6762179453447, 14.6633825667329, 14.8604443169574, 
    14.9846854916389, 15.8885306516212, 15.5854258252973, 14.7208358063343, 
    14.5575057833792, 14.8821411854694, 15.1031207373247, 3.20534627654784, 
    3.19420980030458, 2.46271955214669, NA, NA, 2.24611663562344, 
    3.58842978325574, 3.43473910572778, 1.91156262066173, 2.26216112691508, 
    0.051735997404113, NA, 0.0533336533753076, 0.0615913204793129, 
    8.0977924451715, NA, 8.08343861260458, NA, 0.0556699750384606, 
    0.0410634727254923, 1.67570924755702, 1.68747137806147, 1.63808357855541, 
    1.62260825311188, 1.59348761798087, 1.68112789396495, 1.6900459826489, 
    4.13072241029211, 1.58653646464852, 1.70503411996144, 14.9121129005749, 
    14.0146753576885, 14.2051490675706, 13.9791453653176, 14.0793656397665, 
    14.2624512265621, 13.7903857617999, 14.3381213097422, 13.7441261582169, 
    14.1509772672548, 8.3353000117505, 7.47577496312724, 7.78185281035856, 
    3.93248894152366, 3.90478648641061, 8.80893756432868, 7.8368925381541, 
    7.60635059289312, 8.33267999645946, 8.74979749880335, NA, 
    NA, 2.82710426837317, 5.25766085955197, 2.80303472855888, 
    2.86036518279021, 2.89657422995402, 8.74016743755675, 2.76173160914237, 
    2.47606066555020, 2.50242807643011, 2.69927644807454, 2.57481295600588, 
    2.39659667140119, 2.58065397044516, 12.9609224626424, 5.37860691221386, 
    4.74788080691971, 2.70068846808611, 2.78721486714475, 13.8420314130935, 
    13.4268256553242, 13.1567824877496, 13.1522013420499, 13.2358760619791, 
    13.1886715794705, 13.1598455211048, 13.3022284084969, 13.0825604320714, 
    13.2036572519770, 50.5845960159089, 43.7634630672385, 63.2369994050788, 
    48.8648063362229, 59.3088496706706, 46.4353846091444, 50.7223359332157, 
    59.4461366366787, 67.9196017486149, 45.1030317410627, 18.3753282339724, 
    15.9267921630103, 23.1694042679863, 19.0917654815678, 22.5669302430208, 
    15.2113939380163, 17.6987855135846, 25.9311534534757, 20.6646307388187, 
    23.6500057539535, 13.5064932784531, 10.8874309607332, 10.7793165961775, 
    12.4220342244893, 13.3414930519564, 12.4667025032803, 11.6156061186639, 
    12.0570951198954, 14.7743116782158, 11.9707916780936, 29.7035283130363, 
    32.5074388977276, 31.1255574869958, 29.3487894143754, 30.9019651752798, 
    28.6872700355014, 27.9263984768954, 30.6396247711539, 28.3087505139757, 
    29.5378376966153, 25.8958400695251, 26.4615945384529, 25.7695315352032, 
    23.8847931755839, NA, 23.0602030187149, 26.3203835196429, 
    27.4753455982474, 26.1320996965804, 22.6367214654571, 20.4952791722070, 
    17.1445910260292, 19.2754238116085, 16.4136734109697, 16.7214937814845, 
    15.6481741750890, 18.077864108934, 16.7400454735575, 20.4115147982136, 
    16.2137563931791, 10.5084104475492, 9.72067232105066, 10.3160967463145, 
    9.51228995301453, 10.2312897914906, 10.0008754295738, 11.1515219501473, 
    9.45877808048064, 10.4220319850219, 9.49205423631468, 17.1197086396981, 
    15.9524329485291, 18.8080571540124, 17.4537101545322, 18.2596441266022, 
    15.3606316741505, 18.8204692018733, 16.9164356110920, 16.9004960499052, 
    18.0084865315073, 25.4497050048442, 43.9976848603346, 24.9018817946056, 
    7.6932618664614, 7.37294401010926, 24.5173854766033, 22.9886133403566, 
    37.9140831976631, 18.6004456207215, 17.7926506046105, 6.62720737886266, 
    6.94804299891244, 7.80907217012174, 7.41484177782333, 8.022067944484, 
    7.58271678231161, 7.54707020870512, 7.49387441173428, 9.78095255144394, 
    8.0589704446032, 1.88283250747635, 1.94422569682286, 1.55724792763877, 
    1.67169054374711, 1.67391915673243, 2.13935852776579, 1.87408811129925, 
    2.14930169574423, 1.80701829140013, 1.96226426229203, 59.6307457425598, 
    52.3822851867106, 59.2103639290872, 58.5914968122352, 67.0739958695365, 
    41.1509976688562, 52.9441887568105, 52.6658632590815, 62.0585736950029, 
    56.2340650041484, 3.8300692169059, 2.72635877290141, 2.10826885000713, 
    1.81593363971063, 0.80681745682364, 2.35329934400835, NA, 
    3.22764379671841, 2.48048230715234, 2.80902250094266, 0.95888314137685, 
    0.189785141816935, 0.750714448049072, 0.191110387325912, 
    0.745470588595833, 3.09161154847291, 1.07566515646485, 0.209268407439538, 
    0.781173709751072, 0.239716035240166, 3.56045012964861, 3.23930335530905, 
    3.5940821783738, 3.07190048232657, 3.27446530544553, 3.07017564256189, 
    3.50228901014946, 4.15524166640503, 3.83472326641791, 3.30491126523126, 
    8.0895526903732, 7.59035800481873, 7.78294883433984, 8.02157972869927, 
    10.1854102491429, 8.52565614352092, 7.78011833619026, 8.25343443166423, 
    7.22502832120371, 8.14767945900412, 19.2733581990708, 18.6409913738605, 
    19.6556232392726, 6.32132098147597, 6.39815735824036, 20.1135086633653, 
    21.8910321311854, 17.7196230080030, 20.3559880407100, 19.5691535972138, 
    2.18213603776227, 6.8490660139797, 2.28262644030245, 3.27097127081104, 
    2.69173974306347, 2.50813874703612, 4.44500599346782, 2.16327859469438, 
    3.22473389686599, 3.11791781764343, 2.29036371612500, 2.53109956480063, 
    3.01844311161121, 2.49690479358877, 2.48825691285968, 2.25024157600293, 
    2.75611960175079, 1.59773349540729, 2.64300917246652, 2.50002197312666, 
    7.80962809137528, 6.89394394767693, 6.93040826072211, 7.33296247547934, 
    9.08464906419789, 7.5448616019838, 6.85032788064753, 7.83969170683212, 
    6.68379260831081, 6.8209041451631, 8.25883850040274, 8.1990869764498, 
    8.80926193207127, 2.53963499309527, 3.15189371726381, 8.27439825789757, 
    8.39883386153929, 7.99167031898696, 7.73949672374939, 8.16835984610722, 
    0.354757696835201, 0.433944585662577, 0.668081798397802, 
    0.562113182604096, 0.556122246836399, 0.532648615960217, 
    0.577052846944063, 0.481973614263887, 0.51761412969316, 0.620408235353372, 
    0.245759451409142, 0.0671138385081142, 0.169651164119063, 
    0.060481899782885, 0.247278144946948, 0.0448219617873973, 
    0.408067752060196, 0.486979584625322, 0.267918982297219, 
    0.0380561003413737, 1.85348889451528, 1.50159439726331, 1.45657116794812, 
    1.39636842698319, 1.78441143205791, 1.35969157938396, 1.77135707996675, 
    1.70654861210666, 1.84679349790888, 1.39415008523701, 2.53090852249227, 
    1.75322185467306, 1.89526013533118, NA, 0.0617586560562249, 
    1.60191866937890, 1.55615227623946, 1.68940534893874, 1.64191621442810, 
    1.10371394602286, 0.0643186790863589, NA, 0.0662722253269376, 
    NA, 0.0776992479381717, NA, 0.124628239834143, NA, NA, NA, 
    0.111999980902245, 0.0695365898044961, 0.164475448862648, 
    0.100817440489256, 0.163878200933499, NA, 0.124764776087420, 
    0.238860455641391, 0.180076960293289, 0.0414233239649199, 
    4.43826593631373, 4.32070433600807, 4.04172606866517, 4.31502267104853, 
    4.62306581766903, 4.55680669485928, 3.93606129764578, 4.72219270469955, 
    4.13909783444052, 4.32136174156919, 20.7023920795086, 23.6559880247784, 
    22.2296609194288, 8.27224025870562, 8.33242221821522, 23.2531340961216, 
    22.4640941372384, 20.7936047948862, 21.4084516729773, 22.8554220078683, 
    2.53187911128115, 2.52760386542837, 2.63283525349489, 2.52630732332981, 
    2.24707666359118, 2.42715802840481, 5.63080644092812, 0.657608906008064, 
    2.65432800600982, 2.50397315287607, 2.21806872244452, 2.26748264157902, 
    2.37762930251702, 2.07248095274487, NA, 1.99146770132139, 
    NA, 6.48256702516444, 2.37408677423248, NA, 14.9577590311889, 
    14.6322296545914, 15.1020093634502, 14.9069026568236, 14.9617868002664, 
    14.9015630195587, 14.5404916904989, 14.9303078732480, 14.6717977398549, 
    14.7908369436088, 2.05704183678333, 1.06490531925509, 1.41432172412537, 
    1.57337799210121, 1.77898751981998, 2.05292737725927, 1.549249709693, 
    1.56154800529674, 0.767662155057785, 1.37940934195616, 2.5087551212673, 
    2.10030851225346, 3.34916128558394, 2.67957951657718, 2.23689239632731, 
    10.3270152819509, 1.58541038372026, 1.52014711104935, 4.21044392332212, 
    4.62998897656607, 5.95095579406427, 5.28423086659905, 6.06307125564544, 
    5.34744321852115, 6.15187081237087, 5.41005855956301, 5.61063665142025, 
    5.24342869602641, 5.92352345075449, 5.33879962802854, 19.0807673588151, 
    17.4656291568373, 17.7394376937406, 17.6792640665308, 17.0021729646414, 
    18.4155093663695, 17.2421164065269, 18.4598225602718, 17.4341364717077, 
    17.7319298854762, 4.16310444013062, 3.84883206546238, 5.58864363816553, 
    3.86422390445521, 4.74315961926735, 4.24758050162814, 4.51812389711847, 
    3.05906797493633, 5.02638494079913, 3.60968990771457, 6.0746253348943, 
    7.13719015703055, 6.5849673905326, 6.40640623138365, 7.6068433580658, 
    7.24572201058687, 5.86398262922487, 5.98984076080611, 7.23674035141789, 
    6.55569437752695, 6.47333730340592, 6.61046600833293, 6.54157714344882, 
    6.78143503002276, 6.58754648923054, 6.53031250813102, 6.74352532211836, 
    6.34335022829325, 6.49824344050165, 6.82373310862922, 20.3611693977034, 
    18.7317117645162, 19.5121731492311, 20.4702239886821, 19.9907108654802, 
    19.6808211734964, 18.8347597033034, 19.7873878266181, 19.1673184160441, 
    19.9935567814212, 1.93493642754860, 2.30515871914954, 1.52182155135701, 
    1.30880141794725, 1.13789645447914, 1.49725999041196, 3.90197655382697, 
    1.19022239439777, 0.547485093834381, 0.934487134458702, 0.36745843056698, 
    2.19124806689949, 1.89607609259007, 2.05387532546658, 1.30616889496927, 
    1.62525545115959, 0.987399141233315, 2.24827167934364, 1.23336811914218, 
    2.32332218385815, 0.572130971250022, 0.450890582657469, 0.636925640339492, 
    0.556262946134974, 0.542852311442064, 0.532777345890374, 
    0.482355178744789, 0.559220650619675, 0.602692452153781, 
    0.291757406209981, 5.18564864522034, 4.89102650129745, 4.75573687022672, 
    5.13254545922258, 5.45213931974801, 5.21555892199301, 4.69246229428547, 
    5.44161473886225, 4.8242039761875, 5.10817736291433, 2.56967689576821, 
    1.94618345662225, 1.67909401399716, 1.69608994203245, 1.60619254083243, 
    1.60406810126138, 1.91171675230540, 1.54983162925662, 3.14229700018213, 
    2.17088726111010, 1.30217288268097, 2.0933062161825, 1.52742987932247, 
    1.81141005594036, 1.41378268216956, 1.80321920173584, 1.98009102372009, 
    1.73881682945117, 0.889460914952623, 1.84977573579919, 5.02506280515298, 
    5.13620877637919, 5.07531202681946, 5.54001559379496, 5.10636811679806, 
    5.52809092037712, 5.4141538091686, 5.24493784603535, 5.54246598198913, 
    5.66246707976828, 15.7837957776415, 15.5275277395673, 15.5565491114432, 
    15.7136367063226, 15.2902574838442, 15.3142231761731, 15.0044484709451, 
    15.3437747764437, 15.1655010390343, 15.7919206341138, 31.4099370937197, 
    29.7934931642573, 30.9854123706168, 40.1456004682231, 50.501055455388, 
    29.3590199361169, 32.0043022655308, 30.5727253624890, 30.3700438123769, 
    29.3298454053691, 10.1631808724699, 9.79601067769808, 10.0821882106841, 
    9.96116473366326, 9.8208762745028, 9.27749413061439, 11.8465421056121, 
    9.63211949838767, 10.0950620150866, 10.0042564244763, 13.6292794241469, 
    13.0610727434474, 13.9832223463742, 12.5160820010967, 14.1668206244247, 
    13.2672860070800, 14.0726119838953, 13.2798502125596, 13.8767253075940, 
    13.1844116841702, 16.9259843194838, 16.2116140506262, 15.8819602492248, 
    15.8470856556897, 16.9981117776906, 15.8913896719478, 16.0855251753109, 
    15.9501038564298, 16.8901527487046, 15.7192143903331, 39.0776551071156, 
    37.8508334711346, 39.0295178802028, 44.5841011639514, 38.6874475426918, 
    41.643671659119, 40.2978932140771, 37.1187016367923, 38.2606341555237, 
    38.7184318502706, 22.8242379652932, 19.1311839557199, 23.1205235375140, 
    22.1742986060456, 20.8446357813642, 19.4600417700487, 20.1869902964299, 
    19.1244319660095, 22.3126419078240, 20.4041953688525, 16.4504278297670, 
    15.9638203578918, 16.0709010820556, 15.8613757898425, 16.2564696740238, 
    15.8172642977726, 16.8566607258134, 15.7749598947694, 16.5676666296935, 
    15.5665691674900, 22.7546490447555, 20.3368193915256, 24.9031148123933, 
    20.3413011431818, 20.3512178231287, 22.6274105909697, 22.8111351144324, 
    22.3669066710563, 23.1273674129608, 21.6206178157434, 36.5498326363197, 
    48.1306989405341, 39.0316009736557, 36.9339270434541, 36.7519601455335, 
    37.1893180132739, 45.23471951681, NA, 35.0536969124113, 32.3154847487108, 
    26.1173552424075, 24.7039592955485, 22.0794195244771, 24.0153001933877, 
    25.2384493585444, 25.1183607375609, 26.5719947131969, 26.0255410897249, 
    24.5734725576473, 25.4980362522820, 6.00373076581641, 5.9471301030228, 
    5.35778189072889, 6.04332028898618, 6.365275410476, 5.97778528920951, 
    5.78871598461062, 5.87127614341958, 5.5879166694644, 5.63997592172312, 
    17.9900013519415, 12.8926863263281, 22.9804534253910, 24.6873984726512, 
    24.6057846720853, 20.1140591537975, 20.7025066079211, 23.1363358311351, 
    21.3270714167699, 15.5287194133221, 2.83648073664665, 2.26743173686649, 
    2.63431279085740, 5.06122354784422, 2.93969491406079, 2.03222528791919, 
    2.85885955833254, 2.18119065072106, 2.67540575682884, 2.14854168523494, 
    3.93821101033028, 3.61330803668187, 4.60905110102378, 2.89582877571954, 
    5.95868620152172, 3.50630509812899, 4.62557745817249, 2.54072398292842, 
    5.05241442004343, 3.9431077434612, 1.04382821865340, 0.863222164750442, 
    0.649331787087722, 0.965685100526508, 0.995125963822903, 
    0.904086772880165, 1.06165840805938, 0.843244382525799, 1.04223879153722, 
    0.830420096926913, 1.61039408392595, 1.48160404636184, 1.51116284197815, 
    1.48864692300873, 1.82942318211859, 1.64041071826821, 1.31058975363721, 
    1.70435753708794, 1.44828956768191, 1.50204894665495, 10.7032047484850, 
    12.5893471229169, 12.2384991855476, 11.0502715046389, 10.7822222683944, 
    12.3963458329041, 11.1694900745755, 12.2282129404171, 11.2536907522955, 
    12.8545423696686, 12.1239567121876, 13.8318546213787, 12.4825493468615, 
    13.2212390321210, 12.4280262302839, 14.1127775959684, 12.8389987330279, 
    11.7853748712708, 11.082990201848, 11.0549746228595, 7.42361336742814, 
    8.32361852897872, 7.58832467218565, 8.21789699260301, 7.61422768108377, 
    8.21770502238473, 7.89180570397238, 8.05685195969807, 8.13108134860127, 
    8.38121181134893, 12.4104467511550, 12.872221614379, 12.8412373070826, 
    13.6150133569171, 12.4379276534358, 13.6051383958243, 12.4702706938156, 
    13.2324543293970, 12.3185872866502, 13.3505893558485, 6.77086225389751, 
    6.44795843771183, 6.49565013127457, 6.35073932559014, 6.21119960972323, 
    7.26170286462976, 6.67878553381777, 7.31578116405744, 6.45071682667996, 
    6.92523513788628, 3.02223578027634, 6.09243229386281, NA, 
    8.19395553762427, 9.87725492095272, 3.07196941134885, NA, 
    NA, NA, 8.19132647874055, 5.19434478031179, 5.33760888745352, 
    4.90887050097265, 5.26497533657173, 5.26515487756742, 5.31415663437858, 
    5.3307047195245, 5.17194008812096, 5.2108460170235, 5.23315363422653, 
    14.5940883545335, 14.1273614165869, 14.4195491054225, 14.4112066729346, 
    14.8876561293918, 14.7058367103809, 14.6642666758167, 14.8661545762030, 
    14.3200167552483, 14.4470256477806, 19.560826100705, 22.9019534202097, 
    18.5856732520951, 17.6632274333813, 18.0614150295374, 18.8519355055049, 
    17.3136097603785, 20.2129995941196, 17.5805168740970, 18.9312259018612, 
    3.81766498174979, 4.38765858258927, 4.19807055212769, 4.16856987503674, 
    3.77288121259049, 3.78906680426567, 3.58323510760368, 3.80776635917454, 
    4.27601479819261, 4.52934898222871, 0.530703280341387, 0.538993837976323, 
    0.79419819738113, 0.611671721060685, 0.516973723697032, 0.50343249676334, 
    0.573241336131624, 0.414840600420583, 0.488045145698007, 
    0.573829557664755, 6.13630880976389, 6.24731317075463, 5.97630620033289, 
    6.39657306514215, 6.44091438925085, 6.41675304585812, 5.851737938547, 
    6.45920320674832, 6.12134505473641, 6.38899390958751, 19.6192737107139, 
    22.2383177575861, 20.6032466687325, 22.2265024748603, 20.5577436600286, 
    18.8601528394277, 19.158983144109, 23.3160736070662, 18.3032840895982, 
    19.2863479682954, 18.9607272689807, 22.1539753561555, 19.2726843964141, 
    12.8342247384056, 17.6276439493145, 13.9749550921689, 18.9594493750698, 
    19.8201894566721, 17.9324932373944, 19.3842330887431, 4.29370727378184, 
    3.86113320291396, 3.87596575207333, 4.26616130524275, 4.07225169312388, 
    4.17984729326284, 3.90588287059879, 3.92254811901035, 4.06989073702408, 
    4.28473458109982, 15.9567942327425, 15.3616622088465, 16.2772035477304, 
    15.6341829198185, 14.6756249135512, 15.6490224879114, 14.7631990500358, 
    16.3136001908008, 14.6394161576296, 16.6651919571087, 18.2697692850346, 
    21.1020086008456, 18.4777497316108, 21.576192626472, 20.3378461404407, 
    18.8924377161723, 23.9025402368816, 20.4068650282011, 17.9205379038159, 
    17.4338402268977, 12.6774448642828, 8.60221168902622, 13.7999143291784, 
    7.94466297705256, 8.65245966767958, 8.02618263473291, 12.8913864520039, 
    12.3304553235402, 12.1598284402492, 13.3494736951659, 0.51171429498592, 
    0.420637539165834, 0.527168697074447, 0.469520901095756, 
    0.549630822269715, 0.463579372956259, 0.581881667799104, 
    0.483786133881576, 0.676354002218305, 0.458317968302468, 
    6.50373760275183, 6.47476113472734, 6.34680327338267, 6.70161005054022, 
    6.79410129932558, 6.87727044964404, 6.26093887881695, 6.74236591670434, 
    6.42275052654288, 6.76260963154197, 21.2264589113703, 20.1017614249710, 
    19.2577645402682, 17.9179545110748, 17.5485577912635, 20.1258413733905, 
    25.4402086713523, 18.8033218102352, 20.7656646818349, 20.4581479702202, 
    10.0916141829676, 11.3278182235257, 11.3350203833871, 9.9079727373058, 
    10.4962142235575, 10.1178601781383, 11.3587114924262, 9.2588091551162, 
    11.3645763281452, 9.82691754421342, 0.681614958297586, 0.704888656907767, 
    0.653296713644656, 0.595634698161406, 0.870934485979892, 
    0.753911741859527, 0.797604015590336, 0.756447988508097, 
    0.769629498403585, 0.68215710250736, 2.92886392996557, 2.08900884539163, 
    2.89887234117691, 2.97987689736745, 3.16980659279608, 3.11033877947535, 
    2.69535263746317, 3.18411246375916, 2.98565421840396, 2.96733542860039, 
    25.010953675269, 33.7637362635743, 28.5273410320513, 20.964384179541, 
    20.5848765018693, 25.0347423461463, 28.9213121768432, 26.4687491290796, 
    26.0363445763314, 29.8000150678014, 14.2950055295543, 16.4624158006233, 
    10.7503863879265, 15.4109819109672, 13.8674133307941, 15.5563441376765, 
    15.4564531038069, 9.51257390850527, 14.9974315970693, 15.7323039168543, 
    0.527225511953069, 0.575318376957697, 0.487200099120662, 
    0.590497031608936, 0.34786050393568, 0.356281980727405, 0.416005342270244, 
    0.679011448673074, 0.403264209791548, 0.696464458647367, 
    4.12505615359114, 3.92381138871347, 3.80197945394102, 4.15924243930565, 
    4.81353395446289, 4.54694607433658, 3.80889184501023, 4.45897639458541, 
    3.93112231842811, 4.03850419890067, 4.09462052123365, 3.85712776182491, 
    3.92611277616906, 3.93536156774274, 2.86104919346055, 4.63808449271079, 
    3.91100677153347, 3.98777119506015, 3.96885559309325, 4.1869101361702, 
    2.09282849652014, 2.01477737480075, 1.81824344248516, 1.95779474390455, 
    1.95396659597059, 2.05499957632782, 2.01941384666079, 1.92822891885008, 
    1.91972553778352, 1.93149845401256, 4.40931415815424, 4.70137621658036, 
    4.16402248859134, 4.62126590291928, 4.31390687761888, 4.80142116436886, 
    4.30080484685027, 4.58790728007311, 4.32675788733926, 4.30691035328714, 
    15.3377191343734, 15.6537827221051, 15.0728631257944, 15.2545813085336, 
    14.9885569273216, 15.5378176884662, 14.9818648265778, 15.8961675906672, 
    15.1715326346587, 15.7406807539994, 47.6030402396727, 43.4876322610167, 
    43.3149974605062, 38.3881695618205, 42.5066883883393, 41.4700160712056, 
    42.9106481418387, 42.4031636122969, 39.3487137412796, 46.7375750803388, 
    18.0831314923881, 21.7404255609159, 20.4829511849498, 19.9413413121773, 
    22.2884980232920, 21.0956355002604, 20.4968776825642, 23.1515884057114, 
    20.3734166718631, 20.4450708599620, 14.97283202841, 15.7693518883771, 
    14.9603714285329, 15.1771858734413, 15.3215919978677, 15.8511841732389, 
    16.2296055018676, 15.7113611345905, 14.8884061088949, 15.6776728108296, 
    19.4984172757488, 20.6375937726674, 22.8432146829921, 21.8125793939441, 
    20.4650170199118, 20.4329986822507, 21.6248899038768, 20.4777261416642, 
    20.9860420001093, 20.7681036447661, 57.6330187446267, 48.7680806246417, 
    43.9228011886543, 56.7154584621337, 54.5399773196643, 53.6060012151177, 
    46.7156727810759, 57.455724672895, 56.6049255963478, 57.0341567827051, 
    22.4125778516507, 21.6696745106489, 23.1554995145906, 22.4781885521793, 
    20.8345912606761, 23.6670451401753, 22.2362362552623, 24.1942459231769, 
    22.4478419755736, 23.8036737536182, 16.3708804056473, 18.1152763050754, 
    17.0592043176384, 17.5695235672274, 17.905589474456, 18.7766726884112, 
    17.5332755489237, 18.701702266842, 17.2117813177994, 18.1993187500915, 
    31.967950089669, 34.7464870835450, 27.1665923527761, 33.7712721823222, 
    30.2271689089530, 34.2262594138631, 26.9347898781995, 32.8729486422679, 
    33.3980947247831, 37.0611497474033, 33.9009502357879, 29.7658117097520, 
    31.6399707787455, 28.4345137942915, 29.5528356994189, 31.5098859666487, 
    28.1902020788777, 33.0138023752723, 27.2584201385067, 26.6795520860259, 
    21.7618780727185, 20.5914179213096, 22.3967368292478, 20.2431301897315, 
    18.0067716644955, 24.3977061957967, 18.6237369289675, 20.0931867752085, 
    22.5051443079758, 22.7620851466139, 14.3215428335498, 13.9915117507732, 
    14.7717694308485, 14.0545521971003, 13.718468028054, 15.1048349752652, 
    16.9481455034404, 14.4514937126038, 14.0001905914457, 14.3030862005258, 
    25.1061651460503, 23.0415485456109, 22.5213356504143, 23.8410768523893, 
    23.5206513595849, 22.9610255968314, 23.6721068342289, 24.3982452963497, 
    26.659060524153, 25.7041331303744, 4.27215669252318, 2.45258252135432, 
    1.24144816438216, 2.43096430188187, 3.39389569809601, 2.68781113991077, 
    2.39948215672562, 3.31847687461011, 1.57464966569228, 1.74712113321181, 
    2.59045452091371, 3.4830134474458, 4.49479113351344, 2.79211501273049, 
    14.5035197076867, 3.06126869939628, 3.52998580353956, 3.63133792907400, 
    3.65664757500697, 4.48976726967253, 0.864213261459104, 0.674055699012532, 
    1.11110929355189, 0.736885176990313, 1.02945950305432, 1.03289550290158, 
    1.04686077758265, 0.600437274900505, 0.594511398080077, 0.940563601250098, 
    2.19709650312476, 1.07166265147161, 1.84210873950966, 1.51555308351520, 
    1.82042675275451, 2.35089732757219, 1.52210158019621, 2.05895630155899, 
    1.02940672222593, 2.43580400896093, 1.76362307144474, 2.02754064267502, 
    1.04564936163677, 2.52795636799086, 1.52494517400224, 2.37624517031820, 
    1.79355811006741, 1.79656770043653, 2.10731148478153, 1.06547209184873, 
    2.18420449664208, 3.9305573866986, 3.23744873202948, 5.70040047550979, 
    3.18165265257341, 3.82830786519603, 2.35123836390896, 5.07898774374796, 
    5.11973915512677, 3.68110349796033, 6.01137844958869, 6.67636993909644, 
    6.04462771616929, 6.51955542737724, 5.69755012029053, 6.67852370957893, 
    6.33744940622975, 6.41718956879747, 5.42961969818216, 6.50892875887873, 
    15.2375149016402, 16.0782946616359, 15.4266530405335, 16.4743242555726, 
    15.1514469153831, 16.3527407315357, 15.3885052375368, 16.3357369307075, 
    15.0361152688603, 17.0157817383341, 2.25866533281480, 1.23652131106753, 
    2.64206906158781, 1.25790739105636, 1.25911638603656, 1.09188131233211, 
    1.38369926679618, 1.29677221414958, 1.35851318589738, 1.36704997741644, 
    2.14989532635094, 2.81879803203177, 2.9628048915573, 3.23931532255368, 
    4.05293295028905, 2.46121376867521, 3.51555001991347, 1.68077747522595, 
    3.59619847382282, 3.09100702064556, 3.13041127470377, 3.41341989489678, 
    3.25187598528026, 3.31701471191404, 3.10467867242088, 3.3311936637622, 
    3.25888049137675, 3.46256455779503, 3.49722359156089, 3.39928302848921, 
    12.4802506234870, 10.3653456908798, 9.7138886506814, 14.6038895507483, 
    9.79106902669882, 9.71461475367845, 10.0617202659348, 10.6239455117134, 
    9.86457774189132, 10.6091805929962, 30.5093984004384, 29.8970489086935, 
    27.4562368990158, 30.0131372927372, 29.0788061840188, 28.9082261863890, 
    27.0238432225548, 28.9844112202577, 27.2051579668806, 31.8496915682019, 
    12.9847814407930, 14.6984969114997, 13.6312984968785, 13.4196336253107, 
    13.4011348125286, 14.2196354115948, 7.9347702309505, 13.8814551648219, 
    8.42208493895684, 9.12432443188393, 5.26855926962547, 5.41449195257661, 
    5.4414504099507, 5.34664423753873, 5.20687005551957, 5.4823495802784, 
    5.27462174876223, 5.46026431309731, 5.21341384697836, 5.35375224462761, 
    14.5773962647068, 14.5599482747490, 14.0122656118672, 14.8941185512559, 
    13.6548376620787, 14.8102895205812, 14.0887829583168, 14.5386698398772, 
    13.9425498222612, 14.3571815017309, 3.34640856516499, 2.36968897781370, 
    3.31903460776699, 1.11816276090795, 2.85719298082467, 2.95563983565461, 
    2.79626049724144, 2.19141984300518, 2.3680424659603, 2.32641433057438, 
    3.65858795505333, 5.27386660261126, 5.33139593170777, 5.17842373784092, 
    4.93131244402097, 5.38283461796379, 5.00816710901204, 5.07394262827019, 
    5.60533634009007, 2.59163280766112, 7.02080148195376, 7.6994490496785, 
    7.3754265249518, 7.15364841879707, 6.94299494674925, 7.43948182502566, 
    7.51243848221744, 6.90371634159256, 7.09926120893347, 7.45909282972323, 
    15.4210287299339, 16.3733587678592, 15.0565064346785, 16.4853312244747, 
    14.9685980395935, 16.1359066581932, 15.2666365836387, 15.6745143467675, 
    15.3641109606133, 16.4675866749932, 4.07178871560912, 4.32767342249052, 
    4.79154488713704, 3.09522489302268, 3.04621184531224, 4.23521822163986, 
    3.92004458923924, 3.40164755186702, 3.69747935216858, 3.79094863727763, 
    7.90743750418611, 5.43728695903277, 6.82956915297575, 6.3134125576409, 
    6.4982744641256, 5.77503294888987, 6.2994335631163, 7.27229514715248, 
    7.24311611051343, 6.36163846942046, 1.24634993970261, 1.35076919385025, 
    1.46265369306256, 1.18529970707951, 1.46137323276873, 1.45604006836164, 
    1.37266631482238, 1.91129090929240, 1.52138644917748, 1.33565772431187, 
    2.03121896647626, 2.07132218844295, 2.90612986886132, 3.05374949226609, 
    2.76252549029660, 2.19803739541058, 2.27192115707549, 3.31116387197293, 
    3.17895527068722, 2.21362379921566, 2.13071200900149, 1.38503541422953, 
    2.95328429782720, 1.46492246666091, 2.18035585854367, 1.11599317776210, 
    2.04988622953240, 1.35736097451819, 1.72990091391547, 1.07224842532459, 
    3.79065175966362, 3.05987135381979, 2.45554446723244, 2.71676329560735, 
    3.21541319142145, 1.82277638561576, 2.53487495130687, 3.09605345385572, 
    2.95874932788468, 1.07057544678381, 5.98196979736795, 6.32450600414112, 
    5.9720215945159, 6.35057988645801, 5.9480157171547, 6.4896810005837, 
    5.97661358489308, 6.23708685776721, 5.90152256945782, 6.38226027594519, 
    2.07199944606019, 1.36753115590018, 2.17811004854292, 1.66844503849702, 
    2.17807264287033, 1.72948010532509, 1.98094680006508, 13.0246235798515, 
    1.99018961993472, 1.79873480611382, 28.153268578379, 28.7820642145331, 
    25.7533183783416, 27.9788631841690, 27.0600078116541, 26.9089550176468, 
    27.5955914938001, 29.1996880519515, 25.24079534143, 27.306373446307, 
    8.71303134905156, 10.5048524721982, 9.7586022152482, 9.41296766521157, 
    8.45872635527182, 9.41210964571316, 9.3561710273403, 9.77882015617535, 
    8.8192162801155, 9.38538532372173, 0.730876600791976, 1.08085987634229, 
    3.21112180032783, 3.27762324686215, 0.57500659219093, 0.79990947556418, 
    0.460619205492518, 0.665243192805719, 0.581548558908573, 
    0.383402582390897, 1.57578731528085, 1.50787826828975, 1.64704241771274, 
    1.59729343540917, 1.86701273849940, 1.30742654847839, 1.61871997367380, 
    1.67535846431619, 1.56710893764831, 3.31212018291157, 2.89947456538579, 
    2.55287988746939, 3.70086391775005, 2.64836837270945, 2.58988940213452, 
    3.23599690226082, 2.24793838568140, 2.08235714224698, 2.40588857663284, 
    2.22260625950122, 2.56189503205026, 2.42742657474270, 3.45512639522796, 
    2.87443262360804, 3.94814415876102, 3.15276231164146, 3.49572977500569, 
    1.56461085797041, 2.65208523781751, 2.83153332075558, 5.04158504318381, 
    5.57110628571638, 5.19069193720267, 5.7026885675883, 5.27530901913952, 
    5.53128784761868, 5.12490489584894, 5.44012329890238, 5.29811890595135, 
    5.48185462492325, 1.88517611091816, 1.96423801472224, 2.15863822332572, 
    2.04531041319697, 1.88880615886161, 2.1750171272563, 2.22163875508525, 
    2.07093764355333, 2.42273088206131, 2.17882175921424, 39.8386262420269, 
    47.0635071107156, 39.5467233456842, 38.6543147483048, 38.0109453232159, 
    40.2061583557235, 44.9978485346279, 39.5550419678837, 38.189252761923, 
    35.5074369036397, 20.7386208283003, 19.7895301113492, 21.4400969128607, 
    20.1595302406762, 19.0445732909124, 23.3836191484314, 19.9340905650768, 
    19.2007465368418, 16.8386643977510, 22.0356018662973, 30.1281459118631, 
    31.2310302608199, 29.2521023085288, 31.3227089431218, 29.0265372063172, 
    32.2864798812753, 29.9220473802527, 31.2493406793591, 27.9890908499609, 
    31.9930747750942, 28.5288254192131, 26.5869579687367, 28.729571473453, 
    27.2633909316837, 33.1933708249398, 30.2781406115264, 27.5397077588135, 
    31.607334377676, 25.489361932179, 27.5920256640401, 24.5889669757019, 
    34.8930099701496, 23.2672969105842, 26.1635163613859, 26.3911067115650, 
    28.8972148045934, 27.0108780908203, 32.9807006171798, 27.9046662175184, 
    25.7673372074172, 27.0034675441695, 41.9268629348871, 35.2773541731851, 
    34.933756671205, 27.1608043060680, 31.4838549658522, 25.8757597786545, 
    28.6464529448664, 30.4590818485463, 40.8407940360344, 48.7972518326322, 
    NA, NA, 53.2194843533331, 50.2231848385008, NA, NA, 59.3488117724328, 
    52.2007306014397, NA, NA, NA, NA, NA, NA, NA, NA, NA, NA, 
    NA, 33.9879938325298, 35.4798090697137, 32.5077964748503, 
    35.0639050470462, 32.6972096991702, 35.9437991663563, 32.2673045251506, 
    36.9007752933721, 33.520058663244, 32.7633230764062, 23.7577161347213, 
    33.9283259708689, 28.5574389000198, 36.8295397172326, 24.5445445206269, 
    26.7213721531932, 28.1632557410407, 37.9169043469593, 33.0338972768997, 
    35.5553690664189, 19.1784795481629, 20.1216251137182, 18.0606975195672, 
    19.9149287364075, 19.3948725712154, 20.3037069361179, 18.8558705384965, 
    18.7170248192283, 19.2891074709032, 20.7807981767643, 26.8478697455271, 
    28.5556444618837, 28.5533728678393, 29.5040928991219, 23.0459243306020, 
    26.0910680178528, 28.7555504636039, 25.5186039566304, 25.2878162024031, 
    33.1851614638795, 12.9611393701680, 14.7479209326406, 14.0101638613548, 
    12.9396417456603, 10.8136907743147, 18.0925707167282, 13.6164405863486, 
    9.97924364988043, 12.4144983739750, 16.2428548979444, 4.51085459876369, 
    5.50093774851515, 4.52402569435958, 5.21625589575592, 4.55021015819832, 
    5.96654872117986, 4.51144707302372, 5.63705952426965, 4.72357772497878, 
    4.90012056267874, 1.2027113645288, 0.393921482207831, 0.52697442974719, 
    0.664768815570729, 0.813837683561217, 0.234553514902991, 
    0.936899805035635, 0.555287881972642, 0.80179682096904, 0.6786251502227, 
    2.27251677799357, 1.55223885576889, 2.28601945589789, 1.33515949121084, 
    1.18002125889371, 1.29267756676078, 1.84924096796211, 1.0516397122028, 
    1.31015917296064, 1.76715291278973, 4.65089390129194, 4.62104074696291, 
    4.8678011822415, 2.38014225051353, 2.15639743062366, 4.81532470552736, 
    4.85459498591261, 1.44083667336452, 3.94834916902602, 6.14694122594485, 
    1.75310037552887, 1.90214448970790, 1.40729938049182, 2.27754216857211, 
    1.48583117759149, 1.86919263358314, 1.58275221607895, 2.24908516854979, 
    3.90944186852072, 1.9015826126351, 1.09977185349505, 2.64317847270511, 
    2.50876192031473, 2.8215467817634, 2.55301358305009, 2.72296595010815, 
    2.54813563132612, 2.51243985744895, 2.49326248674948, 2.65644281024196, 
    12.6527007719585, 12.8964499985939, 12.4521023872467, 13.2772967881436, 
    12.7005113221579, 14.014502479312, 12.4626403690100, 14.2141309478227, 
    12.2243574383558, 13.9255623175871, 2.26948800082103, 1.75999831309258, 
    3.01259189694788, 1.86789080382833, 2.07302484486934, 2.10482635208925, 
    3.51910588236107, 1.15536779295087, 2.36911961834022, 2.01968097111758, 
    3.19363099075646, 2.70928927116594, 5.54301556628558, 2.25271787333770, 
    2.67157652417008, 3.75169821554250, 3.72816166165231, 2.35296331481945, 
    3.05196423425795, 2.58170085320169, 0.63021248015009, 0.554754673410427, 
    0.498372608020561, 0.519241102159598, 0.479050887968278, 
    0.52308633448621, 0.468370743359998, 0.58318818756941, 0.511962393307818, 
    0.546425462574643, 1.59932241416405, 1.26978648811473, 1.70302251507055, 
    1.48580322982155, 1.65769838507410, 1.53335488453690, 1.75843564030820, 
    1.49367807376514, 1.41380902426076, 1.49669264959954, 37.8091383132189, 
    32.5246140821388, 36.6604011770873, 37.7566697480166, 34.7737766368412, 
    33.7225119952896, 34.7500020117976, 27.5547614718983, 31.5829117192687, 
    38.3372597967344, 9.78765928825608, 13.1713452020073, 5.85360715543775, 
    6.39257711516742, 11.2004598061439, 8.84716161611913, 9.66942643296054, 
    6.59841270774781, 10.8505948367747, 7.99898519166079, 6.41853594833066, 
    6.87823554393424, 6.36284633315911, 6.84939064504957, 6.42166989152066, 
    6.77408141928, 6.63666620185455, 6.90749975292, 6.65522071529207, 
    6.7316839215012, 23.8249838459716, 24.6107067715552, 23.1806869797791, 
    25.1371887804483, 24.4069518767357, 26.0860201224585, 23.2976496754393, 
    26.2063824796754, 21.6425417838171, 25.5882344997697, 32.6152508964128, 
    33.4913557940736, 36.5279005304315, 35.8368216522348, 32.0296230139603, 
    39.0436032442357, 36.9753897170544, 33.0462153383450, 37.1979596755897, 
    41.9615974566679, 8.25843708942816, 10.5875115708618, 7.78718809611185, 
    7.61741852382993, 9.39811810292101, 9.9683052053243, 9.19660431712304, 
    7.2616090547209, 10.1484777426739, 8.7850959155508, 0.7127749116486, 
    0.468420607922033, 0.792960194368913, 0.495303014758941, 
    0.740181895707907, 0.478674401219759, 0.923664405904221, 
    0.415699410324946, 0.698744487810172, 0.379122351746276, 
    1.84979171540320, 0.945410315072439, 2.30007563646222, 1.21164813515335, 
    1.67281591811751, 1.27953064617142, 3.17246109012787, 1.27675898938958, 
    1.47708347730410, 1.25838906003698, 24.0425480919862, 25.1180591428801, 
    22.2232371215465, 22.0040452624938, 18.7017085394244, 24.6639768546007, 
    23.1668683406586, 18.0046681145763, 25.9518426557007, 23.1676032112021, 
    7.85649619067826, 8.99503367446821, 7.08376099268933, 7.84748425394112, 
    7.9903460812124, 9.72724098373926, 8.71213177835513, 7.17748200239845, 
    9.10565706418435, 7.61938549127961, 3.77099842261269, 3.92488688450119, 
    3.4101516106781, 4.49007501001455, 3.69110221387177, 4.00654583722679, 
    3.77748408237499, 4.15923001899266, 3.67270668338022, 3.84505636436716, 
    9.62663233054304, 10.7488287496165, 9.80605356264035, 10.8762418746598, 
    9.211109003343, 10.7046926838305, 9.60726808437919, 10.5690174335288, 
    9.68578406246528, 10.8146756377142, 3.21420188170756, 2.15986375864091, 
    2.27314169998811, 2.71887061326060, 2.81102857059051, 1.74301736995655, 
    2.20541813049688, 1.54985065602509, 3.23857266044624, 1.77247658791558, 
    0.896576069790163, 0.86665447936723, 0.87162062761464, 0.927157101677706, 
    0.836272237404696, 1.22830668294747, 0.86647871836834, 1.19450680988447, 
    0.918591464381085, 1.60185504515828, 5.56398300601876, 5.97482718383747, 
    5.20143674534264, 5.86729505522445, 5.61210347508475, 5.77575658271809, 
    5.59044333597283, 5.72391635955759, 5.66780499023434, 5.74755638140341, 
    13.8688865476313, 17.7599472828621, 9.38370220961347, 13.8937666182440, 
    10.2434758557292, 15.1016833586794, 12.78117671381, 11.8820968903866, 
    13.4646577361074, 9.49574548838434, 34.1644406397605, 37.4234520250121, 
    33.1652399097272, 36.0586366859456, 31.2743659177956, 33.5843348349326, 
    32.7776055161308, 27.3488635597127, 31.8045821635500, 37.0325162563304, 
    12.4104161329222, 13.3713479541464, 12.2010953468629, 13.1721613161858, 
    12.1162101852182, 13.2577242568256, 14.6467386620677, 16.1864906540759, 
    12.3877588991297, 13.0473710212833, 5.21444758200771, 5.66568378508662, 
    5.10143414041628, 5.7161914438448, 5.13441085914437, 5.43153799138588, 
    5.04989075734187, 5.25107165007538, 5.07405422369132, 5.46717337647604, 
    16.5790921227131, 17.2758474779049, 15.5544335200803, 17.1750441714651, 
    15.8867454559466, 17.7277936739751, 15.8714969144749, 16.9377992148288, 
    15.3822146043572, 16.3576992633313, 4.73834176836824, 5.21026769157612, 
    3.17541531373025, 4.46828560826718, 3.79607471597949, 4.42596536398421, 
    3.21773711185152, 4.60826255280196, 3.49545496458385, 3.29403661673879, 
    3.39156298894885, 2.48873195619012, 3.29995288755363, 3.38273123193538, 
    3.55700765915447, 4.81523446625423, 2.85290161294725, 3.47201742989336, 
    3.69813223539049, 4.53699667709826, 2.0547145884228, 2.40109790691562, 
    2.37174007357993, 2.45168622986682, 2.077837431191, 2.95514377554761, 
    2.21530311697644, 2.25048686891071, 2.99137944532699, 2.6846734173574, 
    9.04130438350926, 9.32029411203816, 9.13979684579494, 9.76615060752996, 
    8.94142041080455, 9.71829765601814, 8.9363183845763, 9.61295886641668, 
    9.01047918820223, 9.5811707422169, 42.0834282142751, 47.8193742199852, 
    32.3264678274969, 50.2750421705386, 40.4085306508768, 39.7497895052957, 
    36.6324183133349, 38.8462171325008, 41.1937414826206, 38.6845527722272, 
    20.5896595073387, 24.4754462195304, 20.8005221136172, 22.2096885408717, 
    19.2238022769592, 22.5560049111103, 19.8498852598737, 22.2873015528551, 
    20.8348561448591, 23.0484907021397, 1.15699245524498, 0.797976144922423, 
    0.993790188697854, 0.837635396624647, 0.824000160874718, 
    1.11077818373345, 1.14043853541943, 0.845587726237865, 0.990546536536372, 
    1.18375653242257, 53.6842557490670, 75.2795973792304, 67.6173064395038, 
    77.741395728627, 68.195037888893, 77.5226649439995, 73.5084444176717, 
    63.0604586121943, 78.9490331940783, 57.7271737289216, 7.17512923721213, 
    6.76941189719015, 8.77741246216708, 0.517270344643701, 0.518941292372491, 
    11.1193811435733, 8.85187469006056, 8.0824988987061, 7.71605364075147, 
    6.43163112786513, 0.461218678491601, 0.199610906864607, 1.12100649369395, 
    0.340868411823696, 0.482523546486615, 0.484205022708832, 
    NA, 0.44446729918952, 0.394815189606384, 0.470508345702951, 
    47.4354095481045, 47.3477588311768, 37.2835421480303, 46.7488748944868, 
    47.8387208015326, 51.9405391199740, 45.3945551646936, 37.1377159446676, 
    30.5863755971670, 40.4980745990316, 35.2001712020643, 37.6084486923612, 
    28.6026205686755, 37.2530774990314, 32.6851795576918, 32.6721064476191, 
    35.861008694109, 38.9836799810008, 38.3522711535672, 38.5244060512291, 
    33.882604210649, 36.5497524375317, 44.3257913362707, 35.1969025993125, 
    36.7023682778034, 35.5587799932041, NA, 35.5922557150292, 
    44.6568758331061, 29.7133096593467, 34.149853537693, 34.6981897364038, 
    33.3216890866558, 35.8649664027928, 30.65303780827, 36.818187949748, 
    32.0416546753114, 35.4995822707552, 33.2811964670843, 38.0495233018399, 
    NA, 0.445970452211265, 2.6289596185928, 1.31692067084685, 
    2.02403448655048, 0.572575477519914, 1.57197098986357, NA, 
    NA, 0.809778095111184, NA, NA, 2.6718854419846, 1.50165089159001, 
    2.80171328141688, NA, 2.03044192280212, NA, 2.52080577287570, 
    NA, 7.46646363100131, 7.75064206408366, 5.62594944398132, 
    7.60339212006584, 4.99438517139327, 8.00819607158428, 4.9443843198585, 
    7.74032555230899, 4.75852872031222, 5.62105521344782, 3.4607390693048, 
    3.81407031073927, 4.48962109622668, 3.44890527815151, 3.05086538757014, 
    3.60312400174208, 2.89347970885761, 4.00953721470808, 3.98598332509635, 
    3.77526580776462, 0.927983012007422, 0.51871532926052, 0.537363356411497, 
    0.514053399192934, 0.95605380967296, 0.933167519929791, 1.27208405380796, 
    0.592675079948715, 1.07107241219352, 0.914900107193273, 1.72531579457617, 
    1.24546490618152, 1.86526885314191, 1.56958834437664, 1.14873516846720, 
    1.35682461709673, 2.73692415153079, 1.02626450696696, 1.20735590693724, 
    1.46018574801945, 17.9536407222716, 26.9727975709091, 20.4064738304314, 
    22.5599609275755, 20.0851426097677, 20.8609878305564, 19.5544976452970, 
    25.3208929236642, 22.5984470389737, 25.3494045531865, 8.08801905162577, 
    9.77699450327208, 7.80039871844457, 10.1147290177198, 9.17529329170569, 
    10.2543113086481, 8.30771127061906, 8.2986122446493, 7.84955922689375, 
    9.59098645584827, 1.30303844126288, 0.681744933327136, 1.24130870182078, 
    1.07355608217431, 0.968758405666608, 0.769803763394073, 1.12300056029689, 
    0.662291026555028, 1.25093995240457, 0.604824440948595, NA, 
    1.63433132056335, NA, NA, NA, 1.66502482079228, NA, NA, NA, 
    NA, 2.74154187581801, 1.37393059089923, 5.81521673357608, 
    1.72246389846406, 2.34118657467205, 2.51805551254986, 0.757745064586903, 
    0.503605865089128, 0.519475006465915, 3.91553214986929, 4.08470480448459, 
    1.33881484900970, 5.35479247569765, 1.06237041516724, 6.65853638234553, 
    1.01986009133617, 4.38707687832605, 1.24618868460072, 1.83545203878748, 
    1.08833317727153, 3.94765580741044, 4.6404894096082, 3.69996515517826, 
    4.49751931339264, 4.00264046888485, 4.7294795184703, 3.95995619642881, 
    4.52227864853767, 4.35888273978624, 4.68329665823624, 5.17489151440762, 
    4.68599779154304, 4.90114230914306, 5.2987661547188, 4.86016602416285, 
    5.61415768725464, 4.24580268608109, 5.67544730536011, 4.53003715219657, 
    5.58068046625149, 19.0384033122369, 22.4316291323156, 17.9758271103166, 
    18.7426625885488, 17.8653210174599, 27.701540355096, 18.5771111160449, 
    17.6874608320749, 17.7891526328026, 23.3343375262834, 9.59414304724892, 
    8.08024694084618, 6.47898936472598, 4.37722491509066, 8.6807783041841, 
    7.11760806066064, 6.19055490951464, 4.14634158021907, 9.03837802943246, 
    4.34974726718397, 0.94713115907964, 0.374091224911175, 0.533844882835904, 
    0.809161685362556, 0.720888310133633, 0.552108613593075, 
    0.76270151796423, 0.483764072125193, 0.623909965980607, 0.474308872089594, 
    4.61928922011051, 4.67736254687259, 3.96240512263126, 4.65381959103051, 
    4.76374925701361, 5.47726272218155, 4.02224710505058, 5.29714755302708, 
    4.05877668719775, 4.87102820824164, 3.98438040119319, 0.5626704525999, 
    0.867839085825383, 3.58144195053135, 2.24518841345977, 0.720760972306109, 
    0.840169300198676, 0.642556518306978, 0.978272186058708, 
    0.699204837562515, 1.13918507375146, 1.15748954206024, 1.11877050509440, 
    1.15271297103158, 1.07877308120135, 1.19323510325240, 1.07952789944478, 
    1.20379862827341, 1.06294154745482, 1.11365934290327, 2.68471780966067, 
    3.18127420688465, 3.1598483622396, 3.06572583603889, 3.30299171570437, 
    3.21081350999419, 2.76801918487129, 3.19330255117561, 2.95176084806995, 
    3.30260350458446, 3.34426455235766, 3.45056721902794, 3.66333760583131, 
    3.83353482767208, 3.50615262851575, 3.9801129797168, 3.44628837915101, 
    3.46178563514911, 3.88337040584640, 4.14283003032455, 2.13089940359165, 
    1.02941096356326, 10.9788894270092, 10.8596407102836, 1.87367482320548, 
    0.9968944037892, 4.01924271286559, 0.987638437679337, 2.83101564374130, 
    1.58145290966569, 6.9825633416062, 4.5369629728391, 1.48035066731981, 
    5.593844572139, 4.3772392330243, 7.58799459790094, 4.92769497862484, 
    4.70984739067803, 3.50555694546054, 0.555563455900117, 1.08120535476957, 
    1.14284367182521, 1.49810037813079, 1.16886237320913, 1.33198804323828, 
    1.36433728303201, 1.34754096933972, 1.04684725088420, 1.65590535067088, 
    1.37567919328125, 1.62414046839884, 1.36092831261286, 1.88015337254599, 
    1.63131285040218, 1.99943545845033, 1.73894025924122, 2.06988170351854, 
    1.82782060142289, 1.37944028372935, 2.02214811361599, 11.6792871896330, 
    14.4859368331876, 11.8958732155207, 12.8148422550887, 11.9674873089558, 
    13.8124912919648, 10.9141477038049, 12.4320322775731, 10.9795871230579, 
    12.9449992915323, 8.82030493130799, 10.9809590849780, 8.00003748781102, 
    9.2912591502987, 9.28148050072051, 10.6549445325158, 10.7739701767317, 
    9.19093254705265, 8.90736877557704, 8.15389555469931, 2.53122838660549, 
    2.77549544663871, 2.27343605331533, 2.41446566953318, 2.47018800445743, 
    2.78143087768863, 2.46401818952252, 2.63560563169218, 2.68031052537292, 
    2.73334498568815, 9.91504661297165, 10.3998254419697, 10.3831282024987, 
    12.0621202446702, 9.25802661789363, 11.4485117849664, 10.6402338324133, 
    10.3909082584132, 10.3801802214891, 11.9414862226804, 15.9039359966104, 
    17.0529896183921, 14.9780070075531, 18.2257697608792, 17.0670173685615, 
    17.2298656666761, 15.7516238262581, 16.5620136637811, 19.3662134807855, 
    15.8198118785669, 10.2175768952868, 15.8176749055897, 15.7042658314673, 
    19.6312417264856, 9.55823311767672, 12.3581701913624, 12.9772912246629, 
    13.3794647780290, 12.1796908819458, 15.9221037095361, 3.42644502963913, 
    3.61744664273717, 3.23473095152276, 3.66090862082308, 3.49646599389891, 
    3.54012909196518, 3.7191829628104, 3.72755146349118, 3.28823426834931, 
    3.48438447587566, 13.1087311132602, 13.2535530123823, 12.3783857017840, 
    13.4674398235821, 12.7516948184051, 14.6270385232223, 12.3243675758197, 
    14.6983379530559, 12.2616517660094, 12.3501438102678, 2.74162024052764, 
    3.40117224223708, 3.5237907496455, 3.04364065393928, 2.87522222224639, 
    4.33970839165582, 4.56832765741323, 3.69382963989784, 2.94576181002652, 
    3.96471364301151, 1.93693637487504, 2.44706142021427, 2.12768857796789, 
    2.39246538358267, 2.05544986298767, 2.16567753504338, 2.01669468588281, 
    2.4314161435377, 2.02623078013145, 2.22182346561485, 0.802122491487763, 
    0.797929781453812, 1.11119677731888, 0.830387480076923, 0.998046553133144, 
    0.924219402627824, 1.11118110506275, 0.865594428885402, 1.01454122591147, 
    1.17412407765545, 4.35161915350907, 4.06595695555434, 4.15821528630896, 
    4.70211087304001, 4.01854106178486, 4.7360578923540, 3.9321842586349, 
    4.52898970967540, 4.62703833013166, 4.91652694832473, 12.7971513623503, 
    13.9202914734443, 13.5249631177729, 12.7912591303075, 11.76806996157, 
    15.2463243560227, 13.2236115511275, 15.2228208039702, 11.6503500542174, 
    12.2985889232657, 8.41086538683216, 8.37719236965815, 8.81675080562369, 
    9.6278075649952, 8.33840727897409, 8.6519507436577, 7.8732266004595, 
    9.10358432830471, 8.3520296505281, 9.13417021528902, 62.8681003360949, 
    78.868075600679, 48.1269034638635, 65.8416362622792, 45.5565365058947, 
    66.9178791348708, 52.2974199712018, 59.9197783424679, 65.5519015892382, 
    65.9254091095936, 55.0118941027542, 64.172007876921, 51.8260524228173, 
    NA, 52.2331395759493, 75.2223965636779, 53.6050196832138, 
    77.226823450389, 59.2493555499264, NA, 13.0727933065541, 
    16.5065457715481, 15.1744577080292, 13.6143922481994, 12.6448440688534, 
    15.6448252905664, 9.86661513690525, 24.5928814312122, 13.4589007984407, 
    15.8734927955747, 7.73615550146763, 10.7730503177299, 11.0354382612765, 
    11.7140165315203, 5.56102032353215, 11.2393164016256, 8.3601508269465, 
    10.9925696154870, 9.64744293097872, 12.4437867217, 5.25617393418043, 
    5.3311423890167, 4.98819691503318, 5.05156646680404, 5.01838602560812, 
    5.67831012672712, 4.69944890328539, 5.08178974655615, 4.8961680404564, 
    5.52245524553096, 14.1333933415537, 19.6440660978826, 19.4795326770006, 
    18.0680991916281, 14.2715154405984, 19.2936551761755, 19.6366972906573, 
    17.5454639639478, 17.5901772909329, 20.0915136272504, NA, 
    6.9131697227505, NA, 1.20971275311609, 1.29787465350499, 
    2.48626101416007, 2.39449619116893, 3.11043743057511, NA, 
    NA, 0.582029807035547, NA, NA, 0.480602251764035, NA, 0.499326723818858, 
    NA, NA, NA, NA, NA, NA, 1.91910184867892, NA, NA, NA, NA, 
    1.16942381830380, 1.95251770686698, NA, 9.95137627099668, 
    10.844111449583, 9.39933321171247, 10.2934369979805, 9.22281855994164, 
    9.95099599157332, 8.75029308242563, 10.8247145658067, 9.65708928749094, 
    10.0899672768878), lambda.model = c(-2.75040916352871, -3.20417492774141, 
    3.66219346770987, -5.64387712360175, -4.54078187944541, -3.89755059829076, 
    -12.0707842262600, -3.27391551461152, -5.69253886747407, 
    -3.72203711810497, -3.67596883728668, -6.54635466742549, 
    -5.41956074266285, -4.55870921607452, -4.32401880056672, 
    -5.67953670353145, -9.17493016853027, -7.8897889248414, -4.11432459829635, 
    -6.70619257730419, -62.067156844951, -34.2567507642595, -46.2894075939676, 
    -59.2348479137445, -70.680745666983, -50.0980664125179, -24.4812647209044, 
    -39.2689164934771, -39.1044493378798, -127.301694400731, 
    -8.16884229457652, -15.9145111831434, -8.75094528189587, 
    -15.3204195006122, -9.98636261069836, -13.2581183467950, 
    -8.89590842961731, -10.3852918112465, -8.08848303911583, 
    -13.6376987422375, -8.09508012326147, -16.8511877741230, 
    -8.63048509841577, NA, NA, -14.0247846913096, -10.3746057798382, 
    -8.073714670132, -5.06258495114447, -13.2472991409454, NA, 
    NA, NA, NA, NA, NA, NA, NA, NA, NA, -9.25247175965413, -28.8619009470771, 
    -14.7466482415054, -30.0058204143453, -10.1842740937008, 
    -19.4802898353025, -9.63412870358429, -23.7666884939218, 
    -12.3067715067846, -24.648036438768, 1.43750191071251, -0.556621895228497, 
    1.78160981991700, -1.90888175348664, 1.07760788495117, -2.40842144990166, 
    2.53038055539153, -1.33161781527480, 1.90108317851446, -1.90538913330974, 
    -2.02369841889914, -2.82588627402204, -3.39413828555492, 
    -162.454718253681, NA, -2.25827271745704, -1.42111944504190, 
    -3.98698126226926, 3.9883687424705, -11.1690433973848, NA, 
    NA, NA, -115.162083058375, NA, NA, NA, NA, NA, NA, -17.5611426474159, 
    -11.1991227397987, -13.9918483265214, -12.2817256563837, 
    -14.2171708273909, -11.4783290765008, -18.6707321712072, 
    -3.58916603593008, -20.2947459764825, -12.1791930504484, 
    1.88715825074249, -0.782168492418955, 1.49190737278791, -1.29992112614126, 
    2.12220646679640, -0.625870948804072, 1.13076036985420, -0.490489861618448, 
    1.29447457649285, -1.21416219761423, 1.89433678264433, -4.65891506841780, 
    3.67631311905858, -81.7876127627277, NA, -9.39157958309217, 
    3.65586413017778, -4.83192020682848, -0.322013419746297, 
    -18.8702075626590, NA, NA, 6.21463495192909, NA, 59.5350241948466, 
    -7.09112879309396, NA, NA, NA, NA, -9.75986022965244, -34.2779715897609, 
    -9.1546678876497, -31.3624288309747, -8.35512936293517, -22.4486509498861, 
    -11.3645909844203, 6.8846767020909, -8.03509689250938, -53.8144855185328, 
    -2.19120922668451, -3.91472599906527, -5.33524939525025, 
    -6.75929219514201, -1.60628380372565, -9.26639623983868, 
    -4.69323517087807, -8.06619122196003, -1.66294444345703, 
    -8.54044425153507, -2.34805548518703, -1.67221519793002, 
    -2.36494673548076, -1.86105684305889, NA, -3.92708105959028, 
    -4.20047839526574, -2.88425700489135, -5.80126091519022, 
    -7.29536282853986, NA, -171.136680954972, NA, NA, -97.6987860826254, 
    NA, NA, NA, NA, NA, NA, NA, -124.63962071367, -244.988922985822, 
    -110.624177109651, -60.8247116116509, NA, -29.9811561909848, 
    NA, NA, 15.8492579027154, 15.9251205788595, 17.9536096410033, 
    13.2119569538461, 12.9786647815437, 11.7267293842567, 18.3789579565336, 
    11.8211987806623, 16.7813186803391, 11.8448630433525, 7.11018905046659, 
    -2.92691431269602, 0.437530429571545, NA, NA, -3.90832310113923, 
    -4.58628081770867, -6.9005159458389, -8.53811547849915, -5.75785451465659, 
    NA, -67.6552145957525, NA, NA, NA, NA, NA, NA, NA, NA, NA, 
    -7.85527209621669, -198.350164760326, -15.8195148399709, 
    NA, -102.923900384678, NA, -91.279797570178, -3.78862890744565, 
    -0.568183287110518, 26.3620876007562, 18.5646656663390, 23.5480984718308, 
    25.8961456167525, 24.6908562251022, 21.2238041906104, 27.0396382779787, 
    25.1402967100957, 28.5683009842314, 25.4387250065964, -2.40246601166298, 
    -1.37436405699019, -2.87204095713196, -93.3984025370114, 
    NA, -4.03977043142092, 1.51770920917046, -1.48577095215630, 
    2.39295585837487, -3.84996184693845, -105.098405007556, NA, 
    NA, -104.820263138517, -82.289659181066, -111.683828734409, 
    NA, -115.243412233289, NA, -182.469147681401, NA, -76.2622969879232, 
    NA, -37.2260803034852, -135.208738952090, -37.414725275083, 
    -192.103573819848, -67.5943404058286, NA, -27.6478266808000, 
    8.70939424634888, 8.51495820203831, 9.1469468801412, 5.8810303209852, 
    8.2426674636188, 5.74369035631905, 7.46963867408162, 5.51537712089423, 
    9.17308768668122, 5.93155163110876, 0.274143694188298, -3.24308176039675, 
    -0.418888465957727, -96.0899546871265, NA, -2.30019991074800, 
    -1.36115182246019, -1.22151815402032, 7.76129421142755, -8.71914640410913, 
    -90.1245800651969, -121.759419556290, NA, NA, NA, NA, NA, 
    NA, NA, NA, NA, -51.6809177486775, -62.464400918673, -36.4183278186132, 
    -57.7532940643148, 6.74702062695206, NA, -43.5355286765228, 
    -94.5860812549275, -24.5357754225986, 10.6803714798694, 8.68714611107872, 
    11.0669857086101, 7.47284965047044, 9.5832182009473, 7.35684331546468, 
    11.4664996290197, 7.21385681091523, 11.5947982303201, 8.37920498717499, 
    0.282783525094883, -1.61437110698654, -2.33497619686956, 
    -14.1669224794659, NA, -3.27342851243265, -3.48088570394421, 
    -1.89681267839761, 2.14050824093204, -2.48435960750196, -73.1865160984533, 
    -138.710487883632, NA, NA, -79.2313125080014, NA, NA, NA, 
    NA, NA, NA, -124.370217877016, -44.9798594787024, -75.0069569354991, 
    -92.8380233221451, -37.6955026412496, -67.4407807574386, 
    -17.0607023002639, -20.9346230438811, -41.7701596263187, 
    8.21939663284517, 6.41899551998704, 6.82959024743072, 3.65954332945501, 
    6.62434108852202, 3.5901853925504, 7.33128040785754, 4.44169089877356, 
    8.56074664487024, 5.78330221825979, 4.77467062582773, 4.11565132328498, 
    4.50060482395956, 3.66723009060428, 5.44245091393254, 3.86159102493371, 
    5.19016262901343, 4.16715262274612, 5.19452286339251, NA, 
    4.58210308323554, 4.40699360174765, 5.66149337270001, 2.59096892099547, 
    3.99405863914504, 1.90325463093432, 4.08135702029614, 2.34311741474144, 
    4.70084679246639, 2.96342079502011, 2.47032982242161, 1.68895247381622, 
    2.19253967360897, 1.78097319695998, 2.36518116436718, 1.66619961466106, 
    1.01541453125876, 1.61502111498018, 2.25373540469696, 1.52170183393637, 
    1.86925885160194, 1.85419293194854, 1.54061693366185, 0.0597203504977475, 
    2.05970311973143, 0.915951932289254, 1.29448224136538, 1.28646891904115, 
    1.18902120925331, 0.321258773531846, 4.63292979649272, 3.62828047810121, 
    4.2612061042429, 3.3291143961251, 4.89244751330818, 3.81842113475015, 
    4.74832208755683, 4.33966660208922, 4.92716092530366, 4.66298359057519, 
    6.20731419587, 4.1299331002339, 5.1577791599365, 4.0760363399456, 
    5.51187645624212, 3.04280005355989, 5.79623486357295, 4.0930076631979, 
    4.88348776050209, 3.66597682608094, 1.57526326294422, -1.15277631639175, 
    0.622324885420461, -1.25505334651521, 0.397386232496649, 
    -0.99575430188278, 1.68555510294621, -0.888943033073628, 
    1.44486483662027, -0.818196529100144, 3.26372559956537, 2.10236937234344, 
    2.69231921215378, 2.37921015239886, 2.42528069075673, 0.108115259192086, 
    0.813116634103236, 2.54156948341891, 2.49761864661922, 2.18819591141347, 
    6.30288838042273, 5.38693855021238, 6.11120761923368, NA, 
    6.13252051859193, NA, 6.27942838544596, 5.46981735466078, 
    6.40044827624655, 5.74681173599998, 6.91565802088742, 4.53112723792065, 
    7.2335908788895, 4.94056468531252, 6.34862061058358, 3.79055546488735, 
    6.16187473453982, 5.93287262466273, 5.9193195281121, 5.44548342579918, 
    1.88966912489958, -0.32024904096972, 0.202917411118226, -0.78925182262916, 
    3.06725843699646, 0.213820414516188, 1.21153944947709, -0.226192170794957, 
    1.63315361392431, -0.829317074564047, 4.72724281929996, 4.10001311254658, 
    4.44828539578237, 1.34077701741456, 4.83643499681611, 1.14470653820194, 
    1.77148715815675, 1.45842326596483, 4.36633298033318, 1.55396204633688, 
    -4.85223807413262, -2.91285248353303, -5.85013576608439, 
    -79.3515470954107, -50.1754188329817, -6.92854489428158, 
    -7.80735910873585, -10.0565925993822, -3.41124942877184, 
    -6.78266465699319, -101.457882899268, -151.099976934527, 
    -100.421122230196, -71.4108918732563, -108.143298495087, 
    -155.186768054136, -8.69470207011438, -146.723708552410, 
    -173.612173993902, -206.345584034877, -101.889832897591, 
    -84.9474225994253, -55.1331401174119, -41.4573071836022, 
    -93.039825803872, -108.201904916588, -47.6353449382547, -146.602104031797, 
    -68.3613102245559, -106.943196285299, 9.83714045184015, 12.9331402403528, 
    11.1948774735089, 10.0832858841803, 6.65955491041737, 7.18527144940908, 
    12.6281163750622, 9.30939085601985, 11.7598783251294, 8.28142856320915, 
    -6.75799688631061, -4.64813047569955, -4.64212025094399, 
    -20.214674069134, -210.611128171828, -17.8697943154103, -4.04584714288900, 
    -6.5275789151147, -3.82117694610063, -9.73649055539137, NA, 
    -181.968416684060, NA, NA, NA, NA, NA, NA, NA, NA, -10.8208000879422, 
    -16.6065407418516, -13.3188734865553, 10.2805989601094, -12.7888142512701, 
    -16.5818222021393, -12.4744051306087, -5.293635482559, -11.3043182790607, 
    -15.9236019083758, 2.91470672456499, 2.76274705596577, 2.47860031747273, 
    1.19488207409668, 3.36006378185714, 2.18817178241689, 2.79289115214861, 
    2.10947281530042, 2.68698249307998, 1.26384132727062, -2.46788527929118, 
    -1.80731943421769, -2.6091653796577, NA, NA, -2.84743202236006, 
    -4.49145710188771, 1.72869612736366, -0.37734915525359, -10.6758711641232, 
    NA, NA, NA, NA, NA, NA, NA, NA, 93.2408155002137, NA, -31.5599200393206, 
    -26.0595117587653, -35.7031840495407, -16.2403704275605, 
    -34.6947855293936, -23.8806363143157, -42.694029126512, 5.31294675581738, 
    -27.4903168485172, -19.8434091350142, 5.48552836876702, 5.46027117391238, 
    5.07502484840323, 4.62915549949873, 5.14955491113335, 4.69338395357414, 
    4.66423254798165, 4.98457903805692, 5.15471616449593, 4.85116534494546, 
    0.262529693771919, -2.85601617866046, 1.80870981258513, -59.0801725918311, 
    NA, -4.40618232888378, -4.28468509596753, 3.55098700591303, 
    -5.3289837804192, -16.2284071930574, NA, NA, NA, -297.203748589863, 
    4.50352542778436, NA, NA, NA, NA, NA, -3.71534839088761, 
    -9.31604169900957, NA, -16.4996860606052, NA, -14.0101931214552, 
    NA, 14.4009046612212, -13.8736627765939, -15.8764375103973, 
    5.46197776496795, 5.03452730704786, 5.0390448681247, 4.01923953240897, 
    5.11311353869851, 3.74991975017715, 4.923112032876, 4.72964510716353, 
    5.8477493628158, 4.65729617042033, -1.33966706905052, -2.44362406106337, 
    -0.517825455700059, NA, NA, -3.73036364621198, -2.18498394007284, 
    -2.15479685207015, 9.43100814114822, -8.90646851291038, -601.725274002334, 
    NA, -4.68466332699106, -1.19600602861210, 3.49477143875858, 
    -3.5017388808763, -3.37721936382498, NA, -4.93057630671069, 
    -4.52630219979833, NA, -64.7302038504986, -125.213756638585, 
    -43.3342831745343, NA, -72.2177082114661, NA, -24.2779146980353, 
    -196.000621971431, -33.7868729464679, 8.170842427509, 6.84184028307276, 
    8.19315778218397, 5.82987429334319, 7.35513576769276, 5.61744565562088, 
    15.5985243252719, 5.84883812249338, 8.33988558784186, 2.03367948697971, 
    14.5639258566087, 14.4850504351704, 13.0919194004227, 25.0265432839662, 
    30.2837332794864, 12.3564743275263, 15.3807442551482, 12.4963325701177, 
    15.7285143357234, 12.0017087692743, 31.7670283540753, 26.410538600782, 
    27.0514240780969, 21.0829021208746, 29.1970450745744, 22.1489098978333, 
    28.5109280706796, 22.6163150703439, 28.1285932536817, 21.1713787330458, 
    13.4883636082517, 10.7642555828088, 14.9610388136700, 10.3019033779850, 
    14.3571689691507, 11.0013221999923, 14.3940162685564, 5.42519138027555, 
    14.2596673083687, 10.2721073185763, 4.51765178514469, 4.03097526947981, 
    4.85271255342191, 3.61474196623503, 4.19373119709304, 2.81373190193926, 
    4.58095912731354, 3.03143157792514, 4.95735194364797, 3.09800606527778, 
    -1.9209785434927, -2.33372796789914, -3.58582728517271, -64.6229883451982, 
    -150.485703726936, -2.06854549462678, -2.27758128936145, 
    -2.82230917317829, -5.84598376073704, -3.81667815016113, 
    -52.2662545351676, 11.8580403892487, -93.7345473521813, 10.5960874779886, 
    -60.9287981462021, 9.24722381725127, NA, -23.1654448582497, 
    -94.943750223197, -15.1001139566949, -32.9004622823873, -19.4010458240819, 
    -23.0787892771985, -15.8157527306288, -28.7096397622788, 
    -17.0384724702443, -29.4252771080954, -28.7973983258076, 
    -25.8766636374881, -16.2164288160523, 3.99479873148594, 3.21248205540976, 
    3.01382364644102, 2.3585527962809, 3.47569026651873, 2.70908252044991, 
    2.89788264067896, 1.77683079765529, 3.34820976189421, 2.04028417713408, 
    0.290522492594767, -0.854435878672336, -1.4850429212527, 
    -95.264692300913, NA, -2.25267883904717, -1.5085251748217, 
    -4.06130747811444, -3.7981751714772, -6.93149910446713, NA, 
    -98.4264581118046, NA, -140.49008674422, -11.4128600302588, 
    -64.3008595125941, -17.7278024287866, NA, -34.3736803219896, 
    NA, -155.170989996026, -51.0552154327276, -106.577334061597, 
    -29.4735530159271, NA, -38.3190891351338, -279.321069513644, 
    -24.1572115938146, -28.9354181390323, -38.3300085674611, 
    5.76764291907172, 4.64829980170195, 4.96135624184121, 4.11416980207968, 
    4.26804239837522, 3.57889995008242, 4.59709246872750, 3.94045364169819, 
    5.09933238416389, 4.14632051007879, -2.27042476435380, -2.72505531051669, 
    -2.30392473746383, -18.4580544152832, -50.77702931633, -0.274347031399339, 
    -1.29553557054563, -1.00273823572482, -10.3839222320845, 
    -3.58268732134747, -53.8374887474272, -42.6001687920395, 
    -54.2390163200437, -26.0440116520777, -33.0109394575111, 
    -23.1979231994335, 99.7067688896344, -27.877432576486, -34.0125315868169, 
    -27.6804502918645, -1.67655535315071, -3.96134169458851, 
    -3.23087438063641, -7.17524566066109, -3.38692607423316, 
    11.2542180256032, -1.97092378134814, 2.04001094807396, -1.47718239064520, 
    -1.78516958799342, 4.59575839596381, 3.652081468703, 4.17882647998116, 
    3.05013873901763, 3.67776013151275, 2.81069858965462, 3.99371388508474, 
    3.14880886189641, 4.38849681249141, 3.33025116118816, 5.73099840088207, 
    6.89261620346825, 5.38553891123116, 7.08617531530251, 7.5189907140262, 
    5.03127375377421, 7.20585007015304, 6.93743341353135, 5.8684259058342, 
    4.72519727324611, 5.36961762756003, 0.559063786708424, 5.07840295984522, 
    2.08774214911496, 5.51912166110356, 5.12419518172191, 3.0736727988891, 
    5.38056399088111, 5.56286445281315, 4.97735944873717, 4.07009778253112, 
    4.057881891004, 2.80972992816194, 2.78079026738237, 2.87900626927659, 
    3.83220038734303, 4.06624910618069, 3.33699164873725, 3.51141694405583, 
    2.66941878884576, 3.67753850270243, 3.6095349034555, 3.61314275031268, 
    3.26275669448899, 3.49758317160679, 1.43500016411921, 3.62956449968932, 
    3.47900517890587, 3.23648194757478, 2.8889783461202, 10.0416627559246, 
    6.63244403674352, 4.09669629359691, 4.20058296932569, 5.11454769220599, 
    10.4447397052452, 8.44262660422178, 4.58708758675550, 9.53125826811998, 
    8.96809780070708, 6.39208532659502, 5.673080059502, 8.01968362663339, 
    6.13544311230894, 6.36225779723445, 4.92448487742178, 7.11580745158529, 
    5.78066677524226, 6.17405581107871, 4.81346659783843, 2.37101331087671, 
    0.381610799779786, 2.11967334344896, 0.503886296452644, -0.163933742879694, 
    -0.389964776660541, 2.79507680562759, 1.02874925671368, 2.49218825477714, 
    1.28427463778365, 4.13455049482265, 4.32097382862437, 0.627356694975932, 
    0.546094460734672, 4.02133814563873, 2.69222172123226, -0.145394710933563, 
    0.649193802183372, 1.2238754314198, 1.08429223328317, 5.18728554652047, 
    2.44809084361917, 6.3916571006409, 3.02132010336615, 6.27474414831253, 
    2.96294178293385, 6.14866258032512, 4.08696487316577, 7.5229410816444, 
    0.00729991837137153, 3.81142061350295, -10.6532039022738, 
    -2.62577842316374, 2.08629467172642, 11.1494922224212, 6.77330237709055, 
    7.76193194197586, 7.26930584188491, 7.32790033129374, 1.01772593723165, 
    6.65539396192215, 4.55994090551277, 5.98023463701653, 5.37357150036396, 
    6.55192116356897, 4.75519488605148, 7.27281616694201, 4.04211859473691, 
    5.15656241103306, 3.62485882294394, 3.19501773056541, 0.932892307476163, 
    2.98082947228656, 0.530806249603740, 2.51676859079092, 1.26609436357756, 
    3.38394202288347, 1.83840603042312, 1.95080605208530, 1.60609143612824, 
    11.3911937720081, 10.8093953726548, 10.6378973862062, -15.9041850831627, 
    -21.0181499874462, 11.0840748542778, 10.987015969163, 8.74280717752183, 
    10.6433645553822, 10.3137699038249, -16.2224133651696, -10.1336535854196, 
    -18.4645833205825, -8.2644854192518, 1.75524980719347, -12.7398465269521, 
    -10.6836506436835, -18.8922047440766, -11.1341904995212, 
    -20.7148205807892, -18.1074103207546, -30.1242830126677, 
    -29.9700718393658, -19.2371504083578, -25.6938738228626, 
    -28.6194045054849, 5.67989407838025, -2.60997753748173, -20.9180329302529, 
    -21.1662504398354, 2.75222935349564, 3.12557501303599, 1.96903348513504, 
    2.41510992441317, 2.17282714272288, 2.18540708096827, 2.41509870861541, 
    2.31584482612307, 2.32340087885299, 2.26456588262164, 4.16509367580628, 
    -1.45955440095764, -0.901930403661342, -38.4407264208162, 
    -39.099236980276, -1.8583410110038, 1.34767811920328, -6.33877834907146, 
    1.71618083565877, -5.95474428781564, -65.0648171408989, -76.3847137170578, 
    -96.194563155138, -56.1904736266196, NA, -76.6038158504986, 
    -42.5961873476884, -62.7912321581797, -98.2642712419959, 
    -88.4920000049997, 10.4451652267079, 9.88688249140011, -10.9550549078444, 
    9.34445794285033, 10.1829851591728, -11.3610598250666, 9.67507407637204, 
    5.32823961003591, -8.96005635317999, 9.45797937667183, 3.24194340863570, 
    4.50287993155435, 3.92745401877215, 4.62268932082838, 3.1508830805875, 
    3.90242412704056, 3.93124705859381, 3.67102808637734, 3.63899710519361, 
    3.35725391541127, 13.7398615791984, 24.233201296897, 16.3223585686681, 
    -3.37696134371715, -3.29860914928426, 18.5392730076768, 19.5926173027047, 
    19.5583563805173, 13.0986513213998, 18.0331025653569, 16.6840760540743, 
    14.9407221322050, 13.3772770738440, 11.6963770338142, 15.7732325032400, 
    13.3887897220754, 12.5796314668839, 11.7424019173494, 13.6981755734758, 
    11.9010251530018, -20.8843895409844, -11.5790933245588, -12.3976637510532, 
    11.6226748125553, -12.7532035505940, -11.6250255180726, 11.4384573016005, 
    5.38307026682377, -21.8581927432843, -11.0607620229045, 4.48007365913155, 
    5.08980657782627, 5.08097460900663, 4.95168654352112, 4.27089817434024, 
    4.06038819620593, 5.19585901058517, 4.52633990993577, 4.84900437696028, 
    4.87709023985367, 2.9245587542122, 6.1520696907943, 4.42671775767808, 
    NA, NA, 3.76097631577656, 2.14832896409625, 3.38826114156318, 
    0.86900000548191, -1.88585098130904, NA, NA, -302.658517859083, 
    NA, -277.280901208099, NA, NA, NA, NA, NA, -21.1742825691302, 
    -20.3560446821994, -18.3593312176877, -24.7487289603199, 
    -23.8113019817516, -23.6381432589546, -23.7554074365298, 
    9.59196886299712, -23.0563540894626, -30.0866523244505, 3.5162651344014, 
    3.60830700122833, 3.13743047285700, 3.36515246846964, 2.77754919888619, 
    3.16074778895965, 3.01005027624694, 3.26822562159641, 2.97937337434705, 
    3.35960210119684, -6.78477513070965, -4.01116068145887, -4.92208572277824, 
    -52.0671357532999, NA, -4.2685722761964, 5.159155769856, 
    0.185335503245769, -5.74201385797921, -13.1995373412245, 
    -140.881638727107, -70.2112414690147, 4.32565595214106, -2.73513596841316, 
    3.85376290662696, -2.30630229122493, 4.77524230694508, -1.43713170140362, 
    6.17130912583797, -0.708752791129648, -78.7893753639855, 
    -28.2209085147033, -47.0255333197943, -18.6396141774908, 
    -53.9954458192567, -24.2118639939288, -55.3058288848003, 
    -0.386247385945581, -12.8320723827724, -20.1903599732457, 
    17.6705888776757, -1.80554270974321, 19.0593247644738, 14.4941837219817, 
    14.8132415828923, 14.1957951400242, 17.6747791577623, 15.0419675676771, 
    16.6727468295441, 13.8711357167025, 5.45105987044325, 8.20188607167808, 
    6.39191841091417, NA, NA, 4.77820382773907, 5.52677385708206, 
    6.66520262910686, 6.47478806021848, 3.90483735823720, NA, 
    NA, NA, -109.438612099873, -143.927278014008, -152.056884709762, 
    NA, NA, NA, -87.0126285391215, -144.961926928601, -124.086208535433, 
    -133.802766203399, -86.3407948018711, -110.232444296208, 
    -87.2112966421954, -209.837160379491, -95.235862949416, -98.502694410711, 
    -602.069082004284, 0.0839904678691359, -8.17905159044485, 
    -2.49311968949504, -4.90527716390212, -1.88382455773761, 
    -2.36605528017686, -3.10454575343321, -0.916380799617021, 
    -5.49782093214295, -4.39697550774164, 5.73690593622554, 8.87337409607606, 
    5.16300817557849, NA, NA, 6.96240224482309, 6.97417765353016, 
    7.22160919820381, 5.68631968199205, 5.10836779676701, -304.352894124002, 
    NA, NA, NA, -148.472415896112, NA, NA, NA, NA, NA, 32.4097472422778, 
    24.3244039674557, 7.54798002005213, 29.6817034235323, 34.1846016702095, 
    30.3876096635889, 39.3590269640374, 8.66475719639084, NA, 
    42.4168040251305, 2.60397842696257, 3.14067476739614, 2.52260413115036, 
    2.58950472297166, 2.23105616514207, 2.53859287017764, 2.52986043857016, 
    2.22333594369465, 2.70624593139133, 2.59333994409674, 4.49901550188818, 
    2.0903057872649, -1.93581759733970, NA, NA, -1.65667132721224, 
    6.33455126046508, 6.65933692364018, -3.18089639810977, -2.2020585377712, 
    -200.519793439817, NA, -143.856553600897, -169.992424899845, 
    59.3345278020445, NA, 57.7786875823344, NA, -191.646274796591, 
    -273.700607735864, 18.5394147825454, 15.6285419958807, 16.9127781319511, 
    15.5305765628041, 15.9591130895102, 16.7962824110828, 18.2250475209064, 
    0.695720483465325, 16.4050530462464, 19.0442973772905, 4.03492748495185, 
    3.49587797896762, 3.3344064075003, 3.15920227175636, 2.6728211728735, 
    3.25513326172518, 2.96055836423228, 3.40073216834691, 3.07493561935351, 
    3.48358133287657, 9.18555724765107, 8.27001977910363, 7.94014518215727, 
    11.9658652801555, 12.4765861013074, 9.21530609109853, 8.38300508618045, 
    8.9968041331999, 9.74208800945957, 9.65220565065492, NA, 
    NA, 21.8521184435547, 39.291057392523, 18.148639829505, 20.7003599228715, 
    23.8700763711427, 92.9227838326574, 18.8886396904387, 16.9824549937310, 
    28.9871815551767, 23.8870606662551, 19.6588767937896, 27.0444577062428, 
    35.1782438629578, 146.061354626189, 78.1214800922648, 6.06120817051221, 
    20.4607446869775, 23.7850718273457, 5.79122029717621, 5.8492225447825, 
    5.15627167134373, 4.95591944693824, 4.64443206197621, 4.65121833048021, 
    5.13233417714871, 5.12692714571702, 5.06519033727944, 5.06454828059006, 
    5.75182552802895, 4.96883781329824, 5.77710289034895, 6.52709147118588, 
    7.09547059052061, 5.58616377414356, 5.82416234002132, 5.58890651070668, 
    6.05458941434016, 5.37323653943443, 5.19276304554062, 5.19769274772914, 
    6.35669305526181, 5.4522493457634, 5.7615464841041, 4.8826419872611, 
    5.25591851298373, 7.119104938496, 6.25023180931723, 6.16974834529907, 
    9.27517943248077, 8.03645766683832, 9.2270239349725, 9.30507193089857, 
    8.80941100546814, 8.46651735726098, 9.26936002694043, 8.51282756827591, 
    9.03449398386087, 8.66440495417925, 3.59153106996522, 4.36215454491459, 
    4.0033911839969, 3.60392349522523, 3.40902658541753, 3.46505613471415, 
    3.30177037011401, 3.74231980041818, 3.31143475873881, 3.75062549857266, 
    4.57499916057318, 5.01558132851333, 4.45694429925734, 4.58449109530472, 
    NA, 4.25513295977622, 4.14547079833662, 5.22329204411764, 
    4.58164204504973, 3.79841186600857, 6.84700344093256, 4.67713066894019, 
    4.68759054921417, 3.83888654218758, 4.27944843592241, 3.37327519300126, 
    4.52280235474139, 3.86749710718940, 6.39243072445384, 3.29362264055386, 
    5.49028949555444, 5.36516122540302, 5.06447812951035, 5.58077729352458, 
    5.26069940638992, 5.75684211193452, 5.34973508027623, 4.92402645389405, 
    5.52635119779799, 4.23590514983666, 3.29501112950538, 3.14110868020649, 
    3.36003809542314, 2.88647346935882, 2.89867493351855, 2.48373888616973, 
    2.75252098090335, 2.89812520781778, 3.22144817930385, 1.94335648217829, 
    6.5908564824015, 6.92167541502494, 6.42215995139108, -0.394584007053945, 
    0.41706520531307, 6.5306528217364, 6.74698385977014, 4.74228203021693, 
    4.17424253369182, 3.60651053420488, 4.98876274848932, 4.56985549815685, 
    5.3463217228158, 4.63138909134748, 5.37681417671481, 4.21064964261809, 
    5.84236989369555, 0.560270137149989, 1.95888912240173, 0.542764426821171, 
    -3.52475292104473, -5.33588279073037, -16.6635708356421, 
    -5.37935393208847, -5.24545931396775, -4.24994545890882, 
    -1.16139778283561, 1.55658892870372, -1.64161203408696, -1.30928982334314, 
    3.88760655866801, 3.59116742543984, 3.7884783941002, 3.51440464603867, 
    3.69193964302798, 2.42969120744496, 3.59601895464108, 3.48234720710578, 
    3.7142293900683, 3.4925721037286, -5.50504459726172, -5.3128491298792, 
    -12.0198219523084, 0.75091298974422, -27.9026423939612, -7.17916859742206, 
    NA, -4.2845253012801, -9.47676839424813, -8.71683048513923, 
    -24.0582054581242, -123.524432258798, -35.8231339585056, 
    -122.017240335858, -34.7980636378134, -4.31853392580290, 
    -25.4532970845577, -106.934953862357, -34.9683416883489, 
    -36.3312910216102, 2.52395838321426, 1.81334495880296, 3.13063748881628, 
    -0.145445842538712, 0.741244894546928, 1.91099020791556, 
    1.84349869451572, 5.86618652731717, 4.45118060618369, 2.82111292639566, 
    -0.825681176375516, -0.250625117870259, -1.16728354516505, 
    -0.143298220593744, 1.32594347421964, 0.436590304982011, 
    -1.07662455769897, 0.168673924313036, -2.38241214602759, 
    0.0197425399704797, 15.8794752978594, 16.0210673971918, 15.9783727841312, 
    10.8375347420639, 9.85968309580226, 16.4396435140068, 15.8851591165889, 
    15.2413407953923, 15.3117937914871, 15.5516870166692, 16.5947449753310, 
    91.278515209307, 14.1770620212208, 33.2961729810342, 24.2638863189225, 
    22.3818757794216, 62.4511678891207, 15.8009638574900, 26.5421766984189, 
    24.2390557840284, 1.85282046419421, 3.88578530268522, 4.24855309121639, 
    2.56667252143653, 3.24644984248995, 2.03598402544121, 3.06751569435424, 
    -10.3422478239979, 3.21865100318317, 3.07438226864853, 2.36891449960346, 
    2.69189817764784, 1.18423376094042, 2.64876783670694, 2.9561167065251, 
    2.43605783144173, 0.681795983440664, 2.89917517220971, 0.898655202792631, 
    2.10993906988417, 21.9985943563347, 20.4103207033181, 19.0247113596612, 
    43.2602288314067, 50.6430775500342, 20.8182959449483, 20.6097774302819, 
    21.7689247049741, 16.0578241587042, 18.0360709688457, -7.24868067413472, 
    16.3153002978115, 1.62300139072108, 2.01733532504379, -39.5504394385566, 
    -16.2245427695035, -32.7916971950901, -7.96912318880988, 
    -27.9562455149712, 10.9640549569521, -44.1346403588911, -151.307563263772, 
    -59.4863938580855, -173.156727853864, -45.628459717994, -203.467543857939, 
    8.10174482889962, -18.5552969300414, -36.164271856871, -289.546993437188, 
    -9.4325507933963, -5.01471588417609, -13.2796159294519, -7.55463909427508, 
    -10.1527783226253, -7.6532775969491, -4.55578366412693, -4.71585607084577, 
    -9.70205268294731, -7.42331067664541, -2.52419661406367, 
    -3.42469354663781, -4.50783332172727, NA, -171.050856057041, 
    -4.53379539230746, -6.87893101244567, -2.95094522940662, 
    -4.70175492091337, -15.4316093154030, -162.876713078103, 
    NA, -154.660098502531, NA, -143.132402093929, NA, -83.6192223709474, 
    NA, NA, NA, -92.8818991615008, -146.0930023745, -61.7122557477276, 
    -102.772973153909, -65.7528466861747, NA, -84.3739464486486, 
    -39.9372341273241, -53.8743115635553, -257.675190182659, 
    5.86752325880534, 9.3222246854131, 5.76949775993971, 7.62416965508109, 
    4.62599063326679, 6.95694983550927, 4.99675852147316, 7.47765478890538, 
    6.79994682116848, 7.83211809487235, 14.7473470345109, 14.8827087330016, 
    14.232491997409, 24.8953999290627, 25.0698978801323, 14.9661390563552, 
    14.6805728938529, 14.3058377494665, 14.2541532527093, 14.695794009254, 
    37.9601713209867, 37.9531218918067, 37.4871265736357, 36.0385130543243, 
    22.842824401308, 34.4345243340561, 86.0471129255883, 10.9380177552289, 
    37.3412665978493, 36.2225625846819, 48.5983051321728, 48.4310872110303, 
    48.7572206022613, 46.3043561752146, NA, 47.2327699421202, 
    NA, 8.82863641276554, 49.7826450440848, NA, 4.16261685164724, 
    4.54099124323352, 4.34220187256379, 3.85897650094617, 4.20993065806511, 
    3.87831161153309, 4.10388014757332, 3.62211672991729, 4.18953743345291, 
    3.92097964697786, 4.07118047547402, -7.24978301682682, -13.4019846226405, 
    -3.95509742102373, -3.47804183370232, -2.53539357964596, 
    -5.66014273601228, -4.02998395712862, -29.9069288153401, 
    -6.80914301022946, 2.71449248384790, -3.12172518844339, 2.62297020350905, 
    3.23352738831139, 2.20133326243810, 4.14734482449887, 3.48753222482967, 
    -4.77514537785589, 3.45121588350628, 3.19855377005016, 0.882230524332836, 
    0.0110347741761131, 0.428893126508893, 0.73113870543992, 
    0.92352670451072, 0.546566349315204, -0.980112022044035, 
    -0.387494491730291, 0.52721737700732, 0.472282368700954, 
    4.10607712703294, 4.68425544713326, 4.03329935710391, 4.18054378826163, 
    3.51858267639551, 4.08667376198107, 3.74768836461981, 4.08757893387156, 
    3.81014358945399, 4.26492715114509, -0.933550368801088, 1.28789129757932, 
    3.28008863266743, 4.54030847877807, 5.0739389687166, 1.72559619892862, 
    0.811468066562424, 0.885012333771544, 4.80213119233226, -0.601377048767252, 
    4.07446175778209, 4.11562192234155, 3.85357394660715, 4.57554029727652, 
    4.07847825663104, 4.23134773944252, 4.95264628771757, 4.81362845570889, 
    4.5012374557786, 4.66222751982571, -1.81565042132121, -1.85407206991359, 
    -2.37556229486098, -1.23169952536482, -1.62634480263281, 
    -1.34718430794292, -1.54068893264274, -1.46522008068911, 
    -1.78614839184601, -1.07234727436386, 3.15616034010502, 3.3924609064716, 
    2.9872935883852, 3.20311781806589, 2.61729091738076, 2.95213177618845, 
    2.62543865381442, 3.05591300681196, 2.95379362609579, 3.14439935531594, 
    -5.41969275226042, 5.58633458964066, 2.06432566419679, -6.34117869965414, 
    3.75378430361779, 4.84245624089452, 5.16562450461577, 5.50828655815788, 
    -30.9722013177363, -10.2540874731093, -61.0479178923403, 
    3.83985609453307, 3.75216479132810, 3.67384117506952, -0.505228158631703, 
    2.61942824043207, -18.0240299401004, 3.50305597129978, -9.2906805962896, 
    3.61154434175047, -23.8638582304883, 0.107552941489132, -21.5611959652815, 
    -20.5822731234955, -28.2388656628285, -18.2993395097098, 
    -32.4785358786689, 1.62097684643051, -21.9557007844269, -60.6287498245312, 
    10.0381735825832, 13.3350837839848, 9.65053143863779, 10.8998713463019, 
    9.05536174237281, 10.1329005603345, 9.45041886035107, 10.4961123013824, 
    10.2334710104946, 10.7370344611879, 10.6912947939494, 9.18799777229383, 
    -0.928498415437193, 1.13887077499652, 1.63872938976877, 7.08623422492725, 
    -5.98279894925702, 6.18154436877397, 12.1658893910789, 6.78078493103746, 
    -13.9040539629552, -4.11721462357768, -9.04678399794221, 
    -2.95865457224947, -12.7793273392973, -0.738238052445916, 
    -1.48805716897216, -1.48190399740616, 2.3788354521112, -4.45102953223768, 
    7.17955468374093, 2.84326802647841, 6.66682990414219, 5.40517898764839, 
    7.51627311202881, 2.62090378681175, 7.30492567938957, 6.6420238924537, 
    5.62502913877433, 6.20387581020714, 5.57501991722068, 5.6796498623124, 
    5.05570153362317, 5.24816763070442, 4.51129835260206, 5.22913627148168, 
    4.91689433185568, 5.27736592658700, 5.11217601290093, 5.56981356545102, 
    6.42867779318105, 6.470651038162, 6.08552300390314, 7.64687978207508, 
    7.566913956335, 6.21705250361519, 6.31233890718053, 6.36591682476333, 
    6.1861373899496, 6.3460027800351, 3.6799655107556, 2.60062636738617, 
    2.99276689070517, 4.35766260963873, 2.55805084190001, 3.10343985008307, 
    5.63554204377226, 3.29136087524828, 3.1019660528789, 4.23523197973028, 
    1.84988872678399, 2.72916751143554, 1.56824062063595, 1.42312186974586, 
    2.39826858660517, 2.16654723266556, 1.83981458273991, 1.72969211215584, 
    1.82912182076428, 1.82648209530732, 1.68451786621960, 2.01651698566279, 
    1.53617810370099, 1.23221899586840, 1.29793227602915, 1.55541465335036, 
    1.18613449080928, 1.32319312622276, 1.25235023184218, 1.33208538346427, 
    4.67295346475922, 4.86834858146606, 4.36895908982802, 6.55282104439948, 
    4.50076268440796, 5.07342658185928, 4.76491860875481, 4.79250426835948, 
    4.45879830655686, 5.10653721320124, 5.25465784129149, 3.81526581386758, 
    4.05073589295248, 4.05065180607911, 4.25302138004988, 4.18016025473129, 
    3.75481818057669, 3.44609751060377, 4.72401125812255, 4.16339462722715, 
    2.62650577991128, 2.56539664615274, 1.88025357722902, 2.46604819021871, 
    2.58308013503579, 2.38941666933680, 2.33350005990420, 2.29502753232058, 
    2.57426474588468, 2.30414255811918, 2.96152269559951, 2.62053751859273, 
    2.36506410875367, 2.06691980750058, 0.833365231325002, 1.79163853338544, 
    1.64545660873835, 1.41276814104735, 1.93645154524015, 2.05656462199144, 
    5.51245510532157, 6.474620665051, 5.58022187658559, 5.43114987356248, 
    5.43690714320944, 5.71378997619765, 7.29076409994827, NA, 
    5.28495752385694, 4.98304979832944, 7.20821720228561, 6.31976235332792, 
    5.98036194842267, 5.94691396710789, 6.53103532062436, 6.54576901787669, 
    6.69984743060782, 6.40123711348739, 6.65910603493984, 5.84127829239383, 
    17.5483975216374, 17.5286664822592, 13.2337439109578, 17.2810118249587, 
    22.4691346429676, 18.2238387650635, 17.5986328085427, 15.5525754061444, 
    16.2649002857514, 18.5182814574069, 30.2504329729844, 35.2537766060697, 
    16.9719693845306, 17.2551000854767, 14.7565639878529, 22.6081880576937, 
    19.6065950606229, 19.5574014764720, 19.6745262532098, 19.6128359084801, 
    -4.97789449879199, -2.78591730601957, -2.68863149389004, 
    11.4536146411415, -1.22326073010799, -5.2612560860348, -1.82936616221111, 
    -4.53088341105009, -2.67283463947642, -6.04557737588649, 
    -4.00945147580313, -3.14739164249255, -3.42168101255580, 
    -4.19494289567453, -2.36390572698607, -3.70847692836245, 
    -3.38562308851818, -4.94759241691899, -3.08961483487767, 
    -3.31957349349272, -26.7496491165675, -24.04547383438, -43.1619301057599, 
    -21.5289183581912, -31.3917274425301, -23.6438622051099, 
    -26.1345254732376, -25.1510443520257, -26.3486468258063, 
    -25.4923277300217, -14.8187976598038, -11.5922288766959, 
    -18.945049807984, -13.1011748117789, -13.9909631629341, -10.7613674615939, 
    -22.9812035708126, -9.87652933041329, -18.6476628841223, 
    -12.1791817181125, 14.7199900444544, 14.9536742727392, 13.9929451044575, 
    15.7530744068379, 14.0017500246756, 14.3222411211896, 13.2132811570023, 
    15.6641957484429, 13.2608405421722, 13.6748947905035, 35.5118751641591, 
    34.578420235471, 34.3309587218997, 35.3332521996199, 36.4609048755511, 
    34.9932783279916, 34.1912767127223, 35.3764063718745, 32.7506227738731, 
    32.4359408066332, 4.28617933955684, 6.09158891672522, 5.03097169795605, 
    5.63622907417457, 4.43822599943622, 5.89682977973852, 4.89898981592565, 
    5.53029232242392, 5.74280579838589, 5.75527440696156, 4.78704052771269, 
    5.73522976731884, 3.89260539272520, 4.54831832800697, 4.89648193977836, 
    5.17562888531722, 4.52247316307498, 5.09965917451373, 3.88571077394680, 
    4.79213390409205, 13.3697942408193, 12.2279809960303, 12.8693375532264, 
    11.2754974377046, 11.6861993892881, 12.0023425273583, 11.3925322317312, 
    12.7012290982025, 11.8862826160608, 11.3160239269850, 25.5824180785783, 
    55.4653860279027, NA, 49.9010277432826, 98.8224969163228, 
    20.3330334993479, NA, NA, NA, 53.2749765563704, 5.04574333516197, 
    7.95413913019858, 5.07359199476558, 5.55234952834393, 4.98267582347323, 
    7.22939180357775, 5.17465715086394, 5.83496085020634, 5.57939160423494, 
    7.27704879156724, 7.33401055194518, 7.41725775375396, 7.04275893839128, 
    6.78071089973425, 6.82368462383445, 7.04831363936024, 7.2775150296902, 
    6.80384626246139, 7.03855818854376, 7.04236428040197, 13.3911741783089, 
    13.9626117139535, 13.3619839200136, 13.4103374605244, 13.8888229431126, 
    13.2525406433404, 13.1073912997692, 13.4325217835783, 13.0066068481432, 
    13.4695393079082, 3.39043371576294, 3.54467896259134, 3.69259254838856, 
    7.12252721640459, 5.80990537503983, 6.38489445902405, 3.75505699088725, 
    5.39149845122957, 2.16235853445621, 5.18804669289882, -30.537441421383, 
    -21.3512496962608, -17.5015313497142, -6.1059745188376, -32.4410919537257, 
    -27.6029318624280, -24.1856513259089, -37.6893413588352, 
    -32.2784710499628, -19.6586219415882, 8.50163926441604, 10.2376279793917, 
    7.8640147684786, 8.90996000841049, 8.03234134611824, 8.65189936675611, 
    7.79753804351574, 8.70368499845554, 8.44813145221607, 8.96167718029457, 
    12.6522694660947, 14.0399121757548, 12.2767449191936, 14.1707152468650, 
    13.2536270383522, 12.5564346403890, 12.7984627102681, 13.9887269682753, 
    12.5237821183721, 12.1501427055944, 27.7787373796727, 28.3299511501633, 
    28.7511212363224, 18.4470079658710, 29.8430943321965, 23.6981317430941, 
    28.1658399179916, 29.0309163532503, 27.802851410937, 30.2218519229317, 
    13.0397918967457, 16.2322194929834, 8.94584824287102, 13.6832152866541, 
    11.5509209141571, 12.1457008473678, 7.67596666414954, 16.8060240656737, 
    11.3072980835115, 14.5259923521262, 8.32938479398116, 7.76373691781625, 
    8.1816554982512, 7.20823157543858, 6.52154267353642, 7.22957166712458, 
    6.65040798795972, 8.86733273590384, 6.46058421710566, 8.37761249066228, 
    12.4829350340595, 12.4970919068061, 12.1076764748959, 13.1361647464598, 
    13.9718498629154, 12.5564058390883, 12.2697959772735, 12.4102043199714, 
    11.9509893281273, 12.0854212981403, 30.9084037817786, 18.7696469892449, 
    27.4766360870129, 18.7187117518871, 19.9723956733183, 20.6658470013761, 
    29.0535805684828, 29.9778555943932, 29.8941208968063, 27.2420690867350, 
    -35.9216825295254, -39.6623133855914, -35.2021487647497, 
    -34.2196076665954, -35.5920238940709, -32.0044114154376, 
    -28.8942084181998, -33.1773491260930, -21.8496499506459, 
    -29.7653446762133, 8.27793848095783, 9.87242365017523, 7.70527200444328, 
    8.2842501396724, 7.61908456547749, 8.47522254560596, 7.41463692774036, 
    8.41214774825391, 7.68356854603128, 8.68287791055683, 13.7475758540091, 
    14.3183398304731, 14.0520505360318, 13.8268448053067, 14.8397431407871, 
    14.4320423399983, 14.8880787677140, 13.4339100872996, 14.050345922208, 
    14.6653642488387, 26.5861933122148, 28.5693230883421, 26.9180696317285, 
    27.4625114553184, 29.4843295819696, 27.8486103992365, 23.6917525517591, 
    27.8490225275605, 25.7965414706096, 30.3384898696941, -14.8817314606261, 
    -12.9921241521649, -17.1509036042658, -22.2256545065014, 
    -13.4750479550002, 0.0857210005880686, 5.3610673015256, -10.5732029694909, 
    -12.7236518115083, -15.1563997721419, 6.72977029444614, 3.75810584586971, 
    4.90804582566261, 6.12513309302174, 5.07898017998369, 6.67610358212955, 
    3.82657668902343, 7.48108774873003, 6.71293582072591, 6.49484715278824, 
    13.0036787580444, 12.3136680133242, 12.3153205383451, 12.7521098415264, 
    12.8318615080039, 13.1853753107681, 12.3428873068491, 13.1410140048875, 
    12.6604375545186, 13.013922458198, 32.6817115506952, 30.8147542209676, 
    21.0394732045200, 23.2049788558011, 35.0332982388385, 30.2445451614976, 
    32.8690461489364, 18.4216704393988, 29.0393926656184, 23.9360426166941, 
    -27.4360745194306, -23.4440829026519, -31.5897157477454, 
    -20.6502063639593, -62.1533258953871, -61.7261628306575, 
    -43.066174270991, -14.4665950954449, -42.1917551669834, -15.2714585744231, 
    10.4514167162087, 10.9390989122037, 9.54009677469442, 9.96352649039247, 
    10.7923202230837, 10.2685832554608, 9.14490831786516, 10.5452749948509, 
    9.99165232548396, 10.1313685499063, 20.8081656043918, 17.7683069177588, 
    18.2395997457947, 21.4704333657029, 12.2977059145840, 21.4362177854595, 
    17.5182598822768, 19.9867104571982, 17.3590997478617, 20.5097894953637, 
    12.8352016086595, 12.1647736231988, 9.15686699317024, 10.9422352900178, 
    9.52750098532315, 11.9934948182801, 13.4292207413299, 11.3354665186974, 
    11.4970232579428, 11.9159003219698, 3.49375487806982, 4.27843713801548, 
    5.99985193552057, 3.60519640918178, 2.09545153347148, 3.82839923102775, 
    2.45822267730128, 3.6170705176604, 3.40334545837085, 5.86180454817478, 
    5.34193372701372, 5.7573263834913, 4.90258298321175, 5.26488537333326, 
    4.85066306917453, 4.95097467596684, 4.69602665703651, 4.91585660658041, 
    5.15212985881506, 5.1889365151267, 4.91043020070493, 5.30649811094223, 
    5.19526773052974, 4.70834722331168, 5.32129520253591, 5.08854542687228, 
    5.23974439183314, 5.23448890012515, 4.81073830438936, 5.7302364444235, 
    4.12538819171992, 5.30089784050590, 4.29503107710893, 4.18626264796085, 
    4.26009217906101, 4.09997396011422, 4.82555000968517, 5.07345423223888, 
    5.54032896554662, 5.34446339546202, 2.68242799459977, 2.89033850053147, 
    2.58034105862603, 2.60542782449434, 2.76451386473681, 2.76496067053992, 
    2.93070445985541, 2.91154635405304, 2.83923814053521, 2.80495786203179, 
    1.97478839167631, 1.97419519343973, 2.12754319666189, 1.89042242533434, 
    1.43978161912826, 1.19224030978750, 1.79893038887317, 1.98933353469827, 
    1.38863137842833, 1.50546918852856, 7.16154662860148, 5.77600709768555, 
    5.46871683518221, 6.90424630705096, 7.02484835806832, 6.89902522551092, 
    5.87981205399102, 7.02118177441344, 7.02927149101822, 5.6595332059454, 
    3.90137276262868, 4.74578588864395, 4.0909762162777, 3.9027047971961, 
    3.78160920171937, 3.79575147432234, 4.63364529362138, 3.86265381153802, 
    3.55479271942302, 3.65851072823292, 3.14783537209511, 3.17383799178661, 
    3.20723237150121, 3.53143979687507, 3.65139089843817, 3.40147373634578, 
    3.43950069130941, 3.57608526770977, 3.40741280869235, 3.52671804962286, 
    3.90736779219875, 3.99505294853501, 3.67174782779265, 3.93812946302847, 
    3.63708016799430, 4.04372121075259, 3.39320108372176, 3.7655984088944, 
    3.68688025528148, 3.79761006258582, 5.162155987203, 4.95024880364971, 
    5.2299838887192, 4.70057449165452, 5.36671390410101, 4.59244680967262, 
    4.53642753850757, 5.20340594884526, 4.60728677547849, 4.47373738313736, 
    4.96752921275568, 2.64845123779857, 3.55669376731925, 2.8645864533147, 
    2.17991249279946, 3.56660223095773, 2.86542459539396, 2.88474518641451, 
    3.615484430124, 2.85199235930721, 0.96834498014092, -0.623549190099441, 
    0.842582928801756, -1.25526022927436, -0.361979618643906, 
    1.03064415926542, 2.12925505155529, -0.00854218929269628, 
    0.973206564192898, 0.0838461800294722, 2.30496840372177, 
    2.20018060768797, 2.02173706998881, 1.64485469303866, 1.88330016894410, 
    1.55811102739674, 1.98415410520996, 1.83032525145489, 2.47709895982925, 
    1.96355832990429, -6.0273861540056, -2.27929161079171, -24.3425321234847, 
    -8.89566685741797, 0.15139276310356, -5.56592703040949, -7.7930434241585, 
    -5.28592514853239, -22.4662247798506, -15.9399294170120, 
    -11.4773011587167, 3.26260787832963, 2.57914752426993, -8.12049551895671, 
    3.89211649707397, -5.00224204559175, -10.0883241516513, -4.91365039391008, 
    -7.03687653651389, -4.18130728830373, -39.8946187939755, 
    -43.7117547045794, -32.4785367569574, -34.9029205893456, 
    -38.7846762236498, -24.2643229640629, -29.4315809891401, 
    -41.3689634930431, -65.4376752942936, -24.6241806648048, 
    -6.6215315524071, -24.5335117654438, -13.4396433697465, -11.9660044576336, 
    -23.0182894064799, -0.70483296793692, -23.6557017583852, 
    -1.87012246604270, -21.6712285228239, -0.458227678967796, 
    -12.8892198075361, -1.12424893116714, 0.560883042169665, 
    2.90039172291007, -13.3419199556797, -3.20373631616907, -9.35937681322647, 
    -3.40272318375726, -6.7227325566329, -16.7917841276583, -11.4217885673294, 
    4.7146576580632, -4.12474284327816, 3.96881556258149, 3.6788474861253, 
    -1.55742122346717, -10.5293740442214, 3.63383102245948, 2.49395872599660, 
    -0.96206784209158, -0.092026828905672, 0.579488962853792, 
    -0.286827528948642, 1.18910958314092, 1.51742175115366, 1.30642930869488, 
    -0.497805231396642, 1.35637392138233, -2.78993192978482, 
    0.585074464845454, 2.95565151883930, 3.81059444873309, 2.83216548863345, 
    3.44704669653412, 2.57941960732474, 3.3405761988555, 2.88430289686672, 
    3.3686480922534, 2.55127738947566, 3.51728366765852, -1.99254529609646, 
    -2.46745736772775, 1.84591573544386, -3.99151412743862, -8.69923650183849, 
    -7.44157949427467, -0.934852776227239, -5.09262705201772, 
    -10.9787155072717, -5.23880625570458, 3.0726102553457, 3.24663431782422, 
    1.85456457341394, 3.86403148533445, 2.39238169024970, 2.93739456373666, 
    2.79762322626252, 6.54192807317, 2.34803109492440, 4.05926054141682, 
    10.8758375555863, 16.1518343792967, 11.4354495851731, 13.7119404891296, 
    10.5495523027952, 14.2125912717714, 12.1579981631156, 13.8731780097984, 
    13.3979835598746, 16.3378919132928, 11.4781758318156, 12.4832061334725, 
    10.362766670613, 10.9848515911784, 9.95122543082976, 11.1216725234209, 
    10.2494547004775, 11.8476915196544, 10.8684856792325, 11.7692665957609, 
    11.6174451516529, 10.9284858486530, 10.6775942026230, 11.0620868326516, 
    10.9300426984456, 10.6382819289222, 10.2993017342466, 11.1336334059731, 
    10.6681899644777, 11.4272278870849, 27.5957101657031, 27.1131171500516, 
    26.8804900956485, 28.1534728110266, 27.6465513775341, 28.5002118095177, 
    16.2704763278299, 28.7240096818054, 17.4653918412211, 19.2655913228086, 
    3.51954700130313, 6.12878920097145, 3.51703489960722, 4.8313486248891, 
    3.03192634076778, 4.69540493462496, 3.76744559478476, 5.77734255560648, 
    3.70730340290418, 4.57858825005371, 5.43780252516715, 6.15363806023909, 
    5.61551836302587, 6.15382018221997, 5.06005515335282, 5.82300091108827, 
    5.28989190064481, 5.6838825028022, 5.435042567371, 6.0341562351389, 
    -1.38917411125822, 3.29986107966134, 2.8559856771829, 0.540517560717109, 
    2.96925750350355, -0.444889823323241, -0.745954494928032, 
    -1.50445382163670, -7.99814203916067, -0.523300309572774, 
    4.76555717134971, 4.78629076508507, 3.83184604703385, 4.80547090111906, 
    4.06225381366114, 4.04303943544586, 4.11018134809596, 4.73351129490308, 
    4.35996352964982, -3.69848339377012, 1.83679944624152, 2.25064877543360, 
    1.00839392363580, 1.40664823018767, 0.800727393076953, 2.44109248648946, 
    1.16149507661021, 1.27433834046508, 1.32103685034453, 2.24131991115205, 
    3.26048012028515, 4.05928061394472, 3.02833729992810, 3.61462446364301, 
    2.51678461600561, 3.50065206779297, 2.97501354075014, 3.31335706347441, 
    2.62988947716137, 3.57724725848744, 2.40902931976080, 3.69110583521571, 
    1.51758584373092, 2.63532338637130, -0.0781651044506572, 
    2.04159890892958, 2.97444203697237, 2.82761187363953, 2.3407430672842, 
    -2.76536964318371, 3.40818606497525, 3.44032123575279, 3.30301325640121, 
    3.78942949993161, 3.06393819674829, 3.35723634188474, 3.79494412808097, 
    4.25019810529626, 3.55382729670011, 3.74131537926109, -28.2114183776749, 
    -16.5086797448981, -17.1510003220516, -24.6938437342557, 
    -17.4456838242206, -15.2198230670441, -19.7456913615945, 
    -2.44390188814959, -15.1552179316205, -14.4167208766995, 
    -13.4659907752074, -6.91550066144734, -6.35275596170809, 
    -3.62242233637241, -10.0830041450620, -8.53587182075702, 
    -10.4148182774383, -4.06629745370582, -4.74987837582866, 
    -6.65709565565078, -3.49262117528214, -4.12070796572837, 
    -1.57172781503677, -4.8673691063011, -3.20714238944137, -7.88528338949718, 
    -3.53048979126616, -5.38122050822113, -4.10157810590241, 
    -8.45429319648226, 2.71586937258491, 3.83730726015816, 2.16668890240122, 
    3.42812533094769, 2.22911595410067, 3.3052863148291, 2.04310074944924, 
    3.30751778257114, 2.70805068677363, -8.83917423631414, 3.96646626790921, 
    5.58034716943924, 5.47843181874197, 5.37554496926957, 4.08578053558253, 
    5.35617169907967, 4.65054007943706, 5.85040875638338, 6.44629214164211, 
    5.46332293512112, -4.24159623476901, -4.68568702061738, -4.7581952036396, 
    -4.33004785757773, -5.21834273250773, -4.02775538921302, 
    -5.27720068242059, 41.296722610252, -4.91314947103103, -3.28995250217765, 
    11.9426485595488, 12.6155796976667, 12.3288418845966, 12.6554408049116, 
    12.6336938966779, 12.2309572288737, 12.0028023583218, 12.7802855884168, 
    11.7824001413130, 12.8125867817592, 12.6269655333452, 13.1985278398858, 
    12.5613154342324, 13.0512285398136, 11.5627839515290, 13.2043333147865, 
    14.1843945096760, 12.5413959264086, 11.2484289315991, 13.0454079534814, 
    -18.2663442883838, -9.14186439842151, 30.2195678788974, 29.7484287393354, 
    -29.6414695655143, -13.5146893497373, -42.6500077705595, 
    -22.9477821801970, -29.8146884778563, -51.7871002657495, 
    -2.10689065672478, -4.76638395865893, -7.75916192971067, 
    -7.47821682027876, -6.05025101486871, -13.1697969775509, 
    -8.02901839345742, -5.3346852551288, -8.22711301538049, 26.5547139174471, 
    -0.761341559570628, -0.161616680631375, -1.25877437850906, 
    0.508646246236756, -2.14531645554532, 1.75501760438999, -3.83439046875945, 
    -2.22630787068971, -3.15070895132233, -1.94382525708206, 
    1.69672924915361, -2.92023753704514, -1.35834508350016, -1.21281069594330, 
    -1.54211552002567, -1.13104447065984, -1.47919264148516, 
    -6.30888161429216, -2.61089927635493, -1.77958272506863, 
    7.81142633799053, 9.13346963957455, 7.77992009932274, 8.37336823226744, 
    8.3206814731457, 9.3981280214079, 8.04296589142297, 9.29389549647545, 
    8.4552437900198, 10.1578490858046, -0.939915690763318, -2.88374444625065, 
    -5.41138867064759, -5.00339012872945, -8.1444633209377, -3.35016974283183, 
    -5.58379782748744, -3.31989703630388, -3.14585973167179, 
    -2.7649872590831, 5.1756291673223, 5.60540612528817, 4.77811712815996, 
    5.19550665491311, 4.99998893242125, 4.58379429617775, 4.83612056513785, 
    4.84533255656524, 4.679443690109, 4.34512786508265, 5.89665870808259, 
    4.71841268660076, 4.87093496262547, 3.55144167296888, 5.6420983466937, 
    4.36126207833916, 4.94519180047152, 3.55803979160841, 3.27160195186214, 
    4.07493097976211, 3.23832500769956, 3.05434468092847, 3.17433805038945, 
    3.17740711353267, 3.09176135584604, 3.16520140918785, 3.03533018627529, 
    3.04231194585766, 2.98368656933516, 3.13750137069257, 2.31110337994276, 
    1.93725210994258, 2.25845092524938, 1.75425471399898, 2.57789463041646, 
    2.23869375137241, 1.98182345246431, 2.33102480918139, 1.7220311655844, 
    1.27252321960448, 1.60390836696924, 1.58141820708100, 0.774065602042492, 
    0.586531811877148, 1.61893883213559, 0.782230476823192, 0.499702513258853, 
    3.00127502585083, 3.22383553235202, 1.17509854671323, 1.75336975695794, 
    2.44232820551263, 1.57080721649460, 1.89352750549344, 1.54798825291698, 
    1.06085210581365, 0.447933430392823, 0.705325675947164, 1.15714617920536, 
    1.87731794917691, 1.41587677287762, NA, NA, 1.36853619513607, 
    1.50659456368823, NA, NA, 1.77891190660150, 1.63069734686053, 
    NA, NA, NA, NA, NA, NA, NA, NA, NA, NA, NA, 3.01930977789684, 
    3.04960328543909, 2.79201939095515, 3.23030077737663, 2.9002482419668, 
    2.9292687743611, 2.71967461779184, 2.72641859636096, 3.69385297029871, 
    2.86844845379266, 1.61422286461535, 2.72487316866262, 1.48758907993320, 
    3.25371815297864, 1.33105371026073, 1.55914760062513, 1.79089376463737, 
    3.15933817384739, 2.76004916011775, 2.97679640252706, -1.35310748048086, 
    -0.805450422971223, -2.25569278742592, -1.15752091803864, 
    -0.785381992555365, -0.774749824221056, -1.08296364219851, 
    -1.91690891146535, -0.764086064171, -0.269946927386394, -0.4191082052588, 
    0.116205215581831, -0.350176059825107, -0.0859225680969037, 
    -1.28233264954679, -0.84251048250489, -0.28015738085958, 
    -0.730515292303619, -1.03499908878540, 0.479593055567651, 
    5.3112069666927, 6.9768983295973, 6.55340316901006, 6.42183266046643, 
    4.38699500207050, 8.19449776331616, 6.06309216300853, 5.5006765480058, 
    4.84775803029449, 6.67464613043722, -4.05998155538206, 2.06764471807829, 
    -3.6325549598835, 0.236375142978264, -3.15603571603795, 4.56382551542871, 
    -4.07623355729606, 3.44849572984084, -3.09304365504739, 0.297643250528224, 
    -38.4860083553487, -48.533619015659, -71.6169945142101, -32.1540871118648, 
    -55.8979218726819, -91.826350650661, -45.8798481707805, -35.9593878248293, 
    -50.1145778885983, -30.5959837624938, -14.7343382648067, 
    -9.96594660140996, -16.4076509906882, -14.9784165798413, 
    -36.8010813013042, -16.9479614249881, -20.9153586741622, 
    -22.7206623279096, -31.3337011585758, -8.84350895471322, 
    6.11109754717196, 6.94981358131093, 7.23537432008208, -1.38622446030359, 
    -8.85615210818203, 7.06078831160162, 5.79092727994461, -4.64067950621278, 
    3.73826637126634, 11.5367091303934, -11.0393214807464, -3.62246333554259, 
    -15.9669152839368, -3.54920612312143, -12.7659494837245, 
    -5.49414738817984, -13.8997133191714, -3.74583799814832, 
    -4.75984807926092, -6.39038718810256, -4.39928572677433, 
    8.30234283474603, -4.2143559149346, 7.6832127650301, -5.62462216352125, 
    1.63768339386120, 5.71455358288201, 8.61732754721474, -5.25255066896019, 
    7.23236964482177, 6.8142973970971, 8.5093300988853, 6.07489527100403, 
    7.36511942617539, 6.69009716893984, 7.79031133451335, 6.01611927414647, 
    8.19707261960672, 5.81952195361929, 7.3268007245348, -8.1775026635982, 
    -3.99573108976047, -0.728800640482959, 1.77717536734705, 
    1.95218491960613, -3.6289927829171, -3.38193556203047, -9.1368770497588, 
    -9.41659190746422, -4.47055341831583, -5.55751185503484, 
    -1.90853817292995, 2.92480545564254, -2.49507074426355, -6.573711742033, 
    3.96772967708463, 3.05765698622204, -2.25977147739792, -6.14929378636902, 
    -2.04709612892434, -35.9377293005945, -17.3026513669190, 
    -47.1163240291267, -21.7930006694826, -51.9755348418378, 
    -21.5500069265073, -55.0461162746044, -15.2147707871371, 
    -46.8583970262768, -17.9817837144929, -12.5513031979373, 
    -5.93973507165966, -12.2070528976166, -6.06651559815774, 
    -14.0293663628848, -5.9557297840254, -12.1622764774140, -6.69728922228458, 
    -14.4891825238251, -4.23088609523149, 12.0794181497937, 11.6487715794176, 
    12.0652228010317, 11.4344241718293, 11.9589402498375, 11.8795435771852, 
    11.2691186126478, 11.4325811828703, 11.3429320902521, 11.9087967885501, 
    13.1012367481058, 11.896244390321, 5.76464556913887, 7.38446072889995, 
    16.9592011843777, 14.3576362401366, 11.135247075835, 5.99355249149166, 
    9.9947827241505, 13.1811212209553, 3.60677159310858, 6.35847082702682, 
    6.167372952932, 5.98157354908799, 3.42544942966271, 5.95948059989016, 
    4.06173484987648, 6.55066898510008, 5.82214247303837, 6.16574437562667, 
    7.0077057451051, 8.34583223604953, 6.40388510695857, 6.19295465676058, 
    7.6748006213502, 6.12968215541563, 6.80307319312295, 7.0595739454232, 
    6.57761422802122, 6.74724248238723, 10.3988437188574, 11.1098261935623, 
    11.4081746950897, 11.4244635339072, 11.1331784630798, 11.6676009024535, 
    10.6499457593169, 11.0652373399084, 11.2950832536442, 11.8244049029924, 
    14.3329135115902, 18.0270686594930, 13.3151730224928, 15.7892754620761, 
    16.9335859069431, 18.7694631050177, 15.7941495776506, 14.3868326685285, 
    17.9453905901211, 17.5584613307953, -24.1338940457037, -16.4085873104790, 
    -20.3282767123043, -13.9034564755711, -25.3686083495358, 
    -15.1413175247814, -17.2918843845947, -17.4659157109032, 
    -23.8755477468179, -18.7945916378919, -7.50618815387479, 
    -5.89921805141539, -6.93688982995037, -4.71921278182037, 
    -11.6033342084311, -4.29103321641224, -5.50842737642891, 
    -4.67255856185178, -12.2626248173448, -4.00472224568433, 
    11.2424048430752, 11.6651462228289, 11.2595700372962, 11.2482285521563, 
    9.95755636359276, 11.3995231528412, 11.0840145078075, 10.0190111082763, 
    11.9735395129476, 11.2091825082259, 15.9098063694537, 16.5628044760231, 
    11.5247836397876, 16.7631483897142, 15.1563991955713, 17.908126734442, 
    18.6091246912219, 16.0898055930549, 14.3533745655617, 16.2691535133268, 
    4.72184121123086, 7.63726434322807, 0.129693384360668, 7.23726852331864, 
    0.0788623013644528, 7.50899997548596, 4.25610895927103, 9.91066601484147, 
    5.99188631471305, 8.81515486539808, 26.7351259449724, 30.5807687209467, 
    25.9862948203490, 26.2129477353733, 23.9193605299591, 28.6690560843730, 
    25.3337287151573, 28.6597177334875, 25.0844312880275, 27.5732299679531, 
    -1.67306156315211, -2.62376085430813, -2.45964769990917, 
    -0.863357051680966, -1.8873590971124, -2.3952445675993, -3.56622792068127, 
    -4.93357069782351, -2.56619617318735, -4.36580485844391, 
    -16.5341482189660, -14.2403795937695, -21.3290557791957, 
    -0.567320665691069, -26.2945020791601, -0.0123889579917808, 
    -23.5135285970698, -5.56756344619224, -23.3922374764846, 
    -0.112479802906506, 4.95473299961788, 7.15504074978982, 5.35836154429333, 
    6.97065464275073, 5.10787718023188, 6.51480215182146, 4.50718339351031, 
    6.85339462560701, 5.19889817121111, 7.26417647709596, 33.6532249065534, 
    35.8760329355299, 34.9601616015071, 34.2614592435514, 32.1293828476201, 
    35.55164316585, 30.5086806142159, 36.8172409825599, 37.3326281921266, 
    36.2891049620541, 9.395066071721, 9.8142400339526, 10.2861081245477, 
    10.0942669398852, 9.3853850733361, 9.41948134249076, 9.53559527990189, 
    8.6890813830849, 9.10003765422745, 10.1149275859631, 14.5983713464311, 
    14.9675766336176, 15.0849412463593, 14.8091247833961, 14.9576691137691, 
    15.4679162232498, 17.8238149753353, 18.0041793721806, 14.5795073521435, 
    14.8244122605749, 6.23570920486334, 7.46909522084342, 5.73571702199194, 
    7.57785201391516, 4.8747232707594, 6.88551118012216, 4.78380777303254, 
    7.09926227703837, 6.00939615269796, 7.49244628285596, 5.88329951995868, 
    6.97613432310083, 4.97467088054903, 6.44596726645571, 5.58896987719802, 
    5.99654148033231, 5.31155340794295, 6.31034598694752, 5.47879036409384, 
    5.84899665008331, 1.32096618908163, 2.52277222240990, -5.25948862596641, 
    2.14562820394571, -2.32664600626852, -0.302993940595063, 
    -5.50917482026459, 4.03193408045716, -0.124731194239631, 
    0.0792082453011243, -3.026016299704, -2.37131551169626, -2.79646880369289, 
    -1.40436765450611, -3.36375623281171, 0.819526744499103, 
    -5.9718362230405, -0.861613182130702, -2.0212283144298, 0.944713757849086, 
    -1.31179817718829, 6.54106649189287, 1.67181066554998, 6.48951187663934, 
    -0.501026209441663, 9.26188253394525, 1.03704746369587, 4.82686645507453, 
    8.19237281266496, 9.13586574773747, 3.4012119855414, 4.75152718416149, 
    2.95928166856633, 4.09267842324363, 2.22538622912201, 4.14152161913696, 
    2.95611626215472, 4.17904950980763, 3.36203664577517, 3.95086689378856, 
    6.98152883049255, 8.61190781426515, 6.31447436656024, 7.74459028714719, 
    8.32976218949167, 7.28704715698798, 6.8602693546046, 7.11402609581782, 
    6.85962722811866, 7.2907561936948, 7.5637905192776, 8.23531466565837, 
    7.20722303058027, 7.64627759447206, 7.46951682345392, 8.17494964725379, 
    7.18080094691639, 7.82749137940203, 6.46932251365605, 7.4512101184222, 
    -6.62002872545607, -29.4860191962157, -31.5188215706899, 
    -30.4402409505593, -38.5097160844256, -3.66024294062063, 
    -4.46534512489571, -28.1964246613530, -28.0660924805387, 
    -5.41935106666471, 3.88625850940808, 4.99537116271887, 4.77384600585747, 
    4.98051567405576, 4.87654260252871, 4.97012555887738, 4.98469083085028, 
    4.17259944819657, 5.0097214122069, 4.01315221461679, 30.9793483621272, 
    24.7588983667191, 20.8100421968359, -51.4979412901314, -57.2068431447334, 
    25.2015840841626, 27.5079864774787, 18.1515542085566, 26.359065123539, 
    39.3552959151414, -54.5522328161364, -180.550961231585, -24.4999533558423, 
    -106.542338900834, -63.7182728241522, -53.4499236752784, 
    NA, -60.62464619784, -75.5168318806404, -55.0278979744382, 
    7.60904511256275, 6.97979980298692, 6.69062855239904, 7.30996873138455, 
    7.59255796297708, 7.55183374507508, 7.25689403919907, 5.83721489135437, 
    6.21837220922992, 6.58557733991023, 5.08278349546516, 5.01070800625547, 
    2.94402290774096, 4.73928068703185, 3.06264402060846, 4.61467048266377, 
    4.91311304973966, 4.89199191524671, 4.9669876424168, 4.57657738284574, 
    3.52426897429288, 3.76090568546975, 6.01633028286212, 3.54128677830307, 
    3.88474065667919, 3.26996782076437, NA, 3.61007905914422, 
    6.03194308614496, 2.62992043292964, 6.20601333698939, 4.92441977947353, 
    5.25514544251714, 5.04255300194686, 5.27482623765484, 5.08497178988566, 
    5.25453900091251, 5.29739204001005, 5.10002738470248, 4.7674527866749, 
    NA, -110.918654889758, -12.6238445459277, -26.0476670783896, 
    -14.1058513835585, -88.9299920806834, -23.8757173887543, 
    NA, NA, -58.2073256478897, NA, NA, -14.0083150538934, -1.90466530504616, 
    -9.22352836540353, NA, 0.223278864338647, NA, -13.2457368241045, 
    NA, 1.05751088365173, 5.24022666565476, -2.29753887475016, 
    6.83927217064115, -4.23928500373397, 5.44658593749923, -5.14288447095283, 
    5.84319181603929, -4.51171838660132, 2.69915677019763, -11.7029384436766, 
    -3.49560154707087, -7.70375294687546, -5.26524261405147, 
    -15.6641301176104, -4.88235016882628, -16.6762448043364, 
    -2.51576273430182, -8.9507905893395, -3.98867980245978, -53.7959578222903, 
    -49.0442413404626, -86.565134232038, -58.6022500949721, -51.2156930877737, 
    -23.3813669623182, -36.4256157385372, -39.5443764985612, 
    -43.0518382597213, -22.6999330152879, -25.9409931334033, 
    -16.5905894662563, -24.5892234477861, -13.9649327327685, 
    -47.2864795850846, -17.5262048838060, -16.6515706163626, 
    -25.639414643912, -41.647204158234, -13.7316346876776, 12.8949639141818, 
    14.8302070914826, 12.9395556636357, 14.8548203678989, 14.1623415649045, 
    13.9590557369478, 11.7218848700527, 14.4471075425161, 12.5443469101257, 
    13.4133030644158, 28.9414429474912, 32.8716504964536, 25.5247307914519, 
    28.5841473129673, 28.6313363339933, 32.2732262598079, 26.7611023020519, 
    26.5786392678295, 25.8621595430237, 28.0421002892866, -26.2609211791031, 
    -25.7975509958257, -27.6349826565283, -20.0928560029909, 
    -40.4129425447058, -21.411749632695, -33.652354472137, -30.6608271466393, 
    -26.6155106403333, -29.9371437593061, NA, -8.97744758494385, 
    NA, NA, NA, -10.1182782496551, NA, NA, NA, NA, -8.41522129707985, 
    -4.74438930257836, 4.27388991472798, -3.75330504287666, -11.1336277979853, 
    -1.00295317555294, -46.0851932360032, -24.5752518053141, 
    -54.9715814462418, -0.464977941474786, 4.20412053243431, 
    20.7263879779299, 3.17739573080959, 3.4999930874681, 3.55997302041986, 
    3.03030529481741, 4.22118417408308, 19.0734108575515, 50.7315255444099, 
    8.11465195647785, -1.73452821626948, 8.74802380328242, -2.31682299514842, 
    9.61057468505305, -2.38049825469377, 9.02661701617623, -2.36062648273158, 
    9.51537385821855, 0.0398003921101458, 8.30984246671949, 4.02416182333251, 
    1.99516564232349, 5.4145504337563, 7.92286085851454, -3.85545184083878, 
    6.37402928544894, -4.24312427833723, 6.49102339935897, -4.17348867642141, 
    6.65845493651256, 11.9428283552593, 14.5043452937520, 11.9033603675992, 
    13.8721597756960, 11.9035563832707, 15.9344412517379, 11.3189588350703, 
    12.1581436393227, 11.9596647545083, 15.1964784871593, 18.2905028774117, 
    22.1253281099376, 13.7347771032022, 13.002361223033, 19.1556877578950, 
    19.2398311066971, 15.1247967773834, 7.92216731168173, 15.6773118187119, 
    9.07034836165022, -32.1785566971148, -42.0241998326137, -57.7908846383245, 
    -16.3744042463302, -47.2698699138317, -20.3465272261121, 
    -42.9578474717323, -25.1511434246481, -50.0332249285328, 
    -27.8786793067381, 2.58615427480145, 9.42021149952395, 0.979622864794943, 
    8.43209999595615, 1.01529078280053, 7.44728596192913, 0.0857058679545549, 
    8.98069793602881, 0.998280452502474, 7.89876732141722, 4.07829868927762, 
    -31.5281131220869, -34.1542896384538, 5.33391232510746, 4.33070588349882, 
    -14.6067522617050, -29.2839385225609, -15.7044658649088, 
    1.56454088136549, -22.4544718258960, -16.9419393752027, -2.53509522622436, 
    -22.2384731320292, -4.16176938159049, -20.930641493264, 0.917412037711766, 
    -27.1826663171139, 1.20685321164562, -25.9446921931537, -4.70159280019237, 
    0.997298363011225, 2.00097366716516, -5.21082067084244, 1.3600467358732, 
    -5.23057577876612, 2.75399886198596, 1.87243342883735, 4.87699559118204, 
    -0.710259746485881, 4.78052001163452, 7.32994176021131, 7.10379340430544, 
    3.9998490123418, 5.08894311218719, 6.36618880035614, 5.73114086730475, 
    3.85727874977130, 0.838579083218721, 3.76682243419658, 6.53651480951591, 
    -17.9792181978357, -12.3009292121255, 3.69563990025764, 3.79537218515725, 
    -17.5186090271518, -15.6432945620686, -6.13109074662438, 
    -16.2626051139125, -12.5702710035378, -11.4524069948321, 
    2.99044243880937, 3.33508639311027, -27.1770716284714, 3.82849959055857, 
    2.77594415443354, 4.12709432939523, 3.82985843056596, 4.07554044612967, 
    -8.40517543262238, -32.1835696096577, -12.8122255659949, 
    0.927689881489484, -16.1694223290471, 0.0468334075803368, 
    -27.4653012322341, 0.972028810766793, -2.39345690199385, 
    -0.0817601108323365, -18.8634918609697, -6.97763385133716, 
    -1.38774981418565, -3.85931340731075, -16.5850930668188, 
    -1.83945308778100, -19.2073968909342, -4.70412315867342, 
    -17.7159178394600, -5.38047274664642, -25.0605163303036, 
    -4.61789149507834, 13.0448119811832, 14.8440956066558, 12.6154699015977, 
    15.5107948225487, 13.5332597884397, 14.4506475016961, 11.7791482470467, 
    14.7007692803768, 11.2403157589599, 14.8621358836732, 22.5634775565829, 
    25.5960289283841, 22.5532901659096, 21.7897945453465, 23.4606229750055, 
    23.3787193054236, 20.1343895153409, 22.1072036001432, 19.6914040079402, 
    23.127347064965, -9.9183306094886, 3.19874535508086, 2.94145363586451, 
    3.96456265991413, -8.67326861323667, 6.03609236070598, 2.90958873858525, 
    3.57534031624497, -3.56824380651641, 3.49926895671437, 3.73417542650020, 
    5.66113523351171, 2.12503523315178, 4.65858511367987, 1.7487494956787, 
    5.27962345736603, 3.29244777113516, 4.87814579714486, 2.66924525657057, 
    5.03176264302754, 9.6468271488041, 12.1092631884247, 9.85924113812192, 
    12.1319820744977, 11.2080501569701, 11.2228320249942, 10.4078979489219, 
    13.4078573257708, 9.05922231672712, 11.8093041219305, 20.4451197173514, 
    22.7844494057958, 18.949435218827, 19.5862265725122, 19.1776292646342, 
    20.4973425557287, 20.7944313061461, 21.3377191870902, 20.4902310618972, 
    20.6028664131518, 1.21586155448303, 0.754373889459515, -1.47487045070593, 
    0.796351246377375, -1.11133182422784, 1.23148607991655, -4.27764524051987, 
    4.2882904307507, 2.52204781723607, 1.41221865778376, 3.94921925307183, 
    5.3224695923207, 3.13699450205644, 4.92236110672425, 2.06670546964961, 
    5.15380035419904, 2.63443111558595, 5.42441319199106, 2.98364187900382, 
    4.03995470008153, -6.1244966742609, 4.95244325204771, -3.05312802067852, 
    3.67365675332402, -6.7445185215635, 6.51979648665666, 2.55732070529508, 
    5.61112372074049, -4.42901606652769, 5.57085591187603, -6.16325328515696, 
    6.76740957907401, -1.74889023312590, 13.9672230980031, -5.52621007753715, 
    7.52598808223148, -10.5785096880657, 6.17456173967398, -5.93927432474666, 
    3.6966692233618, -39.3235920735918, -11.8597732802936, -27.7024325937982, 
    -10.9368436806135, -30.0703884032803, -9.39656524402792, 
    -24.6102903157728, -9.52790658440784, -24.5500580580186, 
    -2.88962963601429, 8.81144871642182, 8.4319039473281, -3.50325245475850, 
    8.94503705486214, -5.24430603602835, 8.11585975905984, -4.7010275527467, 
    8.81537337932884, -1.58128620584328, 7.85114512594283, 0.147979996808570, 
    2.60564978049219, 0.173611533740854, 2.73475154535197, 0.623327922751405, 
    2.84826429953274, 0.7851397094913, 3.02385660778980, -0.309194231454342, 
    1.83379747035634, -0.564984573850206, 1.91346966322767, -0.884318603675187, 
    1.61927799195274, -1.01817327400769, 1.39908880435701, -1.8047734560221, 
    1.20601241924064, -1.49375187364483, 1.33395584915775, 3.75626246387484, 
    4.40435134108870, 2.46762373404367, 3.70803990544065, 2.45010978984593, 
    3.73116122369305, 2.64339660794117, 3.63404886074539, 3.91160709771314, 
    3.71817505081678, 2.38881587863732, 3.08363561264579, 1.9760300739982, 
    NA, 1.80367559622370, 3.07691760319001, 1.88165620417628, 
    3.11303966112134, 2.35132547758509, NA, 23.5566983301433, 
    15.8359956239482, 26.0246765441947, 30.5089206278147, 27.7445923296285, 
    26.4911820125310, 17.3255277668388, 11.6976930450059, 22.3254024078845, 
    26.7850839326808, 31.7416967939863, 33.7968488332133, 29.2811262393152, 
    34.3011203891711, 20.9740932165527, 33.7648115312405, 31.4839949384883, 
    26.8310892489355, 33.0047879820973, 29.6993885031457, 1.69171813229709, 
    3.11618470307396, -1.98617398337082, 2.16661569614092, -0.151140797332421, 
    4.42343207363577, -2.07532019918836, 1.71712993383321, -0.131935361387544, 
    3.57656089697484, 1.93051385519413, 5.00764456937031, 3.8826560207032, 
    1.89598584938525, 0.981989119998416, 5.00111840711272, 3.60704242652226, 
    4.8133203715650, 0.627990616728448, 4.3852723009619, NA, 
    40.7391131318492, NA, -0.266945066330189, -3.21978532807096, 
    19.8662858916979, 13.5907860550607, 24.0663403069459, NA, 
    NA, -63.8310585944182, NA, NA, -62.1238011199319, NA, -60.0026276819472, 
    NA, NA, NA, NA, NA, NA, 26.6983644145518, NA, NA, NA, NA, 
    4.64710464033185, -3.59866987033195, NA, 20.9778178336111, 
    22.6076864864260, 20.8935926276131, 21.9541983329847, 15.901123958157, 
    21.6752861271144, 21.2090934523468, 19.4637138157767, 21.7722789316753, 
    22.7562563430012), A.model = c(45.3300299694016, 52.6187915386885, 
    15.8715379114707, 46.4184702667398, 39.4691170943946, 52.0130536508931, 
    43.6793970460073, 41.1035603647515, 43.0397513783184, 57.6893505194422, 
    42.1681410315954, 53.5676248303989, 44.8298078714137, 54.3001007549126, 
    45.0631307688956, 54.9309895838454, 44.3039050981795, 52.1775115216215, 
    43.3827064768147, 52.9693579512261, 48.1621751083179, 55.2846408191232, 
    49.6572129619355, 57.4625935194517, 50.4645194006556, 57.3135224194872, 
    46.0669222966554, 57.4141221778387, 45.8718797411299, 61.101043608784, 
    117.143932920157, 115.787268080485, 115.510753946159, 120.996413673256, 
    121.259730663315, 125.190460797469, 111.115041755038, 126.756370965636, 
    117.452745455827, 129.767070498917, 49.1481297268476, 62.1010170132382, 
    44.7366480544823, NA, NA, 62.3581638742638, 43.4245014913357, 
    53.7705344437635, 44.958799469852, 66.0717147851622, NA, 
    NA, NA, NA, NA, NA, NA, NA, NA, NA, 112.437227317317, 132.895121335012, 
    111.534113810421, 129.953265767676, 116.861057332558, 129.099661215157, 
    114.662933782403, 126.505078093715, 110.548845034867, 121.848494718188, 
    240.510747191583, 235.117129408197, 239.347415472091, 239.255701009596, 
    237.122210882759, 242.506836193084, 237.831747359531, 244.077917945990, 
    244.559476196826, 243.624067358265, 30.9307291459047, 46.8419369620254, 
    34.7881024431521, 19.8342048141593, NA, 45.3814792923657, 
    30.7882008745079, 36.2529839955219, 17.4070376214575, 49.0480597701014, 
    NA, NA, NA, 24.3848761629286, NA, NA, NA, NA, NA, NA, 31.7736939098996, 
    38.9090011361162, 25.5890731052137, 41.0175722809392, 29.7011219654720, 
    40.2462063012371, 26.9924414519234, 74.2437275569968, 27.1627587802685, 
    37.1228522323693, 286.517162545213, 280.570396452622, 286.97832476784, 
    282.481078649501, 285.466887334547, 283.474114510982, 286.129388862745, 
    283.619149417637, 287.677181667778, 284.128258047038, 36.9440483646245, 
    50.7314557442491, 18.8525307035258, 22.4435743920528, NA, 
    46.7023746656884, 16.5950436914366, 43.3403016690414, 32.0397750274381, 
    52.9285842359193, NA, NA, 39.7609144395509, NA, 255.318667652464, 
    27.3621823502114, NA, NA, NA, NA, 35.5828893437866, 51.939778384258, 
    33.2178718792986, 50.454781308238, 37.8603254822884, 49.0897959555865, 
    33.2200242167141, 97.4935234107506, 34.9405683046412, 47.3379830266697, 
    317.264274782594, 308.873787662514, 281.930400319891, 303.337961810013, 
    313.235065920933, 278.963167004256, 284.920910655487, 281.885137478703, 
    322.168881558889, 280.793425931748, 32.5001870195388, 42.9963951844339, 
    34.6710621516417, 18.6214950029707, NA, 43.4617901773569, 
    29.6900277598793, 39.2303819276551, 26.0808371754683, 45.4099624421815, 
    NA, 41.9850392507531, NA, NA, 29.5105098594359, NA, NA, NA, 
    NA, NA, NA, NA, 16.8659887323529, 30.7222263087764, 27.3168420938159, 
    26.2464768524968, NA, 47.5075229663941, NA, NA, 172.296011102800, 
    153.813732345544, 161.729115391898, 164.468959171723, 175.520593167094, 
    175.847342835404, 173.364988964148, 176.719726161148, 166.656494165299, 
    171.485412042960, 21.3223451283536, 52.4004840163156, 40.4995342703293, 
    NA, NA, 51.8635157643561, 36.9530257583690, 47.6922595169489, 
    37.3394170508807, 54.944683330682, NA, 94.6473702189409, 
    NA, NA, NA, NA, NA, NA, NA, NA, NA, 24.4337246570207, 13.6294419073273, 
    28.0616020089584, NA, 23.9313784287509, NA, 30.5255920616297, 
    11.7233635202181, 24.4652406289394, 280.931232441040, 282.525518063422, 
    280.816375612195, 281.381201478207, 284.552037869108, 285.232011633398, 
    280.105162039275, 286.493320581514, 278.965365498271, 280.737611208487, 
    36.6722922924348, 46.471083649142, 42.8534544443437, 22.3642692463635, 
    NA, 46.745747818317, 38.7761576671329, 40.4184053443142, 
    17.6808196695376, 46.2130412327205, 29.1539311947103, NA, 
    NA, 22.44773065167, 18.3516940675749, 23.0559064141516, NA, 
    37.0874846068724, NA, 30.8009539061521, NA, 26.0947872953603, 
    NA, 24.6463308048214, 23.3365064144025, 23.5085556303702, 
    20.9372199002065, 35.78960988212, NA, 19.7471756195072, 156.379077873888, 
    142.527104021467, 169.186269156473, 156.997359338054, 158.710960713868, 
    181.405198124948, 155.551946346090, 165.782129160639, 149.031987256435, 
    158.051561640374, 37.4748355910961, 46.088265505342, 38.5420063328325, 
    24.0308389752202, NA, 43.282553932768, 31.8054107936686, 
    38.6718567721280, 15.7057403462149, 42.4180114825176, 38.7178579915249, 
    44.0054220144926, NA, NA, NA, NA, NA, NA, NA, NA, NA, 28.6498981359005, 
    18.0851542289752, 25.6543166214516, 61.8927123379554, 5.84494768687526, 
    NA, 72.4322262966357, 13.6334078450713, 20.7653727853545, 
    132.133721188701, 116.165440414470, 136.603852329759, 137.135762311323, 
    136.582205367095, 150.008179706203, 128.129313578956, 147.36644243004, 
    123.118783271302, 134.368999171698, 42.1182835421682, 49.1147364011343, 
    49.1590209741069, 17.4459891951039, NA, 51.1617448104782, 
    39.3657474429972, 45.6667142188235, 21.0040303242504, 49.1877695219573, 
    27.9017122410047, 41.3769687690606, NA, NA, 23.3963504374891, 
    NA, NA, NA, NA, NA, NA, 33.9616621737268, 20.8617592669576, 
    27.6344808337761, 24.108553040517, 27.8465157363838, 19.4730091922211, 
    86.0140003536923, 15.5014342618703, 23.4872859968038, 138.225582960783, 
    126.681373665579, 142.500146470058, 146.649340613407, 145.011967149956, 
    155.555950650359, 139.597843874882, 153.278682404803, 134.151046856853, 
    142.608517446840, 213.387957788034, 249.599996421281, 214.659057959393, 
    235.584917135688, 213.372054290041, 239.011273394773, 222.770736387908, 
    236.019802174416, 214.733543740960, NA, 240.058974730504, 
    266.532236683065, 247.169927595055, 263.600281317388, 241.494435217838, 
    258.886434757822, 239.77493119807, 262.251876349060, 242.122848134164, 
    269.364980065642, 273.428244442844, 271.497514049502, 274.763438837979, 
    269.344185333445, 274.537411077678, 269.196480210136, 304.419382691124, 
    274.487193673241, 278.464648284611, 273.036287555627, 304.388232081300, 
    300.772378202278, 308.505506673743, 327.012062954153, 298.352736532122, 
    301.11916075473, 316.599347130028, 307.19148355346, 314.648984458606, 
    327.29552229044, 222.994691592447, 246.678398493720, 224.171386449533, 
    247.516263519624, 220.876590196841, 234.875018586827, 220.811235890612, 
    233.836191811247, 225.658240733347, 242.192023873044, 262.624557436378, 
    274.261589059764, 260.22073275257, 274.961752195665, 260.973475820895, 
    270.585513810732, 260.699175760578, 272.560394610330, 259.035043040665, 
    277.451501867129, 274.148656504033, 313.983797872483, 284.986845426641, 
    308.582915751899, 298.342355258603, 307.513929565211, 277.496960503544, 
    306.324936965475, 281.673391038429, 305.117651816182, 275.330574654741, 
    282.297522604092, 285.963671855802, 273.849161705202, 284.330881375278, 
    322.079129082608, 318.306124691303, 279.937036099422, 287.753793091591, 
    281.283093264477, 252.178847790963, 262.294876593572, 257.112566837738, 
    NA, 255.099609869347, NA, 254.729461199527, 262.917540364941, 
    250.604141144904, 266.428651349876, 289.314868601834, 293.402427232818, 
    288.162118866433, 286.966350399274, 282.009977668385, 289.638033632684, 
    290.354556184613, 287.668042167912, 279.329807049276, 302.028332387167, 
    310.748403696084, 309.097645909445, 313.648017116487, 308.104730644187, 
    310.345097210197, 312.292138560054, 312.651956139651, 305.040743559673, 
    314.947023533041, 313.212140926914, 279.084274840968, 269.566875955249, 
    281.406962589549, 322.505084815357, 270.284294492424, 322.417706531779, 
    324.382989130369, 324.794899676490, 283.68631981047, 321.202537763010, 
    50.7232659573172, 48.7892611364065, 49.699791820465, 27.7944189153014, 
    23.6167599891992, 50.5541814398953, 44.3031282168217, 47.12219380306, 
    47.488356889955, 53.9077731824548, 26.4243243581123, 38.3865056661747, 
    27.3950036123014, 35.2699788428679, 31.2532935850114, 31.5431302582686, 
    278.256740553026, 34.8472918229267, 62.0424089539744, 37.0456961032232, 
    30.6136214318248, 29.6156036361303, 29.2412623626619, 30.5352961209239, 
    30.6742788133940, 29.3039376658273, 26.9488860138468, 44.9974250209327, 
    25.7975012936280, 26.3182026074683, 201.831579578075, 182.499634815312, 
    203.698151414309, 196.116065472347, 200.461165129754, 197.920194827788, 
    199.536530048282, 196.087139241176, 206.287400832291, 199.640591028731, 
    37.8410565620629, 47.0108554643658, 41.8274077619296, 17.8806331299284, 
    12.7894656405883, 46.8161602030874, 37.5029147790802, 43.9107252686918, 
    22.4614509646017, 49.5760169384759, NA, 38.7496302312748, 
    NA, NA, NA, NA, NA, NA, NA, NA, 39.8537728366883, 47.9526207560426, 
    39.7870804863251, 16.6868187056098, 41.7630297691404, 47.6951638769248, 
    42.4725528608381, 75.7905337902748, 42.1318755909665, 44.1043816777353, 
    279.86824565554, 266.518389476978, 278.568401611214, 268.305773647311, 
    279.905807134664, 268.624592099599, 277.923761730737, 269.456191930163, 
    280.071006121935, 267.983640368521, 38.1812430734358, 41.0752443790328, 
    41.6351494821139, NA, NA, 40.4057736241572, 32.6564793923025, 
    18.8005283733295, 35.402588450359, 42.7631172939392, NA, 
    NA, NA, NA, NA, NA, NA, NA, 11.1101739755699, NA, 24.0851856158546, 
    26.0301794040826, 20.6923041304885, 27.3712440638153, 23.8525682166891, 
    25.5574258799433, 21.9109097624773, 41.7133884214968, 21.8566366099826, 
    24.9783807501207, 274.611775604332, 266.102535468847, 273.233261892955, 
    268.443028383869, 275.710090320526, 269.155902469820, 272.835799119055, 
    268.385346541287, 274.465355082438, 268.018059916501, 35.7729986691906, 
    41.3266008277253, 23.762740280202, 12.0284655093314, NA, 
    42.5277081344754, 31.7923118234625, 18.4772106781919, 34.7963096151372, 
    43.5303969122268, NA, NA, NA, 27.3557391150662, 4.60934179096749, 
    NA, NA, NA, NA, NA, 25.5154546736424, 30.5586108792945, NA, 
    30.2470226233174, NA, 29.6192102618066, NA, 172.507243142190, 
    26.7621999301670, 29.4807258637438, 285.81168509643, 281.710530447886, 
    286.633792035556, 281.508228870636, 286.237262780416, 281.684797656683, 
    285.967932138325, 283.426049341371, 287.853460838034, 282.069772025950, 
    30.6764714931262, 36.7723730204162, 19.6723972957482, NA, 
    NA, 36.1849279582083, 28.5588782147294, 31.0556104423644, 
    12.0717464274782, 38.3101677662841, 12.2478240169005, NA, 
    21.5955743472178, 28.564381310326, 11.4778372264529, 30.3856995908063, 
    22.6627135580619, NA, 22.0347423546670, 29.3951958814655, 
    NA, 21.5976393809836, 17.513356042598, 20.5046961459066, 
    NA, 18.4644080651797, NA, 43.3404790423459, 16.5762802006017, 
    19.4942435438993, 184.178489043285, 169.461362983584, 182.726877453775, 
    177.409705273001, 185.867101653779, 187.614482976149, 273.353488604851, 
    187.022793319584, 184.025102780793, 220.343897765092, 275.766356210738, 
    277.319994708023, 277.014353585152, 248.848516798124, 229.649407657864, 
    277.383398547421, 273.912568668020, 271.4344523108, 273.982521508384, 
    276.777583743629, 121.344533082655, 134.855915763364, 140.383499515837, 
    147.836853614365, 149.858269909339, 146.009341260544, 147.907894766795, 
    150.460267538338, 141.726514521506, 150.151542411644, 47.9758386419624, 
    56.632684338875, 48.7051197538608, 55.7860541332545, 50.255766479325, 
    57.1694307780252, 47.9107554117459, 48.4328676109667, 45.4375209084792, 
    54.1842196761642, 289.408836335638, 285.577940259653, 288.934699399245, 
    289.379347185948, 291.011566172747, 292.697735494125, 290.097457194317, 
    290.798974529013, 288.919446760209, 289.996570265148, 40.7904829732178, 
    41.9326479132443, 42.3106598304704, 16.4959453913445, 13.6395263466160, 
    43.1207674139812, 38.3261959872573, 37.6980956926650, 37.0086984598999, 
    43.7240970733384, 19.7255827832502, 5.20148551846083, 17.9853073673829, 
    5.90333541723843, 21.163059467094, 5.34970182216375, NA, 
    22.6283489708165, 19.0317279952356, 19.8338334053856, 28.0113096077611, 
    33.6798455560540, 30.019637888166, 32.2083015599238, 30.3326544827127, 
    31.5914274130977, 29.3581385418111, 40.1138096376161, 24.7743083773426, 
    28.6751944153143, 281.551086462637, 274.388084835907, 281.985702486617, 
    278.433412499175, 282.324730829936, 283.074194405716, 282.726319215016, 
    278.504116094911, 281.731732831116, 277.687421675938, 35.3414912493065, 
    43.4085681977371, 39.1709322611416, 53.8652167564106, NA, 
    43.2870806400211, 34.0595174032804, 36.6391748801740, 32.1335438149228, 
    42.129466710857, NA, 41.778179510326, NA, 24.6082462949816, 
    17.1420835296863, 19.2514095912315, 13.9703369010743, NA, 
    12.8190415868869, NA, 23.5825331744728, 22.8207206459592, 
    14.7316673917998, 24.0630614068313, NA, 21.1368910043280, 
    16.5522892977979, 37.4293339370659, 14.5221212376888, 16.7845666295609, 
    285.617262338629, 280.418591150409, 287.120192307640, 283.922220135727, 
    288.876069748224, 282.200576808290, 287.321775639178, 285.660461627070, 
    285.441914207373, 283.511100784062, 36.8648602363033, 47.6713650299442, 
    44.1462015460608, 19.1580798292987, 13.7258352857233, 48.5483729823157, 
    40.1807546374997, 42.7795001067013, 35.1116907309178, 42.8472203308067, 
    21.0297605765845, 26.604153833549, 14.9055074169008, 26.2722824674856, 
    17.8490277956623, 26.2513921198143, 242.295874032217, 23.0522615106087, 
    14.5195369563400, 20.4876830496288, 81.2927245797203, 83.4747414489072, 
    73.680698269507, 80.2734404125395, 69.0602680393851, 34.6396153532143, 
    70.2372653096072, 308.894978020518, 67.8753836518735, 70.3243017124949, 
    282.419755241094, 282.27379437763, 282.885171000888, 285.338462128769, 
    284.168818840659, 287.188467691136, 282.30966218549, 285.801059096732, 
    279.621008321071, 285.622531633584, 254.282337131996, 261.879677220335, 
    244.621166344942, 255.721191935595, 260.552414375968, 251.904076438061, 
    256.579288024951, 254.286742011514, 242.210910426181, 240.078487636669, 
    255.354260747135, 303.994969260594, 256.795257948294, 306.755275312658, 
    260.782889887735, 249.794082668773, 302.301214267682, 252.718671493816, 
    263.91356092047, 244.893608097859, 249.402909319887, 240.665305262575, 
    255.405581664441, 238.3169411057, 254.230445756184, 239.428700759186, 
    251.949170694214, 244.60198347757, 251.643342012377, 247.284406350473, 
    281.657098751037, 268.418557385144, 278.968749119600, 267.907744280421, 
    277.442505430438, 304.9650863523, 280.109443822917, 265.507220025209, 
    280.357576465616, 272.285951541917, 230.872011429906, 296.497010492375, 
    310.960046014518, 294.095938543561, 303.756498984889, 206.367473599376, 
    241.078657158127, 288.051696889127, 220.128765488280, 222.953103154810, 
    275.105056935054, 270.969896442293, 275.083307823214, 271.655990012860, 
    276.197880041678, 269.299399409165, 277.225523982392, 273.041156746373, 
    279.604004911570, 275.327997595746, 284.567795622053, 280.622321359165, 
    283.381037018471, 271.379490962969, 281.239574440328, 278.744246759522, 
    284.542190262554, 278.956204547998, 281.287059963662, 276.621219486648, 
    266.433390335086, 231.260060557089, 286.022106211239, 287.012919745996, 
    246.099881008814, 248.103271425594, 289.877154994142, 286.445209640718, 
    283.347821164540, 282.119768679109, 257.877726672729, 259.880187911515, 
    237.110773028833, 249.259333930920, 250.958047311839, 261.282595194777, 
    254.703528133236, 261.229815515306, 254.596783507752, 239.436791027819, 
    228.010177039476, 266.953723300787, 261.674405579262, 218.935539988239, 
    232.414214685018, 227.176818340974, 247.938912246555, 228.256915332421, 
    253.976928722616, 216.965588045720, 266.602285553239, 270.268455707838, 
    273.889313962093, 261.936224570999, 268.946740723231, 264.79870985555, 
    267.89416748999, 267.504946860227, 268.680945435213, 267.102340601363, 
    284.458780535694, 275.392249833384, 292.49264514875, 278.079944758162, 
    287.495853071739, 285.081127127442, 285.704940690568, 279.750789831446, 
    288.626412046129, 279.03064480742, 282.405144475992, 268.335319860629, 
    281.666684657006, 39.5339675441372, 42.9345364971929, 272.702087509279, 
    281.385707200946, 265.352250410388, 283.28547566608, 273.464093133047, 
    37.1290812775228, 24.1898750214783, 42.2789047073928, 37.0553820186671, 
    30.4373124992412, 41.7289040596116, 55.0787804364917, 34.3638952604273, 
    50.1699745740297, 36.2729966356489, 40.5901994810149, 36.3020683975383, 
    36.9724019131928, 36.2799923306567, 43.1100791031021, 35.3614705557279, 
    15.4455936400259, 83.3453752381225, 42.6674946744545, 35.1172046187922, 
    284.868947173106, 273.196165988835, 285.128009993149, 275.177620412921, 
    284.151950119494, 275.956924039248, 282.582692150927, 274.169444999915, 
    283.87585627816, 274.082256894287, 63.6664975486137, 54.1265787366296, 
    61.1460849045475, 20.3980214221765, 20.8723817723259, 58.6587534092916, 
    60.1716415708771, 45.113759441563, 62.6605312322073, 61.6419874659772, 
    20.5183878472927, 26.3815992848918, 25.8922291586143, 22.8080421108206, 
    NA, 23.3505850536503, 24.5120253611028, 22.0765559391090, 
    30.041487085933, 25.5615132741514, 18.0633976368593, 16.7847625957983, 
    42.5485362399864, 17.674417263717, 16.7085664111415, 43.3604060630315, 
    17.8319405111662, 79.7261580524285, 42.0475407020539, 17.4568028365558, 
    276.544495182908, 260.212360833001, 274.715120176954, 259.247515241427, 
    278.049211745084, 262.426353620711, 273.898908759956, 262.320017180537, 
    273.71602064279, 260.268272082988, 268.192416416991, 265.043734145892, 
    269.810038915188, 57.5012885127068, 56.8243866082058, 260.088264387947, 
    275.545444185661, 262.645256539743, 270.206913387536, 264.930518852125, 
    156.593533251795, 162.276035473059, 166.261378792636, 170.601914231268, 
    177.170708703213, 163.493353425064, 178.751516275148, 172.313444276177, 
    184.517399528453, 177.525708924212, 39.2171858356844, 38.8476102552197, 
    40.3601933084661, 14.1835032054426, 43.18919864106, 38.8408948083763, 
    13.0280409208488, 49.8421059638906, 42.5451673828279, 36.7593239314922, 
    276.496945113292, 263.704181602875, 275.892855862831, 265.063478243934, 
    277.263515678742, 267.275467062154, 272.894855890309, 266.691914003175, 
    275.655424455338, 264.429267425524, 69.4807798311032, 45.6814754411491, 
    46.668662311193, NA, NA, 71.9743708267063, 63.5529144933824, 
    54.1597812391905, 64.9018347358547, 67.9458061874968, NA, 
    NA, 31.6935893177472, NA, 30.8421029616652, NA, NA, NA, NA, 
    NA, 61.6174506969631, 46.109645789156, 43.3730721481423, 
    36.1207024550995, 39.6668215797645, 65.3091885069538, 44.8448882843177, 
    153.230672498334, 43.5243930074448, 43.9211589794005, 280.107740899577, 
    270.012925665676, 280.242768790529, 272.410206515817, 280.999571267429, 
    273.000150394236, 279.425213004979, 272.977970312651, 279.400269116040, 
    271.656738394898, 40.5329683557457, 43.6901572664234, 43.6933021580319, 
    15.9781008784865, NA, 45.7276581947336, 20.120088462654, 
    27.0974298439456, 37.445352743546, 45.0922987327698, 21.5462011044366, 
    24.1478602517713, 21.1088875493550, 42.9273993585005, 22.8124068090820, 
    42.4597741948849, 22.5239190957704, 39.9810307144677, 20.4849369511415, 
    39.9440628634793, 19.3478174304142, 21.2163322214465, 17.0681862074524, 
    22.3011355595356, 18.5583121147062, 21.0514777238037, 18.1566283631388, 
    29.3171114917951, 16.865526183766, 18.9229387633422, 125.522730102792, 
    111.367896440504, 115.491518546422, 114.135775687346, 137.833882998530, 
    130.210735573329, 122.382842249928, 127.682662903485, 109.300133053270, 
    114.792514790246, 82.4208446855231, 62.4958846272284, 85.0061392851949, 
    NA, NA, 94.9966467138544, 97.8329291328486, 69.3368182454327, 
    70.4965304991885, 96.0407095326545, NA, NA, NA, 15.6381536499382, 
    32.620369603498, 31.3710219232452, NA, NA, NA, 65.5625670557945, 
    28.9192336236081, 19.4195310559787, 14.5398609144418, 16.6995045637439, 
    18.7926382024489, 17.0473941081607, 33.1174906452929, 19.0357296083447, 
    13.4609748084014, 19.5375664666932, 143.451561469885, 97.1564895383675, 
    128.483351109482, 127.079331529887, 157.874779389811, 139.805004896654, 
    128.487513096176, 138.961001413217, 126.467714173529, 122.658876909011, 
    43.5405300566416, 33.7824146076476, 48.8176631059722, NA, 
    NA, 44.5070072038753, 39.0674233441822, 34.2617381830134, 
    39.1187308195622, 51.620506669612, 17.6771779666382, NA, 
    NA, NA, 18.2302819730367, NA, NA, NA, NA, NA, 158.351540832136, 
    135.73781427572, 91.201422128888, 156.522322601308, 170.945460473317, 
    153.296366707133, 187.733902109293, 75.8699003260992, NA, 
    195.863875042262, 282.608249044675, 276.450540136590, 283.495710071668, 
    278.960375164727, 285.952265637477, 285.617006472625, 281.025724620396, 
    280.47826258754, 281.25137360985, 277.489786194851, 31.4855121290672, 
    50.1516556482372, 47.3515517781638, NA, NA, 52.3201706941369, 
    32.8575067667683, 27.580210562977, 46.8998077194831, 51.2492663058922, 
    20.1385632666077, NA, 55.232065265348, 25.3682715312437, 
    217.567282396386, NA, 219.073849039363, NA, 24.0108860541836, 
    13.8026846624117, 125.439223755270, 126.082814416901, 123.764929932248, 
    129.396056165082, 142.910829203976, 141.538608484810, 133.441441631488, 
    259.809594004711, 135.617332981045, 132.220529819986, 280.403357728036, 
    275.241138076836, 280.193518210355, 276.386038604574, 283.436821265943, 
    274.974354990834, 280.27551974297, 276.940214927917, 279.101715832064, 
    276.726155882095, 277.099232338317, 273.610128955043, 281.779938583697, 
    219.351374297176, 229.108354254027, 264.056735505517, 277.461470789867, 
    271.693602356789, 272.148024276965, 269.387300538028, NA, 
    NA, 410.759513046124, 247.260121347335, 391.686656873506, 
    339.320087961123, 706.551862496577, 3450.55715848715, 310.763095137752, 
    548.323692997101, 196.775961852902, 360.081092269226, 277.082611982718, 
    190.555161298581, 313.181220059594, 6148.31323790688, 1808.83087779140, 
    278.947679773899, 478.200833490441, 499.785234340831, 278.35028463399, 
    268.121547671694, 278.798551568206, 273.062796994555, 280.344943953131, 
    273.63602143207, 279.831581504353, 274.065148616701, 277.447950555036, 
    272.526713375185, 242.465577140380, 233.137442441473, 215.208722864481, 
    213.094061864115, 225.74717940013, 231.54845050963, 224.554205817179, 
    211.462858618732, 219.558545326301, 213.596870722585, 242.550012309320, 
    228.273472171611, 247.91538174336, 239.492001620448, 245.420642914579, 
    234.846254422196, 240.525641215429, 227.851010126897, 226.642862268191, 
    230.450984182879, 242.398345893920, 237.608224622336, 247.697977307377, 
    233.885114363937, 249.348859539102, 236.108750543476, 248.254833389062, 
    233.170720609442, 251.268932922267, 238.034503899998, 296.965971071046, 
    275.598923257057, 296.985918441361, 282.199807061221, 295.300056011212, 
    282.582622198409, 295.083911193202, 280.409651456488, 298.522423657598, 
    278.990824328461, 227.70128879989, 209.288854108309, 230.36102287252, 
    209.125861740378, NA, 211.147574598172, 225.705029680825, 
    209.555191049276, 226.234868303381, 211.308049426417, 253.977836159862, 
    232.215594005261, 249.651614382192, 224.755347499914, 242.542468636645, 
    226.032710255046, 238.103883662401, 224.276560721192, 251.3261809939, 
    229.164169697944, 204.312163721222, 187.941031465396, 203.410780436251, 
    183.269115237798, 205.602744187839, 183.532984634368, 206.326575579333, 
    188.240039677115, 206.267298555192, 192.658127502882, 310.192872895162, 
    284.604997916443, 308.530252330024, 285.823138648492, 310.58981670478, 
    286.634341975241, 309.756097571454, 286.476322646633, 310.537797893416, 
    286.855263054622, 267.940927368567, 234.374703731514, 269.018934872943, 
    207.511590060415, 200.330701044490, 258.151349065052, 259.411997765491, 
    233.135433870162, 301.660983003433, 300.630598723158, 99.4622511129366, 
    102.235154870214, 116.451211721317, 121.545438146018, 126.439737879749, 
    124.272586112035, 97.5877585193942, 171.091061402673, 229.633626340527, 
    183.955625623676, 63.5222380096519, 70.1319916619923, 105.423028884220, 
    64.7959499698443, 62.975342176501, 68.5173591678536, 57.3387836222437, 
    54.5342816301628, 61.2186591372513, 59.4594016994497, 238.192433201987, 
    236.333727628049, 239.699248856121, 241.825837669988, 243.602816149318, 
    230.830473429866, 239.059724935246, 241.330917751769, 244.359943291231, 
    242.584874326828, 63.6415520175923, 55.7728287781737, 67.7110146870954, 
    9.21840392055137, 45.2924478968178, 54.3443767257382, NA, 
    50.866683891778, 63.734403514433, 53.2823116904992, 45.0283607888329, 
    58.2606459795591, 50.0770287517337, 51.5299041446918, 48.1468906056003, 
    23.6982261598803, 52.0114469456149, 46.4026085299675, 50.1440029074285, 
    167.815456669119, 206.198624782905, 209.541414275125, 200.201965437640, 
    205.760559515655, 197.29058132229, 199.027569677608, 202.303333259954, 
    238.024272090935, 200.283510932898, 206.863357229016, 281.225821527014, 
    276.750034920198, 280.687569902475, 278.940781005755, 278.822035591322, 
    278.485465179928, 280.134960318296, 279.203979491938, 281.274098406195, 
    279.15240942717, 267.866060173444, 267.250259738879, 267.141010675239, 
    249.957033534875, 253.495221439347, 259.799804046225, 266.210211745406, 
    267.217048010523, 264.022130436005, 253.786729917546, 277.072306433785, 
    2768.82629064497, 209.499454208370, 539.864929125604, 361.706942344319, 
    221.195116320149, 1658.00315397232, 204.503578366564, 404.436643448239, 
    335.996518653293, 47.1880708420965, 43.2974439982024, 39.3877007637176, 
    47.7513203450068, 38.8208442982103, 46.0335938076648, 46.1612614968302, 
    97.3140301843541, 43.7038336884766, 43.3333830714196, 270.780155484899, 
    262.62094435645, 270.762615137601, 262.890980671561, 270.818571229759, 
    265.287112778027, 270.572926915806, 265.917380087934, 270.804606118032, 
    264.488107281267, 268.318509926155, 262.393541792508, 269.000181273502, 
    168.872757177519, 376.132932207126, 268.472281293219, 269.530215961497, 
    263.785209280573, 270.660072456718, 266.965301617976, 77.471362919493, 
    34.516414353261, 237.431440440345, 149.308993476490, 73.0416063082018, 
    64.2546165565062, 73.7692350236274, 101.917795557126, 100.061313677237, 
    183.10416634543, 22.6370864958412, 19.2391129293336, 19.6356722140192, 
    16.7544663416077, 22.7133469929547, 45.7607968876849, 5.53905301111449, 
    37.6497423759717, 20.3953411536997, 14.2652378685301, 76.7089556971732, 
    61.286051579275, 72.5423105400902, 64.9433462838928, 81.2844072495585, 
    68.6672199226048, 50.0339266396237, 72.9562336628034, 79.8891772876016, 
    67.6767909433846, 45.0380087296475, 40.7388566521249, 47.8383930426256, 
    NA, 17.9236718351436, 41.4913780515023, 44.0599093448268, 
    41.0398757895157, 41.9356565560543, 42.5272805540491, 23.2485803400195, 
    NA, 30.2397764116003, NA, 26.3322351993606, NA, 40.3637678113475, 
    NA, NA, NA, 18.5323832442177, 22.1295819938425, 18.6862802153818, 
    16.4722699862108, 20.5757982518469, NA, 20.3502522814209, 
    24.9010321204265, 16.7836212582955, 17.2363961645769, 178.609469582743, 
    158.612405884251, 174.339026580153, 166.146944493185, 182.378568900780, 
    174.834333405221, 175.544611005749, 175.331615347333, 174.295631731553, 
    169.548752530722, 271.072682901953, 260.901959814411, 265.238470847590, 
    266.928236056907, 268.566920177942, 258.190214682116, 262.674524850255, 
    272.299481818677, 262.190517340304, 263.001970516353, 137.241299471164, 
    132.914630848650, 138.860289840744, 138.381512139525, 185.966184078167, 
    146.877521173155, 2114.66174519306, 6.62826350003321, 151.654241197555, 
    151.861412958343, 92.5963576929013, 94.578061254878, 98.0679059582217, 
    88.0697890745723, NA, 87.4656091106694, NA, 263.776831060393, 
    102.970993317762, NA, 276.771099454076, 270.991094514417, 
    275.688296215447, 275.138727404424, 278.391987989541, 276.078875618028, 
    276.554242116656, 276.634853812371, 277.180321413632, 275.056166036974, 
    22.2478870047285, 34.3741573758578, 45.6540029121286, 30.0524131848011, 
    33.2384681767257, 36.1833646653253, 39.6047794615357, 32.5043829292867, 
    39.2770834715845, 37.2702979605021, 21.3308320800947, 32.2662447084678, 
    21.7656422549161, 17.9859762205977, 20.4807335977731, 18.1842897482784, 
    13.4222815186414, 31.1932402809447, 19.6254982777026, 21.6191414744420, 
    270.194212529077, 251.807934396093, 266.890798280285, 249.938656657527, 
    265.390951061988, 249.897603790141, 266.974635121135, 257.848900401913, 
    263.647615704085, 247.339316461328, 281.402363095053, 269.527162190648, 
    279.860152737352, 277.733812609446, 281.542220064644, 278.993346960861, 
    281.644628567334, 279.366545137184, 279.405567885631, 276.057890733720, 
    61.8480908474998, 57.4005539868267, 62.7291283740375, 35.8500175411103, 
    37.8392695932850, 66.3405488842474, 61.7847350398577, 49.7533758416704, 
    44.7299716073093, 65.2161007467143, 53.9351915351402, 54.4655673786306, 
    50.3730582782007, 49.1757320800416, 57.0226815903271, 53.2955816684741, 
    48.2061844946499, 43.3059484941759, 54.959949060909, 47.2492111333542, 
    258.452277968829, 256.377942072435, 257.224719173209, 254.52689337835, 
    257.094327751582, 254.407520827073, 258.598114125751, 258.051803526346, 
    256.503297170301, 253.736156556891, 278.806370904394, 270.309410926078, 
    279.197158386565, 276.393234155514, 279.487975384365, 279.756767566043, 
    278.066153976557, 277.581059600988, 278.492863329682, 275.714340038607, 
    39.2773070699628, 17.8378534949684, 22.3387856279356, 25.5497844777905, 
    16.9571379817798, 18.3095841186003, 20.3764487090817, 14.7220773424751, 
    36.8624541874828, 33.4148222904252, 39.0257640576488, 17.6400338536154, 
    14.7054449620644, 17.6838506036612, 18.8809645009262, 18.5124196418690, 
    38.2076937999502, 17.6736640444236, 36.1642212128173, 17.3765996156824, 
    46.399813032613, 20.3106784689179, 46.2985869410348, 41.4099777996396, 
    48.0452479450842, 39.0097679863205, 46.8524121565152, 19.1579523955163, 
    41.617914879369, 38.3764863900638, 152.158124240493, 128.000499492431, 
    149.208642491004, 147.303901238135, 161.925780939630, 149.995969096824, 
    149.093851659541, 152.009609210041, 146.361736273505, 145.856958381245, 
    18.2607925812832, 19.8261725977713, 41.4168421780113, 36.1597921526892, 
    33.2856090639510, 26.7014171225034, 51.5410231629035, 19.5243931070229, 
    14.5688247534143, 29.8210406337355, 50.6877663904035, 47.6153315988995, 
    47.5158167966882, 39.6120790834625, 50.3802713473467, 30.1575190107618, 
    38.5871460694042, 34.6974709943522, 15.7743923213682, 41.2938356658805, 
    168.244155697917, 236.191980303803, 165.754951294823, 189.43635925727, 
    162.963584542552, 245.503623476791, 167.22258789528, 173.969004828481, 
    190.602734790762, 188.269614259926, 289.312962907254, 285.535041097246, 
    294.928863822212, 286.108098649478, 293.367206761973, 289.187507002092, 
    288.349122278276, 287.307668143781, 288.879614044608, 287.672877843919, 
    283.899210934663, 270.009201443963, 285.426469324685, 252.351300514006, 
    266.870681687961, 271.601461846086, 285.974635628996, 269.288582356173, 
    284.971992766484, 271.095361429670, 299.977957313441, 284.756569688764, 
    299.488561833045, 280.732217157931, 300.874082035852, 287.077813799293, 
    292.432619825818, 280.966528084390, 298.462779458738, 283.568019344932, 
    296.191816848104, 260.119383417269, 293.174843882287, 284.921512188486, 
    283.69463065015, 268.285819576908, 294.059673183781, 278.840606988207, 
    295.935533285642, 281.025500613329, 293.461210307594, 277.51930986306, 
    292.930841891044, 282.528088973921, 298.466639172508, 281.558183022904, 
    298.140914654942, 282.538351513558, 296.938636078728, 281.969669034737, 
    228.600569217237, 212.275635497508, 223.200074992712, 207.597345284337, 
    216.850827541964, 213.681945449093, 220.454220381475, 209.349976079027, 
    220.311524702927, 210.660816520295, 245.391005593203, 229.842345934046, 
    239.29239940708, 231.455505553959, 240.688268874358, 230.107175607592, 
    242.406137165114, 231.536656706866, 249.376808408425, 236.602964729340, 
    260.218798934786, 255.520064636460, 267.176870340723, 257.245488578913, 
    263.176600003668, 258.367901905621, 267.363195297501, 260.102136690644, 
    263.523445268223, 259.637766514075, 286.066128277091, 279.814657497017, 
    286.507403632704, 281.929154338198, 312.48829344076, 282.494386253936, 
    296.541267445344, 292.584880111349, 292.913036013705, 284.872432426956, 
    240.682410619006, 245.111585906205, 245.359511843420, 246.68634692106, 
    246.493321151086, 248.397895679933, 243.655827576152, NA, 
    240.930835200795, 245.283051834731, 263.456908433134, 267.661751809261, 
    261.426762970184, 266.464960139501, 263.616398601268, 268.517522397117, 
    265.861142222784, 267.197851972427, 268.41254802217, 277.000041537761, 
    284.701221275032, 284.501731883725, 283.171601138219, 292.904365301465, 
    288.155614451247, 285.441733722701, 284.746873181137, 288.197222894013, 
    284.276507985195, 275.817545419169, 318.200186723392, 318.782241127453, 
    317.485118480289, 319.573098802028, 319.182208626901, 323.966196581424, 
    315.191271129972, 318.196732361194, 318.016605367137, 326.333531696317, 
    94.3501452380044, 79.571597325607, 89.7146337560002, 74.0832013952567, 
    100.217120345694, 79.4159587566341, 97.41665275455, 92.2711321593623, 
    92.1724009610681, 93.3138252907246, 48.6418618977376, 43.3399723566215, 
    50.731300748961, 43.0602609893042, 51.4923098503562, 44.1914790693267, 
    50.1589982325705, 43.4322985133907, 52.5988132759918, 44.0386377427186, 
    59.7852513982807, 53.4689916531494, 56.8230188824984, 48.1788680952046, 
    61.9603554261949, 52.0620408121493, 57.8288475590722, 50.0221629102302, 
    57.0782603367817, 47.6419210723876, 101.716981590851, 88.1030540707552, 
    96.812183880333, 91.4955591684708, 108.388025983739, 97.801949090071, 
    91.3416268747328, 101.165451418252, 102.084797329711, 90.7396212178984, 
    285.922304392041, 292.158180833539, 283.305026507008, 289.225762628412, 
    282.101107957098, 290.077371140294, 282.328007650674, 288.734709200574, 
    282.033373043461, 285.94281490977, 277.094787211657, 284.466747899437, 
    279.522391525468, 284.257759320632, 279.912004747322, 286.077351420688, 
    277.496035210635, 283.65184164147, 280.737513614118, 278.670298021048, 
    253.016492496093, 258.187646319378, 253.31822615277, 257.843586282173, 
    255.398223506428, 259.974483860353, 254.940327625868, 260.401844706925, 
    250.374381145912, 257.098661415467, 270.932342378108, 271.326637162166, 
    269.395292687008, 271.998360518249, 268.446740495914, 275.446392825877, 
    266.572955380351, 275.456803188347, 269.632746264703, 274.838531688135, 
    269.254973413531, 267.573327434518, 272.226856212589, 270.724769657131, 
    270.138242364066, 271.91342492428, 270.443063322138, 269.673751346238, 
    271.112055670117, 272.182254137235, 365.932419109998, 798.82696883031, 
    NA, 277.797615701436, 3810.83488714267, 247.507238405173, 
    NA, NA, NA, 276.959734234546, 257.276835598743, 214.950072216351, 
    255.329004983920, 256.446710158609, 253.778624876449, 215.288660214814, 
    254.996578790807, 254.307157450720, 253.319040659382, 219.227828159456, 
    270.331002116766, 271.2485959691, 269.866739400488, 273.272965408020, 
    266.196547930942, 274.257150575899, 261.130324953933, 270.25593075369, 
    266.389936658472, 274.333022582299, 286.942591846537, 281.426316254432, 
    286.217673899585, 280.630427861162, 275.844364047445, 289.724173402786, 
    284.341640709577, 284.721424231442, 283.55954033129, 285.39344467672, 
    240.866831106315, 246.320066656714, 247.255586220056, 185.262996776293, 
    251.861707642897, 195.803430683837, 251.682585739308, 260.491924318973, 
    239.648046982428, 205.800639149403, 54.8510960806343, 45.6833933504271, 
    55.8805912366316, 25.7320959915582, 53.9055958404468, 48.6104325890749, 
    49.0880348837794, 45.7011589436972, 45.8007829829951, 43.0916595947009, 
    206.807763636075, 197.366244098892, 207.014520028883, 205.168483919215, 
    209.033279467303, 208.872356932008, 206.620382946331, 210.330100679167, 
    209.818638521793, 209.034472525383, 292.070446738624, 292.924717494333, 
    292.525707614218, 287.291378124308, 281.739302867891, 297.329114920907, 
    290.550269091569, 293.708472236911, 292.457393716867, 299.495715413459, 
    262.933598572682, 270.694594003774, 271.65204116898, 270.339767444147, 
    270.704836544646, 275.808336778526, 272.409320152309, 274.186970143305, 
    274.217023259553, 272.636064402494, 301.335904341049, 210.93550286541, 
    271.523933493914, 283.416560022916, 284.840359299186, 282.297377949753, 
    284.116962326407, 220.839417453069, 274.543352442922, 288.162673738756, 
    269.354690088045, 291.013990095812, 273.75575649535, 296.125941969629, 
    295.903953114765, 296.59633835199, 290.302224182133, 268.547212871468, 
    290.516589854145, 279.952851324903, 295.448375532009, 298.41219001804, 
    298.872143759078, 288.820873716253, 285.032900825551, 301.465821351055, 
    293.530160641125, 297.413798971635, 293.487464735732, 302.023668737327, 
    271.977520509781, 292.131136611924, 278.457733859684, 295.475254658834, 
    290.071716972297, 298.079100208655, 282.624330082544, 285.756071623808, 
    283.538533827375, 280.651429835373, 57.0055512778316, 47.0460279872758, 
    52.032219112583, 47.5856650740526, 57.4628839915511, 46.7735742519651, 
    56.1772216778268, 52.5618872732835, 50.5548448097879, 44.3510130921435, 
    207.217703068678, 191.658965969183, 212.469195045086, 209.635436003593, 
    211.727809019557, 211.762782933364, 212.845032955927, 208.907777438479, 
    213.533160789231, 210.363932762766, 293.458279998455, 301.924222231739, 
    301.910702965966, 301.817691249071, 294.030283289494, 304.484803294032, 
    294.862004374110, 302.79679498312, 294.117832468743, 300.779173865865, 
    274.104871744217, 280.740667108720, 275.189563304408, 281.996982076700, 
    276.721165147594, 285.739843665819, 278.960956313212, 281.817750128629, 
    277.330784638770, 283.654619219607, 49.3041840877436, 45.3352270112367, 
    43.7700302385567, 46.3225003477467, 59.6341080311799, 29.3360556987508, 
    24.2118751490408, 44.0601299327578, 45.2954312368797, 44.3261901754471, 
    99.523378102003, 77.3677132903866, 102.221429188284, 98.8700337583317, 
    106.409731455339, 100.581552377604, 99.4372402002936, 100.303176767322, 
    98.3620304757945, 96.065316259398, 289.507347809414, 299.795425193763, 
    294.661273410207, 296.109763504402, 290.865717207732, 301.150094431193, 
    288.174858365613, 297.932406379519, 290.660412130011, 296.998925301469, 
    289.197661827332, 292.007129550850, 290.765423811040, 289.419751867445, 
    291.931765570033, 291.911253670825, 287.034907543297, 299.532671168567, 
    285.187226366933, 284.384609945746, 43.2877538352587, 43.2523799718896, 
    41.9362576744347, 40.5430634702870, 43.6764396327554, 43.5441236529894, 
    42.2819301329042, 40.1265478340337, 38.7749322021423, 40.5680026816975, 
    108.136236073844, 98.0679632428985, 106.556933757762, 112.093244987375, 
    117.971024626935, 113.308126992177, 108.125770335223, 114.203920554408, 
    106.788485575231, 106.332223695491, 276.033953999822, 287.235505849878, 
    281.502602385412, 223.768543331545, 444.120264788154, 245.633492269016, 
    247.786164799802, 271.872120617064, 243.885766276697, 287.461235136076, 
    176.703367898508, 212.600121562497, 216.323283985225, 187.147239612536, 
    192.232194832265, 198.488111495631, 208.636626122133, 191.525768968205, 
    191.436308890875, 179.887018275243, 270.242704713284, 274.023890557102, 
    221.383828224871, 274.336164175976, 270.568529853838, 275.41517916447, 
    272.022289699496, 275.690841468671, 269.437345994276, 224.722158175789, 
    282.006419518284, 285.761917202537, 283.527122988169, 287.255312060406, 
    282.895436504858, 288.722544920833, 281.45245786838, 288.714783151698, 
    279.153798977845, 288.765415504047, 212.111143034437, 221.646033719625, 
    215.845310989344, 213.797424021950, 211.538954176611, 219.905515620589, 
    214.700033791111, 218.063726438652, 213.359058739944, 220.907029495594, 
    234.878023742512, 243.107898607842, 231.168801916203, 235.736070188661, 
    235.70865272669, 240.597629691317, 230.918817441347, 241.969456545583, 
    236.551860276040, 241.258487925746, 254.415950710375, 262.94096693304, 
    254.638171996006, 262.758772183070, 254.494732896728, 262.867590226821, 
    253.329613272462, 264.583376813902, 256.206004297405, 265.81705118547, 
    300.845419865167, 301.350790515549, 284.976854971913, 295.849498009576, 
    302.569758557493, 310.498430301371, 289.690303596220, 312.247183435751, 
    302.419440845794, 309.946759693554, 260.963576934440, 264.822261325458, 
    245.028092471346, 274.985384442969, 257.077944035781, 281.678954171037, 
    250.225654363825, 272.090423201755, 255.848812273701, 222.991083900252, 
    263.115315716328, 262.007824567340, 293.919920191098, 305.485846108904, 
    257.457113818111, 290.378731635703, 272.497081898673, 307.531855427009, 
    303.020374677811, 311.495299577617, 239.091827687460, 252.520904647538, 
    246.626377674387, 248.820785607973, 239.740070988117, 247.961143976807, 
    243.853502471491, 252.751338848460, 243.891467956683, 251.219838091943, 
    262.236039737963, 275.274166540280, 263.048200085226, 264.899329401304, 
    263.437777842465, 265.94271215922, 262.016304533585, 273.123613138148, 
    267.911922555424, 276.666095161894, 312.894006342890, 316.401051231496, 
    312.268370230725, 315.434133100114, 312.696750730157, 310.561434026423, 
    311.878546800425, 308.151231729361, 315.218537714016, 319.905369960365, 
    280.830041739831, 321.34204649562, 319.327904892539, 320.229622213991, 
    319.582216162037, 323.736073727203, 321.050063327081, 322.530030995824, 
    323.135950928501, 324.337779397327, 293.044909842847, 321.698620046072, 
    296.798321363243, 320.037662392318, 315.540176848816, 291.485183425286, 
    285.143198452594, 306.338743380652, 296.078020042942, 307.835323597331, 
    303.137456253734, 304.017687346169, 301.945484655411, 308.781713243742, 
    303.441971864925, 308.994041016460, 304.923738595661, 307.667022699443, 
    304.956898763754, 308.25296927474, 54.5118622347198, 32.9325997617052, 
    58.621015181991, 44.3962230408209, 21.5011352449042, 45.0437058096347, 
    41.0973724115332, 41.6163909579874, 55.2101971537261, 47.224685578411, 
    53.6839658927525, 17.0547935513524, 17.5944517352323, 48.8482549645845, 
    16.4757577133276, 35.9210640270541, 57.0781776935027, 47.3033825365956, 
    54.1856090040026, 48.5474952477996, 58.792029883688, 54.4661151386486, 
    61.6466539765782, 49.8957704068737, 64.0298127760906, 53.7134093279365, 
    56.7442874044016, 49.0281708746974, 57.7234884194963, 49.5707217070345, 
    91.7834137396501, 70.0984507730738, 87.9200393768224, 73.7484339628955, 
    100.603253868041, 83.5280767187112, 75.683606512148, 81.2922857765015, 
    44.2112800236693, 84.7822484333957, 57.057692644353, 34.0964060445751, 
    19.732759873042, 23.6300697847369, 46.2842990999687, 48.029024412502, 
    51.4775811657447, 37.3838586265504, 50.5460322705521, 45.0870431512491, 
    54.9005384638987, 24.7432869741663, 55.0680159330747, 36.2172565090398, 
    23.7592290299732, 49.8322161135347, 56.6959918923615, 32.9858632361988, 
    35.3754348461073, 46.5351507218129, 256.732887748935, 269.588603416535, 
    257.926241510226, 267.552468263672, 232.471396097701, 268.124602626469, 
    258.635741032534, 266.003520138309, 256.089933100604, 264.390974768226, 
    269.308306362291, 278.961249529417, 267.047582169839, 284.462105198618, 
    269.77280199639, 280.482454937696, 265.806363449397, 284.528814061912, 
    268.031320303464, 278.51479873634, 34.2444012974378, 32.1020072086798, 
    25.2225297927235, 31.105073436207, 38.6409003180995, 34.1930248342979, 
    24.94165654037, 33.4865275735173, 40.6968373489348, 35.3574617784737, 
    19.5658708083547, 17.7014121246115, 22.0591590527379, 17.3734039949733, 
    24.1664546758642, 18.4883237118116, 23.8701828095986, 15.2973640833775, 
    23.5127658097064, 15.5032175079116, 372.856892066081, 339.215171477601, 
    283.692707167257, 360.19087165912, 354.537650720881, 372.844680691042, 
    333.592163044532, 339.178949291652, 285.724594191617, 362.702528122669, 
    261.378795468438, 270.413759601763, 269.500935412850, 269.596518102190, 
    268.547162720888, 277.144144108815, 268.559745328159, 269.951942528685, 
    267.928165027517, 273.340790826465, 275.359114663212, 283.939366436497, 
    280.233847518441, 278.489994382011, 273.991009232508, 284.530332517596, 
    277.865121896052, 280.754225378100, 279.653091714942, 281.850004786773, 
    251.858390920793, 258.296442114619, 252.011494046146, 260.407322332965, 
    254.528282936912, 259.896756859112, 263.335420033926, 260.553478594848, 
    264.243807616204, 269.189986080279, 265.669916044048, 267.447759543356, 
    267.475329821482, 270.780897517835, 266.495474820963, 272.150333263283, 
    267.737850314481, 272.457033531407, 266.495157793948, 272.578061408389, 
    283.162205537058, 287.891339508865, 281.251610578655, 290.205783419194, 
    283.052462630047, 282.779798533629, 277.966431630624, 291.971354709902, 
    278.376950422240, 286.729949767250, 54.920747710768, 33.1708100307978, 
    37.9048200404067, 20.2322723930035, 32.8414689347125, 49.8807838699535, 
    51.9405314958207, 40.7768514239248, 53.6411487593929, 47.3880392207008, 
    20.0626513455481, 30.8599193974816, 34.2804758308751, 30.1797006559236, 
    31.0965358345953, 30.5292874853717, 36.2945037574148, 26.979338394328, 
    39.7495607882867, 47.1767928253234, 264.431146410157, 274.356559078231, 
    268.420045484304, 270.435872984521, 267.610278848554, 270.175731981080, 
    266.959763068488, 272.539488871689, 264.472879583833, 269.345678417598, 
    280.135506735378, 281.867231687819, 282.947348279734, 287.777649728706, 
    283.861708106418, 288.578925234336, 282.122515279169, 284.240132239400, 
    285.468858416335, 287.210455633764, 60.821366784699, 60.4704659926871, 
    75.884173743315, 49.5143206876059, 55.9247660485198, 69.2934094764685, 
    51.1258761685715, 50.3125154548552, 59.4906092027971, 85.399218118216, 
    59.083386419551, 47.8972989075519, 52.7806233523404, 51.0067696030825, 
    54.0162782330543, 51.1408897682665, 47.8332326267695, 45.3912503340211, 
    54.4115737812097, 46.9068935451997, 121.343775712062, 106.936053259117, 
    111.233704071730, 108.989620906567, 113.474752476384, 105.709796321664, 
    109.437916777165, 127.663498293978, 107.444624586695, 102.315682639319, 
    130.793035594001, 117.279858934969, 130.539002295609, 129.848129529623, 
    141.973931167692, 121.420367542276, 127.908338973213, 135.347655411874, 
    129.871836896226, 120.021506892204, 39.9959581195237, 32.7497424118919, 
    37.5321868318074, 32.1105392671538, 37.6989157795378, 33.5223274399473, 
    36.0324976632205, 29.8540612413748, 37.7320090664235, 33.1954837346749, 
    23.1548150456559, 18.9566805154473, 23.8242230551738, 19.8119603304346, 
    24.9418700488414, 18.4088862274571, 25.9128637731647, 18.4302005129510, 
    25.4245274194687, 32.1530132210046, 262.008372987855, 267.960184733841, 
    245.913729790232, 265.722204751361, 261.60378547644, 270.589266268243, 
    260.460890740855, 267.541646184942, 236.677789746684, 267.721896916508, 
    62.9607814780906, 53.2484861288143, 65.2384651096261, 57.2126932815443, 
    65.5621258763115, 57.9605165645384, 61.8828290488308, 283.618867441294, 
    65.2560678447364, 58.0132341094242, 278.7757369741, 285.711425798886, 
    279.700109378402, 284.633890434766, 271.916632074436, 290.069602925342, 
    278.524596604521, 283.926962949925, 276.281125563078, 286.800705656306, 
    265.382269659962, 271.252613670937, 258.736869424689, 266.368753589272, 
    266.028538991650, 273.895794851347, 266.690085187308, 270.076971236269, 
    269.914950985653, 268.820619010534, 44.2614343008853, 47.2687892075686, 
    185.447124317452, 188.842959985281, 43.8045110608054, 41.1104987391559, 
    43.5529369833455, 50.8905045425426, 42.242102765334, 41.1148748486544, 
    48.2939028127782, 54.077086943816, 61.8294597668108, 63.0696081549148, 
    63.4420529883115, 62.2166272919034, 59.4070235676542, 62.286176947423, 
    62.3683333627618, 219.954746159384, 41.229986130143, 34.7190144861536, 
    39.9077552014098, 34.4905972816523, 35.7048765057051, 36.4060023252316, 
    37.2127885523678, 32.9387443609612, 38.6271094032124, 33.2467277301112, 
    27.4627786546978, 39.3948136409043, 38.3410678179622, 35.748605387604, 
    40.800869607285, 37.8390770781967, 39.8637836701184, 35.631382521323, 
    38.3682775429053, 35.2957520604531, 254.406964385602, 267.162929119917, 
    253.794742814138, 269.923430989325, 257.723580917819, 265.942646366839, 
    257.492870955611, 267.3262179362, 257.546599817166, 264.831698501964, 
    48.6083909577765, 60.4422084985278, 64.8851629348862, 62.8147857217236, 
    73.6207247164256, 62.433176025303, 65.3928116717844, 64.8113835670837, 
    71.0019085938203, 64.7665161561042, 203.092516624353, 214.726017177026, 
    204.495619491646, 213.747561031917, 201.652703541723, 214.009412163308, 
    203.29694030917, 212.411498307146, 202.714425861638, 215.078652491389, 
    232.121410454046, 240.668561374139, 227.998442825663, 239.454002037158, 
    226.99058675903, 236.774969573639, 226.347893773997, 238.826491904863, 
    226.562383226161, 238.905222283799, 239.561370674761, 259.127075170572, 
    238.226132717389, 257.537229791332, 241.931743424353, 260.240446816748, 
    241.880798550624, 260.746543775676, 245.874781411794, 260.581541083526, 
    268.421289482242, 292.218075777573, 266.494451486250, 290.333822125877, 
    264.418038450876, 286.678403335562, 270.622798531271, 288.129499243615, 
    274.368226570573, 310.111163419006, 316.971209114837, 349.864448901101, 
    318.329148201249, 348.440557115019, 316.565676482893, 349.295214592175, 
    316.685086006091, 349.181394242979, 316.388257614206, 349.892466382546, 
    316.155522684118, 347.620321553903, 316.830546844348, 348.433037661430, 
    316.562010443350, 348.198612398454, 317.999646996237, 348.121891071963, 
    316.325055240131, 348.591084438447, 317.728202042174, NA, 
    NA, 349.696120676108, 317.929285085423, NA, NA, 349.791126327550, 
    317.610798313633, NA, NA, NA, NA, NA, NA, NA, NA, NA, NA, 
    NA, 340.164016818962, 348.491066708515, 340.153077279370, 
    344.625187275207, 339.301866944312, 349.592804710445, 341.773819144155, 
    348.144012380593, 341.17896160939, 348.913308722843, 343.153164289014, 
    349.666765242103, 343.884929882759, 348.990948657412, 343.197227781104, 
    350.745515195357, 344.602220932189, 350.027379495748, 343.061908573139, 
    350.009286700188, 342.798058932539, 348.41883968003, 341.626338821029, 
    348.668151424631, 342.023158154340, 348.52915683275, 342.101418162705, 
    349.006482883369, 342.815947504024, 348.215135622294, 344.534618150477, 
    352.003610547196, 345.314233776359, 353.340572738879, 345.366409470154, 
    352.982014857144, 346.996359519142, 352.68399027922, 344.782672578549, 
    352.386410741228, 278.096642551338, 282.937727484487, 278.780084838781, 
    280.353079917908, 266.258100852291, 290.309392182336, 273.564733095950, 
    250.926978250202, 275.341460369781, 287.057170783999, 298.198419988876, 
    299.635737618140, 289.704214145664, 304.030677977206, 290.525859373960, 
    291.537545447040, 299.684738106882, 284.246215223814, 288.754099646504, 
    303.529284255335, 58.3768592560791, 34.8579862948051, 52.5406535203858, 
    37.0728430242549, 57.4668931411684, 34.1163900710797, 55.5737305979679, 
    37.8385769828952, 56.9336372686698, 35.7221076063791, 72.6119143769023, 
    54.7419605434999, 74.4921556514007, 56.4631952097517, 75.2720923600582, 
    58.0455677941152, 69.1432386863265, 58.580875985101, 77.33389764222, 
    55.0783883781721, 113.961475165485, 99.9011558324885, 106.771285350767, 
    76.2424151256333, 85.2371125833574, 106.034651604573, 101.987512739292, 
    38.4068647056533, 98.895220049306, 116.910322639056, 85.2838044438778, 
    80.3299274891767, 80.2803296277646, 70.5970521548172, 88.7154286317544, 
    76.6815615030374, 96.2376541418352, 66.6923595898227, 87.5276814753034, 
    67.4117364869463, 79.5098166703336, 89.4206219254753, 160.102655338983, 
    99.1983768515123, 162.797488489088, 142.379036185874, 95.9557000282394, 
    75.7935528530275, 147.812555875356, 94.8179553379395, 233.494366523233, 
    231.424480462666, 213.108719967113, 232.846843341883, 241.915158163480, 
    217.527624612970, 198.721320300230, 236.969701452954, 209.046195220768, 
    217.678309617996, 50.8083449557878, 31.3921693834448, 34.2942021189012, 
    17.8119427325756, 20.5120751893110, 34.0872353532066, 44.8915497189687, 
    31.5054467686548, 47.550928249724, 35.7184620004364, 44.7831261207425, 
    31.2237458547301, 21.6088728994895, 30.3010726950777, 44.546548176469, 
    18.0366043805095, 22.4852140999727, 31.3554282819164, 46.9077190004235, 
    30.9740735155475, 52.0919907165488, 37.1966913740354, 47.90185150381, 
    35.8920986449991, 50.2882350973781, 37.179085942877, 49.9374076502493, 
    40.8145754238264, 48.8152467256745, 35.2157121743243, 69.3313729866272, 
    54.4077439074452, 71.7037458566596, 57.8003537508165, 73.523241986281, 
    57.2705954515742, 68.4727696498451, 58.8832109807477, 69.6667482340688, 
    55.5026092547333, 248.826998061369, 281.750985888946, 258.392147705395, 
    271.236667475019, 261.139251313736, 273.597777142556, 257.860704977006, 
    269.684036722871, 251.512745885781, 262.072716376892, 293.018684083118,
[truncated: 9,974,576 more chars]
